# Supplementary material for: Transcriptome profiling of pepper leaves by RNA-Seq during an incompatible and a compatible pepper-tobamovirus interaction
Source: Sci Rep. 2021 Oct 19;11:20680. doi: 10.1038/s41598-021-00002-5 (PMC8526828; doi:10.1038/s41598-021-00002-5)
Supplement: Supplementary file 1 — Supplementary Table S1. [file 41598_2021_2_MOESM1_ESM.xlsx]

## Sheet: Quality & mapping statistics
	Supplementary Table S1
	Quality and mapping statistics of sequencing reads.
	Sample/Library	number of raw reads	number of high quality reads for mapping	% of uniquely mapped reads	% of reads mapped to multiple loci	% of reads mapped to too many loci	% of reads unmapped: too many mismatches	% of reads unmapped: too short	% of reads unmapped: other	% of chimeric reads
	01_mock_4hpi_1rep	11153298	10731734	0.8386	0.105	0.0217	0	0.0335	0.0012	0
	02_mock_4hpi_2rep	13397346	12797673	0.7964	0.1246	0.0303	0	0.0436	0.0051	0
	03_ObPV_4hpi_1rep	12184444	11746476	0.7576	0.1481	0.0455	0	0.0414	0.0073	0
	04_ObPV_4hpi_2rep	12783637	12352083	0.7876	0.1355	0.0344	0	0.0381	0.0044	0
	05_PMMoV_4hpi_1rep	14604455	13966982	0.7868	0.1373	0.0347	0	0.0378	0.0034	0
	06_PMMoV_4hpi_2rep	14563623	14023120	0.7923	0.1314	0.032	0	0.0403	0.004	0
	07_mock_8hpi_1rep	13374958	12883435	0.7854	0.1338	0.0346	0	0.0428	0.0033	0
	08_mock_8hpi_2rep	12433290	11946606	0.7939	0.1222	0.0339	0	0.0448	0.0052	0
	09_ObPV_8hpi_1rep	15333976	14546659	0.7662	0.1422	0.0375	0	0.0508	0.0032	0
	10_ObPV_8hpi_2rep	13428968	12917855	0.7646	0.1438	0.0422	0	0.0451	0.0043	0
	11_PMMoV_8hpi_1rep	12898325	12424128	0.8071	0.1201	0.0321	0	0.0376	0.003	0
	12_PMMoV_8hpi_2rep	12214986	11749882	0.8253	0.1164	0.0235	0	0.0332	0.0016	0
	13_mock_24hpi_1rep	10699193	10362512	0.822	0.1159	0.0246	0	0.0352	0.0023	0
	14_mock_24hpi_2rep	13480755	13011048	0.8179	0.105	0.0322	0	0.0392	0.0057	0
	15_ObPV_24hpi_1rep	11096034	10692171	0.7153	0.1496	0.0611	0	0.0658	0.0082	0
	16_ObPV_24hpi_2rep	12717322	12253687	0.784	0.1347	0.0307	0	0.0475	0.0031	0
	17_PMMoV_24hpi_1rep	12422886	11995206	0.7949	0.1279	0.0315	0	0.0419	0.0039	0
	18_PMMoV_24hpi_2rep	13295871	12836175	0.8194	0.1134	0.0244	0	0.0402	0.0026	0
	19_mock_48hpi_1rep	12849369	12321422	0.7921	0.1208	0.0314	0	0.0509	0.0049	0
	20_mock_48hpi_2rep	11129515	10733107	0.8193	0.1064	0.0327	0	0.0377	0.004	0
	21_ObPV_48hpi_1rep	13536737	13033762	0.8353	0.0996	0.0185	0	0.0441	0.0025	0
	22_ObPV_48hpi_2rep	13973812	13439893	0.7831	0.1026	0.0195	0	0.0927	0.0021	0
	23_PMMoV_48hpi_1rep	13890648	13422112	0.7468	0.1003	0.0265	0	0.1231	0.0033	0
	24_PMMoV_48hpi_2rep	13651635	13189682	0.7686	0.1306	0.0436	0	0.0509	0.0064	0
