# Supplementary material for: Transcriptome profiling of pepper leaves by RNA-Seq during an incompatible and a compatible pepper-tobamovirus interaction
Source: Sci Rep. 2021 Oct 19;11:20680. doi: 10.1038/s41598-021-00002-5 (PMC8526828; doi:10.1038/s41598-021-00002-5)
Supplement: Supplementary file 2 — Supplementary Table S2. [file 41598_2021_2_MOESM2_ESM.xlsx]

## Sheet: All DEGs
	Supplementary Table S2
	Lists of differentially expressed genes (DEGs) in pepper leaves inoculated with Obuda pepper virus (ObPV) or Pepper mild mottle virus (PMMoV) at 4, 8, 24 and 48 hours post-inoculation (hpi). Gene expression values were filtered by two treshold values: p ≤ 0.01 and -1 ≥ log2 fold change (FC) ≥ 1.
	-10				0				10
	ObPV					PMMoV					ABA						ET						MeJA						SA						NCBI					KEGG						Pfam		Gene Ontology
	4 hpi	8 hpi	24 hpi	48 hpi		4 hpi	8 hpi	24 hpi	48 hpi		1 hpi	3 hpi	6 hpi	12 hpi	24 hpi		1 hpi	3 hpi	6 hpi	12 hpi	24 hpi		1 hpi	3 hpi	6 hpi	12 hpi	24 hpi		1 hpi	3 hpi	6 hpi	12 hpi	24 hpi		Description	Gene ID	RefSeq RNA ID	RefSeq Protein ID		Entry ID	Pathway	Enzyme	SysName	Reaction		Clans & Families		Biological Process (BP); Cellular Component (CC); Molecular Function (MF)
				2.02014															1.61829												1.26647				putative late blight resistance protein homolog R1B-16	LOC107838692	XM_016681854.1	XP_016537340.1		cann:107838692						Leucine Rich Repeat [CL0022]; FNIP Repeat [PF05725.12]; Leucine rich repeat [PF13855.6]
			3.04941	2.67318														1.84278	1.86547	1.09831											1.36941	1.29519			importin-5-like] [exception=unclassified transcription discrepancy	LOC107838693	XM_016681855.1	XP_016537341.1		cann:107838693						Tetratrico peptide repeat superfamily [CL0020]; Adaptin N terminal region [PF01602.20]; Armadillo/beta-catenin-like repeat [PF00514.23]; CLASP N terminal [PF12348.8]; non-SMC mitotic condensation complex subunit 1 [PF12717.7]; HEAT repeat [PF02985.22]; HEAT repeats [PF13646.6]; HEAT-like repeat [PF13513.6]; PBS lyase HEAT-like repeat [PF03130.16]; Interferon-related developmental regulator (IFRD)…		[BP] protein import into nucleus [GO:0006606]
				-2.73647																															uncharacterized LOC107838695	LOC107838695	XM_016681860.1	XP_016537346.1		cann:107838695						Glycosyl transferase clan GT-B [CL0113]; GDP-fucose protein O-fucosyltransferase [PF10250.9]		[BP] fucose metabolic process [GO:0006004]; [CC] Golgi apparatus [GO:0005794]; [CC] integral component of membrane [GO:0016021]; [CC] nuclear outer membrane-endoplasmic reticulum membrane network [GO:0042175]; [MF] calcium ion binding [GO:0005509]; [MF] transferase activity, transferring glycosyl groups [GO:0016757]
			-3.9858	-4.20033														-1.14564	-1.46692	-1.10569	-1.05399					-1.12584					-1.44645	-1.92645			receptor-like protein 12	LOC107838702	XM_016681865.1	XP_016537351.1		cann:107838702						Leucine Rich Repeat [CL0022]; Leucine rich repeat N-terminal domain [PF08263.12]; Leucine Rich Repeat [PF00560.33]; Leucine Rich repeats (2 copies) [PF12799.7]; Leucine Rich repeat [PF13516.6]; Leucine rich repeat [PF13855.6]; RNA silencing suppressor P21 C-terminal domain [PF11479.8]
				-1.52354																															uncharacterized LOC107838699	LOC107838699	XM_016681866.1	XP_016537352.1		cann:107838699
				1.9542																															26S proteasome non-ATPase regulatory subunit 7 homolog A	LOC107838705	XM_016681868.1	XP_016537354.1		cann:107838705	Proteasome [cann03050]					JAB-like superfamily [CL0366]; JAB1/Mov34/MPN/PAD-1 ubiquitin protease [PF01398.21]; Maintenance of mitochondrial structure and function [PF13012.6]		[CC] proteasome regulatory particle [GO:0005838]
				-5.71897														-1.17058	-1.0604	-2.41875											-1.15344	-1.79076			uncharacterized protein DDB_G0271670-like] [exception=annotated by transcript or proteomic data	LOC107838709	XM_016681878.1	XP_016537364.1		cann:107838709
				3.01361																1.50746	1.10517											2.14896			dihydroorotate dehydrogenase (quinone), mitochondrial	LOC107838712	XM_016681879.1	XP_016537365.1		cann:107838712	Pyrimidine metabolism [cann00240]; Metabolic pathways [cann01100]	dihydroorotate dehydrogenase (quinone); dihydroorotate:ubiquinone oxidoreductase; (S)-dihydroorotate:(acceptor) oxidoreductase; (S)-dihydroorotate:acceptor oxidoreductase; DHOdehase (ambiguous); DHOD (ambiguous); DHODase (ambiguous); DHODH [1.3.5.2]	(S)-dihydroorotate:quinone oxidoreductase [1.3.5.2]	(S)-dihydroorotate + a quinone = orotate + a quinol [RN:R01868]		Common phosphate binding-site TIM barrel superfamily [CL0036]; Dihydroorotate dehydrogenase [PF01180.21]; FMN-dependent dehydrogenase [PF01070.18]; Nitronate monooxygenase [PF03060.15]		[BP] de novo' pyrimidine nucleobase biosynthetic process [GO:0006207]; [BP] de novo' UMP biosynthetic process [GO:0044205]; [CC] mitochondrial inner membrane [GO:0005743]; [MF] dihydroorotate dehydrogenase activity [GO:0004152]
				-1.52527																															thioredoxin X, chloroplastic	LOC107838716	XM_016681884.1	XP_016537370.1		cann:107838716						Thioredoxin-like [CL0172]; AhpC/TSA family [PF00578.21]; DSBA-like thioredoxin domain [PF01323.20]; KaiB domain [PF07689.12]; OST3 / OST6 family, transporter family [PF04756.13]; Redoxin [PF08534.10]; Thioredoxin [PF00085.20]; Thioredoxin-like domain [PF13098.6]; Thioredoxin domain [PF13192.6]; Thioredoxin-like domain [PF13848.6]; Thioredoxin-like [PF13899.6]; Thioredoxin-like [PF13905.6]; Thiore…		[BP] cell redox homeostasis [GO:0045454]; [BP] glycerol ether metabolic process [GO:0006662]; [CC] cell [GO:0005623]; [CC] chloroplast stroma [GO:0009570]; [MF] enzyme activator activity [GO:0008047]; [MF] oxidoreductase activity, acting on a sulfur group of donors, disulfide as acceptor [GO:0016671]; [MF] protein disulfide oxidoreductase activity [GO:0015035]
			1.61325	3.51187															1.01401	1.30866												1.61464			succinyl-CoA ligase [ADP-forming] subunit alpha-2, mitochondrial-like, transcript variant X1	LOC107838721	XM_016681890.1	XP_016537376.1		cann:107838721	Citrate cycle (TCA cycle) [cann00020]; Propanoate metabolism [cann00640]; Metabolic pathways [cann01100]; Biosynthesis of secondary metabolites [cann01110]; Carbon metabolism [cann01200]	succinate---CoA ligase (GDP-forming); succinyl-CoA synthetase (GDP-forming); succinyl coenzyme A synthetase (guanosine diphosphate-forming); succinate thiokinase; succinic thiokinase; succinyl coenzyme A synthetase; succinate-phosphorylating enzyme; P-enzyme; SCS; G-STK; succinyl coenzyme A synthetase (GDP-forming); succinyl CoA synthetase; succinyl coenzyme A synthetase [6.2.1.4]; succinate---Co…	succinate:CoA ligase (GDP-forming) [6.2.1.4]; succinate:CoA ligase (ADP-forming) [6.2.1.5]	GTP + succinate + CoA = GDP + phosphate + succinyl-CoA [RN:R00432]; ATP + succinate + CoA = ADP + phosphate + succinyl-CoA [RN:R00405]		FAD/NAD(P)-binding Rossmann fold Superfamily [CL0063]; Succinyl-CoA synthetase flavodoxin domain superfamily [CL0506]; CoA binding domain [PF02629.19]; CoA binding domain [PF13380.6]; CoA-ligase [PF00549.19]; Succinyl-CoA ligase like flavodoxin domain [PF13607.6]		[BP] tricarboxylic acid cycle [GO:0006099]; [CC] mitochondrion [GO:0005739]; [MF] cofactor binding [GO:0048037]; [MF] nucleotide binding [GO:0000166]; [MF] succinate-CoA ligase (ADP-forming) activity [GO:0004775]
				4.34503										1.40306																2.26492	2.01745	2.70561			cysteine-rich receptor-like protein kinase 2, transcript variant X2	LOC107838725	XM_016681896.1	XP_016537382.1		cann:107838725						Protein kinase superfamily [CL0016]; Haspin like kinase domain [PF12330.8]; Protein kinase domain [PF00069.25]; Fungal protein kinase [PF17667.1]; Protein tyrosine kinase [PF07714.17]; Salt stress response/antifungal [PF01657.17]; Plectrovirus spv1-c74 ORF 12 transmembrane protein [PF11044.8]		[CC] integral component of membrane [GO:0016021]; [MF] ATP binding [GO:0005524]; [MF] protein kinase activity [GO:0004672]
				-4.19328					-2.21836																										ADP-ribosylation factor 2	LOC107838733	XM_016681913.1	XP_016537399.1		cann:107848028	Endocytosis [cann04144]					P-loop containing nucleoside triphosphate hydrolase superfamily [CL0023]; 6-phosphofructo-2-kinase [PF01591.18]; ADP-ribosylation factor family [PF00025.21]; G-protein alpha subunit [PF00503.20]; Gtr1/RagA G protein conserved region [PF04670.12]; 50S ribosome-binding GTPase [PF01926.23]; Ras family [PF00071.22]; Ras of Complex, Roc, domain of DAPkinase [PF08477.13]; Signal recognition particle re…		[BP] intracellular protein transport [GO:0006886]; [BP] protein ADP-ribosylation [GO:0006471]; [BP] vesicle-mediated transport [GO:0016192]; [MF] GTP binding [GO:0005525]
				1.2412																															uncharacterized LOC107838737, transcript variant X1	LOC107838737	XM_016681918.1	XP_016537404.1		cann:107838737						BIR-like domains [CL0417]; Ribonuclease H-like superfamily [CL0219]; Caulimovirus viroplasmin [PF01693.16]; RNase H [PF00075.24]; Rsm1-like [PF08600.10]; Reverse transcriptase-like [PF13456.6]		[MF] nucleic acid binding [GO:0003676]; [MF] RNA-DNA hybrid ribonuclease activity [GO:0004523]
				-1.69349																															uncharacterized LOC107838738	LOC107838738	XM_016681920.1	XP_016537406.1		cann:107838738						Alpha/Beta hydrolase fold [CL0028]; Alpha/beta hydrolase family [PF12697.7]; Protein of unknown function (DUF1350) [PF07082.11]; Serine aminopeptidase, S33 [PF12146.8]; Lipid-droplet associated hydrolase [PF10230.9]		[CC] chloroplast [GO:0009507]
				-3.12292																															uncharacterized protein At4g14100-like	LOC107838740	XM_016681922.1	XP_016537408.1		cann:107838740
				-1.4021																															sterol 14-demethylase, transcript variant X1	LOC107838742	XM_016681926.1	XP_016537412.1		cann:107838742	Steroid biosynthesis [cann00100]; Metabolic pathways [cann01100]; Biosynthesis of secondary metabolites [cann01110]	sterol 14alpha-demethylase; obtusufoliol 14-demethylase; lanosterol 14-demethylase; lanosterol 14alpha-demethylase; sterol 14-demethylase; CYP51 (gene name); ERG11 (gene name) [1.14.14.154]; sterol 14alpha-demethylase (ferredoxin); cyp51 (gene name) [1.14.15.36]	sterol,[reduced NADPH---hemoprotein reductase]:oxygen oxidoreductase (14-methyl cleaving) [1.14.14.154]; sterol,reduced ferredoxin:oxygen oxidoreductase (14-methyl cleaving) [1.14.15.36]	a 14alpha-methylsteroid + 3 [reduced NADPH---hemoprotein reductase] + 3 O2 = a Delta14-steroid + formate + 3 [oxidized NADPH---hemoprotein reductase] + 4 H2O (overall reaction) [RN:R12118]; (1a) a 14alpha-methylsteroid + [reduced NADPH---hemoprotein reductase] + O2 = a 14alpha-hydroxymethylsteroid + [oxidized NADPH---hemoprotein reductase] + H2O [RN:R12119]; (1b) a 14alpha-hydroxysteroid + [reduc…		Cytochrome P450 [PF00067.22]		[MF] heme binding [GO:0020037]; [MF] iron ion binding [GO:0005506]; [MF] monooxygenase activity [GO:0004497]; [MF] oxidoreductase activity, acting on paired donors, with incorporation or reduction of molecular oxygen [GO:0016705]
				3.31469															1.08424																uncharacterized LOC107838743	LOC107838743	XM_016681928.1	XP_016537414.1		cann:107838743						Helix-turn-helix clan [CL0123]; Thioredoxin-like [CL0172]; Domain found in Dishevelled, Egl-10, and Pleckstrin (DEP) [PF00610.21]; Protein of unknown function, DUF547 [PF04784.14]; Glutaredoxin-like domain (DUF836) [PF05768.14]; Glutaredoxin [PF00462.24]; Thioredoxin domain [PF13192.6]		[BP] cell redox homeostasis [GO:0045454]; [BP] intracellular signal transduction [GO:0035556]; [CC] cell [GO:0005623]; [MF] electron transfer activity [GO:0009055]; [MF] protein disulfide oxidoreductase activity [GO:0015035]
				-1.35505																															protein indeterminate-domain 6, chloroplastic-like	LOC107838751	XM_016681937.1	XP_016537423.1		cann:107838751						Classical C2H2 and C2HC zinc fingers [CL0361]; TRAF domain-like superfamily [CL0389]; Zinc beta-ribbon [CL0167]; Drosophila roughex protein [PF06020.11]; Seven in absentia protein family [PF03145.16]; Zinc finger, C2H2 type [PF00096.26]; C2H2-type zinc finger [PF13894.6]; C2H2-type zinc finger [PF13912.6]; Zinc-finger double-stranded RNA-binding [PF12171.8]; Zinc-finger double domain [PF13465.6];…		[MF] metal ion binding [GO:0046872]; [MF] nucleic acid binding [GO:0003676]
				-1.3024																															microtubule-associated protein 70-2-like	LOC107838756	XM_016681946.1	XP_016537432.1		cann:107838756						Fez1 [PF06818.15]; Coiled-coil region of CCDC155 or KASH [PF14662.6]; Ciliary protein causing Leber congenital amaurosis disease [PF15619.6]; Microtubule-associated protein 70 [PF07058.11]; Zinc finger-containing protein [PF10146.9]		[BP] cytoskeleton organization [GO:0007010]; [MF] microtubule binding [GO:0008017]
				4.7789																															putative disease resistance RPP13-like protein 3	LOC107838761	XM_016681952.1	XP_016537438.1		cann:107838761						P-loop containing nucleoside triphosphate hydrolase superfamily [CL0023]; AAA domain [PF13173.6]; AAA ATPase domain [PF13191.6]; AAA domain [PF13401.6]; AAA domain [PF13671.6]; ATPase domain predominantly from Archaea [PF01637.18]; Protein of unknown function (DUF2866) [PF11065.8]; NB-ARC domain [PF00931.22]; Bacterial TniB protein [PF05621.11]		[MF] ADP binding [GO:0043531]
				-3.4238					-1.87444																										SEC14 cytosolic factor-like	LOC107838763	XM_016681955.1	XP_016537441.1		cann:107838763						CRAL-TRIO domain superfamily [CL0512]; UBA superfamily [CL0214]; CRAL/TRIO domain [PF00650.20]; Divergent CRAL/TRIO domain [PF13716.6]; CRAL/TRIO, N-terminal domain [PF03765.15]
				6.39741							2.25092																								U-box domain-containing protein 21-like	LOC107838774	XM_016681967.1	XP_016537453.1		cann:107838774						Ring-finger/U-box superfamily [CL0229]; U-box domain [PF04564.15]; Zinc-finger of the MIZ type in Nse subunit [PF11789.8]; RING-type zinc-finger [PF13445.6]		[MF] ubiquitin-protein transferase activity [GO:0004842]
			-2.64562	-4.40682																												-1.06038			probable ascorbate-specific transmembrane electron transporter 1	LOC107838775	XM_016681968.1	XP_016537454.1		cann:107838775		ascorbate ferrireductase (transmembrane); cytochrome b561 (ambiguous) [7.2.1.3]	Fe(III):ascorbate oxidorectuctase (electron-translocating) [7.2.1.3]	ascorbate[side 1] + Fe(III)[side 2] = monodehydroascorbate[side 1] + Fe(II)[side 2] [RN:R09739]		Family A G protein-coupled receptor-like superfamily [CL0192]; SMODS and LOG-Smf/DprA-Associating Two TM [CL0676]; Transmembrane di-heme cytochrome superfamily [CL0328]; 7 transmembrane sweet-taste receptor of 3 GCPR [PF00003.22]; Eukaryotic cytochrome b561 [PF03188.16]; Predicted membrane protein (DUF2231) [PF09990.9]; Protein of unknown function (DUF3098) [PF11297.8]; Protein of unknown functio…		[BP] oxidation-reduction process [GO:0055114]; [CC] integral component of membrane [GO:0016021]
			-2.56508	-3.64074																															zinc finger protein 4-like	LOC107838777	XM_016681970.1	XP_016537456.1		cann:107838777						Classical C2H2 and C2HC zinc fingers [CL0361]; C2H2-type zinc finger [PF13894.6]; C2H2-type zinc finger [PF13912.6]; Zinc-finger of C2H2 type [PF12874.7]		[MF] nucleic acid binding [GO:0003676]
				-3.0394																															probable xyloglucan endotransglucosylase/hydrolase protein 27	LOC107838778	XM_016681971.1	XP_016537457.1		cann:107838778		xyloglucan:xyloglucosyl transferase; endo-xyloglucan transferase; xyloglucan endotransglycosylase [2.4.1.207]	xyloglucan:xyloglucan xyloglucanotransferase [2.4.1.207]	breaks a beta-(1->4) bond in the backbone of a xyloglucan and transfers the xyloglucanyl segment on to O-4 of the non-reducing terminal glucose residue of an acceptor, which can be a xyloglucan or an oligosaccharide of xyloglucan		Concanavalin-like lectin/glucanase superfamily [CL0004]; Glycosyl hydrolases family 16 [PF00722.21]; Xyloglucan endo-transglycosylase (XET) C-terminus [PF06955.12]		[BP] cell wall biogenesis [GO:0042546]; [BP] cell wall organization [GO:0071555]; [BP] xyloglucan metabolic process [GO:0010411]; [CC] apoplast [GO:0048046]; [CC] cell wall [GO:0005618]; [MF] hydrolase activity, hydrolyzing O-glycosyl compounds [GO:0004553]; [MF] xyloglucan:xyloglucosyl transferase activity [GO:0016762]
			-1.72805	-4.08429																															protein XRI1-like	LOC107838790	XM_016681990.1	XP_016537476.1		cann:107838790								[BP] female meiotic nuclear division [GO:0007143]; [BP] male meiotic nuclear division [GO:0007140]
			2.75382	5.1918															3.07412	2.74454				-1.03969							2.29585	3.21875			glutamate decarboxylase 4-like	LOC107838791	XM_016681991.1	XP_016537477.1		cann:107838791	Alanine, aspartate and glutamate metabolism [cann00250]; beta-Alanine metabolism [cann00410]; Taurine and hypotaurine metabolism [cann00430]; Butanoate metabolism [cann00650]; Metabolic pathways [cann01100]; Biosynthesis of secondary metabolites [cann01110]	glutamate decarboxylase; L-glutamic acid decarboxylase; L-glutamic decarboxylase; cysteic acid decarboxylase; L-glutamate alpha-decarboxylase; aspartate 1-decarboxylase; aspartic alpha-decarboxylase; L-aspartate-alpha-decarboxylase; gamma-glutamate decarboxylase; L-glutamate 1-carboxy-lyase [4.1.1.15]	L-glutamate 1-carboxy-lyase (4-aminobutanoate-forming) [4.1.1.15]	L-glutamate = 4-aminobutanoate + CO2 [RN:R00261]		Glutathione S-transferase, C-terminal domain [CL0497]; PLP dependent aminotransferase superfamily [CL0061]; Glutathione S-transferase, C-terminal domain [PF17171.4]; Pyridoxal-dependent decarboxylase conserved domain [PF00282.19]		[BP] glutamate metabolic process [GO:0006536]; [MF] glutamate decarboxylase activity [GO:0004351]; [MF] pyridoxal phosphate binding [GO:0030170]
			-2.10018	-1.93007																															defensin J1-2	LOC107838795	XM_016681995.1	XP_016537481.1		cann:107838795						Scorpion toxin-like knottin superfamily [CL0054]; Arthropod defensin [PF01097.18]; Gamma-thionin family [PF00304.20]; Scorpion toxin-like domain [PF00537.18]		[BP] defense response [GO:0006952]
				1.49472																															uncharacterized LOC107838796	LOC107838796	XM_016681996.1	XP_016537482.1		cann:107838796						THUMP domain [PF02926.17]		[BP] tRNA modification [GO:0006400]; [MF] RNA binding [GO:0003723]
				7.24479																															defensin J1-1	LOC107838797	XM_016681997.1	XP_016537483.1		cann:107838797						Scorpion toxin-like knottin superfamily [CL0054]; Gamma-thionin family [PF00304.20]; Scorpion short toxin, BmKK2 [PF00451.19]; Scorpion toxin-like domain [PF00537.18]		[BP] defense response [GO:0006952]
				-2.23708																															histone-lysine N-methyltransferase setd3	LOC107838801	XM_016682002.1	XP_016537488.1		cann:107838801						Rubisco LSMT substrate-binding [PF09273.11]; SET domain [PF00856.28]		[CC] chloroplast [GO:0009507]; [MF] methyltransferase activity [GO:0008168]
				-1.66957							1.17677								1.13678	1.02573	-1.09955					2.23851			3.06024	4.37921	3.25081	4.02138			protein SRC2-like	LOC107838802	XM_016682003.1	XP_016537489.1		cann:107838802						C2 superfamily [CL0154]; C2 domain [PF00168.30]; Non structural protein Nsp1 [PF11501.8]		[CC] integral component of membrane [GO:0016021]
				-3.52415														-1.28981	-1.34757	-1.30956											-1.06206				leucine-rich repeat extensin-like protein 4	LOC107838804	XM_016682005.1	XP_016537491.1		cann:107838804						Leucine Rich Repeat [CL0022]; Leucine rich repeat N-terminal domain [PF08263.12]; Leucine Rich Repeat [PF00560.33]; Leucine Rich repeats (2 copies) [PF12799.7]; Leucine Rich repeat [PF13516.6]; Leucine rich repeat [PF13855.6]
				-1.44969															-1.11717	-1.20833															DEAD-box ATP-dependent RNA helicase 3, chloroplastic	LOC107838807	XM_016682009.1	XP_016537495.1		cann:107838807						P-loop containing nucleoside triphosphate hydrolase superfamily [CL0023]; RRM-like clan [CL0221]; Retrovirus zinc finger-like domains [CL0511]; AAA domain [PF13604.6]; U3-containing 90S pre-ribosomal complex subunit [PF14617.6]; DEAD/DEAH box helicase [PF00270.29]; ERCC3/RAD25/XPB C-terminal helicase [PF16203.5]; GUCT (NUC152) domain [PF08152.12]; Helicase conserved C-terminal domain [PF00271.31]…		[BP] chloroplast organization [GO:0009658]; [BP] Group II intron splicing [GO:0000373]; [BP] response to salt stress [GO:0009651]; [BP] ribosome biogenesis [GO:0042254]; [CC] chloroplast envelope [GO:0009941]; [CC] chloroplast stroma [GO:0009570]; [CC] nucleus [GO:0005634]; [MF] ATP binding [GO:0005524]; [MF] helicase activity [GO:0004386]; [MF] mRNA binding [GO:0003729]; [MF] zinc ion binding [G…
				-2.83719																											-1.04966				ornithine aminotransferase, mitochondrial, transcript variant X3	LOC107838812	XM_016682015.1	XP_016537501.1		cann:107838812	Arginine and proline metabolism [cann00330]; Metabolic pathways [cann01100]; Biosynthesis of secondary metabolites [cann01110]	ornithine aminotransferase; ornithine delta-transaminase; L-ornithine:alpha-ketoglutarate delta-aminotransferase; OAT; L-ornithine 5-aminotransferase; L-ornithine aminotransferase; ornithine 5-aminotransferase; ornithine transaminase; ornithine-alpha-ketoglutarate aminotransferase; ornithine-2-oxoacid aminotransferase; ornithine-keto acid aminotransferase; ornithine-keto acid transaminase; ornith…	L-ornithine:2-oxo-acid aminotransferase [2.6.1.13]	L-ornithine + a 2-oxo carboxylate = L-glutamate 5-semialdehyde + an L-amino acid [RN:R01343]		PLP dependent aminotransferase superfamily [CL0061]; Aminotransferase class I and II [PF00155.21]; Aminotransferase class-III [PF00202.21]		[BP] L-proline biosynthetic process [GO:0055129]; [BP] response to abscisic acid [GO:0009737]; [BP] response to auxin [GO:0009733]; [BP] response to brassinosteroid [GO:0009741]; [BP] response to flooding [GO:0009413]; [BP] response to heat [GO:0009408]; [BP] response to jasmonic acid [GO:0009753]; [BP] response to oxidative stress [GO:0006979]; [BP] response to salt stress [GO:0009651]; [BP] res…
				-2.90773																											-1.13546				CSC1-like protein ERD4	LOC107838826	XM_016682048.1	XP_016537534.1		cann:107838826						RRM-like clan [CL0221]; Transmembrane protein families of the Anoctamin type [CL0416]; Cytosolic domain of 10TM putative phosphate transporter [PF14703.6]; Calcium-dependent channel, 7TM region, putative phosphate [PF02714.15]; Late exocytosis, associated with Golgi transport [PF13967.6]; TMCO5 family [PF14992.6]		[CC] integral component of membrane [GO:0016021]
			5.30566	5.76165																															sister chromatid cohesion 1 protein 3	LOC107838842	XM_016682076.1	XP_016537562.1		cann:107838842						Kleisin superfamily [CL0157]; Conserved region of Rad21 / Rec8 like protein [PF04824.16]; N terminus of Rad21 / Rec8 like protein [PF04825.13]; Ribosomal protein L1p/L10e family [PF00687.21]		[BP] megagametogenesis [GO:0009561]; [BP] mitotic cell cycle [GO:0000278]; [BP] pollen development [GO:0009555]; [BP] sister chromatid cohesion [GO:0007062]; [CC] cohesin complex [GO:0008278]; [CC] nucleolus [GO:0005730]
				1.53311																															uncharacterized LOC107838843	LOC107838843	XM_016682077.1	XP_016537563.1		cann:107838843						Zinc beta-ribbon [CL0167]; Golgin subfamily A member 7/ERF4 family [PF10256.9]; Nin one binding (NOB1) Zn-ribbon like [PF08772.11]		[CC] integral component of membrane [GO:0016021]
				-6.25062					-2.12358											-1.5004												-1.12886			chlorophyll a-b binding protein 7, chloroplastic	LOC107838850	XM_016682085.1	XP_016537571.1		cann:107838850	Photosynthesis - antenna proteins [cann00196]; Metabolic pathways [cann01100]					Chlorophyll A-B binding protein [PF00504.21]		[BP] photosynthesis, light harvesting [GO:0009765]; [BP] protein-chromophore linkage [GO:0018298]; [CC] chloroplast thylakoid membrane [GO:0009535]; [CC] integral component of membrane [GO:0016021]; [CC] photosystem I [GO:0009522]; [CC] photosystem II [GO:0009523]; [MF] chlorophyll binding [GO:0016168]
			8.31715						1.83563									3.22922	5.21051	3.50729										4.98109	5.6287	3.15624			probable glutathione S-transferase	LOC107838848	XM_016682087.1	XP_016537573.1		cann:107838848	Glutathione metabolism [cann00480]; Metabolic pathways [cann01100]	glutathione transferase; glutathione S-transferase; glutathione S-alkyltransferase; glutathione S-aryltransferase; S-(hydroxyalkyl)glutathione lyase; glutathione S-aralkyltransferase; glutathione S-alkyl transferase; GST [2.5.1.18]	RX:glutathione R-transferase [2.5.1.18]	RX + glutathione = HX + R-S-glutathione [RN:R03522 R08511 R08512]		Glutathione S-transferase, C-terminal domain [CL0497]; Outer membrane beta-barrel protein superfamily [CL0193]; Thioredoxin-like [CL0172]; Protein of unknown function (DUF3373) [PF11853.8]; Glutaredoxin [PF00462.24]; Glutathione S-transferase, C-terminal domain [PF00043.25]; Glutathione S-transferase, C-terminal domain [PF13410.6]; Glutathione S-transferase, C-terminal domain [PF17171.4]; Glutath…		[MF] transferase activity [GO:0016740]
		-1.28501		1.83005																															pentatricopeptide repeat-containing protein At5g42310, mitochondrial, transcript variant X3	LOC107838855	XM_016682096.1	XP_016537582.1		cann:107838855						Death Domain Superfamily [CL0041]; Tetratrico peptide repeat superfamily [CL0020]; Region in Clathrin and VPS [PF00637.20]; Evolutionarily conserved signalling intermediate in Toll pathway [PF06239.11]; Endo/exonuclease (EXOG) C-terminal domain [PF18026.1]; Mitochondrial splicing apparatus component [PF13762.6]; Mitochondrial 28S ribosomal protein S27 [PF10037.9]; PPR repeat [PF01535.20]; PPR rep…
				-2.27524																						-1.05404						-1.04478			zinc finger CCCH domain-containing protein 20-like	LOC107838865	XM_016682103.1	XP_016537589.1		cann:107838865						CCCH-zinc finger [CL0537]; Torus domain [PF16131.5]; Zinc finger C-x8-C-x5-C-x3-H type (and similar) [PF00642.24]; RNA-binding, Nab2-type zinc finger [PF14608.6]; CCCH-type zinc finger [PF18044.1]; Zinc finger domain [PF18345.1]		[MF] metal ion binding [GO:0046872]
				-2.55582																															RNA polymerase sigma factor sigC	LOC107838866	XM_016682104.1	XP_016537590.1		cann:107838866						Helix-turn-helix clan [CL0123]; Homeodomain-like domain [PF13384.6]; Helix-turn-helix domain [PF13560.6]; Salt tolerance down-regulator [PF13945.6]; Sigma-70 region 2 [PF04542.14]; Sigma-70 region 3 [PF04539.16]; Sigma-70, region 4 [PF04545.16]		[BP] cellular response to light stimulus [GO:0071482]; [BP] DNA-templated transcription, initiation [GO:0006352]; [CC] chloroplast [GO:0009507]; [MF] DNA-binding transcription factor activity [GO:0003700]; [MF] DNA-directed 5'-3' RNA polymerase activity [GO:0003899]; [MF] sigma factor activity [GO:0016987]
				1.04728																															DEAD-box ATP-dependent RNA helicase 56, transcript variant X5	LOC107838872	XM_016682110.1	XP_016537596.1		cann:107838872	RNA transport [cann03013]; mRNA surveillance pathway [cann03015]; Spliceosome [cann03040]	RNA helicase; CSFV NS3 helicase; DBP2; DbpA; DDX17; DDX25; DDX3; DDX3X; DDX3Y; DDX4; DDX5; DEAD-box protein DED1; DEAD-box RNA helicase; DEAH-box protein 2; DEAH-box RNA helicase; DED1; Dex(H/D) RNA helicase; EhDEAD1; EhDEAD1 RNA helicase; eIF4A helicase; KOKV helicase; Mtr4p; nonstructural protein 3 helicase; NPH-II; RHA; RNA helicase A; RNA helicase DDX3; RNA helicase Hera; RNA-dependent ATPase…	ATP phosphohydrolase (RNA helix unwinding) [3.6.4.13]	ATP + H2O = ADP + phosphateSubstrate ATP		P-loop containing nucleoside triphosphate hydrolase superfamily [CL0023]; U3-containing 90S pre-ribosomal complex subunit [PF14617.6]; DEAD/DEAH box helicase [PF00270.29]; Helicase conserved C-terminal domain [PF00271.31]; Type III restriction enzyme, res subunit [PF04851.15]		[MF] ATP binding [GO:0005524]; [MF] helicase activity [GO:0004386]; [MF] nucleic acid binding [GO:0003676]
				1.14431																															methylthioribose-1-phosphate isomerase	LOC107838873	XM_016682112.1	XP_016537598.1		cann:107838873	Cysteine and methionine metabolism [cann00270]; Metabolic pathways [cann01100]	S-methyl-5-thioribose-1-phosphate isomerase; methylthioribose 1-phosphate isomerase; 1-PMTR isomerase; 5-methylthio-5-deoxy-D-ribose-1-phosphate ketol-isomerase; S-methyl-5-thio-5-deoxy-D-ribose-1-phosphate ketol-isomerase; S-methyl-5-thio-5-deoxy-D-ribose-1-phosphate aldose-ketose-isomerase; 1-phospho-5'-S-methylthioribose isomerase; S-methyl-5-thio-D-ribose-1-phosphate aldose-ketose-isomerase […	S-methyl-5-thio-alpha-D-ribose-1-phosphate aldose-ketose-isomerase [5.3.1.23]	S-methyl-5-thio-alpha-D-ribose 1-phosphate = S-methyl-5-thio-D-ribulose 1-phosphate [RN:R04420]		Isomerase,CoA transferase & Translation initiation factor Superfamily [CL0246]; Initiation factor 2 subunit family [PF01008.17]		[BP] L-methionine salvage from methylthioadenosine [GO:0019509]; [BP] L-methionine salvage from S-adenosylmethionine [GO:0019284]; [CC] cytoplasm [GO:0005737]; [CC] nucleus [GO:0005634]; [CC] plasmodesma [GO:0009506]; [MF] S-methyl-5-thioribose-1-phosphate isomerase activity [GO:0046523]
				-1.76113																															putative L-ascorbate peroxidase 6	LOC107838875	XM_016682114.1	XP_016537600.1		cann:107838875	Ascorbate and aldarate metabolism [cann00053]; Glutathione metabolism [cann00480]; Metabolic pathways [cann01100]	L-ascorbate peroxidase; L-ascorbic acid peroxidase; L-ascorbic acid-specific peroxidase; ascorbate peroxidase; ascorbic acid peroxidase [1.11.1.11]	L-ascorbate:hydrogen-peroxide oxidoreductase [1.11.1.11]	2 L-ascorbate + H2O2 + 2 H+ = L-ascorbate + L-dehydroascorbate + 2 H2O (overall reaction) [RN:R00644]; (1a) 2 L-ascorbate + H2O2 + 2 H+ = 2 monodehydroascorbate + 2 H2O [RN:R09540]; (1b) 2 monodehydroascorbate = L-ascorbate + L-dehydroascorbate (spontaneous) [RN:R03186]		Heme-dependent peroxidases superfamily [CL0617]; Motilin/ghrelin [PF04644.12]; Peroxidase [PF00141.23]		[BP] response to oxidative stress [GO:0006979]; [MF] heme binding [GO:0020037]; [MF] peroxidase activity [GO:0004601]
				-1.55319																															UDP-sulfoquinovose synthase, chloroplastic, transcript variant X5	LOC107838884	XM_016682127.1	XP_016537613.1		cann:107838884	Amino sugar and nucleotide sugar metabolism [cann00520]; Glycerolipid metabolism [cann00561]; Metabolic pathways [cann01100]	UDP-sulfoquinovose synthase; sulfite:UDP-glucose sulfotransferase; UDPsulfoquinovose synthase; UDP-6-sulfo-6-deoxyglucose sulfohydrolase [3.13.1.1]	UDP-6-sulfo-6-deoxy-alpha-D-glucose sulfohydrolase [3.13.1.1]	UDP-alpha-D-sulfoquinovopyranose + H2O = UDP-alpha-D-glucose + sulfite [RN:R05775]		FAD/NAD(P)-binding Rossmann fold Superfamily [CL0063]; PFK-like superfamily [CL0240]; Diacylglycerol kinase catalytic domain [PF00781.24]; NAD dependent epimerase/dehydratase family [PF01370.21]; GDP-mannose 4,6 dehydratase [PF16363.5]; NAD(P)-binding Rossmann-like domain [PF13450.6]; Polysaccharide biosynthesis protein [PF02719.15]; Pyridine nucleotide-disulphide oxidoreductase [PF07992.14]; UDP…		[MF] catalytic activity [GO:0003824]; [MF] coenzyme binding [GO:0050662]
				1.45713																															serine/threonine-protein kinase EDR1, transcript variant X1	LOC107838888	XM_016682132.1	XP_016537618.1		cann:107838888		mitogen-activated protein kinase kinase kinase; cMos; cRaf; MAPKKK; MAP3K; MAP kinase kinase kinase; MEKK; MEKK1; MEKK2; MEKK3; MEK kinase; Mil/Raf; MLK-like mitogen-activated protein triple kinase; MLTK; MLTKa; MLTKb; REKS; STK28 [2.7.11.25]	ATP:protein phosphotransferase (MAPKKKK-activated) [2.7.11.25]	ATP + a protein = ADP + a phosphoprotein [RN:R00162]		Peptidase clan CA [CL0125]; Protein kinase superfamily [CL0016]; Phosphotransferase enzyme family [PF01636.23]; Ethylene-responsive protein kinase Le-CTR1 [PF14381.6]; Haspin like kinase domain [PF12330.8]; Protein kinase domain [PF00069.25]; Fungal protein kinase [PF17667.1]; Protein tyrosine kinase [PF07714.17]		[CC] plasma membrane [GO:0005886]; [MF] ATP binding [GO:0005524]; [MF] protein kinase activity [GO:0004672]
				-2.73966																															homeobox protein ATH1, transcript variant X2	LOC107838892	XM_016682139.1	XP_016537625.1		cann:107838892						Associated with HOX [PF07526.11]		[MF] DNA binding [GO:0003677]
				-3.9966													-1.09097	-1.62527	-1.73438	-1.89125	-1.12643														probable polyribonucleotide nucleotidyltransferase 1, chloroplastic	LOC107838901	XM_016682151.1	XP_016537637.1		cann:107838901	RNA degradation [cann03018]	polyribonucleotide nucleotidyltransferase; polynucleotide phosphorylase; PNPase; nucleoside diphosphate:polynucleotidyl transferase; polyribonucleotide nucleotidyltransferase; polynucleotide phosphorylase; polyribonucleotide phosphorylase [2.7.7.8]	polyribonucleotide:phosphate nucleotidyltransferase [2.7.7.8]	RNAn+1 + phosphate = RNAn + a nucleoside diphosphate [RN:R07282]		K-Homology (KH) domain Superfamily [CL0007]; OB fold [CL0021]; Ribosomal protein S5 domain 2-like superfamily [CL0329]; KH domain [PF00013.29]; Polyribonucleotide nucleotidyltransferase, RNA binding domain [PF03726.14]; 3' exoribonuclease family, domain 1 [PF01138.21]; 3' exoribonuclease family, domain 2 [PF03725.15]; S1 RNA binding domain [PF00575.23]		[BP] carotene biosynthetic process [GO:0016120]; [BP] cellular response to phosphate starvation [GO:0016036]; [BP] chlorophyll biosynthetic process [GO:0015995]; [BP] chloroplast RNA processing [GO:0031425]; [BP] mRNA catabolic process [GO:0006402]; [BP] negative regulation of isopentenyl diphosphate biosynthetic process, methylerythritol 4-phosphate pathway [GO:0010323]; [BP] xanthophyll biosynt…
			2.17536	3.79684														1.14441	1.66886	1.86076	1.44537										1.23528	1.2989			early nodulin-93-like, transcript variant X2	LOC107838908	XM_016682166.1	XP_016537652.1		cann:107838908						Early nodulin 93 ENOD93 protein [PF03386.14]		[CC] mitochondrion [GO:0005739]
			2.96926																																early nodulin-93-like	LOC107838909	XM_016682167.1	XP_016537653.1		cann:107838909						Early nodulin 93 ENOD93 protein [PF03386.14]		[CC] integral component of membrane [GO:0016021]; [CC] mitochondrion [GO:0005739]
				-3.50017					-1.56181																										50S ribosomal protein L3, chloroplastic	LOC107838915	XM_016682187.1	XP_016537673.1		cann:107838915	Ribosome [cann03010]					Translation proteins of Elongation Factors superfamily [CL0575]; Ribosomal protein L3 [PF00297.22]		[BP] translation [GO:0006412]; [CC] ribosome [GO:0005840]; [MF] structural constituent of ribosome [GO:0003735]
				1.01503														1.64474																	transcription factor bHLH130-like	LOC107838913	XM_016682189.1	XP_016537675.1		cann:107838913						Helix-loop-helix DNA-binding domain [PF00010.26]		[MF] protein dimerization activity [GO:0046983]
				-2.72326																															uncharacterized LOC107838924	LOC107838924	XM_016682204.1	XP_016537690.1		cann:107838924
			3.01438	4.0847														2.34424	2.06511	2.36908						1.21972				2.0593	2.14834	2.32314			ferrochelatase-2, chloroplastic-like	LOC107838934	XM_016682226.1	XP_016537712.1		cann:107838934	Porphyrin and chlorophyll metabolism [cann00860]; Metabolic pathways [cann01100]; Biosynthesis of secondary metabolites [cann01110]	protoporphyrin ferrochelatase; ferro-protoporphyrin chelatase; iron chelatase (ambiguous); heme synthetase (ambiguous); heme synthase (ambiguous); protoheme ferro-lyase; ferrochelatase (ambiguous) [4.99.1.1]; coproporphyrin ferrochelatase; hemH (gene name) [4.99.1.9]	protoheme ferro-lyase (protoporphyrin-forming) [4.99.1.1]; protoheme ferro-lyase (protoporphyrin-forming) [4.99.1.9]	protoheme + 2 H+ = protoporphyrin + Fe2+ [RN:R00310]; Fe-coproporphyrin III + 2 H+ = coproporphyrin III + Fe2+ [RN:R11329]		Chelatase Superfamily [CL0043]; Ferrochelatase [PF00762.19]		[BP] heme biosynthetic process [GO:0006783]; [MF] ferrochelatase activity [GO:0004325]
				1.39665																												-1.27319			histone H4	LOC107838933	XM_016682228.1	XP_016537714.1		cann:107875551						Histone superfamily [CL0012]; Bromodomain associated [PF07524.13]; Histone-like transcription factor (CBF/NF-Y) and archaeal histone [PF00808.23]; CENP-S protein [PF15630.6]; Centromere kinetochore component CENP-T histone fold [PF15511.6]; Core histone H2A/H2B/H3/H4 [PF00125.24]; TATA box binding protein associated factor (TAF) [PF02969.17]; Transcription initiation factor IID, 31kD subunit [PF0…		[CC] nucleosome [GO:0000786]; [CC] nucleus [GO:0005634]; [MF] DNA binding [GO:0003677]; [MF] protein heterodimerization activity [GO:0046982]
				-2.1632																															protein OVEREXPRESSOR OF CATIONIC PEROXIDASE 3	LOC107838944	XM_016682235.1	XP_016537721.1		cann:107838944						Glycosyl transferase clan GT-B [CL0113]; Helix-turn-helix clan [CL0123]; Homeodomain [PF00046.29]; Nodulation protein Z (NodZ) [PF05830.11]		[CC] nucleus [GO:0005634]; [MF] DNA binding [GO:0003677]
				-3.19187																-1.61668	-1.07794											-1.44955			LRR receptor-like serine/threonine-protein kinase ERECTA	LOC107838950	XM_016682244.1	XP_016537730.1		cann:107838950	MAPK signaling pathway - plant [cann04016]	non-specific serine/threonine protein kinase; A-kinase; AP50 kinase; ATP-protein transphosphorylase; calcium-dependent protein kinase C; calcium/phospholipid-dependent protein kinase; cAMP-dependent protein kinase; cAMP-dependent protein kinase A; casein kinase; casein kinase (phosphorylating); casein kinase 2; casein kinase I; casein kinase II; cGMP-dependent protein kinase; CK-2; CKI; CKII; cyc…	ATP:protein phosphotransferase (non-specific) [2.7.11.1]	ATP + a protein = ADP + a phosphoprotein [RN:R00162]		Leucine Rich Repeat [CL0022]; Protein kinase superfamily [CL0016]; Phosphotransferase enzyme family [PF01636.23]; Leucine rich repeat N-terminal domain [PF08263.12]; Leucine Rich Repeat [PF00560.33]; Leucine Rich repeats (2 copies) [PF12799.7]; Leucine Rich repeat [PF13516.6]; Leucine rich repeat [PF13855.6]; Protein kinase domain [PF00069.25]; Fungal protein kinase [PF17667.1]; Protein tyrosine …		[CC] integral component of membrane [GO:0016021]; [MF] ATP binding [GO:0005524]; [MF] protein serine/threonine kinase activity [GO:0004674]
				1.03909																															40S ribosomal protein S3-2-like	LOC107838952	XM_016682248.1	XP_016537734.1		cann:107838952	Ribosome [cann03010]					K-Homology (KH) domain Superfamily [CL0007]; Ubiquitin superfamily [CL0072]; Coilin N-terminus [PF15862.5]; KH domain [PF07650.17]; Ribosomal protein S3, C-terminal domain [PF00189.20]; Nuclear pore localisation protein NPL4 [PF11543.8]		[BP] translation [GO:0006412]; [CC] small ribosomal subunit [GO:0015935]; [MF] RNA binding [GO:0003723]; [MF] structural constituent of ribosome [GO:0003735]
				-1.56859																															uncharacterized protein ycf36	LOC107838953	XM_016682249.1	XP_016537735.1		cann:107838953						Conserved in the green lineage and diatoms 27 [PF06799.11]		[CC] integral component of membrane [GO:0016021]
				2.11884										1.60318			1.39963	1.34664		1.16735										2.00939	1.29502	1.46907			uncharacterized LOC107838958	LOC107838958	XM_016682255.1	XP_016537741.1		cann:107838958						Ribonuclease H-like superfamily [CL0219]; DDE superfamily endonuclease [PF13359.6]; Plant transposon protein [PF04827.14]
				-1.90128																															chlorophyll(ide) b reductase NOL, chloroplastic, transcript variant X6	LOC107838960	XM_016682258.1	XP_016537744.1		cann:107838960	Porphyrin and chlorophyll metabolism [cann00860]; Metabolic pathways [cann01100]; Biosynthesis of secondary metabolites [cann01110]	chlorophyll(ide) b reductase; chlorophyll b reductase; Chl b reductase [1.1.1.294]	71-hydroxychlorophyllide-a:NAD(P)+ oxidoreductase [1.1.1.294]	71-hydroxychlorophyllide a + NAD(P)+ = chlorophyllide b + NAD(P)H + H+ [RN:R08914 R08915]		FAD/NAD(P)-binding Rossmann fold Superfamily [CL0063]; short chain dehydrogenase [PF00106.25]; Enoyl-(Acyl carrier protein) reductase [PF13561.6]; NAD(P)H binding domain of trans-2-enoyl-CoA reductase [PF12242.8]; NAD dependent epimerase/dehydratase family [PF01370.21]; NADP oxidoreductase coenzyme F420-dependent [PF03807.17]; GDP-mannose 4,6 dehydratase [PF16363.5]; KR domain [PF08659.10]; Polys…		[MF] oxidoreductase activity [GO:0016491]
				1.37211																															nuclear pore complex protein NUP85] [exception=unclassified transcription discrepancy	LOC107838971	XM_016682277.1	XP_016537763.1		cann:107838971	RNA transport [cann03013]					Nup85 Nucleoporin [PF07575.13]		[BP] mRNA export from nucleus [GO:0006406]; [BP] response to abscisic acid [GO:0009737]; [CC] nuclear membrane [GO:0031965]; [CC] nuclear pore outer ring [GO:0031080]; [MF] structural constituent of nuclear pore [GO:0017056]
				-2.10989							1.14017						2.95157																		heat shock factor protein HSF30, transcript variant X1	LOC107838978	XM_016682291.1	XP_016537777.1		cann:107838978						Helix-turn-helix clan [CL0123]; LuxS/MPP-like metallohydrolase [CL0094]; Apg6 coiled-coil region [PF17675.1]; Caulimovirus DNA-binding protein [PF03310.13]; Domain of unknown function (DUF4208) [PF13907.6]; HSF-type DNA-binding [PF00447.17]; RNA polymerase II transcription mediator complex subunit 9 [PF07544.13]; Migration and invasion-inhibitory [PF15734.5]; Insulinase (Peptidase family M16) [PF…		[BP] cellular response to heat [GO:0034605]; [BP] cellular response to hypoxia [GO:0071456]; [BP] cellular response to unfolded protein [GO:0034620]; [BP] heat acclimation [GO:0010286]; [BP] positive regulation of transcription, DNA-templated [GO:0045893]; [BP] response to chitin [GO:0010200]; [BP] response to hydrogen peroxide [GO:0042542]; [CC] nucleus [GO:0005634]; [MF] DNA-binding transcripti…
				1.88209														1.13006	1.06004	1.08525												1.03372			uncharacterized LOC107838992	LOC107838992	XM_016682314.1	XP_016537800.1		cann:107838992						Proline-rich nuclear receptor coactivator motif [PF15365.6]
				-2.04197																															protein indeterminate-domain 7-like	LOC107839001	XM_016682327.1	XP_016537813.1		cann:107839001						Classical C2H2 and C2HC zinc fingers [CL0361]; Zinc finger, C2H2 type [PF00096.26]; C2H2-type zinc finger [PF13894.6]; C2H2-type zinc finger [PF13912.6]; Zinc-finger double-stranded RNA-binding [PF12171.8]; Zinc-finger double domain [PF13465.6]; Zinc-finger of C2H2 type [PF12874.7]; Sec23/Sec24 zinc finger [PF04810.15]; Ubiquitin-Binding Zinc Finger [PF18439.1]		[MF] nucleic acid binding [GO:0003676]
				1.42343																															elongation factor 2-like	LOC107839002	XM_016682328.1	XP_016537814.1		cann:107839002						P-loop containing nucleoside triphosphate hydrolase superfamily [CL0023]; Ribosomal protein S5 domain 2-like superfamily [CL0329]; Transcription elongation factor G C-terminal [CL0437]; Translation proteins of Elongation Factors superfamily [CL0575]; Elongation factor G C-terminus [PF00679.24]; Elongation Factor G, domain II [PF14492.6]; Elongation factor G, domain IV [PF03764.18]; Elongation fac…		[MF] GTP binding [GO:0005525]; [MF] GTPase activity [GO:0003924]; [MF] translation elongation factor activity [GO:0003746]
			1.20986											1.34179				1.51201	1.10403	1.86157										1.20055					zinc finger A20 and AN1 domain-containing stress-associated protein 5	LOC107839010	XM_016682339.1	XP_016537825.1		cann:107839010						Domain of unknown function (DUF4048) [PF13257.6]; Fez1 [PF06818.15]; A20-like zinc finger [PF01754.16]; AN1-like Zinc finger [PF01428.16]		[MF] DNA binding [GO:0003677]; [MF] zinc ion binding [GO:0008270]
				5.77949																															probable glycosyltransferase At5g03795	LOC107839017	XM_016682348.1	XP_016537834.1		cann:107839017						Exostosin family [PF03016.15]		[BP] protein glycosylation [GO:0006486]; [MF] transferase activity, transferring glycosyl groups [GO:0016757]
				2.14678																															uncharacterized LOC107839041	LOC107839041	XM_016682381.1	XP_016537867.1		cann:107839041						Metallo-hydrolase/oxidoreductase superfamily [CL0381]; RNA/DNA-metabolising metallo-beta-lactamase motif [CL0398]; Sterile Alpha Motif (SAM) domain [CL0003]; DNA repair metallo-beta-lactamase [PF07522.14]; Metallo-beta-lactamase superfamily [PF00753.27]; Beta-lactamase superfamily domain [PF12706.7]; Zn-dependent metallo-hydrolase RNA specificity domain [PF07521.12]; SAM domain (Sterile alpha mot…
			-1.89245	-2.80232															-1.48178													-1.15011			3-ketoacyl-CoA synthase 10	LOC107839042	XM_016682382.1	XP_016537868.1		cann:107839042	Fatty acid elongation [cann00062]; Metabolic pathways [cann01100]; Biosynthesis of secondary metabolites [cann01110]	very-long-chain 3-oxoacyl-CoA synthase; very-long-chain 3-ketoacyl-CoA synthase; very-long-chain beta-ketoacyl-CoA synthase; condensing enzyme (ambiguous); CUT1 (gene name); CER6 (gene name); FAE1 (gene name); KCS (gene name); ELO (gene name) [2.3.1.199]	malonyl-CoA:very-long-chain acyl-CoA malonyltransferase (decarboxylating and thioester-hydrolysing) [2.3.1.199]	a very-long-chain acyl-CoA + malonyl-CoA = a very-long-chain 3-oxoacyl-CoA + CO2 + CoA [RN:R10825]		Thiolase-like Superfamily [CL0046]; 3-Oxoacyl-[acyl-carrier-protein (ACP)] synthase III [PF08545.10]; 3-Oxoacyl-[acyl-carrier-protein (ACP)] synthase III C terminal [PF08541.10]; Chalcone and stilbene synthases, C-terminal domain [PF02797.15]; Chalcone and stilbene synthases, N-terminal domain [PF00195.19]; FAE1/Type III polyketide synthase-like protein [PF08392.12]		[BP] fatty acid biosynthetic process [GO:0006633]; [CC] membrane [GO:0016020]; [MF] transferase activity, transferring acyl groups other than amino-acyl groups [GO:0016747]
				1.21213																															V-type proton ATPase subunit c''1-like	LOC107839044	XM_016682385.1	XP_016537871.1		cann:107839044	Oxidative phosphorylation [cann00190]; Metabolic pathways [cann01100]; Phagosome [cann04145]					ATP synthase subunit C [PF00137.21]; Family of unknown function (DUF5389) [PF17364.2]		[CC] integral component of membrane [GO:0016021]; [CC] proton-transporting V-type ATPase, V0 domain [GO:0033179]; [MF] proton transmembrane transporter activity [GO:0015078]
				-3.53517					-2.36567																								1.20478		aspartyl protease family protein At5g10770-like	LOC107839045	XM_016682386.1	XP_016537872.1		cann:107839045						Peptidase clan AA [CL0129]; Eukaryotic aspartyl protease [PF00026.23]; Xylanase inhibitor C-terminal [PF14541.6]; Xylanase inhibitor N-terminal [PF14543.6]		[MF] aspartic-type endopeptidase activity [GO:0004190]
				1.09073																															peptidyl-prolyl cis-trans isomerase CYP95, transcript variant X1	LOC107839047	XM_016682387.1	XP_016537873.1		cann:107839047		peptidylprolyl isomerase; PPIase; cyclophilin [misleading, see comments]; peptide bond isomerase; peptidyl-prolyl cis-trans isomerase [5.2.1.8]	peptidylproline cis-trans-isomerase [5.2.1.8]	peptidylproline (omega=180) = peptidylproline (omega=0) [RN:R04273]		Cyclophilin-like superfamily [CL0475]; Cyclophilin type peptidyl-prolyl cis-trans isomerase/CLD [PF00160.21]		[MF] peptidyl-prolyl cis-trans isomerase activity [GO:0003755]
				-3.75512					-1.88996																										uncharacterized LOC107839055	LOC107839055	XM_016682402.1	XP_016537888.1		cann:107839055						Galactose-binding domain-like superfamily [CL0202]; Protein of unknown function (DUF642) [PF04862.12]
				1.72194																															cytochrome b-c1 complex subunit 7	LOC107839056	XM_016682403.1	XP_016537889.1		cann:107839056	Oxidative phosphorylation [cann00190]; Metabolic pathways [cann01100]					Ubiquinol-cytochrome C reductase complex 14kD subunit [PF02271.16]		[BP] mitochondrial electron transport, ubiquinol to cytochrome c [GO:0006122]; [CC] mitochondrial respiratory chain complex III [GO:0005750]
				-6.26254					-1.70433																										chlorophyll a-b binding protein 3C, chloroplastic-like, transcript variant X1	LOC107839061	XM_016682410.1	XP_016537896.1		cann:107839061	Photosynthesis - antenna proteins [cann00196]; Metabolic pathways [cann01100]					Chlorophyll A-B binding protein [PF00504.21]		[BP] photosynthesis, light harvesting [GO:0009765]; [BP] protein-chromophore linkage [GO:0018298]; [CC] chloroplast thylakoid membrane [GO:0009535]; [CC] integral component of membrane [GO:0016021]; [CC] photosystem I [GO:0009522]; [CC] photosystem II [GO:0009523]; [MF] chlorophyll binding [GO:0016168]
		-2.63296	2.05221	4.36982														1.65389		3.63072						1.21537				1.68499	2.25407	3.15907			3-ketoacyl-CoA synthase 11-like	LOC107839065	XM_016682414.1	XP_016537900.1		cann:107839065	Fatty acid elongation [cann00062]; Metabolic pathways [cann01100]; Biosynthesis of secondary metabolites [cann01110]	very-long-chain 3-oxoacyl-CoA synthase; very-long-chain 3-ketoacyl-CoA synthase; very-long-chain beta-ketoacyl-CoA synthase; condensing enzyme (ambiguous); CUT1 (gene name); CER6 (gene name); FAE1 (gene name); KCS (gene name); ELO (gene name) [2.3.1.199]	malonyl-CoA:very-long-chain acyl-CoA malonyltransferase (decarboxylating and thioester-hydrolysing) [2.3.1.199]	a very-long-chain acyl-CoA + malonyl-CoA = a very-long-chain 3-oxoacyl-CoA + CO2 + CoA [RN:R10825]		Thiolase-like Superfamily [CL0046]; 3-Oxoacyl-[acyl-carrier-protein (ACP)] synthase III [PF08545.10]; 3-Oxoacyl-[acyl-carrier-protein (ACP)] synthase III C terminal [PF08541.10]; Chalcone and stilbene synthases, C-terminal domain [PF02797.15]; Chalcone and stilbene synthases, N-terminal domain [PF00195.19]; FAE1/Type III polyketide synthase-like protein [PF08392.12]		[BP] fatty acid biosynthetic process [GO:0006633]; [CC] integral component of membrane [GO:0016021]; [MF] transferase activity, transferring acyl groups other than amino-acyl groups [GO:0016747]
				1.73707																															E3 ubiquitin-protein ligase AIP2	LOC107839067	XM_016682416.1	XP_016537902.1		cann:107839067		RING-type E3 ubiquitin transferase; RING E3 ligase (misleading); ubiquitin transferase RING E3; S-ubiquitinyl-[ubiquitin-conjugating E2 enzyme]-L-cysteine:acceptor protein ubiquitin transferase (isopeptide bond-forming, RING-type) [2.3.2.27]	[E2 ubiquitin-conjugating enzyme]-S-ubiquitinyl-L-cysteine:[acceptor protein] ubiquitin transferase (isopeptide bond-forming; RING-type) [2.3.2.27]	[E2 ubiquitin-conjugating enzyme]-S-ubiquitinyl-L-cysteine + [acceptor protein]-L-lysine = [E2 ubiquitin-conjugating enzyme]-L-cysteine + [acceptor protein]-N6-ubiquitinyl-L-lysineSubstrate [E2 ubiquitin-conjugating enzyme]-S-ubiquitinyl-L-cysteine; [acceptor protein]-L-lysineProduct [E2 ubiquitin-conjugating enzyme]-L-cysteine; [acceptor protein]-N6-ubiquitinyl-L-lysine		FYVE/PHD zinc finger superfamily [CL0390]; PH domain-like superfamily [CL0266]; Ring-finger/U-box superfamily [CL0229]; FANCL C-terminal domain [PF11793.8]; Herpesvirus Glycoprotein B PH-like domain [PF17417.2]; PHD-finger [PF00628.29]; Prokaryotic RING finger family 4 [PF14447.6]; RING-variant domain [PF12906.7]; Anaphase-promoting complex subunit 11 RING-H2 finger [PF12861.7]; Zinc finger, C3HC…
				-1.9085																															zinc finger CCCH domain-containing protein 69-like, transcript variant X2	LOC107839062	XM_016682419.1	XP_016537905.1		cann:107839062		RING-type E3 ubiquitin transferase; RING E3 ligase (misleading); ubiquitin transferase RING E3; S-ubiquitinyl-[ubiquitin-conjugating E2 enzyme]-L-cysteine:acceptor protein ubiquitin transferase (isopeptide bond-forming, RING-type) [2.3.2.27]	[E2 ubiquitin-conjugating enzyme]-S-ubiquitinyl-L-cysteine:[acceptor protein] ubiquitin transferase (isopeptide bond-forming; RING-type) [2.3.2.27]	[E2 ubiquitin-conjugating enzyme]-S-ubiquitinyl-L-cysteine + [acceptor protein]-L-lysine = [E2 ubiquitin-conjugating enzyme]-L-cysteine + [acceptor protein]-N6-ubiquitinyl-L-lysineSubstrate [E2 ubiquitin-conjugating enzyme]-S-ubiquitinyl-L-cysteine; [acceptor protein]-L-lysineProduct [E2 ubiquitin-conjugating enzyme]-L-cysteine; [acceptor protein]-N6-ubiquitinyl-L-lysine		CCCH-zinc finger [CL0537]; Ring-finger/U-box superfamily [CL0229]; FANCL C-terminal domain [PF11793.8]; Torus domain [PF16131.5]; Anaphase-promoting complex subunit 11 RING-H2 finger [PF12861.7]; Zinc finger, C3HC4 type (RING finger) [PF00097.25]; Zinc finger C-x8-C-x5-C-x3-H type (and similar) [PF00642.24]; RNA-binding, Nab2-type zinc finger [PF14608.6]; Zinc-finger containing family [PF15663.5]…		[MF] metal ion binding [GO:0046872]
				1.81929														1.97278	1.64926	1.49971										1.53768	1.55302				two-on-two hemoglobin-3	LOC107839075	XM_016682423.1	XP_016537909.1		cann:107839075						Globin-like [CL0090]; Indolic compounds 2,3-dioxygenase-like superfamily [CL0380]; Bacterial-like globin [PF01152.21]; Tryptophan 2,3-dioxygenase [PF03301.13]		[MF] heme binding [GO:0020037]; [MF] oxygen binding [GO:0019825]
				1.19125																	1.14854											1.26308			54S ribosomal protein L24, mitochondrial, transcript variant X2	LOC107839078	XM_016682426.1	XP_016537912.1		cann:107839078	Ribosome [cann03010]					Herpesvirus virion protein U34 [PF04541.13]; Ribosomal L28 family [PF00830.19]		[BP] translation [GO:0006412]; [CC] ribosome [GO:0005840]; [MF] structural constituent of ribosome [GO:0003735]
				1.05928																															E3 ubiquitin-protein ligase MIEL1, transcript variant X2	LOC107839088	XM_016682438.1	XP_016537924.1		cann:107839088	Ubiquitin mediated proteolysis [cann04120]	RING-type E3 ubiquitin transferase; RING E3 ligase (misleading); ubiquitin transferase RING E3; S-ubiquitinyl-[ubiquitin-conjugating E2 enzyme]-L-cysteine:acceptor protein ubiquitin transferase (isopeptide bond-forming, RING-type) [2.3.2.27]	[E2 ubiquitin-conjugating enzyme]-S-ubiquitinyl-L-cysteine:[acceptor protein] ubiquitin transferase (isopeptide bond-forming; RING-type) [2.3.2.27]	[E2 ubiquitin-conjugating enzyme]-S-ubiquitinyl-L-cysteine + [acceptor protein]-L-lysine = [E2 ubiquitin-conjugating enzyme]-L-cysteine + [acceptor protein]-N6-ubiquitinyl-L-lysineSubstrate [E2 ubiquitin-conjugating enzyme]-S-ubiquitinyl-L-cysteine; [acceptor protein]-L-lysineProduct [E2 ubiquitin-conjugating enzyme]-L-cysteine; [acceptor protein]-N6-ubiquitinyl-L-lysine		Ring-finger/U-box superfamily [CL0229]; Prokaryotic RING finger family 4 [PF14447.6]; Zinc finger, C3HC4 type (RING finger) [PF00097.25]; CHY zinc finger [PF05495.12]; Ring finger domain [PF13639.6]; zinc-RING finger domain [PF14634.6]; RING-type zinc-finger [PF13445.6]; Zinc-ribbon [PF14599.6]		[MF] ligase activity [GO:0016874]; [MF] zinc ion binding [GO:0008270]
			-2.97514																													1.12521			proline-rich receptor-like protein kinase PERK1, transcript variant X2	LOC107839097	XM_016682453.1	XP_016537939.1		cann:107839097						Protein kinase superfamily [CL0016]; Adenovirus E3 region protein CR2 [PF02439.15]; Phosphotransferase enzyme family [PF01636.23]; Protein kinase domain [PF00069.25]; Fungal protein kinase [PF17667.1]; Protein tyrosine kinase [PF07714.17]		[CC] integral component of membrane [GO:0016021]; [MF] ATP binding [GO:0005524]; [MF] protein kinase activity [GO:0004672]
		1.19892		-1.73092					-1.20896																										non-specific lipid-transfer protein 1-like	LOC107839099	XM_016682458.1	XP_016537944.1		cann:107839099						Di-sulfide bond pairrings [CL0482]; Probable lipid transfer [PF14368.6]; Protease inhibitor/seed storage/LTP family [PF00234.22]		[BP] lipid transport [GO:0006869]; [MF] lipid binding [GO:0008289]
			3.31182	5.86131					2.26036		1.07442	1.26483		1.51259			1.20045	1.40385		1.43617						1.21054				1.79024					uncharacterized LOC107839101	LOC107839101	XM_016682460.1	XP_016537946.1		cann:107839101
			3.32197	3.77621													1.14037	2.0481	1.69206	2.28048	1.53675									1.92271	1.61551	1.35243			metalloendoproteinase 5-MMP-like	LOC107839102	XM_016682461.1	XP_016537947.1		cann:107839102						PGBD superfamily [CL0244]; Peptidase clan MA [CL0126]; Astacin (Peptidase family M12A) [PF01400.24]; Met-zincin [PF16313.5]; Putative peptidase family [PF12044.8]; Matrixin [PF00413.24]; Peptidase family M54 [PF07998.11]; Dual-action HEIGH metallo-peptidase [PF12388.8]; Peptidase M66 [PF10462.9]; Putative peptidoglycan binding domain [PF01471.18]; Metallo-peptidase family M12B Reprolysin-like [PF…		[CC] extracellular matrix [GO:0031012]; [MF] metalloendopeptidase activity [GO:0004222]; [MF] zinc ion binding [GO:0008270]
				1.16301																															stress response protein nst1-like	LOC107839105	XM_016682465.1	XP_016537951.1		cann:107839105
				-1.56843																															psbP domain-containing protein 5, chloroplastic, transcript variant X4	LOC107839107	XM_016682468.1	XP_016537954.1		cann:107839107						Mog1p/PsbP-like superfamily [CL0619]; PsbP [PF01789.16]		[BP] photosynthesis [GO:0015979]; [CC] extrinsic component of membrane [GO:0019898]; [CC] photosystem II oxygen evolving complex [GO:0009654]; [MF] calcium ion binding [GO:0005509]
				1.35616																															uncharacterized LOC107839121	LOC107839121	XM_016682486.1	XP_016537972.1		cann:107839121						LysE transporter superfamily [CL0292]; Sulfite exporter TauE/SafE [PF01925.19]		[CC] integral component of membrane [GO:0016021]
				1.75401																															coiled-coil domain-containing protein 25	LOC107839122	XM_016682487.1	XP_016537973.1		cann:107839122						NEMF/FbpA/Caliban/Tae2 RNA binding [CL0684]; P-loop containing nucleoside triphosphate hydrolase superfamily [CL0023]; AAA domain [PF13086.6]; The Golgi pH Regulator (GPHR) Family N-terminal [PF12537.8]; NFACT protein RNA binding domain [PF05670.13]
			-1.76655	-5.13353					-1.87003											-1.35936						-1.43009									thylakoid lumenal 19 kDa protein, chloroplastic	LOC107839128	XM_016682497.1	XP_016537983.1		cann:107839128						Mog1p/PsbP-like superfamily [CL0619]; PsbP [PF01789.16]		[BP] photosynthesis [GO:0015979]; [CC] extrinsic component of membrane [GO:0019898]; [CC] photosystem II oxygen evolving complex [GO:0009654]; [MF] calcium ion binding [GO:0005509]
			1.54495	1.64578										1.05013				1.21249		2.3097						1.19173				1.91226	1.38877	2.54989			tyramine N-feruloyltransferase 4/11-like	LOC107839132	XM_016682498.1	XP_016537984.1		cann:107839132		tyramine N-feruloyltransferase; tyramine N-feruloyl-CoA transferase; feruloyltyramine synthase; feruloyl-CoA tyramine N-feruloyl-CoA transferase; tyramine feruloyltransferase [2.3.1.110]	feruloyl-CoA:tyramine N-(hydroxycinnamoyl)transferase [2.3.1.110]	feruloyl-CoA + tyramine = CoA + N-feruloyltyramine [RN:R02385]		N-acetyltransferase like [CL0257]; Acetyltransferase (GNAT) family [PF00583.25]; Acetyltransferase (GNAT) domain [PF13673.7]; Acetyltransferase (GNAT) domain [PF13508.7]		[MF] N-acetyltransferase activity [GO:0008080]
				-2.38256																															probable plastid-lipid-associated protein 10, chloroplastic, transcript variant X1	LOC107839138	XM_016682503.1	XP_016537989.1		cann:107839138						PAP_fibrillin [PF04755.12]		[CC] plastoglobule [GO:0010287]
			5.16823	4.65045							1.12792		1.03253				2.67796	5.44304	5.57335	6.43031	2.93663										2.25505	4.22145			tyramine N-feruloyltransferase 4/11-like	LOC107839139	XM_016682505.1	XP_016537991.1		cann:107839139		tyramine N-feruloyltransferase; tyramine N-feruloyl-CoA transferase; feruloyltyramine synthase; feruloyl-CoA tyramine N-feruloyl-CoA transferase; tyramine feruloyltransferase [2.3.1.110]	feruloyl-CoA:tyramine N-(hydroxycinnamoyl)transferase [2.3.1.110]	feruloyl-CoA + tyramine = CoA + N-feruloyltyramine [RN:R02385]		N-acetyltransferase like [CL0257]; Acetyltransferase (GNAT) family [PF00583.25]		[MF] N-acetyltransferase activity [GO:0008080]
				-1.30234																															putative esterase YitV	LOC107839141	XM_016682507.1	XP_016537993.1		cann:107839141						Alpha/Beta hydrolase fold [CL0028]; FAD/NAD(P)-binding Rossmann fold Superfamily [CL0063]; alpha/beta hydrolase fold [PF00561.20]; alpha/beta hydrolase fold [PF07859.13]; Alpha/beta hydrolase family [PF12697.7]; Abhydrolase family [PF12715.7]; Acetyl xylan esterase (AXE1) [PF05448.12]; BAAT / Acyl-CoA thioester hydrolase C terminal [PF08840.11]; Chlorophyllase [PF07224.11]; Chlorophyllase enzyme …
			6.35009	5.65176							1.69423			2.68594			3.78956	4.60353	5.14923	3.67962	1.86073								1.44688	3.02355	3.59175	3.66677			peroxisomal fatty acid beta-oxidation multifunctional protein AIM1-like	LOC107839143	XM_016682508.1	XP_016537994.1		cann:107839143	Fatty acid degradation [cann00071]; alpha-Linolenic acid metabolism [cann00592]; Metabolic pathways [cann01100]; Biosynthesis of secondary metabolites [cann01110]; Fatty acid metabolism [cann01212]	long-chain-3-hydroxyacyl-CoA dehydrogenase; beta-hydroxyacyl-CoA dehydrogenase; long-chain 3-hydroxyacyl coenzyme A dehydrogenase; 3-hydroxyacyl-CoA dehydrogenase; LCHAD [1.1.1.211]; 3-hydroxyacyl-CoA dehydrogenase; beta-hydroxyacyl dehydrogenase; beta-keto-reductase; 3-keto reductase; 3-hydroxyacyl coenzyme A dehydrogenase; beta-hydroxyacyl-coenzyme A synthetase; beta-hydroxyacylcoenzyme A dehyd…	long-chain-(S)-3-hydroxyacyl-CoA:NAD+ oxidoreductase [1.1.1.211]; (S)-3-hydroxyacyl-CoA:NAD+ oxidoreductase [1.1.1.35]; (3S)-3-hydroxyacyl-CoA hydro-lyase [4.2.1.17]	a long-chain (S)-3-hydroxyacyl-CoA + NAD+ = a long-chain 3-oxoacyl-CoA + NADH + H+ [RN:R01778]; (S)-3-hydroxyacyl-CoA + NAD+ = 3-oxoacyl-CoA + NADH + H+ [RN:R01778]; (3S)-3-hydroxyacyl-CoA = trans-2(or 3)-enoyl-CoA + H2O [RN:R02685 R07314]		6-phosphogluconate dehydrogenase C-terminal-like superfamily [CL0106]; ClpP/Crotonase superfamily [CL0127]; FAD/NAD(P)-binding Rossmann fold Superfamily [CL0063]; MORN repeat [CL0251]; 3-hydroxyacyl-CoA dehydrogenase, C-terminal domain [PF00725.22]; 3-hydroxyacyl-CoA dehydrogenase, NAD binding domain [PF02737.18]; Enoyl-CoA hydratase/isomerase [PF00378.20]; Enoyl-CoA hydratase/isomerase [PF16113.…		[BP] fatty acid metabolic process [GO:0006631]; [MF] 3-hydroxyacyl-CoA dehydrogenase activity [GO:0003857]
	-1.88761			-5.33358															-1.43933																cytochrome P450 704C1-like, transcript variant X1	LOC107839144	XM_016682509.1	XP_016537995.1		cann:107839144						Cytochrome P450 [PF00067.22]; DNA Polymerase alpha zinc finger [PF08996.10]		[CC] integral component of membrane [GO:0016021]; [MF] heme binding [GO:0020037]; [MF] iron ion binding [GO:0005506]; [MF] oxidoreductase activity, acting on paired donors, with incorporation or reduction of molecular oxygen [GO:0016705]
				1.3469																															NAD-dependent malic enzyme 59 kDa isoform, mitochondrial	LOC107839152	XM_016682523.1	XP_016538009.1		cann:107839152	Pyruvate metabolism [cann00620]; Carbon fixation in photosynthetic organisms [cann00710]; Metabolic pathways [cann01100]; Carbon metabolism [cann01200]	malate dehydrogenase (decarboxylating); 'malic' enzyme (ambiguous); pyruvic-malic carboxylase (ambiguous); NAD-specific malic enzyme (ambiguous); NAD-malic enzyme (ambiguous); malate dehydrogenase (decarboxylating) (ambiguous) [1.1.1.39]	(S)-malate:NAD+ oxidoreductase (decarboxylating) [1.1.1.39]	(S)-malate + NAD+ = pyruvate + CO2 + NADH [RN:R00214]		Aminoacid dehydrogenase-like, N-terminal domain superfamily [CL0603]; FAD/NAD(P)-binding Rossmann fold Superfamily [CL0063]; Malic enzyme, N-terminal domain [PF00390.19]; Malic enzyme, NAD binding domain [PF03949.15]		[MF] malate dehydrogenase (decarboxylating) (NAD+) activity [GO:0004471]; [MF] metal ion binding [GO:0046872]; [MF] NAD binding [GO:0051287]
				6.31689																-1.04352						-1.7411									(+)-neomenthol dehydrogenase-like, transcript variant X1	LOC107839156	XM_016682532.1	XP_016538018.1		cann:107839156	Monoterpenoid biosynthesis [cann00902]; Biosynthesis of secondary metabolites [cann01110]	(+)-neomenthol dehydrogenase; monoterpenoid dehydrogenase [1.1.1.208]	(+)-neomenthol:NADP+ oxidoreductase [1.1.1.208]	(+)-neomenthol + NADP+ = (-)-menthone + NADPH + H+ [RN:R02548]		FAD/NAD(P)-binding Rossmann fold Superfamily [CL0063]; Triple barrel superfamily [CL0662]; short chain dehydrogenase [PF00106.25]; Enoyl-(Acyl carrier protein) reductase [PF13561.6]; NAD dependent epimerase/dehydratase family [PF01370.21]; GDP-mannose 4,6 dehydratase [PF16363.5]; KR domain [PF08659.10]; A49-like RNA polymerase I associated factor [PF06870.12]
			3.43931	6.39828														4.21321	4.03662	6.34425	2.60501									2.78676	2.76079	7.03716	2.25686		(+)-neomenthol dehydrogenase	LOC107839158	XM_016682535.1	XP_016538021.1		cann:107839158	Monoterpenoid biosynthesis [cann00902]; Biosynthesis of secondary metabolites [cann01110]	(+)-neomenthol dehydrogenase; monoterpenoid dehydrogenase [1.1.1.208]	(+)-neomenthol:NADP+ oxidoreductase [1.1.1.208]	(+)-neomenthol + NADP+ = (-)-menthone + NADPH + H+ [RN:R02548]		FAD/NAD(P)-binding Rossmann fold Superfamily [CL0063]; Triple barrel superfamily [CL0662]; short chain dehydrogenase [PF00106.25]; Enoyl-(Acyl carrier protein) reductase [PF13561.6]; NAD dependent epimerase/dehydratase family [PF01370.21]; GDP-mannose 4,6 dehydratase [PF16363.5]; KR domain [PF08659.10]; Polysaccharide biosynthesis protein [PF02719.15]; A49-like RNA polymerase I associated factor …
				-3.46747					-1.53031																							-1.04332			serine/threonine protein phosphatase 2A 57 kDa regulatory subunit B' iota isoform	LOC107839160	XM_016682541.1	XP_016538027.1		cann:107839160	mRNA surveillance pathway [cann03015]					Glycosyl transferase clan GT-B [CL0113]; Tetratrico peptide repeat superfamily [CL0020]; Protein phosphatase 2A regulatory B subunit (B56 family) [PF01603.20]; Guanine nucleotide exchange factor in Golgi transport N-terminal [PF12783.7]; Bacteriophage T4 beta-glucosyltransferase [PF09198.10]		[BP] signal transduction [GO:0007165]; [CC] cytoplasm [GO:0005737]; [CC] protein phosphatase type 2A complex [GO:0000159]; [MF] protein phosphatase regulator activity [GO:0019888]
				-4.9082																															remorin] [partial=5'] [exception=annotated by transcript or proteomic data	LOC107839170	XM_016682556.1	XP_016538042.1		cann:107839170						Protein of unknown function (DUF1664) [PF07889.12]; Uncharacterized protein conserved in bacteria (DUF2199) [PF09965.9]; Family of unknown function (DUF5401) [PF17380.2]; KIP1-like protein [PF07765.12]; Remorin, C-terminal region [PF03763.13]; Remorin, N-terminal region [PF03766.13]
				1.73647													-1.69342	-1.44863	-2.01282	-1.97309	-2.22154														mediator of RNA polymerase II transcription subunit 12	LOC107839189	XM_016682579.1	XP_016538065.1		cann:107839189						Domain of unknown function (DUF4452) [PF14618.6]; Transcription mediator complex subunit Med12 [PF09497.10]		[BP] regulation of development, heterochronic [GO:0040034]; [BP] regulation of radial pattern formation [GO:0090213]; [BP] regulation of transcription by RNA polymerase II [GO:0006357]; [CC] integral component of membrane [GO:0016021]; [CC] mediator complex [GO:0016592]; [MF] transcription coregulator activity [GO:0003712]
				-2.49727																															probable aquaporin PIP1-2, transcript variant X2	LOC107839196	XM_016682590.1	XP_016538076.1		cann:107839196						Major intrinsic protein [PF00230.20]		[CC] integral component of membrane [GO:0016021]; [MF] channel activity [GO:0015267]
			-3.30297	-5.21733					-1.2258									-1.42464	-2.39107	-1.45341											-1.0019	-1.09613			glycerol-3-phosphate 2-O-acyltransferase 4	LOC107839197	XM_016682591.1	XP_016538077.1		cann:107839197	Glycerolipid metabolism [cann00561]; Glycerophospholipid metabolism [cann00564]; Metabolic pathways [cann01100]; Biosynthesis of secondary metabolites [cann01110]	glycerol-3-phosphate 1-O-acyltransferase; alpha-glycerophosphate acyltransferase; 3-glycerophosphate acyltransferase; ACP:sn-glycerol-3-phosphate acyltransferase; glycerol 3-phosphate acyltransferase; glycerol phosphate acyltransferase; glycerol phosphate transacylase; glycerophosphate acyltransferase; glycerophosphate transacylase; sn-glycerol 3-phosphate acyltransferase; sn-glycerol-3-phosphate…	acyl-CoA:sn-glycerol-3-phosphate 1-O-acyltransferase [2.3.1.15]; acyl-CoA:sn-glycerol 3-phosphate 2-O-acyltransferase [2.3.1.198]	acyl-CoA + sn-glycerol 3-phosphate = CoA + 1-acyl-sn-glycerol 3-phosphate [RN:R00851]; an acyl-CoA + sn-glycerol 3-phosphate = CoA + a 2-acyl-sn-glycerol 3-phosphate [RN:R06872]		Acyltransferase clan [CL0228]; HAD superfamily [CL0137]; Acyltransferase [PF01553.21]; haloacid dehalogenase-like hydrolase [PF12710.7]		[CC] integral component of membrane [GO:0016021]; [MF] transferase activity, transferring acyl groups [GO:0016746]
			2.69065	1.80106					-1.3743									2.71931	4.4021	1.68185	1.2305									1.80542	2.58522				bifunctional L-3-cyanoalanine synthase/cysteine synthase 2, mitochondrial, transcript variant X1	LOC107839203	XM_016682597.1	XP_016538083.1		cann:107839203	Cysteine and methionine metabolism [cann00270]; Cyanoamino acid metabolism [cann00460]; Sulfur metabolism [cann00920]; Metabolic pathways [cann01100]; Biosynthesis of secondary metabolites [cann01110]; Carbon metabolism [cann01200]; Biosynthesis of amino acids [cann01230]	cysteine synthase; O-acetyl-L-serine sulfhydrylase; O-acetyl-L-serine sulfohydrolase; O-acetylserine (thiol)-lyase; O-acetylserine (thiol)-lyase A; O-acetylserine sulfhydrylase; O3-acetyl-L-serine acetate-lyase (adding hydrogen-sulfide); acetylserine sulfhydrylase; cysteine synthetase; S-sulfocysteine synthase; 3-O-acetyl-L-serine:hydrogen-sulfide 2-amino-2-carboxyethyltransferase; O3-acetyl-L-se…	O-acetyl-L-serine:hydrogen-sulfide 2-amino-2-carboxyethyltransferase [2.5.1.47]; L-cysteine hydrogen-sulfide-lyase (adding hydrogen cyanide; L-3-cyanoalanine-forming) [4.4.1.9]	O-acetyl-L-serine + hydrogen sulfide = L-cysteine + acetate [RN:R00897]; L-cysteine + hydrogen cyanide = L-3-cyanoalanine + hydrogen sulfide [RN:R03524]		FAD/NAD(P)-binding Rossmann fold Superfamily [CL0063]; Pyridoxal-phosphate dependent enzyme [PF00291.25]		[BP] cysteine biosynthetic process from serine [GO:0006535]; [MF] cysteine synthase activity [GO:0004124]
				2.11471																															uncharacterized LOC107839211, transcript variant X2	LOC107839211	XM_016682615.1	XP_016538101.1		cann:107839211						EGF superfamily [CL0001]; Family A G protein-coupled receptor-like superfamily [CL0192]; Tetraspannin-like [CL0347]; Protein of unknown function (DUF3522) [PF12036.8]; Alliinase EGF-like domain [PF04863.13]; Golgi 4-transmembrane spanning transporter [PF03821.16]		[CC] integral component of membrane [GO:0016021]
			1.35875	1.42201																															uncharacterized LOC107839214	LOC107839214	XM_016682617.1	XP_016538103.1		cann:107839214						Integral membrane protein S linking to the trans Golgi network [PF09801.9]
				4.78997		1.50348																					1.13085								uncharacterized LOC107839213	LOC107839213	XM_016682620.1	XP_016538106.1		cann:107839213						CorA-like Mg2+ transporter protein [PF01544.18]
		-1.50518																																	uncharacterized LOC107839218	LOC107839218	XM_016682622.1	XP_016538108.1		cann:107839218
			-1.94296																1.05569	1.81406	1.04709					1.78116	1.2651								ferric reduction oxidase 2-like	LOC107839219	XM_016682623.1	XP_016538109.1		cann:107839219		ferric-chelate reductase (NADH); ferric chelate reductase (ambiguous); iron chelate reductase (ambiguous); NADH:Fe3+-EDTA reductase; NADH2:Fe3+ oxidoreductase; ferB (gene name); Fe(II):NAD+ oxidoreductase [1.16.1.7]	Fe(II)-siderophore:NAD+ oxidoreductase [1.16.1.7]	2 Fe(II)-siderophore + NAD+ + H+ = 2 Fe(III)-siderophore + NADH [RN:R00092]		Ferredoxin / Ferric reductase-like NAD binding [CL0091]; Riboflavin synthase/Ferredoxin reductase FAD binding domain [CL0076]; Transmembrane di-heme cytochrome superfamily [CL0328]; Domain of unknown function (DUF3817) [PF12823.7]; FAD-binding domain [PF08022.12]; Ferric reductase like transmembrane component [PF01794.19]; Oxidoreductase NAD-binding domain [PF00175.21]; Ferric reductase NAD bindi…		[CC] integral component of membrane [GO:0016021]; [MF] oxidoreductase activity [GO:0016491]
				1.06862																															CAAX prenyl protease 1 homolog, transcript variant X1	LOC107839222	XM_016682625.1	XP_016538111.1		cann:107839222	Terpenoid backbone biosynthesis [cann00900]	Ste24 endopeptidase [3.4.24.84]	The peptide bond hydrolysed can be designated -C!aaX in which C is an S-isoprenylated cysteine residue, a is usually aliphatic and X is the C-terminal residue of the substrate protein, and may be any of several amino acids [3.4.24.84]			Peptidase clan MA [CL0126]; Predicted Zn-dependent protease (DUF2268) [PF10026.9]; Domain of unknown function (DUF4538) [PF15061.6]; Peptidase family M48 [PF01435.18]; CAAX prenyl protease N-terminal, five membrane helices [PF16491.5]; BlaR1 peptidase M56 [PF05569.11]; IrrE N-terminal-like domain [PF06114.13]		[BP] CAAX-box protein processing [GO:0071586]; [CC] endoplasmic reticulum membrane [GO:0005789]; [CC] integral component of membrane [GO:0016021]; [MF] metal ion binding [GO:0046872]; [MF] metalloendopeptidase activity [GO:0004222]
				-2.29969																												-1.03182			probable serine/threonine-protein kinase At1g01540	LOC107839223	XM_016682627.1	XP_016538113.1		cann:107839223						Protein kinase superfamily [CL0016]; Phosphotransferase enzyme family [PF01636.23]; Protein of unknown function (DUF997) [PF06196.12]; Protein kinase domain [PF00069.25]; Protein tyrosine kinase [PF07714.17]; Rhabdovirus spike glycoprotein [PF00974.18]; TMIE protein [PF16038.5]		[CC] integral component of membrane [GO:0016021]; [MF] ATP binding [GO:0005524]; [MF] protein kinase activity [GO:0004672]
			1.12344	1.57199																1.27803															protein BPS1, chloroplastic-like, transcript variant X1	LOC107839225	XM_016682628.1	XP_016538114.1		cann:107839225						AT14A-like [CL0133]; Protein BYPASS1-related [PF05633.11]; Arabidopsis protein of unknown function [PF03087.14]; Protein of unknown function (DUF677) [PF05055.12]
			2.39933	3.0064																1.11914															mitogen-activated protein kinase homolog MMK2	LOC107839227	XM_016682631.1	XP_016538117.1		cann:107839227						Protein kinase superfamily [CL0016]; Haspin like kinase domain [PF12330.8]; Lipopolysaccharide kinase (Kdo/WaaP) family [PF06293.14]; Kinase-like [PF14531.6]; Protein kinase domain [PF00069.25]; Protein tyrosine kinase [PF07714.17]		[MF] ATP binding [GO:0005524]; [MF] MAP kinase activity [GO:0004707]
				-4.72925										-1.15956					-1.01054	-1.21868	-1.03171												-1.01077		uncharacterized LOC107839229	LOC107839229	XM_016682634.1	XP_016538120.1		cann:107839229						NTF2-like superfamily [CL0051]; Uncharacterized conserved protein (DUF2358) [PF10184.9]
				1.23299													-1.45501	-1.1359	-1.46601	-1.42935	-1.56059														uncharacterized LOC107839232	LOC107839232	XM_016682636.1	XP_016538122.1		cann:107839232						Unstructured region C-term to UIM in Ataxin3 [PF16619.5]
		-1.5181																	1.2309																uncharacterized protein At1g01500	LOC107839236	XM_016682642.1	XP_016538128.1		cann:107839236								[CC] integral component of membrane [GO:0016021]
		-1.2203	1.20918	1.85408		1.14984												1.56564	2.56283	2.28268						1.33411					1.97953	1.13424			mRNA cleavage and polyadenylation factor CLP1, transcript variant X2	LOC107839238	XM_016682646.1	XP_016538132.1		cann:107839238						Drug/Metabolite transporter superfamily [CL0184]; Nitrogen permease regulator family [CL0435]; Peptidase clan AD [CL0130]; Peptidase clan MH/MC/MF [CL0035]; Ring-finger/U-box superfamily [CL0229]; Borrelia P83/100 protein [PF05262.11]; CDC45-like protein [PF02724.14]; Cell cycle and development regulator [PF10221.9]; Domain of Unknown Function (DUF913) [PF06025.12]; Heavy-metal-associated domain …
				-2.74091																															uncharacterized LOC107839230, transcript variant X2	LOC107839230	XM_016682647.1	XP_016538133.1		cann:107839230						RbcX protein [PF02341.15]; YwpF-like protein [PF14183.6]		[BP] chaperone-mediated protein folding [GO:0061077]; [CC] chloroplast stroma [GO:0009570]; [MF] protein folding chaperone [GO:0044183]
			6.04665	9.59356															1.80167											3.23102	4.55087	3.43761			1-aminocyclopropane-1-carboxylate synthase 2	LOC107839239	XM_016682648.1	XP_016538134.1		cann:107839239	Cysteine and methionine metabolism [cann00270]; Metabolic pathways [cann01100]; Biosynthesis of secondary metabolites [cann01110]; MAPK signaling pathway - plant [cann04016]	1-aminocyclopropane-1-carboxylate synthase; 1-aminocyclopropanecarboxylate synthase; 1-aminocyclopropane-1-carboxylic acid synthase; 1-aminocyclopropane-1-carboxylate synthetase; aminocyclopropanecarboxylic acid synthase; aminocyclopropanecarboxylate synthase; ACC synthase; S-adenosyl-L-methionine methylthioadenosine-lyase [4.4.1.14]	S-adenosyl-L-methionine methylthioadenosine-lyase (1-aminocyclopropane-1-carboxylate-forming) [4.4.1.14]	S-adenosyl-L-methionine = 1-aminocyclopropane-1-carboxylate + methylthioadenosine [RN:R00179]		DNA clamp superfamily [CL0060]; PLP dependent aminotransferase superfamily [CL0061]; Aminotransferase class I and II [PF00155.21]; Beta-eliminating lyase [PF01212.21]; Phage tail fibre repeat [PF03406.13]; Rad9 [PF04139.13]		[BP] biosynthetic process [GO:0009058]; [MF] catalytic activity [GO:0003824]; [MF] pyridoxal phosphate binding [GO:0030170]
				-4.36536					-1.83036																							-1.18781			protein CURVATURE THYLAKOID 1A, chloroplastic	LOC107839241	XM_016682650.1	XP_016538136.1		cann:107839241						CAAD domains of cyanobacterial aminoacyl-tRNA synthetase [PF14159.6]		[CC] integral component of membrane [GO:0016021]; [CC] thylakoid [GO:0009579]
		-1.80153	-2.47546	-2.01298							1.54538			2.27326	2.43754				-1.04449		-1.1241						1.15755								BAG family molecular chaperone regulator 6	LOC107839249	XM_016682659.1	XP_016538145.1		cann:107839249						EF-hand like superfamily [CL0220]; BAG domain [PF02179.16]; IQ calmodulin-binding motif [PF00612.27]; Neurogenesis glycoprotein [PF12308.8]; Phage P2 GpE [PF06528.12]		[MF] chaperone binding [GO:0051087]
				1.33129																															golgin candidate 4, transcript variant X1	LOC107839257	XM_016682667.1	XP_016538153.1		cann:107839257
			-1.37297	-2.43529																															RING-H2 finger protein ATL67-like	LOC107839260	XM_016682672.1	XP_016538158.1		cann:107839260		RING-type E3 ubiquitin transferase; RING E3 ligase (misleading); ubiquitin transferase RING E3; S-ubiquitinyl-[ubiquitin-conjugating E2 enzyme]-L-cysteine:acceptor protein ubiquitin transferase (isopeptide bond-forming, RING-type) [2.3.2.27]	[E2 ubiquitin-conjugating enzyme]-S-ubiquitinyl-L-cysteine:[acceptor protein] ubiquitin transferase (isopeptide bond-forming; RING-type) [2.3.2.27]	[E2 ubiquitin-conjugating enzyme]-S-ubiquitinyl-L-cysteine + [acceptor protein]-L-lysine = [E2 ubiquitin-conjugating enzyme]-L-cysteine + [acceptor protein]-N6-ubiquitinyl-L-lysineSubstrate [E2 ubiquitin-conjugating enzyme]-S-ubiquitinyl-L-cysteine; [acceptor protein]-L-lysineProduct [E2 ubiquitin-conjugating enzyme]-L-cysteine; [acceptor protein]-N6-ubiquitinyl-L-lysine		Ring-finger/U-box superfamily [CL0229]; FANCL C-terminal domain [PF11793.8]; Membrane-associated protein 117 kDa, PDZK1-interacting protein 1 [PF15807.5]; Prokaryotic RING finger family 4 [PF14447.6]; RING-variant domain [PF12906.7]; Voltage-dependent anion channel [PF03595.17]; Anaphase-promoting complex subunit 11 RING-H2 finger [PF12861.7]; Putative zinc finger motif, C2HC5-type [PF06221.13]; …		[CC] integral component of membrane [GO:0016021]
				-2.60002																															protein NEDD1-like, transcript variant X2	LOC107839275	XM_016682694.1	XP_016538180.1		cann:107839275
			-3.38821	-8.54906					-3.91332										-1.67556	-1.95512										-1.23784	-2.0714	-1.48352			arabinogalactan peptide 20-like	LOC107839278	XM_016682696.1	XP_016538182.1		cann:107839278						Arabinogalactan peptide [PF06376.12]		[CC] integral component of membrane [GO:0016021]
	-1.45255		-4.12348	-2.80128		-1.28632		-1.06394	-1.93865										-1.62653	1.18102															uncharacterized LOC107839279	LOC107839279	XM_016682698.1	XP_016538184.1		cann:107839279
			1.75283	2.78403														1.96724	1.51786	1.34415										1.19243					uncharacterized LOC107839283	LOC107839283	XM_016682703.1	XP_016538189.1		cann:107839283
			3.7488	5.36661																															aspartyl protease family protein 2-like] [partial=5'] [exception=annotated by transcript or proteomic data	LOC107839285	XM_016682709.1	XP_016538195.1		cann:107839285						Peptidase clan AA [CL0129]; Transthyretin superfamily [CL0287]; Eukaryotic aspartyl protease [PF00026.23]; Domain of unknown function (DUF1856) [PF08983.10]; SdrD B-like domain [PF17210.3]; Xylanase inhibitor C-terminal [PF14541.6]; Xylanase inhibitor N-terminal [PF14543.6]		[MF] aspartic-type endopeptidase activity [GO:0004190]
			1.73113								1.00281			2.01348			2.19136	2.03075	1.91894	1.91562						1.6779			1.21539	2.58149	3.23606	2.19428			probable WRKY transcription factor 53	LOC107839290	XM_016682712.1	XP_016538198.1		cann:107839290						WRKY-GCM1 superfamily [CL0274]; WRKY DNA -binding domain [PF03106.15]		[CC] nucleus [GO:0005634]; [MF] DNA-binding transcription factor activity [GO:0003700]; [MF] sequence-specific DNA binding [GO:0043565]
				-3.17224																															rhodanese-like domain-containing protein 4, chloroplastic	LOC107839291	XM_016682713.1	XP_016538199.1		cann:107839291						CAAD domains of cyanobacterial aminoacyl-tRNA synthetase [PF14159.6]
	-2.42219			-3.65242													-1.03288	-1.32065	-2.37074	-3.35668	-2.54275					-2.05018					-1.07992	-1.67902			pentatricopeptide repeat-containing protein At4g01030, mitochondrial] [exception=unclassified transcription discrepancy	LOC107839293	XM_016682715.1	XP_016538201.1		cann:107839293						Cytidine deaminase-like (CDA) superfamily [CL0109]; Helix-turn-helix clan [CL0123]; Tetratrico peptide repeat superfamily [CL0020]; ATPase expression protein 1 [PF17049.5]; Region in Clathrin and VPS [PF00637.20]; Copper resistance protein K [PF11525.8]; DnaB-like helicase N terminal domain [PF00772.21]; DYW family of nucleic acid deaminases [PF14432.6]; PPR repeat [PF01535.20]; PPR repeat [PF128…		[MF] zinc ion binding [GO:0008270]
			-1.73398	-3.27454																															abscisic acid receptor PYL8] [partial=5'] [exception=annotated by transcript or proteomic data	LOC107839295	XM_016682716.1	XP_016538202.1		cann:107839295	MAPK signaling pathway - plant [cann04016]; Plant hormone signal transduction [cann04075]					Bet V 1 like [CL0209]; Pathogenesis-related protein Bet v I family [PF00407.19]; Domain of unknown function (DUF1857) [PF08982.11]; Polyketide cyclase / dehydrase and lipid transport [PF03364.20]; Polyketide cyclase / dehydrase and lipid transport [PF10604.9]
			1.81107	2.19986																															uncharacterized protein At4g00950-like	LOC107839299	XM_016682720.1	XP_016538206.1		cann:107839299						Protein of unknown function (DUF688) [PF05097.12]
	1.4818		2.12976	1.82195		1.20116																													aspartyl protease family protein 2	LOC107839303	XM_016682726.1	XP_016538212.1		cann:107839303						Peptidase clan AA [CL0129]; Eukaryotic aspartyl protease [PF00026.23]; Xylanase inhibitor C-terminal [PF14541.6]; Xylanase inhibitor N-terminal [PF14543.6]		[MF] aspartic-type endopeptidase activity [GO:0004190]
			2.55548	2.56025																															UV-stimulated scaffold protein A homolog	LOC107839305	XM_016682727.1	XP_016538213.1		cann:107839305						ENTH/ANTH/VHS superfamily [CL0009]; Tetratrico peptide repeat superfamily [CL0020]; Uncharacterized conserved protein (DUF2043) [PF09740.9]; V-ATPase subunit H [PF11698.8]; VHS domain [PF00790.19]		[BP] response to UV [GO:0009411]
			1.45143	2.58958																										1.10265					phosphatidylinositol 4-kinase gamma 4	LOC107839309	XM_016682735.1	XP_016538221.1		cann:107839309						Protein kinase superfamily [CL0016]; Ubiquitin superfamily [CL0072]; Phosphatidylinositol 3- and 4-kinase [PF00454.27]; Ubiquitin-2 like Rad60 SUMO-like [PF11976.8]; Ubiquitin family [PF00240.23]; Ubiquitin-like domain [PF18036.1]		[MF] kinase activity [GO:0016301]
			2.17669	2.63054																															dynamin-related protein 5A	LOC107839311	XM_016682738.1	XP_016538224.1		cann:107839311						P-loop containing nucleoside triphosphate hydrolase superfamily [CL0023]; Dynamin central region [PF01031.20]; Dynamin family [PF00350.23]; Dynamin GTPase effector domain [PF02212.18]; 50S ribosome-binding GTPase [PF01926.23]; Regular of rDNA transcription protein 14 [PF17075.5]		[MF] GTP binding [GO:0005525]; [MF] GTPase activity [GO:0003924]
				-1.94866													-1.37468	-1.57189	-1.13576	-1.62977															protein TSS, transcript variant X1	LOC107839324	XM_016682760.1	XP_016538246.1		cann:107839324						Bacterial adhesin superfamily [CL0204]; Tetratrico peptide repeat superfamily [CL0020]; Dr-family adhesin [PF04619.12]; Clustered mitochondria [PF13236.6]; Mitochondrial function, CLU-N-term [PF15044.6]; Domain of unknown function (DUF4856) [PF16148.5]; Translation initiation factor eIF3 subunit 135 [PF12807.7]; Sin3 family co-repressor [PF08295.12]; Tetratricopeptide repeat [PF00515.28]; Tetratr…
				-2.20798																															rho GTPase-activating protein 5-like	LOC107839327	XM_016682763.1	XP_016538249.1		cann:107839327						Cytidine deaminase-like (CDA) superfamily [CL0109]; GTPase activation domain superfamily [CL0409]; E7 protein, Early protein [PF00527.18]; Myc amino-terminal region [PF01056.18]; Novel AID APOBEC clade 2 [PF18782.1]; P21-Rho-binding domain [PF00786.28]; RhoGAP domain [PF00620.27]		[BP] plant-type cell wall organization [GO:0009664]; [BP] signal transduction [GO:0007165]; [CC] plasma membrane [GO:0005886]; [CC] secondary cell wall [GO:0009531]
				1.2983																1.06529	1.10477														ubiquitin-60S ribosomal protein L40	LOC107839333	XM_016682768.1	XP_016538254.1		cann:107863663	Ribosome [cann03010]					Ubiquitin superfamily [CL0072]; Zinc beta-ribbon [CL0167]; DUF2407 ubiquitin-like domain [PF10302.9]; Ubiquitin-2 like Rad60 SUMO-like [PF11976.8]; Ubiquitin-2 like Rad60 SUMO-like [PF13881.6]; Ribosomal L40e family [PF01020.17]; TANK binding kinase 1 ubiquitin-like domain [PF18396.1]; Ubiquitin family [PF00240.23]; Ubiquitin-like domain [PF14560.6]; Ubiquitin-like domain [PF18036.1]; Ubiquitin-l…		[BP] translation [GO:0006412]; [CC] ribosome [GO:0005840]; [MF] structural constituent of ribosome [GO:0003735]
				1.09635																															cytochrome b5-like	LOC107839335	XM_016682770.1	XP_016538256.1		cann:107839335						Cytochrome b5-like Heme/Steroid binding domain [PF00173.28]		[MF] heme binding [GO:0020037]; [MF] metal ion binding [GO:0046872]
				-2.89201																															uncharacterized LOC107839337	LOC107839337	XM_016682772.1	XP_016538258.1		cann:107839337						Protein of unknown function (DUF4079) [PF13301.6]		[CC] chloroplast inner membrane [GO:0009706]; [CC] chloroplast thylakoid [GO:0009534]; [CC] integral component of membrane [GO:0016021]
			-3.042	-4.51316																															ras-related protein RABA3	LOC107839339	XM_016682774.1	XP_016538260.1		cann:107839339	Endocytosis [cann04144]					P-loop containing nucleoside triphosphate hydrolase superfamily [CL0023]; ADP-ribosylation factor family [PF00025.21]; Elongation factor Tu GTP binding domain [PF00009.27]; Gtr1/RagA G protein conserved region [PF04670.12]; 50S ribosome-binding GTPase [PF01926.23]; Ras family [PF00071.22]; Ras of Complex, Roc, domain of DAPkinase [PF08477.13]; Signal recognition particle receptor beta subunit [PF…		[MF] GTP binding [GO:0005525]; [MF] GTPase activity [GO:0003924]
			1.39055	1.25021																															serine/arginine-rich splicing factor RS31, transcript variant X1	LOC107839344	XM_016682785.1	XP_016538271.1		cann:107839344	Spliceosome [cann03040]					RRM-like clan [CL0221]; DbpA RNA binding domain [PF03880.15]; Limkain b1 [PF11608.8]; Nup53/35/40-type RNA recognition motif [PF14605.6]; Cytosolic domain of 10TM putative phosphate transporter [PF14703.6]; RNA binding domain [PF08675.11]; RNA recognition motif. (a.k.a. RRM, RBD, or RNP domain) [PF00076.22]; RNA binding motif [PF08777.11]; RNA recognition motif. (a.k.a. RRM, RBD, or RNP domain) […		[BP] mRNA splicing, via spliceosome [GO:0000398]; [CC] spliceosomal complex [GO:0005681]; [MF] RNA binding [GO:0003723]
				2.64868																										1.5078	1.24471				calcium-binding protein KIC-like	LOC107839346	XM_016682788.1	XP_016538274.1		cann:107839346						Aha1/BPI domain-like superfamily [CL0648]; EF-hand like superfamily [CL0220]; EF hand [PF00036.32]; Cytoskeletal-regulatory complex EF hand [PF12763.7]; EF hand [PF13202.6]; EF-hand domain [PF13405.6]; EF-hand domain pair [PF13499.6]; EF-hand domain pair [PF13833.6]; LBP / BPI / CETP family, C-terminal domain [PF02886.17]		[MF] calcium ion binding [GO:0005509]
				-4.14033															-1.13785	-1.18513															carotenoid 9,10(9',10')-cleavage dioxygenase 1-like, transcript variant X1	LOC107839349	XM_016682796.1	XP_016538282.1		cann:107839349						Retinal pigment epithelial membrane protein [PF03055.15]		[MF] metal ion binding [GO:0046872]; [MF] oxidoreductase activity, acting on single donors with incorporation of molecular oxygen, incorporation of two atoms of oxygen [GO:0016702]
				1.44866																1.3887	1.43963											1.08732			40S ribosomal protein S20-2-like	LOC107839359	XM_016682808.1	XP_016538294.1		cann:107839359	Ribosome [cann03010]					Hyaluronan mediated motility receptor N-terminal [PF15905.5]; Ribosomal protein S10p/S20e [PF00338.22]		[BP] translation [GO:0006412]; [CC] small ribosomal subunit [GO:0015935]; [MF] RNA binding [GO:0003723]; [MF] structural constituent of ribosome [GO:0003735]
			-1.52472	-2.71814					-1.88769																										uncharacterized LOC107839364	LOC107839364	XM_016682814.1	XP_016538300.1		cann:107839364								[BP] regulation of protein complex stability [GO:0061635]; [CC] chloroplast thylakoid membrane [GO:0009535]
				3.20979														-1.26467																	65-kDa microtubule-associated protein 5] [exception=annotated by transcript or proteomic data	LOC107839365	XM_016682815.1	XP_016538301.1		cann:107839365						Microtubule associated protein (MAP65/ASE1 family) [PF03999.12]; Sperm acrosome-associated protein 9 [PF15120.6]		[BP] microtubule cytoskeleton organization [GO:0000226]; [MF] microtubule binding [GO:0008017]
			2.25713	2.85276																1.00346			1.80935									1.07138			cytochrome P450 98A2-like	LOC107839366	XM_016682816.1	XP_016538302.1		cann:107839366	Phenylpropanoid biosynthesis [cann00940]; Flavonoid biosynthesis [cann00941]; Stilbenoid, diarylheptanoid and gingerol biosynthesis [cann00945]; Metabolic pathways [cann01100]; Biosynthesis of secondary metabolites [cann01110]	5-O-(4-coumaroyl)-D-quinate 3'-monooxygenase; 5-O-(4-coumaroyl)-D-quinate/shikimate 3'-hydroxylase; coumaroylquinate(coumaroylshikimate) 3'-monooxygenase; CYP98A3 (gene name) [1.14.14.96]	trans-5-O-(4-coumaroyl)-D-quinate,[reduced NADPH---hemoprotein reductase]:oxygen oxidoreductase (3'-hydroxylating) [1.14.14.96]	trans-5-O-(4-coumaroyl)-D-quinate + [reduced NADPH---hemoprotein reductase] + O2 = trans-5-O-caffeoyl-D-quinate + [oxidized NADPH---hemoprotein reductase] + H2O [RN:R04342]		Cytochrome P450 [PF00067.22]		[CC] integral component of membrane [GO:0016021]; [MF] heme binding [GO:0020037]; [MF] iron ion binding [GO:0005506]; [MF] monooxygenase activity [GO:0004497]; [MF] oxidoreductase activity, acting on paired donors, with incorporation or reduction of molecular oxygen [GO:0016705]
				1.21806																															protein SAD1/UNC-84 domain protein 1	LOC107839375	XM_016682830.1	XP_016538316.1		cann:107839375						Galactose-binding domain-like superfamily [CL0202]; Invariant surface glycoprotein [PF11727.8]; Sad1 / UNC-like C-terminal [PF07738.13]		[CC] integral component of membrane [GO:0016021]
			3.30637	3.0433														1.05365												1.60918					phospholipid-transporting ATPase 1	LOC107839391	XM_016682851.1	XP_016538337.1		cann:107839391		P-type phospholipid transporter; Mg2+-ATPase (ambiguous); flippase (ambiguous); aminophospholipid-transporting ATPase (ambiguous); phospholipid-translocating ATPase (ambiguous); phospholipid-transporting ATPase (ambiguous) [7.6.2.1]	ATP phosphohydrolase (P-type, phospholipid-flipping) [7.6.2.1]	ATP + H2O + phospholipid[side 1] = ADP + phosphate + phospholipid[side 2]Substrate ATP		HAD superfamily [CL0137]; STIR superfamily [CL0173]; Cation transport ATPase (P-type) [PF13246.6]; E1-E2 ATPase [PF00122.20]; haloacid dehalogenase-like hydrolase [PF00702.26]; haloacid dehalogenase-like hydrolase [PF08282.12]; Phospholipid-translocating P-type ATPase C-terminal [PF16212.5]; Phospholipid-translocating ATPase N-terminal [PF16209.5]; TIR domain [PF13676.6]		[BP] phospholipid transport [GO:0015914]; [CC] integral component of membrane [GO:0016021]; [CC] plasma membrane [GO:0005886]; [MF] ATP binding [GO:0005524]; [MF] magnesium ion binding [GO:0000287]
				-4.60152															-1.15839																probable inactive leucine-rich repeat receptor-like protein kinase At3g03770	LOC107839392	XM_016682852.1	XP_016538338.1		cann:107839392						Leucine Rich Repeat [CL0022]; Protein kinase superfamily [CL0016]; ABC1 family [PF03109.16]; Leucine Rich Repeat [PF00560.33]; Leucine Rich Repeat [PF07723.13]; Leucine Rich repeats (2 copies) [PF12799.7]; Leucine Rich repeat [PF13516.6]; Leucine rich repeat [PF13855.6]; Leucine-rich repeat [PF14580.6]; Protein kinase domain [PF00069.25]; Protein tyrosine kinase [PF07714.17]		[CC] integral component of membrane [GO:0016021]; [MF] ATP binding [GO:0005524]; [MF] protein kinase activity [GO:0004672]
				-4.75179																															protein RBL, transcript variant X1	LOC107839393	XM_016682853.1	XP_016538339.1		cann:107839393						Beta propeller clan [CL0186]; Anaphase-promoting complex subunit 4 WD40 domain [PF12894.7]; Hermansky-Pudlak syndrome 3 [PF14761.6]; WD domain, G-beta repeat [PF00400.32]		[CC] Set1C/COMPASS complex [GO:0048188]
				2.48613					1.44776																										myosin-binding protein 1-like, transcript variant X2	LOC107839399	XM_016682867.1	XP_016538353.1		cann:107839399						Domain of unknown function (DUF4047) [PF13256.6]; Domain of unknown function (DUF4407) [PF14362.6]; Monopolar spindle protein 2 [PF17060.5]; Rad50 zinc hook motif [PF04423.14]; SlyX [PF04102.12]; Zein-binding [PF04576.15]; Zinc finger-containing protein [PF10146.9]		[MF] myosin binding [GO:0017022]
				-1.66504																															uncharacterized LOC107839405] [exception=unclassified transcription discrepancy	LOC107839405	XM_016682878.1	XP_016538364.1		cann:107839405						FAD/NAD(P)-binding Rossmann fold Superfamily [CL0063]; Flavin containing amine oxidoreductase [PF01593.24]; FAD dependent oxidoreductase [PF01266.24]; FAD binding domain [PF00890.24]; FAD binding domain [PF01494.19]; Glucose inhibited division protein A [PF01134.22]; HI0933-like protein [PF03486.14]; NAD(P)-binding Rossmann-like domain [PF13450.6]; Pyridine nucleotide-disulphide oxidoreductase [P…
			2.10717	1.96548																											1.437	1.0414			ankyrin repeat and KH domain-containing protein mask, transcript variant X1	LOC107839406	XM_016682879.1	XP_016538365.1		cann:107839406						Ankyrin repeat superfamily [CL0465]; Tetratrico peptide repeat superfamily [CL0020]; Ankyrin repeat [PF00023.30]; Ankyrin repeats (3 copies) [PF12796.7]; Ankyrin repeat [PF13606.6]; Ankyrin repeats (many copies) [PF13637.6]; Ankyrin repeats (many copies) [PF13857.6]; MAS20 protein import receptor [PF02064.15]; Tetratricopeptide repeat [PF00515.28]; TPR repeat [PF13414.6]; Tetratricopeptide repeat…
				-2.36661																															general transcription factor IIH subunit 2-like, transcript variant X6	LOC107839383	XM_016682885.1	XP_016538371.1		cann:107839383	Basal transcription factors [cann03022]; Nucleotide excision repair [cann03420]					Protein kinase C, C1 domain [CL0006]; Ring-finger/U-box superfamily [CL0229]; von Willebrand factor type A [CL0128]; TFIIH C1-like domain [PF07975.12]; IBR domain, a half RING-finger domain [PF01485.21]; Ssl1-like [PF04056.14]; von Willebrand factor type A domain [PF00092.28]; von Willebrand factor type A domain [PF13519.6]		[BP] nucleotide-excision repair [GO:0006289]; [BP] transcription, DNA-templated [GO:0006351]; [CC] transcription factor TFIIH core complex [GO:0000439]; [CC] transcription factor TFIIH holo complex [GO:0005675]; [MF] nucleic acid binding [GO:0003676]; [MF] zinc ion binding [GO:0008270]
				-3.18129																										1.11122					auxin-responsive protein IAA16	LOC107839415	XM_016682891.1	XP_016538377.1		cann:107839415	Plant hormone signal transduction [cann04075]					Ubiquitin superfamily [CL0072]; AUX/IAA family [PF02309.16]		[BP] auxin-activated signaling pathway [GO:0009734]; [BP] regulation of transcription, DNA-templated [GO:0006355]; [CC] nucleus [GO:0005634]
				1.32423																															probable prefoldin subunit 4	LOC107839417	XM_016682893.1	XP_016538379.1		cann:107839417						Prefoldin [CL0200]; SNARE-fusion membrane complex superfamily [CL0445]; all-alpha NTP pyrophosphohydrolase superfamily [CL0231]; Apg6 coiled-coil region [PF17675.1]; Biogenesis of lysosome-related organelles complex-1 subunit 2 [PF10046.9]; CdvA-like coiled-coil domain [PF18822.1]; Spc19 [PF08287.11]; Designed helical repeat protein 10 domain [PF18595.1]; Uncharacterized protein conserved in arch…		[BP] protein folding [GO:0006457]; [CC] prefoldin complex [GO:0016272]; [MF] unfolded protein binding [GO:0051082]
				-1.6506																															GDP-mannose 3,5-epimerase 1	LOC107839422	XM_016682896.1	XP_016538382.1		cann:107839422	Ascorbate and aldarate metabolism [cann00053]; Amino sugar and nucleotide sugar metabolism [cann00520]; Metabolic pathways [cann01100]; Biosynthesis of secondary metabolites [cann01110]	GDP-mannose 3,5-epimerase; GDP-D-mannose:GDP-L-galactose epimerase; guanosine 5'-diphosphate D-mannose:guanosine 5'-diphosphate L-galactose epimerase [5.1.3.18]	GDP-alpha-D-mannose 3,5-epimerase [5.1.3.18]	GDP-alpha-D-mannose = GDP-beta-L-galactose [RN:R00889]		Alpha/Beta hydrolase fold [CL0028]; FAD/NAD(P)-binding Rossmann fold Superfamily [CL0063]; 3-beta hydroxysteroid dehydrogenase/isomerase family [PF01073.19]; alpha/beta hydrolase fold [PF00561.20]; NAD dependent epimerase/dehydratase family [PF01370.21]; GDP-mannose 4,6 dehydratase [PF16363.5]; NAD(P)H-binding [PF13460.6]; Male sterility protein [PF07993.12]; NmrA-like family [PF05368.13]; Polysa…		[MF] GDP-mannose 3,5-epimerase activity [GO:0047918]; [MF] NAD binding [GO:0051287]
				1.50208																															peptide-N(4)-(N-acetyl-beta-glucosaminyl)asparagine amidase, transcript variant X3	LOC107839429	XM_016682908.1	XP_016538394.1		cann:107839429	Protein processing in endoplasmic reticulum [cann04141]	peptide-N4-(N-acetyl-beta-glucosaminyl)asparagine amidase; glycopeptide N-glycosidase; glycopeptidase; N-oligosaccharide glycopeptidase; N-glycanase; Jack-bean glycopeptidase; PNGase A; PNGase F [3.5.1.52]	N-linked-glycopeptide-(N-acetyl-beta-D-glucosaminyl)-L-asparagine amidohydrolase [3.5.1.52]	Hydrolysis of an N4-(acetyl-beta-D-glucosaminyl)asparagine residue in which the glucosamine residue may be further glycosylated, to yield a (substituted) N-acetyl-beta-D-glucosaminylamine and a peptide containing an aspartate residue [RN:R08707]		Galactose-binding domain-like superfamily [CL0202]; P-loop containing nucleoside triphosphate hydrolase superfamily [CL0023]; Peptidase clan CA [CL0125]; Ubiquitin superfamily [CL0072]; Zinc beta-ribbon [CL0167]; Dephospho-CoA kinase [PF01121.20]; single CXXC unit [PF15626.6]; PNGase C-terminal domain, mannose-binding module PAW [PF04721.17]; Rad4 transglutaminase-like domain [PF03835.15]; Transg…		[BP] response to microbial phytotoxin [GO:0010188]; [BP] response to ozone [GO:0010193]; [BP] response to salicylic acid [GO:0009751]; [CC] cytosol [GO:0005829]; [MF] peptide-N4-(N-acetyl-beta-glucosaminyl)asparagine amidase activity [GO:0000224]
				2.18231																															PITH domain-containing protein At3g04780	LOC107839431	XM_016682909.1	XP_016538395.1		cann:107839431						Galactose-binding domain-like superfamily [CL0202]; PITH domain [PF06201.13]
			1.23111	1.63405							1.016										-1.41184									1.04015					protein OBERON 4, transcript variant X1	LOC107839430	XM_016682911.1	XP_016538397.1		cann:107839430						FYVE/PHD zinc finger superfamily [CL0390]; Coiled-coil region of Oberon [PF16312.5]; PHD - plant homeodomain finger protein [PF07227.11]
				5.15801														-1.8468																	uncharacterized LOC107839433, transcript variant X1	LOC107839433	XM_016682912.1	XP_016538398.1		cann:107839433						Omega toxin-like [CL0083]; Nematode antimicrobial peptide [PF16839.5]
	1.66679										1.47768	1.24081							-1.66596				2.7451	2.69488					1.02901	1.79744		2.31077			annexin D3-like, transcript variant X1	LOC107839438	XM_016682922.1	XP_016538408.1		cann:107839438						Annexin [PF00191.20]		[MF] calcium ion binding [GO:0005509]; [MF] calcium-dependent phospholipid binding [GO:0005544]
	2.2287					1.59572					1.62468	1.73695		1.47413					-1.75556		-1.42623		3.19243	3.1251	-1.06774	1.87931			1.67756	2.99681	1.38574	4.03444			annexin D4-like	LOC107839439	XM_016682924.1	XP_016538410.1		cann:107839439						Annexin [PF00191.20]; Protein of unknown function (DUF3161) [PF11362.8]		[MF] calcium ion binding [GO:0005509]; [MF] calcium-dependent phospholipid binding [GO:0005544]
				-4.88448											-1.11161			-1.56237	-1.58456	-3.15047	-2.50935						-1.04677					-1.59822			DNA topoisomerase 2] [partial=5'] [exception=annotated by transcript or proteomic data	LOC107839447	XM_016682935.1	XP_016538421.1		cann:107839447		DNA topoisomerase (ATP-hydrolysing); type II DNA topoisomerase; DNA-gyrase; deoxyribonucleate topoisomerase; deoxyribonucleic topoisomerase; topoisomerase; DNA topoisomerase II [5.6.2.2]	DNA topoisomerase (ATP-hydrolysing) [5.6.2.2]	ATP-dependent breakage, passage and rejoining of double-stranded DNA		His Kinase A (phospho-acceptor) domain [CL0025]; Ribosomal protein S5 domain 2-like superfamily [CL0329]; Toprim domain [CL0413]; DNA gyrase B [PF00204.25]; DNA gyrase/topoisomerase IV, subunit A [PF00521.20]; Histidine kinase-, DNA gyrase B-, and HSP90-like ATPase [PF02518.26]; Toprim domain [PF01751.22]; C-terminal associated domain of TOPRIM [PF16898.5]		[BP] DNA topological change [GO:0006265]; [MF] ATP binding [GO:0005524]; [MF] DNA binding [GO:0003677]; [MF] DNA topoisomerase type II (ATP-hydrolyzing) activity [GO:0003918]
				-1.86802																												-1.13989			ferredoxin-thioredoxin reductase, variable chain-like	LOC107839452	XM_016682948.1	XP_016538434.1		cann:107839452						Electron transport accessory protein superfamily [CL0610]; Ferredoxin thioredoxin reductase variable alpha chain [PF02941.15]		[BP] photosynthesis [GO:0015979]
				1.38208																															prefoldin subunit 6, transcript variant X6	LOC107839457	XM_016682957.1	XP_016538443.1		cann:107839457						Cobalamin adenosyltransferase-like superfamily [CL0601]; N-acetyltransferase like [CL0257]; Prefoldin [CL0200]; SNARE-fusion membrane complex superfamily [CL0445]; Type III secretion system types a and b chaperone [CL0419]; WXG100-A/WXG100-B dimer [CL0352]; Baculovirus polyhedron envelope protein, PEP, C terminus [PF04513.12]; Bcr-Abl oncoprotein oligomerisation domain [PF09036.10]; BRE1 E3 ubiqu…		[BP] protein folding [GO:0006457]; [CC] integral component of membrane [GO:0016021]; [CC] prefoldin complex [GO:0016272]; [MF] unfolded protein binding [GO:0051082]
				-4.21067					-1.66038																										glycine-rich cell wall structural protein 1.8-like	LOC107839459	XM_016682959.1	XP_016538445.1		cann:107839459
			-1.76579	-5.22314														-1.41942	-1.9904	-1.4998															phototropin-2] [partial=5'] [exception=annotated by transcript or proteomic data	LOC107839465	XM_016682961.1	XP_016538447.1		cann:107839465		non-specific serine/threonine protein kinase; A-kinase; AP50 kinase; ATP-protein transphosphorylase; calcium-dependent protein kinase C; calcium/phospholipid-dependent protein kinase; cAMP-dependent protein kinase; cAMP-dependent protein kinase A; casein kinase; casein kinase (phosphorylating); casein kinase 2; casein kinase I; casein kinase II; cGMP-dependent protein kinase; CK-2; CKI; CKII; cyc…	ATP:protein phosphotransferase (non-specific) [2.7.11.1]	ATP + a protein = ADP + a phosphoprotein [RN:R00162]		PAS domain clan [CL0183]; Protein kinase superfamily [CL0016]; Kinase-like [PF14531.6]; PAS fold [PF00989.25]; PAS fold [PF08447.12]; PAS fold [PF08448.10]; PAS domain [PF13426.7]; Protein kinase domain [PF00069.25]; Protein tyrosine kinase [PF07714.17]		[BP] circadian rhythm [GO:0007623]; [BP] negative regulation of anion channel activity by blue light [GO:0010362]; [BP] phototropism [GO:0009638]; [BP] stomatal movement [GO:0010118]; [CC] Golgi apparatus [GO:0005794]; [CC] plasma membrane [GO:0005886]; [MF] ATP binding [GO:0005524]; [MF] blue light photoreceptor activity [GO:0009882]; [MF] FMN binding [GO:0010181]; [MF] identical protein binding…
				-2.68861																															uncharacterized LOC107839466	LOC107839466	XM_016682962.1	XP_016538448.1		cann:107839466						Plant protein of unknown function (DUF868) [PF05910.12]
				-1.42145																															zeta-carotene desaturase, chloroplastic/chromoplastic	LOC107839468	XM_016682965.1	XP_016538451.1		cann:107839468	Carotenoid biosynthesis [cann00906]; Metabolic pathways [cann01100]; Biosynthesis of secondary metabolites [cann01110]	9,9'-dicis-zeta-carotene desaturase; zeta-carotene desaturase; ZDS [1.3.5.6]	9,9'-dicis-zeta-corotene:quinone oxidoreductase [1.3.5.6]	9,9'-dicis-zeta-carotene + 2 quinone = 7,9,7',9'-tetracis-lycopene + 2 quinol (overall reaction) [RN:R07511]; (1a) 9,9'-dicis-zeta-carotene + a quinone = 7,9,9'-tricis-neurosporene + a quinol [RN:R09656]; (1b) 7,9,9'-tricis-neurosporene + a quinone = 7,9,7',9'-tetracis-lycopene + a quinol [RN:R09658]		FAD/NAD(P)-binding Rossmann fold Superfamily [CL0063]; 3-hydroxyacyl-CoA dehydrogenase, NAD binding domain [PF02737.18]; Alanine dehydrogenase/PNT, C-terminal domain [PF01262.21]; Flavin containing amine oxidoreductase [PF01593.24]; FAD dependent oxidoreductase [PF01266.24]; FAD binding domain [PF00890.24]; FAD binding domain [PF01494.19]; FAD dependent oxidoreductase [PF12831.7]; Glucose inhibit…		[BP] carotenoid biosynthetic process [GO:0016117]; [CC] chloroplast [GO:0009507]; [CC] chromoplast [GO:0009509]; [MF] 7,9,9'-tricis-neurosporene:quinone oxidoreductase activity [GO:0052887]; [MF] 9,9'-dicis-carotene:quinone oxidoreductase activity [GO:0052886]; [MF] carotene 7,8-desaturase activity [GO:0016719]
				-1.63171														1.40606	1.96255																DNA-damage-repair/toleration protein DRT102, transcript variant X2	LOC107839470	XM_016682968.1	XP_016538454.1		cann:107839470						Cupin fold [CL0029]; AraC-like ligand binding domain [PF02311.19]; Cupin domain [PF07883.11]; ChrR Cupin-like domain [PF12973.7]; Domain of unknown function (DUF4437) [PF14499.6]; Ribose/Galactose Isomerase [PF02502.18]		[BP] carbohydrate metabolic process [GO:0005975]; [BP] response to cold [GO:0009409]; [CC] cytosol [GO:0005829]; [CC] nucleus [GO:0005634]; [MF] isomerase activity [GO:0016853]
			1.42712																																protein KRI1 homolog	LOC107839473	XM_016682976.1	XP_016538462.1		cann:107839473						KRI1-like family [PF05178.12]; KRI1-like family C-terminal [PF12936.7]		[CC] cytosol [GO:0005829]
			-2.89738																	-1.36652															uncharacterized LOC107839476	LOC107839476	XM_016682977.1	XP_016538463.1		cann:107839476						Protein of unknown function (DUF1517) [PF07466.11]
			1.59144	2.90242														1.58807	1.95585																guanine deaminase-like	LOC107839479	XM_016682980.1	XP_016538466.1		cann:107839479						Cytidine deaminase-like (CDA) superfamily [CL0109]; APOBEC2 [PF18772.1]; APOBEC3 [PF18771.1]; Cytidine and deoxycytidylate deaminase zinc-binding region [PF00383.23]; Predicted transporter (DUF2162) [PF09930.9]; FAM24 family [PF15193.6]; MafB19-like deaminase [PF14437.6]; Novel AID APOBEC clade 2 [PF18782.1]; Secreted Novel AID/APOBEC-like Deaminase 4 [PF18750.1]		[MF] hydrolase activity [GO:0016787]; [MF] zinc ion binding [GO:0008270]
				1.44825																															uncharacterized LOC107839480	LOC107839480	XM_016682981.1	XP_016538467.1		cann:107839480						Helix-turn-helix clan [CL0123]; Protein of unknown function, DUF573 [PF04504.14]; Myb/SANT-like DNA-binding domain [PF12776.7]; Myb/SANT-like DNA-binding domain [PF13837.6]		[BP] regulation of transcription, DNA-templated [GO:0006355]
			-1.9234	-5.09168																															rubredoxin	LOC107839481	XM_016682982.1	XP_016538468.1		cann:107839481						Classical C2H2 and C2HC zinc fingers [CL0361]; Rubredoxin-like [CL0045]; Zinc beta-ribbon [CL0167]; Hydrogenase/urease nickel incorporation, metallochaperone, hypA [PF01155.19]; PHD-finger [PF16866.5]; RNA polymerases M/15 Kd subunit [PF02150.16]; Rubredoxin [PF00301.20]; Rubredoxin metal binding domain [PF18073.1]; Zinc-finger double domain [PF13465.6]; Zn-finger in Ran binding protein and other…		[MF] iron ion binding [GO:0005506]
			3.45267	4.03229															2.28703	2.20951	1.35479								1.15571	4.36914	4.94904	3.04718			cysteine synthase-like, transcript variant X3	LOC107839482	XM_016682985.1	XP_016538471.1		cann:107839482	Cysteine and methionine metabolism [cann00270]; Sulfur metabolism [cann00920]; Metabolic pathways [cann01100]; Biosynthesis of secondary metabolites [cann01110]; Carbon metabolism [cann01200]; Biosynthesis of amino acids [cann01230]	cysteine synthase; O-acetyl-L-serine sulfhydrylase; O-acetyl-L-serine sulfohydrolase; O-acetylserine (thiol)-lyase; O-acetylserine (thiol)-lyase A; O-acetylserine sulfhydrylase; O3-acetyl-L-serine acetate-lyase (adding hydrogen-sulfide); acetylserine sulfhydrylase; cysteine synthetase; S-sulfocysteine synthase; 3-O-acetyl-L-serine:hydrogen-sulfide 2-amino-2-carboxyethyltransferase; O3-acetyl-L-se…	O-acetyl-L-serine:hydrogen-sulfide 2-amino-2-carboxyethyltransferase [2.5.1.47]	O-acetyl-L-serine + hydrogen sulfide = L-cysteine + acetate [RN:R00897]		FAD/NAD(P)-binding Rossmann fold Superfamily [CL0063]; Zinc-binding dehydrogenase [PF00107.26]; Pyridoxal-phosphate dependent enzyme [PF00291.25]; Transmembrane proteins 14C [PF03647.13]		[BP] cysteine biosynthetic process from serine [GO:0006535]; [MF] cysteine synthase activity [GO:0004124]
				-1.31455																															transmembrane protein adipocyte-associated 1	LOC107839487	XM_016682993.1	XP_016538479.1		cann:107839487						Domain of unknown function (DUF4293) [PF14126.6]; Predicted membrane protein [PF10160.9]		[CC] integral component of membrane [GO:0016021]
				-4.2917														-1.10097	-1.03209																pentatricopeptide repeat-containing protein At5g03800	LOC107839489	XM_016682996.1	XP_016538482.1		cann:107839489						Cytidine deaminase-like (CDA) superfamily [CL0109]; Tetratrico peptide repeat superfamily [CL0020]; DYW family of nucleic acid deaminases [PF14432.6]; PPR repeat [PF01535.20]; PPR repeat [PF12854.7]; PPR repeat family [PF13041.6]; Pentatricopeptide repeat domain [PF13812.6]; Pentacotripeptide-repeat region of PRORP [PF17177.4]; Tetratricopeptide repeat [PF13428.6]; Tetratricopeptide repeat [PF145…		[BP] embryo development ending in seed dormancy [GO:0009793]; [MF] zinc ion binding [GO:0008270]
			1.88061	2.65191														2.07219	1.43898	2.40185											1.68432	2.22347			carboxylesterase 1-like	LOC107839491	XM_016682997.1	XP_016538483.1		cann:107839491						Alpha/Beta hydrolase fold [CL0028]; alpha/beta hydrolase fold [PF07859.13]; Carboxylesterase family [PF00135.28]; Serine aminopeptidase, S33 [PF12146.8]; Steryl acetyl hydrolase [PF10340.9]		[MF] hydrolase activity [GO:0016787]
			-2.16615																																acyltransferase-like protein At1g54570, chloroplastic	LOC107839492	XM_016682998.1	XP_016538484.1		cann:107839492						Acyltransferase clan [CL0228]; Alpha/Beta hydrolase fold [CL0028]; alpha/beta hydrolase fold [PF00561.20]; alpha/beta hydrolase fold [PF07859.13]; Alpha/beta hydrolase family [PF12697.7]; Acetyl xylan esterase (AXE1) [PF05448.12]; BAAT / Acyl-CoA thioester hydrolase C terminal [PF08840.11]; Diacylglycerol acyltransferase [PF03982.13]; Dienelactone hydrolase family [PF01738.18]; Putative esterase …		[MF] transferase activity, transferring acyl groups other than amino-acyl groups [GO:0016747]
				1.81209																															WD repeat-containing protein 48, transcript variant X3	LOC107839494	XM_016683003.1	XP_016538489.1		cann:107839494						Beta propeller clan [CL0186]; Ubiquitin superfamily [CL0072]; Anaphase-promoting complex subunit 4 WD40 domain [PF12894.7]; Domain of unknown function (DUF3337) [PF11816.8]; Nucleoporin Nup120/160 [PF11715.8]; RAWUL domain RING finger- and WD40-associated ubiquitin-like [PF16207.5]; von Willebrand factor type A C-terminal domain [PF18571.1]; WD domain, G-beta repeat [PF00400.32]
				-3.90695																															GDSL esterase/lipase At1g54790	LOC107839512	XM_016683028.1	XP_016538514.1		cann:107839512						Ig-like fold superfamily (E-set) [CL0159]; SGNH hydrolase superfamily [CL0264]; Domain of unknown function (DUF4978) [PF16349.5]; Cell surface heme-binding protein Shp [PF11545.8]; GDSL-like Lipase/Acylhydrolase [PF00657.22]		[MF] hydrolase activity, acting on ester bonds [GO:0016788]
				-5.58739																												-1.0248			UPF0603 protein At1g54780, chloroplastic	LOC107839513	XM_016683029.1	XP_016538515.1		cann:107839513						FAD/NAD(P)-binding Rossmann fold Superfamily [CL0063]; TolA/TonB C-terminal [CL0428]; TonB C terminal [PF13103.6]; TPM domain [PF04536.14]		[BP] photosystem II repair [GO:0010206]; [CC] chloroplast thylakoid membrane [GO:0009535]; [CC] thylakoid lumen [GO:0031977]; [MF] acid phosphatase activity [GO:0003993]
				-2.15294															1.57137	2.18352															histidine-containing phosphotransfer protein 1-like	LOC107839518	XM_016683035.1	XP_016538521.1		cann:107839518	Plant hormone signal transduction [cann04075]					ACT-like domain [CL0070]; Scorpion toxin-like knottin superfamily [CL0054]; ACT domain [PF13291.6]; Protein of unknown function (DUF2785) [PF10978.8]; Formin Homology 2 Domain [PF02181.23]; Hpt domain [PF01627.23]; Potassium channel toxin [PF14866.6]		[BP] phosphorelay signal transduction system [GO:0000160]
				1.80485																															tryptophan synthase alpha chain-like	LOC107839528	XM_016683054.1	XP_016538540.1		cann:107839528	Glycine, serine and threonine metabolism [cann00260]; Phenylalanine, tyrosine and tryptophan biosynthesis [cann00400]; Metabolic pathways [cann01100]; Biosynthesis of secondary metabolites [cann01110]; Biosynthesis of amino acids [cann01230]	tryptophan synthase; L-tryptophan synthetase; indoleglycerol phosphate aldolase; tryptophan desmolase; tryptophan synthetase; L-serine hydro-lyase (adding indoleglycerol-phosphate); L-serine hydro-lyase [adding 1-C-(indol-3-yl)glycerol 3-phosphate, L-tryptophan and glyceraldehyde-3-phosphate-forming] [4.2.1.20]	L-serine hydro-lyase [adding 1-C-(indol-3-yl)glycerol 3-phosphate, L-tryptophan and D-glyceraldehyde-3-phosphate-forming] [4.2.1.20]	L-serine + 1-C-(indol-3-yl)glycerol 3-phosphate = L-tryptophan + D-glyceraldehyde 3-phosphate + H2O (overall reaction) [RN:R02722]; (1a) 1-C-(indol-3-yl)glycerol 3-phosphate = indole + D-glyceraldehyde 3-phosphate [RN:R02340]; (1b) L-serine + indole = L-tryptophan + H2O [RN:R00674]		Common phosphate binding-site TIM barrel superfamily [CL0036]; FAD/NAD(P)-binding Rossmann fold Superfamily [CL0063]; Helix-turn-helix clan [CL0123]; Periplasmic binding protein like [CL0144]; Beta-lactamase associated winged helix domain [PF17778.1]; BtpA family [PF03437.15]; FMN-dependent dehydrogenase [PF01070.18]; Glycosyl transferase WecB/TagA/CpsF family [PF03808.13]; Histidine biosynthesis…		[MF] tryptophan synthase activity [GO:0004834]
			2.24394	3.37192							1.02824						1.02255	1.1033		1.52342												1.05846			phosphoglycerate mutase-like protein AT74H	LOC107839530	XM_016683056.1	XP_016538542.1		cann:107839530						Histidine phosphatase superfamily [CL0071]; Histidine phosphatase superfamily (branch 1) [PF00300.22]		[MF] catalytic activity [GO:0003824]
	2.32252										3.59045			1.75275			1.96523	1.53758	-2.01839	1.67016					-1.90529	2.53173				1.7441		3.56909			phosphoglycerate mutase-like protein AT74H	LOC107839532	XM_016683058.1	XP_016538544.1		cann:107839532						Histidine phosphatase superfamily [CL0071]; Histidine phosphatase superfamily (branch 1) [PF00300.22]		[MF] catalytic activity [GO:0003824]
			2.16327	1.74172														1.25687	1.76742	1.14458															glutathione synthetase, chloroplastic, transcript variant X1	LOC107839536	XM_016683062.1	XP_016538548.1		cann:107839536	Cysteine and methionine metabolism [cann00270]; Glutathione metabolism [cann00480]; Metabolic pathways [cann01100]	glutathione synthase; glutathione synthetase; GSH synthetase [6.3.2.3]	gamma-L-glutamyl-L-cysteine:glycine ligase (ADP-forming) [6.3.2.3]	ATP + gamma-L-glutamyl-L-cysteine + glycine = ADP + phosphate + glutathione [RN:R00497]		Probable substrate-binding preceding ATP-grasp domain [CL0483]; Eukaryotic glutathione synthase [PF03199.15]; Eukaryotic glutathione synthase, ATP binding domain [PF03917.17]		[MF] ATP binding [GO:0005524]; [MF] glutathione binding [GO:0043295]; [MF] glutathione synthase activity [GO:0004363]; [MF] magnesium ion binding [GO:0000287]; [MF] protein homodimerization activity [GO:0042803]
				-3.68453																															cation/calcium exchanger 5	LOC107839540	XM_016683067.1	XP_016538553.1		cann:107839540						Sodium/calcium exchanger protein [PF01699.24]		[BP] transmembrane transport [GO:0055085]; [CC] integral component of membrane [GO:0016021]
			2.36332															1.28196																	mevalonate kinase] [partial=5'] [exception=annotated by transcript or proteomic data	LOC107839547	XM_016683083.1	XP_016538569.1		cann:107839547	Terpenoid backbone biosynthesis [cann00900]; Metabolic pathways [cann01100]; Biosynthesis of secondary metabolites [cann01110]; Peroxisome [cann04146]	mevalonate kinase; mevalonate kinase (phosphorylating); mevalonate phosphokinase; mevalonic acid kinase; mevalonic kinase; mevalonate 5-phosphotransferase ; MVA kinase; ATP:mevalonate 5-phosphotransferase [2.7.1.36]	ATP:(R)-mevalonate 5-phosphotransferase [2.7.1.36]	ATP + (R)-mevalonate = ADP + (R)-5-phosphomevalonate [RN:R02245]		GHMP C-terminal domain superfamily [CL0677]; Ribosomal protein S5 domain 2-like superfamily [CL0329]; Galactokinase galactose-binding signature [PF10509.9]; GHMP kinases C terminal [PF08544.13]; GHMP kinases N terminal domain [PF00288.26]		[BP] isopentenyl diphosphate biosynthetic process, mevalonate pathway [GO:0019287]; [BP] sterol biosynthetic process [GO:0016126]; [CC] cytosol [GO:0005829]; [MF] ATP binding [GO:0005524]; [MF] mevalonate kinase activity [GO:0004496]
				1.17032																															protein YIPF1 homolog	LOC107839553	XM_016683091.1	XP_016538577.1		cann:107839553						Yip1/YIF1-like [CL0112]; YIF1 [PF03878.15]; Yip1 domain [PF04893.17]		[BP] vesicle-mediated transport [GO:0016192]; [CC] Golgi apparatus [GO:0005794]; [CC] integral component of membrane [GO:0016021]
			3.14032	3.17633		1.53538														1.49703			2.31112	1.07173								1.67767			peroxisomal adenine nucleotide carrier 1-like, transcript variant X1	LOC107839554	XM_016683092.1	XP_016538578.1		cann:107839554						Mitochondrial carrier protein [PF00153.27]		[CC] integral component of membrane [GO:0016021]
				1.06524																															mitochondrial Rho GTPase 1-like	LOC107839555	XM_016683093.1	XP_016538579.1		cann:107839555						EF-hand like superfamily [CL0220]; P-loop containing nucleoside triphosphate hydrolase superfamily [CL0023]; AAA domain [PF13479.6]; AAA domain [PF13514.6]; P-loop containing region of AAA domain [PF13555.6]; ADP-ribosylation factor family [PF00025.21]; ATPase domain predominantly from Archaea [PF01637.18]; Dynamin family [PF00350.23]; EF hand [PF00036.32]; EF hand [PF13202.6]; EF-hand domain [PF…		[BP] mitochondrion organization [GO:0007005]; [CC] integral component of mitochondrial outer membrane [GO:0031307]; [MF] calcium ion binding [GO:0005509]; [MF] GTP binding [GO:0005525]; [MF] GTPase activity [GO:0003924]
				-1.40639																															uncharacterized LOC107839560, transcript variant X1	LOC107839560	XM_016683098.1	XP_016538584.1		cann:107839560						Domain of unknown function (DUF1995) [PF09353.10]
			3.35306	1.98586														1.13763													1.39454	1.71868			protein HYPER-SENSITIVITY-RELATED 4-like	LOC107839562	XM_016683105.1	XP_016538591.1		cann:107839562						Class II aaRS Anticodon-binding domain-like [CL0458]; P-loop containing nucleoside triphosphate hydrolase superfamily [CL0023]; ATPase family associated with various cellular activities (AAA) [PF00004.29]; AAA domain [PF13086.6]; AAA ATPase domain [PF13191.6]; AAA domain [PF13238.6]; AAA domain [PF13401.6]; AAA domain [PF13479.6]; P-loop containing region of AAA domain [PF13555.6]; AAA domain (dy…		[MF] ATP binding [GO:0005524]
				-2.30896																															probable 3-hydroxyisobutyrate dehydrogenase-like 1, mitochondrial	LOC107839576	XM_016683121.1	XP_016538607.1		cann:107839576	Valine, leucine and isoleucine degradation [cann00280]; Metabolic pathways [cann01100]	3-hydroxyisobutyrate dehydrogenase; beta-hydroxyisobutyrate dehydrogenase [1.1.1.31]	3-hydroxy-2-methylpropanoate:NAD+ oxidoreductase [1.1.1.31]	3-hydroxy-2-methylpropanoate + NAD+ = 2-methyl-3-oxopropanoate + NADH + H+ [RN:R02047]		6-phosphogluconate dehydrogenase C-terminal-like superfamily [CL0106]; FAD/NAD(P)-binding Rossmann fold Superfamily [CL0063]; D-isomer specific 2-hydroxyacid dehydrogenase, NAD binding domain [PF02826.19]; 3-hydroxyacyl-CoA dehydrogenase, NAD binding domain [PF02737.18]; Alanine dehydrogenase/PNT, C-terminal domain [PF01262.21]; NADP oxidoreductase coenzyme F420-dependent [PF03807.17]; NAD(P)H-bi…		[CC] cytosol [GO:0005829]; [MF] NAD binding [GO:0051287]; [MF] NADP binding [GO:0050661]; [MF] oxidoreductase activity [GO:0016491]
				-3.14359																-1.07737						-1.02399						-1.45804			uncharacterized LOC107839578	LOC107839578	XM_016683123.1	XP_016538609.1		cann:107839578						4Fe-4S ferredoxins [CL0344]; Chaperone J-domain superfamily [CL0392]; DnaJ domain [PF00226.31]; 4Fe-4S single cluster domain of Ferredoxin I [PF13370.6]; 4Fe-4S single cluster domain [PF13459.6]; A repeated domain in UCH-protein [PF13446.6]
				-1.80121					-1.37085										-1.28946	-1.59603	-1.62766														subtilisin-like protease SBT1.9	LOC107839583	XM_016683132.1	XP_016538618.1		cann:107839583						Ig-like fold superfamily (E-set) [CL0159]; Protease propeptides/inhibitors [CL0570]; Fibronectin type-III domain [PF17766.1]; Peptidase inhibitor I9 [PF05922.16]; Subtilase family [PF00082.22]		[MF] serine-type endopeptidase activity [GO:0004252]
				2.16724																															acyl-CoA-binding domain-containing protein 4	LOC107839587	XM_016683133.1	XP_016538619.1		cann:107839587						Beta propeller clan [CL0186]; FERM middle domain superfamily [CL0632]; Acyl CoA binding protein [PF00887.19]; Calcium binding and coiled-coil domain (CALCOCO1) like [PF07888.11]; Kelch motif [PF01344.25]; Kelch motif [PF07646.15]; Galactose oxidase, central domain [PF13415.6]; Galactose oxidase, central domain [PF13418.6]; Kelch motif [PF13854.6]; Kelch motif [PF13964.6]; Spc7 kinetochore protein…		[MF] fatty-acyl-CoA binding [GO:0000062]
				2.24988										1.9842			2.03362	1.60473	2.22716	2.47998	1.08911					1.40844				2.23606	3.05129	2.01329			protein SRC2-like	LOC107839591	XM_016683138.1	XP_016538624.1		cann:107839591						C2 superfamily [CL0154]; C2 domain [PF00168.30]; Uncharacterized protein conserved in bacteria (DUF2076) [PF09849.9]
				1.17961																															autophagy-related protein 18a-like] [exception=unclassified transcription discrepancy	LOC107839594	XM_016683139.1	XP_016538625.1		cann:107839594						Beta propeller clan [CL0186]; Anaphase-promoting complex subunit 4 WD40 domain [PF12894.7]; WD40 region of Ge1, enhancer of mRNA-decapping protein [PF16529.5]; WD domain, G-beta repeat [PF00400.32]		[CC] integral component of membrane [GO:0016021]
	-1.61558			1.17253					-1.32853											-1.15954										-1.11253		-1.33596			histone H2A.1	LOC107839595	XM_016683140.1	XP_016538626.1		cann:107839595						Histone superfamily [CL0012]; Histone-like transcription factor (CBF/NF-Y) and archaeal histone [PF00808.23]; Core histone H2A/H2B/H3/H4 [PF00125.24]; C-terminus of histone H2A [PF16211.5]		[CC] nucleosome [GO:0000786]; [CC] nucleus [GO:0005634]; [MF] DNA binding [GO:0003677]; [MF] protein heterodimerization activity [GO:0046982]
				1.81269																-1.02484										-1.00511		-1.19142			histone H2A.1-like	LOC107839597	XM_016683143.1	XP_016538629.1		cann:107839597						Histone superfamily [CL0012]; Histone-like transcription factor (CBF/NF-Y) and archaeal histone [PF00808.23]; Core histone H2A/H2B/H3/H4 [PF00125.24]; C-terminus of histone H2A [PF16211.5]; Der GTPase activator (YihI) [PF04220.12]		[CC] nucleosome [GO:0000786]; [CC] nucleus [GO:0005634]; [MF] DNA binding [GO:0003677]; [MF] protein heterodimerization activity [GO:0046982]
				3.29652																										1.68659	1.2293				rapid alkalinization factor-like	LOC107839600	XM_016683147.1	XP_016538633.1		cann:107839600						Rapid ALkalinization Factor (RALF) [PF05498.11]
			-2.53759	2.90257																												1.36837	2.32334		desiccation-related protein PCC13-62-like	LOC107839603	XM_016683158.1	XP_016538644.1		cann:107839603						Ferritin-like Superfamily [CL0044]; Ferritin-like domain [PF13668.6]		[CC] integral component of membrane [GO:0016021]
			-2.00266	-4.18906					-1.71868										-1.48453												-1.07775	-1.12009			probable xyloglucan endotransglucosylase/hydrolase 1	LOC107839606	XM_016683172.1	XP_016538658.1		cann:107839606		xyloglucan:xyloglucosyl transferase; endo-xyloglucan transferase; xyloglucan endotransglycosylase [2.4.1.207]	xyloglucan:xyloglucan xyloglucanotransferase [2.4.1.207]	breaks a beta-(1->4) bond in the backbone of a xyloglucan and transfers the xyloglucanyl segment on to O-4 of the non-reducing terminal glucose residue of an acceptor, which can be a xyloglucan or an oligosaccharide of xyloglucan		Concanavalin-like lectin/glucanase superfamily [CL0004]; Glycosyl hydrolases family 16 [PF00722.21]; Xyloglucan endo-transglycosylase (XET) C-terminus [PF06955.12]		[BP] cell wall biogenesis [GO:0042546]; [BP] cell wall organization [GO:0071555]; [BP] xyloglucan metabolic process [GO:0010411]; [CC] apoplast [GO:0048046]; [CC] cell wall [GO:0005618]; [MF] hydrolase activity, hydrolyzing O-glycosyl compounds [GO:0004553]; [MF] xyloglucan:xyloglucosyl transferase activity [GO:0016762]
				-2.0017																															heavy metal-associated isoprenylated plant protein 3, transcript variant X2	LOC107839608	XM_016683176.1	XP_016538662.1		cann:107839608						Heavy-metal-associated domain [PF00403.26]		[BP] metal ion transport [GO:0030001]; [MF] metal ion binding [GO:0046872]
				-3.04212					-1.58457																										glutathione S-transferase U7-like	LOC107839609	XM_016683177.1	XP_016538663.1		cann:107839609	Glutathione metabolism [cann00480]; Metabolic pathways [cann01100]	glutathione transferase; glutathione S-transferase; glutathione S-alkyltransferase; glutathione S-aryltransferase; S-(hydroxyalkyl)glutathione lyase; glutathione S-aralkyltransferase; glutathione S-alkyl transferase; GST [2.5.1.18]	RX:glutathione R-transferase [2.5.1.18]	RX + glutathione = HX + R-S-glutathione [RN:R03522 R08511 R08512]		Glutathione S-transferase, C-terminal domain [CL0497]; Thioredoxin-like [CL0172]; Glutathione S-transferase, C-terminal domain [PF00043.25]; Glutathione S-transferase, C-terminal domain [PF13410.6]; Glutathione S-transferase, C-terminal domain [PF14497.6]; Glutathione S-transferase, N-terminal domain [PF02798.20]; Glutathione S-transferase, N-terminal domain [PF13409.6]; Glutathione S-transferase…		[MF] transferase activity [GO:0016740]
				-4.46805														1.20677														1.52103			transcription factor MafA-like	LOC107839592	XM_016683181.1	XP_016538667.1		cann:107839592
			1.1542	1.99781														1.08245		1.60104												2.00713			REF/SRPP-like protein At3g05500] [partial=5'] [exception=annotated by transcript or proteomic data	LOC107839614	XM_016683182.1	XP_016538668.1		cann:107839614						Rubber elongation factor protein (REF) [PF05755.12]		[BP] developmental vegetative growth [GO:0080186]; [BP] lipid droplet organization [GO:0034389]; [BP] lipid storage [GO:0019915]; [BP] positive regulation of growth [GO:0045927]; [BP] positive regulation of response to water deprivation [GO:1902584]; [CC] lipid droplet [GO:0005811]; [CC] vacuole [GO:0005773]
				1.46586													1.26102	1.40044		1.17579															ubiquitin-like protein 5, transcript variant X1	LOC107839615	XM_016683186.1	XP_016538672.1		cann:107839615						Ubiquitin superfamily [CL0072]; Haemolysin-type calcium binding protein related domain [PF06594.11]; Ubiquitin-2 like Rad60 SUMO-like [PF11976.8]; Ubiquitin family [PF00240.23]; Ubiquitin-like domain [PF14560.6]; Ubiquitin-like domain [PF18036.1]		[BP] cellular protein modification process [GO:0006464]
				-2.68483																															heparan-alpha-glucosaminide N-acetyltransferase, transcript variant X3	LOC107839621	XM_016683194.1	XP_016538680.1		cann:107839621	Glycosaminoglycan degradation [cann00531]; Metabolic pathways [cann01100]	heparan-alpha-glucosaminide N-acetyltransferase; acetyl-CoA:alpha-glucosaminide N-acetyltransferase [2.3.1.78]	acetyl-CoA:heparan-alpha-D-glucosaminide N-acetyltransferase [2.3.1.78]	acetyl-CoA + heparan sulfate alpha-D-glucosaminide = CoA + heparan sulfate N-acetyl-alpha-D-glucosaminide [RN:R04466 R07815]				[CC] integral component of membrane [GO:0016021]; [MF] transferase activity [GO:0016740]
				1.42723																															26S protease regulatory subunit 6A homolog] [exception=unclassified transcription discrepancy	LOC107839622	XM_016683196.1	XP_016538682.1		cann:107839622	Proteasome [cann03050]					AAA+ ATPase lid domain superfamily [CL0671]; OB fold [CL0021]; P-loop containing nucleoside triphosphate hydrolase superfamily [CL0023]; ATPase family associated with various cellular activities (AAA) [PF00004.29]; AAA domain [PF13086.6]; AAA domain [PF13173.6]; AAA ATPase domain [PF13191.6]; AAA domain [PF13238.6]; AAA domain (Cdc48 subfamily) [PF07724.14]; AAA domain [PF13401.6]; AAA domain [PF…		[BP] embryo sac development [GO:0009553]; [BP] glucose mediated signaling pathway [GO:0010255]; [BP] pollen development [GO:0009555]; [BP] proteasomal protein catabolic process [GO:0010498]; [BP] regulation of transcription by RNA polymerase II [GO:0006357]; [CC] cell [GO:0005623]; [CC] cytoplasm [GO:0005737]; [CC] nucleus [GO:0005634]; [CC] plasma membrane [GO:0005886]; [CC] proteasome complex […
		-1.16021		3.52401		1.57596													1.23188	1.30037						1.34175				1.54575	3.7577	3.35875			serine/arginine-rich-splicing factor SR34-like, transcript variant X2] [partial=5'] [exception=annotated by transcript or proteomic data	LOC107839625	XM_016683200.1	XP_016538686.1		cann:107839625	Spliceosome [cann03040]					CPA/AT transporter superfamily [CL0064]; RRM-like clan [CL0221]; Protein of unknown function (DUF3792) [PF12670.7]; Membrane transport protein [PF03547.18]; Nup53/35/40-type RNA recognition motif [PF14605.6]; RNA recognition motif. (a.k.a. RRM, RBD, or RNP domain) [PF00076.22]; RNA recognition motif [PF16367.5]; Occluded RNA-recognition motif [PF16842.5]		[BP] transmembrane transport [GO:0055085]; [CC] integral component of membrane [GO:0016021]; [MF] RNA binding [GO:0003723]
		-1.69272	1.88708	5.69781							1.94589						1.56841	5.02066	5.74131	5.18032				2.90022						5.83146	7.30714	5.33023	1.66211		uncharacterized LOC107839626	LOC107839626	XM_016683201.1	XP_016538687.1		cann:107839626						Protein of unknown function (DUF1294) [PF06961.13]; Hypoxia induced protein conserved region [PF04588.13]		[CC] integral component of membrane [GO:0016021]
				-1.27375																															60S ribosomal protein L22-3	LOC107839628	XM_016683202.1	XP_016538688.1		cann:107839628	Ribosome [cann03010]					Ribosomal L22e protein family [PF01776.17]		[BP] translation [GO:0006412]; [CC] ribosome [GO:0005840]; [MF] structural constituent of ribosome [GO:0003735]
			-3.153																																cinnamoyl-CoA reductase 1-like	LOC107839627	XM_016683203.1	XP_016538689.1		cann:107839627						FAD/NAD(P)-binding Rossmann fold Superfamily [CL0063]; 3-beta hydroxysteroid dehydrogenase/isomerase family [PF01073.19]; short chain dehydrogenase [PF00106.25]; NAD dependent epimerase/dehydratase family [PF01370.21]; GDP-mannose 4,6 dehydratase [PF16363.5]; KR domain [PF08659.10]; NAD(P)H-binding [PF13460.6]; Male sterility protein [PF07993.12]; NmrA-like family [PF05368.13]; Polysaccharide bio…		[MF] catalytic activity [GO:0003824]; [MF] coenzyme binding [GO:0050662]
			2.5457	3.03747																															serine/threonine-protein phosphatase PP1 isozyme 9	LOC107839633	XM_016683206.1	XP_016538692.1		cann:107839633	mRNA surveillance pathway [cann03015]	protein-serine/threonine phosphatase; phosphoprotein phosphatase (ambiguous); protein phosphatase-1; protein phosphatase-2A; protein phosphatase-2B; protein phosphatase-2C; protein D phosphatase; phosphospectrin phosphatase; casein phosphatase; Aspergillus awamori acid protein phosphatase; calcineurin; phosphatase 2A; phosphatase 2B; phosphatase II; phosphatase IB; phosphatase C-II; polycation mo…	protein-serine/threonine-phosphate phosphohydrolase [3.1.3.16]	[a protein]-serine/threonine phosphate + H2O = [a protein]-serine/threonine + phosphate [RN:R00164]		Calcineurin-like phosphoesterase superfamily [CL0163]; Calcineurin-like phosphoesterase [PF00149.28]; Serine-threonine protein phosphatase N-terminal domain [PF16891.5]		[MF] metal ion binding [GO:0046872]; [MF] phosphoprotein phosphatase activity [GO:0004721]
		-2.09441		9.84033																															bidirectional sugar transporter SWEET16-like	LOC107839636	XM_016683209.1	XP_016538695.1		cann:107839636						MtN3-like, vesicle-trafficking cargo-receptors [CL0141]; Sugar efflux transporter for intercellular exchange [PF03083.16]		[BP] carbohydrate transport [GO:0008643]; [CC] integral component of membrane [GO:0016021]; [CC] plasma membrane [GO:0005886]
				1.05173																1.15454	1.21846														60S ribosomal protein L18-2	LOC107839639	XM_016683211.1	XP_016538697.1		cann:107839639	Ribosome [cann03010]					Ribosomal proteins L15 bacteria, L18e archaea [CL0588]; Ribosomal protein 60S L18 and 50S L18e [PF17135.4]; Ribosomal proteins 50S-L15, 50S-L18e, 60S-L27A [PF00828.19]		[BP] translation [GO:0006412]; [CC] ribosome [GO:0005840]; [MF] structural constituent of ribosome [GO:0003735]
				2.44951																1.81729															bifunctional epoxide hydrolase 2-like	LOC107839640	XM_016683212.1	XP_016538698.1		cann:107839640						Alpha/Beta hydrolase fold [CL0028]; alpha/beta hydrolase fold [PF00561.20]; Alpha/beta hydrolase family [PF12697.7]; Chlorophyllase [PF07224.11]; Chlorophyllase enzyme [PF12740.7]; Beta defensin 50 [PF17546.2]; Serine aminopeptidase, S33 [PF12146.8]		[MF] hydrolase activity [GO:0016787]
				1.25292															1.05159		1.21657														probable splicing factor, arginine/serine-rich 7	LOC107839641	XM_016683214.1	XP_016538700.1		cann:107839641						Nuclear RNA-splicing-associated protein [PF10500.9]
			2.80378	4.39448														1.64789	2.02734	3.49758			1.99845												F-box protein PP2-B15-like, transcript variant X2	LOC107839646	XM_016683221.1	XP_016538707.1		cann:107839646						F-box-like domain [CL0271]; F-box domain [PF00646.33]; F-box-like [PF12937.7]; Phloem protein 2 [PF14299.6]
				1.82367																-1.0758			1.67938			-1.00622									pantoate--beta-alanine ligase	LOC107839650	XM_016683224.1	XP_016538710.1		cann:107839650	beta-Alanine metabolism [cann00410]; Pantothenate and CoA biosynthesis [cann00770]; Metabolic pathways [cann01100]; Biosynthesis of secondary metabolites [cann01110]	pantoate---beta-alanine ligase (AMP-forming); pantothenate synthetase; pantoate activating enzyme; pantoic-activating enzyme; D-pantoate:beta-alanine ligase (AMP-forming); pantoate---beta-alanine ligase (ambiguous) [6.3.2.1]	(R)-pantoate:beta-alanine ligase (AMP-forming) [6.3.2.1]	ATP + (R)-pantoate + beta-alanine = AMP + diphosphate + (R)-pantothenate [RN:R02473]		HUP - HIGH-signature proteins, UspA, and PP-ATPase. [CL0039]; Cytidylyltransferase-like [PF01467.26]; Pantoate-beta-alanine ligase [PF02569.15]		[BP] pantothenate biosynthetic process [GO:0015940]; [MF] pantoate-beta-alanine ligase activity [GO:0004592]
			5.44653	4.0684										2.98588			3.08175	3.67044	2.34062	3.74996			2.36676		-1.06611					1.79871	1.22893	2.49735			F-box protein PP2-B15-like	LOC107839651	XM_016683225.1	XP_016538711.1		cann:107839651						F-box-like domain [CL0271]; F-box domain [PF00646.33]; F-box-like [PF12937.7]; Phloem protein 2 [PF14299.6]
			-3.04109	-3.19197														-1.01127	-1.50355							-1.15769						-1.50108			probable protein phosphatase 2C 5	LOC107839658	XM_016683235.1	XP_016538721.1		cann:107839658						PP2C-like superfamily [CL0238]; Protein phosphatase 2C [PF00481.21]; Protein phosphatase 2C [PF13672.6]; Stage II sporulation protein E (SpoIIE) [PF07228.12]		[MF] protein serine/threonine phosphatase activity [GO:0004722]
			-1.64232	-3.98425																	1.29385														uncharacterized LOC107839661	LOC107839661	XM_016683242.1	XP_016538728.1		cann:107839661						Uncharacterized protein family, UPF0114 [PF03350.16]
		-1.67484	3.71943	2.63064					1.20041					2.14223			1.83792	2.28984	2.15833	3.19791										3.38046	1.73392	1.13077			scarecrow-like protein 14, transcript variant X1	LOC107839666	XM_016683246.1	XP_016538732.1		cann:107839666						FAD/NAD(P)-binding Rossmann fold Superfamily [CL0063]; Protein of unknown function (DUF1387) [PF07139.11]; GRAS domain family [PF03514.14]
				2.80888																															probable galacturonosyltransferase-like 7	LOC107839667	XM_016683248.1	XP_016538734.1		cann:107839667						ATP synthase F0 subunit [CL0255]; Glycosyl transferase clan GT-A [CL0110]; ATP synthase protein 8 [PF00895.20]; Glucosyltransferase 24 [PF18404.1]; Glycosyl transferase family 8 [PF01501.20]		[MF] transferase activity, transferring glycosyl groups [GO:0016757]
			-1.96289	-3.84571																															uncharacterized LOC107839670	LOC107839670	XM_016683255.1	XP_016538741.1		cann:107839670						Uncharacterized protein family, UPF0114 [PF03350.16]		[CC] integral component of membrane [GO:0016021]
						1.49734													-1.3579																uncharacterized LOC107839677	LOC107839677	XM_016683265.1	XP_016538751.1		cann:107839677						Protein of unknown function (DUF1645) [PF07816.11]
				2.19575																												1.14908			probable protein disulfide-isomerase A6	LOC107839678	XM_016683266.1	XP_016538752.1		cann:107839678	Protein processing in endoplasmic reticulum [cann04141]	protein disulfide-isomerase; S-S rearrangase [5.3.4.1]	protein disulfide-isomerase [5.3.4.1]	Catalyses the rearrangement of -S-S- bonds in proteins		Ribonuclease H-like superfamily [CL0219]; Thioredoxin-like [CL0172]; AhpC/TSA family [PF00578.21]; Transposase DDE domain [PF13586.6]; Endoplasmic reticulum protein ERp29, C-terminal domain [PF07749.12]; Hydrogenase-1 expression protein HyaE [PF07449.11]; OST3 / OST6 family, transporter family [PF04756.13]; Redoxin [PF08534.10]; Thioredoxin [PF00085.20]; Thioredoxin-like domain [PF13098.6]; Thior…		[BP] cell redox homeostasis [GO:0045454]; [CC] cell [GO:0005623]; [CC] endoplasmic reticulum [GO:0005783]; [MF] isomerase activity [GO:0016853]
									-1.05315											1.0287															GTP-binding protein SAR1A-like	LOC107839681	XM_016683270.1	XP_016538756.1		cann:107839681	Protein processing in endoplasmic reticulum [cann04141]					P-loop containing nucleoside triphosphate hydrolase superfamily [CL0023]; ADP-ribosylation factor family [PF00025.21]; G-protein alpha subunit [PF00503.20]; Gtr1/RagA G protein conserved region [PF04670.12]; 50S ribosome-binding GTPase [PF01926.23]; Ethanolamine utilisation - propanediol utilisation [PF10662.9]; Ras family [PF00071.22]; Ras of Complex, Roc, domain of DAPkinase [PF08477.13]; Signa…		[BP] intracellular protein transport [GO:0006886]; [BP] vesicle-mediated transport [GO:0016192]; [CC] endoplasmic reticulum [GO:0005783]; [CC] Golgi apparatus [GO:0005794]; [MF] GTP binding [GO:0005525]
				2.11462																															calreticulin	LOC107839685	XM_016683275.1	XP_016538761.1		cann:107839685	Protein processing in endoplasmic reticulum [cann04141]; Phagosome [cann04145]					Concanavalin-like lectin/glucanase superfamily [CL0004]; Calreticulin family [PF00262.18]		[BP] protein folding [GO:0006457]; [CC] endoplasmic reticulum lumen [GO:0005788]; [MF] calcium ion binding [GO:0005509]; [MF] unfolded protein binding [GO:0051082]
				3.27604																											1.36071	2.80902			pyrophosphate-energized vacuolar membrane proton pump-like	LOC107839687	XM_016683276.1	XP_016538762.1		cann:107839687		H+-exporting diphosphatase; H+-PPase; proton-pumping pyrophosphatase; vacuolar H+-pyrophosphatase; hydrogen-translocating pyrophosphatase; proton-pumping dihosphatase [7.1.3.1]	diphosphate phosphohydrolase (H+-transporting) [7.1.3.1]	diphosphate + H2O + H+[side 1] = 2 phosphate + H+[side 2]Substrate diphosphate		Inorganic H+ pyrophosphatase [PF03030.16]		[CC] integral component of membrane [GO:0016021]; [MF] inorganic diphosphatase activity [GO:0004427]; [MF] hydrogen-translocating pyrophosphatase activity [GO:0009678]
			-1.56098	-2.31745																-1.10877												-1.23863			50S ribosomal protein L1, chloroplastic-like	LOC107839686	XM_016683280.1	XP_016538766.1		cann:107839686	Ribosome [cann03010]					Ribosomal protein L1p/L10e family [PF00687.21]		[BP] translation [GO:0006412]; [CC] large ribosomal subunit [GO:0015934]; [MF] RNA binding [GO:0003723]; [MF] structural constituent of ribosome [GO:0003735]
				-2.51652																															RNA pseudouridine synthase 1, transcript variant X4	LOC107839688	XM_016683281.1	XP_016538767.1		cann:107839688						Pseudouridine synthase superfamily [CL0649]; RNA pseudouridylate synthase [PF00849.22]		[BP] pseudouridine synthesis [GO:0001522]; [MF] pseudouridine synthase activity [GO:0009982]; [MF] RNA binding [GO:0003723]
			-1.78611	-4.25007					-1.40239																							-1.41645			protein RETICULATA-RELATED 4, chloroplastic-like] [partial=5'] [exception=annotated by transcript or proteomic data	LOC107839692	XM_016683294.1	XP_016538780.1		cann:107839692						Protein RETICULATA-related [PF11891.8]
			2.04958	3.25059																										1.14708	1.33062				bZIP transcription factor 53-like	LOC107839695	XM_016683296.1	XP_016538782.1		cann:107839695						bZIP-like leucine zipper [CL0018]; bZIP transcription factor [PF00170.21]; Basic region leucine zipper [PF07716.15]; Domain of unknown function (DUF4200) [PF13863.6]; Filament-like plant protein, long coiled-coil [PF05911.11]; Putative golgin subfamily A member 2-like protein 5 [PF15070.6]; Poxvirus DNA-directed RNA polymerase 19 kDa subunit [PF05320.12]		[MF] DNA-binding transcription factor activity [GO:0003700]
			4.84279	4.45682							1.22207						1.53247	3.09798	1.1871											2.11216	1.28281	2.58649			transcription factor MafA-like	LOC107839673	XM_016683299.1	XP_016538785.1		cann:107839673
			-5.50306	-3.56236															-1.40618																nicotianamine synthase	LOC107839697	XM_016683300.1	XP_016538786.1		cann:107839697		nicotianamine synthase [2.5.1.43]	S-adenosyl-L-methionine:S-adenosyl-L-methionine:S-adenosyl-L-methionine 3-amino-3-carboxypropyltransferase [2.5.1.43]	3 S-adenosyl-L-methionine = 3 S-methyl-5'-thioadenosine + nicotianamine [RN:R00075]		FAD/NAD(P)-binding Rossmann fold Superfamily [CL0063]; CheR methyltransferase, SAM binding domain [PF01739.18]; Family 4 glycosyl hydrolase [PF02056.16]; Methyltransferase domain [PF08242.12]; Methyltransferase domain [PF13489.6]; Methyltransferase domain [PF13578.6]; Methyltransferase domain [PF13649.6]; Methyltransferase domain [PF13847.6]; Nicotianamine synthase protein [PF03059.16]		[BP] nicotianamine biosynthetic process [GO:0030418]; [MF] nicotianamine synthase activity [GO:0030410]
				2.43975										1.2327				1.70109	1.26247	2.33808						1.30671					1.08415	1.17544			polyubiquitin-like	LOC107839702	XM_016683305.1	XP_016538791.1		cann:107839702						ACT-like domain [CL0070]; Glycosyl transferase clan GT-A [CL0110]; Ig-like fold superfamily (E-set) [CL0159]; SPOUT Methyltransferase Superfamily [CL0098]; Ubiquitin superfamily [CL0072]; ACT domain [PF13291.6]; ACT domain [PF13710.6]; Bacterial Ig domain [PF17957.1]; DUF2407 ubiquitin-like domain [PF10302.9]; Protein of unknown function (DUF2870) [PF11069.8]; Domain of Unknown Function with PDB …
			1.34014																													1.44159			nucleolar protein 56-like	LOC107839710	XM_016683317.1	XP_016538803.1		cann:107839710	Ribosome biogenesis in eukaryotes [cann03008]					snoRNA binding domain, fibrillarin [PF01798.18]; NOP5NT (NUC127) domain [PF08156.13]; Vesicle coat trafficking protein Sec16 mid-region [PF12932.7]
			1.49897	1.29675															-1.14024																CTL-like protein DDB_G0274487] [exception=unclassified transcription discrepancy	LOC107839708	XM_016683319.1	XP_016538805.1		cann:107839708						BPD transporter like [CL0404]; Binding-protein-dependent transport system inner membrane component [PF00528.22]; Plasma-membrane choline transporter [PF04515.12]		[CC] integral component of membrane [GO:0016021]
			1.8913	2.56009																															uncharacterized LOC107839712	LOC107839712	XM_016683320.1	XP_016538806.1		cann:107839712						Ig-like fold superfamily (E-set) [CL0159]; Ethylbenzene dehydrogenase [PF09459.10]; Prepro-orexin [PF02072.15]		[MF] heme binding [GO:0020037]
				-4.15541																															NHL repeat-containing protein 2	LOC107839717	XM_016683329.1	XP_016538815.1		cann:107839717						Beta propeller clan [CL0186]; HAD superfamily [CL0137]; Thioredoxin-like [CL0172]; AhpC/TSA family [PF00578.21]; Arylesterase [PF01731.20]; 6-bladed beta-propeller [PF17170.4]; Glutathione peroxidase [PF00255.19]; haloacid dehalogenase-like hydrolase [PF12710.7]; Haloacid dehalogenase-like hydrolase [PF13419.6]; haloacid dehalogenase-like hydrolase [PF00702.26]; Haloacid dehalogenase-like hydrola…		[BP] cell redox homeostasis [GO:0045454]; [CC] cell [GO:0005623]; [MF] hydrolase activity [GO:0016787]
				-2.28735																															transcription factor bHLH149] [exception=annotated by transcript or proteomic data	LOC107839718	XM_016683330.1	XP_016538816.1		cann:107839718						von Willebrand factor type A [CL0128]; Transcription factor Tfb4 [PF03850.14]		[MF] protein dimerization activity [GO:0046983]
						-1.55222													-1.12187	-1.27801											-1.23742	-1.10635			putative gamma-glutamylcyclotransferase At3g02910	LOC107839716	XM_016683331.1	XP_016538817.1		cann:107839716						AIG2/ChaC-like superfamily [CL0278]; AIG2-like family [PF13772.6]; Gamma-glutamyl cyclotransferase, AIG2-like [PF06094.12]		[MF] gamma-glutamylaminecyclotransferase activity [GO:0061929]; [MF] transferase activity [GO:0016740]
			-2.31036	-6.21224					-1.11213									-1.04616														-1.03855			uncharacterized LOC107839728	LOC107839728	XM_016683342.1	XP_016538828.1		cann:107839728						Ig-like fold superfamily (E-set) [CL0159]; Protein of unknown function, DUF538 [PF04398.12]; Fibronectin-III type domain [PF16794.5]
				-1.66771																															probable receptor-like protein kinase At5g18500, transcript variant X1	LOC107839739	XM_016683356.1	XP_016538842.1		cann:107839739						Protein kinase superfamily [CL0016]; Phosphotransferase enzyme family [PF01636.23]; Protein of unknown function (DUF3951) [PF13131.6]; Protein-kinase domain of FAM69 [PF12260.8]; Protein kinase domain [PF00069.25]; Fungal protein kinase [PF17667.1]; Protein tyrosine kinase [PF07714.17]; TMIE protein [PF16038.5]		[MF] ATP binding [GO:0005524]; [MF] protein kinase activity [GO:0004672]
				-3.53806																															glucan endo-1,3-beta-glucosidase 4, transcript variant X2	LOC107839741	XM_016683360.1	XP_016538846.1		cann:107839741						BPD transporter like [CL0404]; FtsX-like permease family [PF02687.21]; X8 domain [PF07983.13]
				6.50626														2.12298																	vetispiradiene synthase 1	LOC107839748	XM_016683367.1	XP_016538853.1		cann:107839748	Sesquiterpenoid and triterpenoid biosynthesis [cann00909]; Biosynthesis of secondary metabolites [cann01110]	vetispiradiene synthase; vetispiradiene-forming farnesyl pyrophosphate cyclase; pemnaspirodiene synthase; HVS; vetispiradiene cyclase [4.2.3.21]	(2E,6E)-farnesyl-diphosphate diphosphate-lyase (cyclizing, vetispiradiene-forming) [4.2.3.21]	(2E,6E)-farnesyl diphosphate = vetispiradiene + diphosphate [RN:R06523]		Terpenoid synthases superfamily [CL0613]; Terpene synthase, N-terminal domain [PF01397.21]; Terpene synthase family, metal binding domain [PF03936.16]		[MF] magnesium ion binding [GO:0000287]; [MF] terpene synthase activity [GO:0010333]
				-1.73574																															cyprosin-like	LOC107839752	XM_016683372.1	XP_016538858.1		cann:107839752		phytepsin [3.4.23.40]	Prefers hydrophobic residues Phe, Val, Ile, Leu, and Ala at P1 and P1', but also cleaves -Phe!Asp- and -Asp!Asp- bonds in 2S albumin from plant seeds [3.4.23.40]			Peptidase clan AA [CL0129]; Eukaryotic aspartyl protease [PF00026.23]; Aspartyl protease [PF13650.6]; Saposin-like type B, region 1 [PF05184.15]; Saposin-like type B, region 2 [PF03489.17]; Xylanase inhibitor C-terminal [PF14541.6]; Xylanase inhibitor N-terminal [PF14543.6]		[BP] lipid metabolic process [GO:0006629]; [MF] aspartic-type endopeptidase activity [GO:0004190]
				1.31961														1.12857					1.03995	1.33923											hydrophobic protein LTI6A-like	LOC107839755	XM_016683378.1	XP_016538864.1		cann:107839755						Uncharacterized conserved protein (DUF2367) [PF10164.9]; Domain of unknown function (DUF4191) [PF13829.6]; Proteolipid membrane potential modulator [PF01679.17]		[CC] integral component of membrane [GO:0016021]
				-3.79127					-1.57764																										probable carbohydrate esterase At4g34215	LOC107839758	XM_016683382.1	XP_016538868.1		cann:107839758						SGNH hydrolase superfamily [CL0264]; Carbohydrate esterase, sialic acid-specific acetylesterase [PF03629.18]
			-1.68838	-3.32827					-1.18143																										pectin acetylesterase 12	LOC107839760	XM_016683385.1	XP_016538871.1		cann:107839760		[Wnt protein] O-palmitoleoyl-L-serine hydrolase; Notum [3.1.1.98]	[Wnt]-O-(9Z)-hexadec-9-enoyl-L-serine acylhydrolase [3.1.1.98]	[Wnt]-O-(9Z)-hexadec-9-enoyl-L-serine + H2O = [Wnt]-L-serine + (9Z)-hexadec-9-enoate [RN:R11202]		Alpha/Beta hydrolase fold [CL0028]; Transporter superfamily, four TM region [CL0375]; Clc-like [PF07062.12]; Pectinacetylesterase [PF03283.13]		[BP] cell wall organization [GO:0071555]; [CC] cell wall [GO:0005618]; [CC] extracellular region [GO:0005576]; [MF] hydrolase activity [GO:0016787]
			2.35591	5.63539																											1.23809				nectarin-1-like	LOC107839763	XM_016683390.1	XP_016538876.1		cann:107839763						Cupin fold [CL0029]; Cupin [PF00190.22]; Cupin domain [PF07883.11]; ChrR Cupin-like domain [PF12973.7]		[CC] apoplast [GO:0048046]; [CC] cell wall [GO:0005618]; [MF] manganese ion binding [GO:0030145]; [MF] nutrient reservoir activity [GO:0045735]
			1.41925	3.59177																										1.45237	1.54475				nectarin-1-like	LOC107839764	XM_016683391.1	XP_016538877.1		cann:107839764						Cupin fold [CL0029]; Cupin [PF00190.22]; Cupin domain [PF07883.11]; ChrR Cupin-like domain [PF12973.7]		[CC] apoplast [GO:0048046]; [CC] cell wall [GO:0005618]; [MF] manganese ion binding [GO:0030145]; [MF] nutrient reservoir activity [GO:0045735]
				2.92475																1.68644						1.07656					1.05819	1.66338			uncharacterized LOC107839771	LOC107839771	XM_016683401.1	XP_016538887.1		cann:107839771						Helix-turn-helix clan [CL0123]; Protein of unknown function (DUF722) [PF05263.11]
				2.39354																															MLO-like protein 13	LOC107839773	XM_016683403.1	XP_016538889.1		cann:107839773						Mlo family [PF03094.15]		[BP] defense response [GO:0006952]; [BP] response to biotic stimulus [GO:0009607]; [CC] integral component of membrane [GO:0016021]; [MF] calmodulin binding [GO:0005516]
				2.14573																															TVP38/TMEM64 family membrane protein slr0305, transcript variant X2	LOC107839775	XM_016683405.1	XP_016538891.1		cann:107839775						Cyclin M transmembrane N-terminal domain [PF01595.20]; Poxvirus entry protein complex L1 and I2 [PF12575.8]; SNARE associated Golgi protein [PF09335.11]
	-2.82884	-1.5032	-3.91094	-8.13195		-2.07542								-1.14122				-2.05139	-2.13307	-2.00188				-1.44318								-1.09689			ferric reduction oxidase 7, chloroplastic-like	LOC107839780	XM_016683411.1	XP_016538897.1		cann:107839780		ferric-chelate reductase (NADH); ferric chelate reductase (ambiguous); iron chelate reductase (ambiguous); NADH:Fe3+-EDTA reductase; NADH2:Fe3+ oxidoreductase; ferB (gene name); Fe(II):NAD+ oxidoreductase [1.16.1.7]	Fe(II)-siderophore:NAD+ oxidoreductase [1.16.1.7]	2 Fe(II)-siderophore + NAD+ + H+ = 2 Fe(III)-siderophore + NADH [RN:R00092]		Ferredoxin / Ferric reductase-like NAD binding [CL0091]; Riboflavin synthase/Ferredoxin reductase FAD binding domain [CL0076]; Transmembrane di-heme cytochrome superfamily [CL0328]; FAD-binding domain [PF08022.12]; Ferric reductase like transmembrane component [PF01794.19]; Oxidoreductase NAD-binding domain [PF00175.21]; Ferric reductase NAD binding domain [PF08030.12]		[CC] integral component of membrane [GO:0016021]; [MF] oxidoreductase activity [GO:0016491]
				3.42666																	-1.29056														uncharacterized LOC107839784	LOC107839784	XM_016683416.1	XP_016538902.1		cann:107839784						Helix-hairpin-helix superfamily [CL0198]; SHS2 domain [CL0319]; HhH-GPD superfamily base excision DNA repair protein [PF00730.25]; TNF-alpha-Inducing protein of Helicobacter [PF16753.5]		[BP] DNA repair [GO:0006281]; [MF] catalytic activity [GO:0003824]
				1.97421														1.56643	1.80471	2.8311	2.15304			1.08759						1.0914	1.52103	1.96771			glutathione S-transferase zeta class-like, transcript variant X2	LOC107839785	XM_016683418.1	XP_016538904.1		cann:107839785	Tyrosine metabolism [cann00350]; Metabolic pathways [cann01100]	maleylacetoacetate isomerase; maleylacetoacetic isomerase; maleylacetone isomerase; maleylacetone cis-trans-isomerase [5.2.1.2]	4-maleylacetoacetate cis-trans-isomerase [5.2.1.2]	4-maleylacetoacetate = 4-fumarylacetoacetate [RN:R03181]		Glutathione S-transferase, C-terminal domain [CL0497]; Thioredoxin-like [CL0172]; Glutathione S-transferase, C-terminal domain [PF13410.6]; Glutathione S-transferase, C-terminal domain [PF14497.6]; Glutathione S-transferase, N-terminal domain [PF02798.20]; Glutathione S-transferase, N-terminal domain [PF13409.6]; Glutathione S-transferase, N-terminal domain [PF13417.6]		[BP] aromatic amino acid family metabolic process [GO:0009072]; [CC] cytoplasm [GO:0005737]; [MF] transferase activity [GO:0016740]
				-3.15785															-1.21754																probable leucine-rich repeat receptor-like protein kinase At5g49770	LOC107839788	XM_016683422.1	XP_016538908.1		cann:107839788						EGF superfamily [CL0001]; Leucine Rich Repeat [CL0022]; Protein kinase superfamily [CL0016]; Phosphotransferase enzyme family [PF01636.23]; EGF-like domain [PF00008.27]; FNIP Repeat [PF05725.12]; Leucine Rich Repeat [PF00560.33]; Leucine Rich repeats (2 copies) [PF12799.7]; Leucine rich repeat [PF13855.6]; Protein-kinase domain of FAM69 [PF12260.8]; Protein kinase domain [PF00069.25]; Fungal prot…		[CC] integral component of membrane [GO:0016021]; [MF] ATP binding [GO:0005524]; [MF] protein kinase activity [GO:0004672]
				-4.95976																											-1.24091				PCTP-like protein	LOC107839791	XM_016683424.1	XP_016538910.1		cann:107839791						Bet V 1 like [CL0209]; Polyketide cyclase / dehydrase and lipid transport [PF03364.20]; START domain [PF01852.19]		[MF] lipid binding [GO:0008289]
		1.27866																													-1.41581	-1.08823			serine/threonine-protein kinase-like protein At3g51990	LOC107839789	XM_016683426.1	XP_016538912.1		cann:107839789						Protein kinase superfamily [CL0016]; Protein kinase domain [PF00069.25]; Protein tyrosine kinase [PF07714.17]		[MF] ATP binding [GO:0005524]; [MF] protein serine/threonine kinase activity [GO:0004674]
				1.35058																															NADH dehydrogenase [ubiquinone] 1 beta subcomplex subunit 3-B, transcript variant X1	LOC107839801	XM_016683434.1	XP_016538920.1		cann:107839801						NADH-ubiquinone oxidoreductase B12 subunit family [PF08122.12]		[BP] electron transport chain [GO:0022900]; [CC] mitochondrial respiratory chain complex I [GO:0005747]
				1.41344																											1.25141				bifunctional endo-1,4-beta-xylanase XylA	LOC107839800	XM_016683437.1	XP_016538923.1		cann:107839800								[BP] xylan catabolic process [GO:0045493]; [MF] hydrolase activity, acting on glycosyl bonds [GO:0016798]
				-4.70254																															uncharacterized LOC107839819] [partial=5'] [exception=annotated by transcript or proteomic data	LOC107839819	XM_016683454.1	XP_016538940.1		cann:107839819						FAD/NAD(P)-binding Rossmann fold Superfamily [CL0063]; 3-hydroxyacyl-CoA dehydrogenase, NAD binding domain [PF02737.18]; FAD dependent oxidoreductase [PF01266.24]; Lycopene cyclase protein [PF05834.12]		[CC] chloroplast [GO:0009507]
				-4.79275														-1.10776																	zinc-finger homeodomain protein 4	LOC107839823	XM_016683456.1	XP_016538942.1		cann:107839823						YebG protein [PF07130.12]; ZF-HD protein dimerisation region [PF04770.12]		[MF] DNA binding [GO:0003677]
				-1.12308																															auxin response factor 1	LOC107839829	XM_016683463.1	XP_016538949.1		cann:107839829	Plant hormone signal transduction [cann04075]					DNA-binding pseudo-barrel domain [CL0405]; Ubiquitin superfamily [CL0072]; Auxin response factor [PF06507.13]; AUX/IAA family [PF02309.16]; B3 DNA binding domain [PF02362.21]		[BP] auxin-activated signaling pathway [GO:0009734]; [BP] regulation of transcription, DNA-templated [GO:0006355]; [CC] nucleus [GO:0005634]; [MF] DNA binding [GO:0003677]
			1.33908	3.72174															1.09215	1.77463	1.30012										1.02116	1.1972			cytochrome c	LOC107839844	XM_016683482.1	XP_016538968.1		cann:107839844						Cytochrome c superfamily [CL0318]; Cytochrome C oxidase, cbb3-type, subunit III [PF13442.6]; Cytochrome c [PF00034.21]; Cytochrome c-550 domain [PF14495.6]		[CC] mitochondrion [GO:0005739]; [CC] respirasome [GO:0070469]; [MF] electron transfer activity [GO:0009055]; [MF] heme binding [GO:0020037]; [MF] metal ion binding [GO:0046872]
				1.77528																															uncharacterized LOC107839857, transcript variant X2	LOC107839857	XM_016683497.1	XP_016538983.1		cann:107839857						Antigenic variants from Plasmodium cell-surface [CL0411]; Cache-like domain [CL0165]; Glycosyl transferase GT-C superfamily [CL0111]; Mannose 6-phosphate receptor [CL0226]; Terpenoid synthases superfamily [CL0613]; Cadherin cytoplasmic C-terminal [PF16492.5]; DHHC palmitoyltransferase [PF01529.20]; Predicted membrane protein (DUF2207) [PF09972.9]; Protein of unknown function (DUF2681) [PF10883.8]…		[CC] integral component of membrane [GO:0016021]
				1.03046																															regulator of nonsense transcripts UPF3	LOC107839859	XM_016683498.1	XP_016538984.1		cann:107839859	RNA transport [cann03013]; mRNA surveillance pathway [cann03015]					RRM-like clan [CL0221]; RNA recognition motif 2 [PF04059.12]; Smg-4/UPF3 family [PF03467.15]		[BP] nuclear-transcribed mRNA catabolic process, nonsense-mediated decay [GO:0000184]; [MF] nucleic acid binding [GO:0003676]
				1.48168																															coatomer subunit delta, transcript variant X2	LOC107839864	XM_016683507.1	XP_016538993.1		cann:107839864						SNARE-like superfamily [CL0212]; Second domain of Mu2 adaptin subunit (ap50) of ap2 adaptor [CL0448]; Adaptor complexes medium subunit family [PF00928.21]; Clathrin adaptor complex small chain [PF01217.20]		[BP] protein transport [GO:0015031]; [BP] retrograde vesicle-mediated transport, Golgi to endoplasmic reticulum [GO:0006890]; [CC] COPI vesicle coat [GO:0030126]; [CC] cytosol [GO:0005829]; [CC] Golgi membrane [GO:0000139]; [CC] plasmodesma [GO:0009506]
				-2.16461																															MACPF domain-containing protein At4g24290	LOC107839865	XM_016683508.1	XP_016538994.1		cann:107839865						Cholesterol-dependent cytolysin superfamily [CL0293]; MAC/Perforin domain [PF01823.19]
			3.13599	5.02912										1.49683				1.15918					2.62133	1.74535	-1.36222							1.38737			uncharacterized LOC107839874	LOC107839874	XM_016683521.1	XP_016539007.1		cann:107839874						VOC superfamily [CL0104]; Glyoxalase/Bleomycin resistance protein/Dioxygenase superfamily [PF00903.25]; Glyoxalase-like domain [PF12681.7]; Glyoxalase/Bleomycin resistance protein/Dioxygenase superfamily [PF13669.6]; Glyoxalase-like domain [PF18029.1]
	1.94879																																		glyoxalase domain-containing protein 5-like	LOC107839878	XM_016683524.1	XP_016539010.1		cann:107839878						VOC superfamily [CL0104]; Glyoxalase/Bleomycin resistance protein/Dioxygenase superfamily [PF00903.25]; Glyoxalase-like domain [PF12681.7]; Glyoxalase/Bleomycin resistance protein/Dioxygenase superfamily [PF13669.6]; Glyoxalase-like domain [PF18029.1]
			2.30338	2.84283													1.5987	2.54269	2.2548	2.06997	2.15199		1.13246						1.01321	1.38619	1.90503	2.24982	1.02827		embryogenesis-associated protein EMB8-like] [exception=unclassified transcription discrepancy	LOC107839886	XM_016683539.1	XP_016539025.1		cann:107839886						Alpha/Beta hydrolase fold [CL0028]; alpha/beta hydrolase fold [PF00561.20]; Alpha/beta hydrolase family [PF12697.7]; Serine aminopeptidase, S33 [PF12146.8]		[CC] integral component of membrane [GO:0016021]
			1.38222	2.576															1.42983	1.27714															embryogenesis-associated protein EMB8-like, transcript variant X2	LOC107839887	XM_016683541.1	XP_016539027.1		cann:107839887						Alpha/Beta hydrolase fold [CL0028]; alpha/beta hydrolase fold [PF00561.20]; Alpha/beta hydrolase of unknown function (DUF915) [PF06028.11]; Serine aminopeptidase, S33 [PF12146.8]; Lipase (class 3) [PF01764.25]		[CC] integral component of membrane [GO:0016021]
				1.06449																											1.21914				uncharacterized protein At5g49945-like	LOC107839888	XM_016683544.1	XP_016539030.1		cann:107839888						Protein of unknown function (DUF1682) [PF07946.14]; Protein of unknown function (DUF3619) [PF12279.8]		[CC] integral component of membrane [GO:0016021]
				-1.39797																															ATP phosphoribosyltransferase 2, chloroplastic-like	LOC107839893	XM_016683553.1	XP_016539039.1		cann:107839893	Histidine metabolism [cann00340]; Metabolic pathways [cann01100]; Biosynthesis of secondary metabolites [cann01110]; Biosynthesis of amino acids [cann01230]	ATP phosphoribosyltransferase; phosphoribosyl-ATP pyrophosphorylase; adenosine triphosphate phosphoribosyltransferase; phosphoribosyladenosine triphosphate:pyrophosphate phosphoribosyltransferase; phosphoribosyl ATP synthetase; phosphoribosyl ATP:pyrophosphate phosphoribosyltransferase; phosphoribosyl-ATP:pyrophosphate-phosphoribosyl phosphotransferase; phosphoribosyladenosine triphosphate pyroph…	1-(5-phospho-beta-D-ribosyl)-ATP:diphosphate phospho-alpha-D-ribosyl-transferase [2.4.2.17]	1-(5-phospho-beta-D-ribosyl)-ATP + diphosphate = ATP + 5-phospho-alpha-D-ribose 1-diphosphate [RN:R01071]		GlnB-like superfamily [CL0089]; Periplasmic binding protein clan [CL0177]; ATP phosphoribosyltransferase [PF01634.18]; HisG, C-terminal domain [PF08029.11]		[BP] histidine biosynthetic process [GO:0000105]; [CC] cytoplasm [GO:0005737]; [MF] ATP phosphoribosyltransferase activity [GO:0003879]; [MF] magnesium ion binding [GO:0000287]
				-2.99242																															transcription factor TCP8-like	LOC107839896	XM_016683556.1	XP_016539042.1		cann:107839896						Helix-turn-helix clan [CL0123]; MAGE family [PF01454.19]; TCP family transcription factor [PF03634.13]		[MF] DNA-binding transcription factor activity [GO:0003700]
			-1.7479	-3.98717					-1.95847					1.01448						1.91279												-1.01617			protein EXORDIUM-like 5	LOC107839902	XM_016683561.1	XP_016539047.1		cann:107839902						Phosphate-induced protein 1 conserved region [PF04674.12]
				3.38603																															agamous-like MADS-box protein AGL103	LOC107839905	XM_016683563.1	XP_016539049.1		cann:107839905						Helix-turn-helix clan [CL0123]; Trimeric coiled-coil oligomerisation domain of matrilin [PF10393.9]; MerR, DNA binding [PF09278.11]; SRF-type transcription factor (DNA-binding and dimerisation domain) [PF00319.18]		[CC] nucleus [GO:0005634]; [MF] DNA binding [GO:0003677]; [MF] protein dimerization activity [GO:0046983]
			-2.46271	-4.74671					-1.83918																							-1.01377			ferredoxin, chloroplastic-like	LOC107839911	XM_016683569.1	XP_016539055.1		cann:107839911	Photosynthesis [cann00195]					2Fe-2S iron-sulfur cluster binding domain [CL0486]; 2Fe-2S iron-sulfur cluster binding domain [PF00111.27]; Transposase zinc-binding domain [PF14319.6]		[CC] chloroplast [GO:0009507]; [MF] 2 iron, 2 sulfur cluster binding [GO:0051537]; [MF] electron transfer activity [GO:0009055]; [MF] metal ion binding [GO:0046872]
			-1.94614	-7.30819					-2.07667																							-1.06852			ferredoxin, chloroplastic	LOC107839912	XM_016683571.1	XP_016539057.1		cann:107839912	Photosynthesis [cann00195]					2Fe-2S iron-sulfur cluster binding domain [CL0486]; 2Fe-2S iron-sulfur cluster binding domain [PF00111.27]		[CC] chloroplast [GO:0009507]; [MF] 2 iron, 2 sulfur cluster binding [GO:0051537]; [MF] electron transfer activity [GO:0009055]; [MF] metal ion binding [GO:0046872]
				-2.02043																															thiamine biosynthetic bifunctional enzyme TH1, chloroplastic, transcript variant X3	LOC107839915	XM_016683576.1	XP_016539062.1		cann:107839915	Thiamine metabolism [cann00730]; Metabolic pathways [cann01100]	thiamine phosphate synthase; thiamine phosphate pyrophosphorylase; thiamine monophosphate pyrophosphorylase; TMP-PPase; thiamine-phosphate diphosphorylase; thiE (gene name); TH1 (gene name); THI6 (gene name); 2-methyl-4-amino-5-hydroxymethylpyrimidine-diphosphate:4-methyl-5-(2-phosphoethyl)thiazole 2-methyl-4-aminopyrimidine-5-methenyltransferase; 4-amino-2-methyl-5-diphosphomethylpyrimidine:2-[(…	4-amino-2-methyl-5-(diphosphooxymethyl)pyrimidine:2-[(2R,5Z)-2-carboxy-4-methylthiazol-5(2H)-ylidene]ethyl phosphate 4-amino-2-methylpyrimidine-5-methenyltransferase (decarboxylating) [2.5.1.3]; ATP:4-amino-5-hydroxymethyl-2-methylpyrimidine 5-phosphotransferase [2.7.1.49]; ATP:4-amino-2-methyl-5-(phosphooxymethyl)pyrimidine phosphotransferase [2.7.4.7]	(1) 4-amino-2-methyl-5-(diphosphooxymethyl)pyrimidine + 2-[(2R,5Z)-2-carboxy-4-methylthiazol-5(2H)-ylidene]ethyl phosphate = diphosphate + thiamine phosphate + CO2 [RN:R11312]; (2) 4-amino-2-methyl-5-(diphosphooxymethyl)pyrimidine + 2-(2-carboxy-4-methylthiazol-5-yl)ethyl phosphate = diphosphate + thiamine phosphate + CO2 [RN:R10712]; (3) 4-amino-2-methyl-5-(diphosphooxymethyl)pyrimidine + 4-meth…		Common phosphate binding-site TIM barrel superfamily [CL0036]; Ribokinase-like superfamily [CL0118]; Hydroxyethylthiazole kinase family [PF02110.15]; pfkB family carbohydrate kinase [PF00294.24]; Phosphomethylpyrimidine kinase [PF08543.12]; Thiamine monophosphate synthase [PF02581.17]		[BP] thiamine biosynthetic process [GO:0009228]; [MF] phosphomethylpyrimidine kinase activity [GO:0008972]; [MF] thiamine-phosphate diphosphorylase activity [GO:0004789]
				-5.43905																															E3 ubiquitin-protein ligase RNF170-like, transcript variant X2	LOC107839918	XM_016683582.1	XP_016539068.1		cann:107839918		RING-type E3 ubiquitin transferase; RING E3 ligase (misleading); ubiquitin transferase RING E3; S-ubiquitinyl-[ubiquitin-conjugating E2 enzyme]-L-cysteine:acceptor protein ubiquitin transferase (isopeptide bond-forming, RING-type) [2.3.2.27]	[E2 ubiquitin-conjugating enzyme]-S-ubiquitinyl-L-cysteine:[acceptor protein] ubiquitin transferase (isopeptide bond-forming; RING-type) [2.3.2.27]	[E2 ubiquitin-conjugating enzyme]-S-ubiquitinyl-L-cysteine + [acceptor protein]-L-lysine = [E2 ubiquitin-conjugating enzyme]-L-cysteine + [acceptor protein]-N6-ubiquitinyl-L-lysineSubstrate [E2 ubiquitin-conjugating enzyme]-S-ubiquitinyl-L-cysteine; [acceptor protein]-L-lysineProduct [E2 ubiquitin-conjugating enzyme]-L-cysteine; [acceptor protein]-N6-ubiquitinyl-L-lysine		Ring-finger/U-box superfamily [CL0229]; Zinc finger, C3HC4 type (RING finger) [PF00097.25]; Zinc finger, C3HC4 type (RING finger) [PF13923.6]; Zinc finger, C3HC4 type (RING finger) [PF13920.6]; zinc finger of C3HC4-type, RING [PF15227.6]; Ring finger domain [PF13639.6]; zinc-RING finger domain [PF14634.6]; RING-type zinc-finger [PF13445.6]		[CC] integral component of membrane [GO:0016021]; [MF] metal ion binding [GO:0046872]
				1.65028					1.46269		1.0782										-1.79291		1.24935						1.32379	3.40746	1.32173				uncharacterized LOC107839919] [partial=5'] [exception=annotated by transcript or proteomic data	LOC107839919	XM_016683584.1	XP_016539070.1		cann:107839919						lambda integrase N-terminal domain [CL0469]; Phage integrase SAM-like domain [PF18644.1]; T-complex protein 11 [PF05794.13]
				-1.78382																															uncharacterized LOC107839922	LOC107839922	XM_016683588.1	XP_016539074.1		cann:107839922						PLAT domain like superfamily [CL0321]; Embryo-specific protein 3, (ATS3) [PF06232.11]; PLAT/LH2 domain [PF01477.23]
				-2.89759																1.28247						1.3026						1.76407			potassium channel AKT2/3-like	LOC107839923	XM_016683589.1	XP_016539075.1		cann:107839923						Ankyrin repeat superfamily [CL0465]; Cupin fold [CL0029]; Ion channel (VIC) superfamily [CL0030]; Ankyrin repeat [PF00023.30]; Ankyrin repeats (3 copies) [PF12796.7]; Ankyrin repeat [PF13606.6]; Ankyrin repeats (many copies) [PF13637.6]; Ankyrin repeats (many copies) [PF13857.6]; Cyclic nucleotide-binding domain [PF00027.29]; Ion transport protein [PF00520.31]; Ion channel [PF07885.16]; KHA, dime…		[BP] regulation of ion transmembrane transport [GO:0034765]; [CC] integral component of membrane [GO:0016021]; [MF] voltage-gated potassium channel activity [GO:0005249]
			2.65359	2.92305										1.14094				1.06436	1.29373	1.78451										1.47231	1.10338				probable receptor-like protein kinase At1g11050	LOC107839925	XM_016683594.1	XP_016539080.1		cann:107839925						Outer membrane beta-barrel protein superfamily [CL0193]; Protein kinase superfamily [CL0016]; Protein kinase domain [PF00069.25]; Protein tyrosine kinase [PF07714.17]; Phospholipase A1 [PF02253.15]		[CC] integral component of membrane [GO:0016021]; [MF] ATP binding [GO:0005524]; [MF] protein kinase activity [GO:0004672]
			3.02016	4.70325														1.99769	1.31985											1.69466	1.26213				probable receptor-like protein kinase At1g11050	LOC107839926	XM_016683595.1	XP_016539081.1		cann:107839926						Outer membrane beta-barrel protein superfamily [CL0193]; Protein kinase superfamily [CL0016]; Protein kinase domain [PF00069.25]; Protein tyrosine kinase [PF07714.17]; Phospholipase A1 [PF02253.15]		[CC] integral component of membrane [GO:0016021]; [MF] ATP binding [GO:0005524]; [MF] protein kinase activity [GO:0004672]
			-2.92184	2.51973															1.98702		1.3659						1.24422				1.36517				glutelin type-B 2-like	LOC107839931	XM_016683601.1	XP_016539087.1		cann:107839931						Cupin fold [CL0029]; Cupin [PF00190.22]; Cupin domain [PF07883.11]; Protein of unknown function (DUF861) [PF05899.12]		[MF] nutrient reservoir activity [GO:0045735]
				-1.04809																															ankyrin repeat domain-containing protein 2B-like	LOC107839936	XM_016683604.1	XP_016539090.1		cann:107839936						6-phosphogluconate dehydrogenase C-terminal-like superfamily [CL0106]; Ankyrin repeat superfamily [CL0465]; Ankyrin repeat [PF00023.30]; Ankyrin repeats (3 copies) [PF12796.7]; Ankyrin repeat [PF13606.6]; Ankyrin repeats (many copies) [PF13637.6]; Ankyrin repeats (many copies) [PF13857.6]; Control of competence regulator ComK, YlbF/YmcA [PF06133.11]; Primosomal protein DnaI N-terminus [PF07319.11…
			-2.14469	-2.46606																															uncharacterized LOC107839950	LOC107839950	XM_016683626.1	XP_016539112.1		cann:107839950						ACT-like domain [CL0070]; ACT domain [PF13840.6]; DnaJ central domain [PF00684.19]; Bacterial signalling protein N terminal repeat [PF03707.16]
				1.49204																										1.25983		1.12487			uncharacterized LOC107839954, transcript variant X1	LOC107839954	XM_016683633.1	XP_016539119.1		cann:107839954						YlqD protein [PF11068.8]
				1.16828																1.03916	1.33966														60S acidic ribosomal protein P1-like, transcript variant X1	LOC107839955	XM_016683635.1	XP_016539121.1		cann:107839955	Ribosome [cann03010]					60s Acidic ribosomal protein [PF00428.19]		[BP] translational elongation [GO:0006414]; [CC] ribosome [GO:0005840]; [MF] structural constituent of ribosome [GO:0003735]
				7.31881															1.26338																basic blue protein-like	LOC107839957	XM_016683639.1	XP_016539125.1		cann:107839957						Multicopper oxidase-like domain [CL0026]; Plastocyanin-like domain [PF02298.17]; Sulfocyanin (SoxE) domain [PF06525.11]		[MF] electron transfer activity [GO:0009055]
				1.23902																															uncharacterized LOC107839973] [partial=5'] [exception=annotated by transcript or proteomic data	LOC107839973	XM_016683656.1	XP_016539142.1		cann:107839973						Classical C2H2 and C2HC zinc fingers [CL0361]; HMG-box like superfamily [CL0114]; Ring-finger/U-box superfamily [CL0229]; Protein of unknown function (DUF1644) [PF07800.12]; Protein of unknown function (DUF982) [PF06169.12]; HMG (high mobility group) box [PF00505.19]; Zinc finger, C3HC4 type (RING finger) [PF13920.6]; Drought induced 19 protein (Di19), zinc-binding [PF05605.12]
				1.88927																										1.18895	1.15415				mitogen-activated protein kinase kinase kinase 1-like	LOC107839975	XM_016683658.1	XP_016539144.1		cann:107839975	MAPK signaling pathway - plant [cann04016]; Plant-pathogen interaction [cann04626]	mitogen-activated protein kinase kinase kinase; cMos; cRaf; MAPKKK; MAP3K; MAP kinase kinase kinase; MEKK; MEKK1; MEKK2; MEKK3; MEK kinase; Mil/Raf; MLK-like mitogen-activated protein triple kinase; MLTK; MLTKa; MLTKb; REKS; STK28 [2.7.11.25]	ATP:protein phosphotransferase (MAPKKKK-activated) [2.7.11.25]	ATP + a protein = ADP + a phosphoprotein [RN:R00162]		Protein kinase superfamily [CL0016]; Haspin like kinase domain [PF12330.8]; Lipopolysaccharide kinase (Kdo/WaaP) family [PF06293.14]; Kinase-like [PF14531.6]; Protein kinase domain [PF00069.25]; Fungal protein kinase [PF17667.1]; Protein tyrosine kinase [PF07714.17]; Seadornavirus VP7 [PF07387.11]		[MF] ATP binding [GO:0005524]; [MF] protein kinase activity [GO:0004672]
				-3.91631																															uncharacterized LOC107839981	LOC107839981	XM_016683666.1	XP_016539152.1		cann:107839981						Ig-like fold superfamily (E-set) [CL0159]; Late embryogenesis abundant protein [PF03168.13]		[CC] integral component of membrane [GO:0016021]; [CC] plasma membrane [GO:0005886]
			1.31806	2.2826		1.22394												1.98897	1.59798																G-box-binding factor 4-like, transcript variant X1	LOC107839995	XM_016683676.1	XP_016539162.1		cann:107839995	Plant hormone signal transduction [cann04075]					bZIP-like leucine zipper [CL0018]; bZIP transcription factor [PF00170.21]; Basic region leucine zipper [PF07716.15]; bZIP Maf transcription factor [PF03131.17]; Transmembrane protein 126 [PF07114.11]; Transmembrane protein family 171 [PF15471.6]; Virilizer, N-terminal [PF15912.5]		[MF] DNA-binding transcription factor activity [GO:0003700]
				1.56365													1.24678	1.72372	1.53238	1.42145															uncharacterized LOC107839999	LOC107839999	XM_016683680.1	XP_016539166.1		cann:107839999
			-1.51226	-2.70883																						1.40201				1.02629					2-hydroxyisoflavanone dehydratase-like	LOC107839997	XM_016683682.1	XP_016539168.1		cann:107839997						Alpha/Beta hydrolase fold [CL0028]; alpha/beta hydrolase fold [PF07859.13]; Chlorophyllase enzyme [PF12740.7]; Carboxylesterase family [PF00135.28]; Putative esterase [PF00756.20]; Steryl acetyl hydrolase [PF10340.9]		[CC] integral component of membrane [GO:0016021]; [MF] hydrolase activity [GO:0016787]
			2.07282	2.35389					1.57265																						-1.36252				uncharacterized LOC107840004, transcript variant X3	LOC107840004	XM_016683687.1	XP_016539173.1		cann:107840004						Helix-turn-helix clan [CL0123]; Myb/SANT-like DNA-binding domain [PF12776.7]; Myb/SANT-like DNA-binding domain [PF13837.6]; Myb-like DNA-binding domain [PF13921.6]
				2.81202									-1.17888					1.00076		1.68537					-1.36856										actin-100	LOC107840006	XM_016683691.1	XP_016539177.1		cann:107840006						Actin-like ATPase Superfamily [CL0108]; Actin [PF00022.19]		[CC] cytoplasm [GO:0005737]; [CC] cytoskeleton [GO:0005856]; [MF] ATP binding [GO:0005524]
				1.24791																															glycine-rich RNA-binding protein RZ1A, transcript variant X1	LOC107840009	XM_016683698.1	XP_016539184.1		cann:107840009	Spliceosome [cann03040]					RRM-like clan [CL0221]; Retrovirus zinc finger-like domains [CL0511]; RNA recognition motif. (a.k.a. RRM, RBD, or RNP domain) [PF00076.22]; RNA recognition motif [PF16367.5]; Zinc knuckle [PF00098.23]; Zinc knuckle [PF13696.6]; Zinc knuckle [PF13917.6]		[MF] RNA binding [GO:0003723]; [MF] zinc ion binding [GO:0008270]
			-1.43782	-2.70185					-1.80927																										beta-xylosidase/alpha-L-arabinofuranosidase 2-like	LOC107840015	XM_016683708.1	XP_016539194.1		cann:107840015	Amino sugar and nucleotide sugar metabolism [cann00520]; Metabolic pathways [cann01100]	xylan 1,4-beta-xylosidase; xylobiase; beta-xylosidase; exo-1,4-beta-xylosidase; beta-D-xylopyranosidase; beta-xylosidase; beta-xylosidase; exo-1,4-xylosidase; exo-1,4-beta-D-xylosidase; 1,4-beta-D-xylan xylohydrolase [3.2.1.37]	4-beta-D-xylan xylohydrolase [3.2.1.37]	Hydrolysis of (1->4)-beta-D-xylans, to remove successive D-xylose residues from the non-reducing termini		Ig-like fold superfamily (E-set) [CL0159]; Tim barrel glycosyl hydrolase superfamily [CL0058]; Fibronectin type III-like domain [PF14310.6]; Glycosyl hydrolase family 3 N terminal domain [PF00933.21]; Glycosyl hydrolase family 3 C-terminal domain [PF01915.22]		[BP] carbohydrate metabolic process [GO:0005975]; [MF] hydrolase activity, hydrolyzing O-glycosyl compounds [GO:0004553]
				1.84496																															BRASSINOSTEROID INSENSITIVE 1-associated receptor kinase 1, transcript variant X2	LOC107840017	XM_016683710.1	XP_016539196.1		cann:107840017	MAPK signaling pathway - plant [cann04016]; Plant hormone signal transduction [cann04075]; Plant-pathogen interaction [cann04626]	receptor protein-tyrosine kinase; AATK; AATYK; AATYK2; AATYK3; ACH; ALK; anaplastic lymphoma kinase; ARK; ATP:protein-tyrosine O-phosphotransferase (ambiguous); AXL; Bek; Bfgfr; BRT; Bsk; C-FMS; CAK; CCK4; CD115; CD135; CDw135; Cek1; Cek10; Cek11; Cek2; Cek3; Cek5; Cek6; Cek7; CFD1; CKIT; CSF1R; DAlk; DDR1; DDR2; Dek; DKFZp434C1418; Drosophila Eph kinase; DRT; DTK; Ebk; ECK; EDDR1; Eek; EGFR; Ehk…	ATP:[protein]-L-tyrosine O-phosphotransferase (receptor-type) [2.7.10.1]; ATP:protein phosphotransferase (non-specific) [2.7.11.1]	ATP + a [protein]-L-tyrosine = ADP + a [protein]-L-tyrosine phosphate [RN:R02584]; ATP + a protein = ADP + a phosphoprotein [RN:R00162]		Leucine Rich Repeat [CL0022]; Protein kinase superfamily [CL0016]; ABC1 family [PF03109.16]; Phosphotransferase enzyme family [PF01636.23]; Repeat of Unknown Function (DUF347) [PF03988.12]; Kinase-like [PF14531.6]; Leucine rich repeat N-terminal domain [PF08263.12]; Leucine Rich Repeat [PF00560.33]; Leucine Rich repeats (2 copies) [PF12799.7]; Leucine rich repeat [PF13855.6]; Protein kinase domai…		[CC] integral component of membrane [GO:0016021]; [MF] ATP binding [GO:0005524]; [MF] signaling receptor binding [GO:0005102]; [MF] transmembrane receptor protein serine/threonine kinase activity [GO:0004675]
			-2.81402	-2.99291					-1.60449										1.28438												1.11787				non-specific lipid-transfer protein-like protein At2g13820	LOC107840021	XM_016683719.1	XP_016539205.1		cann:107840021						Di-sulfide bond pairrings [CL0482]; Probable lipid transfer [PF14368.6]; Protease inhibitor/seed storage/LTP family [PF00234.22]		[BP] lipid transport [GO:0006869]; [MF] lipid binding [GO:0008289]
			-1.12778	-7.59623		-1.43146								-2.00606						-1.79945						-1.13998					-1.1521	-1.64816			chlorophyll a-b binding protein CP24 10A, chloroplastic	LOC107840024	XM_016683723.1	XP_016539209.1		cann:107840024	Photosynthesis - antenna proteins [cann00196]; Metabolic pathways [cann01100]					Chlorophyll A-B binding protein [PF00504.21]		[BP] photosynthesis, light harvesting [GO:0009765]; [BP] protein-chromophore linkage [GO:0018298]; [CC] chloroplast thylakoid membrane [GO:0009535]; [CC] integral component of membrane [GO:0016021]; [CC] photosystem I [GO:0009522]; [CC] photosystem II [GO:0009523]; [MF] chlorophyll binding [GO:0016168]
			-1.5174	-7.30405		-1.5143								-1.46883						-2.72288												-1.52743			chlorophyll a-b binding protein CP24 10A, chloroplastic-like	LOC107840025	XM_016683724.1	XP_016539210.1		cann:107840025	Photosynthesis - antenna proteins [cann00196]; Metabolic pathways [cann01100]					Chlorophyll A-B binding protein [PF00504.21]		[BP] photosynthesis, light harvesting [GO:0009765]; [BP] protein-chromophore linkage [GO:0018298]; [CC] chloroplast thylakoid membrane [GO:0009535]; [CC] integral component of membrane [GO:0016021]; [CC] photosystem I [GO:0009522]; [CC] photosystem II [GO:0009523]; [MF] chlorophyll binding [GO:0016168]
				1.3197																															3-hydroxyacyl-[acyl-carrier-protein] dehydratase FabZ-like	LOC107840026	XM_016683725.1	XP_016539211.1		cann:107840026	Fatty acid biosynthesis [cann00061]; Biotin metabolism [cann00780]; Metabolic pathways [cann01100]; Fatty acid metabolism [cann01212]	3-hydroxyacyl-[acyl-carrier-protein] dehydratase; fabZ (gene name); fabA (gene name); D-3-hydroxyoctanoyl-[acyl carrier protein] dehydratase; D-3-hydroxyoctanoyl-acyl carrier protein dehydratase; beta-hydroxyoctanoyl-acyl carrier protein dehydrase; beta-hydroxyoctanoyl thioester dehydratase; beta-hydroxyoctanoyl-ACP-dehydrase; (3R)-3-hydroxyoctanoyl-[acyl-carrier-protein] hydro-lyase; (3R)-3-hydr…	(3R)-3-hydroxyacyl-[acyl-carrier protein] hydro-lyase (trans-2-enoyl-[acyl-carrier protein]-forming) [4.2.1.59]	a (3R)-3-hydroxyacyl-[acyl-carrier protein] = a trans-2-enoyl-[acyl-carrier protein] + H2O [RN:R10208]		HotDog superfamily [CL0050]; Thioesterase superfamily [PF03061.22]; FabA-like domain [PF07977.13]; MaoC like domain [PF01575.19]; N-terminal half of MaoC dehydratase [PF13452.6]		[BP] fatty acid biosynthetic process [GO:0006633]; [CC] cell wall [GO:0005618]; [CC] chloroplast envelope [GO:0009941]; [CC] chloroplast thylakoid [GO:0009534]; [MF] hydro-lyase activity [GO:0016836]
			2.74494	4.69244													1.73115	4.59711	4.50279	6.17666	4.22033										1.82394	5.97092	2.54821		peroxidase N1-like	LOC107840027	XM_016683726.1	XP_016539212.1		cann:107840027	Phenylpropanoid biosynthesis [cann00940]; Metabolic pathways [cann01100]; Biosynthesis of secondary metabolites [cann01110]	peroxidase; lactoperoxidase; guaiacol peroxidase; plant peroxidase; Japanese radish peroxidase; horseradish peroxidase (HRP); soybean peroxidase (SBP); extensin peroxidase; heme peroxidase; oxyperoxidase; protoheme peroxidase; pyrocatechol peroxidase; scopoletin peroxidase; Coprinus cinereus peroxidase; Arthromyces ramosus peroxidase [1.11.1.7]	phenolic donor:hydrogen-peroxide oxidoreductase [1.11.1.7]	2 phenolic donor + H2O2 = 2 phenoxyl radical of the donor + 2 H2O [RN:R03532]		Heme-dependent peroxidases superfamily [CL0617]; Peroxidase [PF00141.23]		[BP] hydrogen peroxide catabolic process [GO:0042744]; [BP] response to oxidative stress [GO:0006979]; [CC] extracellular region [GO:0005576]; [MF] heme binding [GO:0020037]; [MF] metal ion binding [GO:0046872]; [MF] peroxidase activity [GO:0004601]
				1.75404														1.06078														1.16479			endoplasmic reticulum-Golgi intermediate compartment protein 3-like, transcript variant X1	LOC107840029	XM_016683730.1	XP_016539216.1		cann:107840029						Endoplasmic reticulum vesicle transporter [PF07970.12]; Endoplasmic Reticulum-Golgi Intermediate Compartment (ERGIC) [PF13850.6]		[CC] integral component of membrane [GO:0016021]
				1.54106																															serine/arginine-rich splicing factor SC35, transcript variant X1	LOC107840032	XM_016683737.1	XP_016539223.1		cann:107840032	Spliceosome [cann03040]					RRM-like clan [CL0221]; Nup53/35/40-type RNA recognition motif [PF14605.6]; RNA recognition motif. (a.k.a. RRM, RBD, or RNP domain) [PF00076.22]; RNA recognition motif. (a.k.a. RRM, RBD, or RNP domain) [PF13893.6]		[MF] RNA binding [GO:0003723]
				1.87855																															potassium transporter 7-like, transcript variant X3	LOC107840035	XM_016683742.1	XP_016539228.1		cann:107840035						APC superfamily [CL0062]; K+ potassium transporter [PF02705.16]		[CC] integral component of membrane [GO:0016021]; [CC] plant-type vacuole [GO:0000325]; [CC] plasma membrane [GO:0005886]; [CC] vacuolar membrane [GO:0005774]; [MF] adenylate cyclase activity [GO:0004016]; [MF] potassium ion transmembrane transporter activity [GO:0015079]
				1.6042																															ubiquitin carboxyl-terminal hydrolase 4-like	LOC107840041	XM_016683756.1	XP_016539242.1		cann:107840041		ubiquitinyl hydrolase 1; ubiquitin C-terminal hydrolase; yeast ubiquitin hydrolase [3.4.19.12]	Thiol-dependent hydrolysis of ester, thioester, amide, peptide and isopeptide bonds formed by the C-terminal Gly of ubiquitin (a 76-residue protein attached to proteins as an intracellular targeting signal) [3.4.19.12]			Peptidase clan CA [CL0125]; non-SMC mitotic condensation complex subunit 1, N-term [PF12922.7]; Ubiquitin carboxyl-terminal hydrolase [PF00443.29]; Ubiquitin carboxyl-terminal hydrolase [PF13423.6]		[BP] protein deubiquitination [GO:0016579]; [BP] ubiquitin-dependent protein catabolic process [GO:0006511]; [MF] thiol-dependent ubiquitinyl hydrolase activity [GO:0036459]
				2.31386														1.10079																	probable protein phosphatase 2C 10	LOC107840043	XM_016683758.1	XP_016539244.1		cann:107840043		protein-serine/threonine phosphatase; phosphoprotein phosphatase (ambiguous); protein phosphatase-1; protein phosphatase-2A; protein phosphatase-2B; protein phosphatase-2C; protein D phosphatase; phosphospectrin phosphatase; casein phosphatase; Aspergillus awamori acid protein phosphatase; calcineurin; phosphatase 2A; phosphatase 2B; phosphatase II; phosphatase IB; phosphatase C-II; polycation mo…	protein-serine/threonine-phosphate phosphohydrolase [3.1.3.16]	[a protein]-serine/threonine phosphate + H2O = [a protein]-serine/threonine + phosphate [RN:R00164]		PP2C-like superfamily [CL0238]; Protein phosphatase 2C [PF00481.21]; Protein phosphatase 2C [PF13672.6]; Stage II sporulation protein E (SpoIIE) [PF07228.12]		[MF] protein serine/threonine phosphatase activity [GO:0004722]
				-4.05838																															metacaspase-3-like, transcript variant X1	LOC107840047	XM_016683761.1	XP_016539247.1		cann:107840047						Peptidase clan CD [CL0093]; Zinc beta-ribbon [CL0167]; Cytadhesin P30/P32 [PF07271.11]; Double zinc ribbon [PF12773.7]; Caspase domain [PF00656.22]; LSD1 zinc finger [PF06943.12]
				-1.3912																															chaperone protein dnaJ A6, chloroplastic-like, transcript variant X3	LOC107840054	XM_016683771.1	XP_016539257.1		cann:107840054						Chaperone J-domain superfamily [CL0392]; Zinc beta-ribbon [CL0167]; Tryptophan RNA-binding attenuator protein inhibitory protein [PF15777.5]; DnaJ domain [PF00226.31]; DnaJ C terminal domain [PF01556.18]; DnaJ central domain [PF00684.19]; Restriction alleviation protein Lar [PF14354.6]		[BP] protein folding [GO:0006457]; [BP] response to heat [GO:0009408]; [MF] ATP binding [GO:0005524]; [MF] heat shock protein binding [GO:0031072]; [MF] unfolded protein binding [GO:0051082]
			2.40985	5.9743															2.34286	3.18844	1.39355									3.719	3.94668	4.99573	1.10453		7-deoxyloganetin glucosyltransferase-like	LOC107840056	XM_016683774.1	XP_016539260.1		cann:107840056						Glycosyl transferase clan GT-B [CL0113]; UDP-glucoronosyl and UDP-glucosyl transferase [PF00201.18]		[MF] transferase activity, transferring hexosyl groups [GO:0016758]
				2.57115														1.12043	2.17257	1.46494									1.39922	4.25242	3.78263	1.06743			nitronate monooxygenase	LOC107840057	XM_016683775.1	XP_016539261.1		cann:107840057						Common phosphate binding-site TIM barrel superfamily [CL0036]; Pyruvate kinase-like TIM barrel superfamily [CL0151]; FMN-dependent dehydrogenase [PF01070.18]; Conserved region in glutamate synthase [PF01645.17]; IMP dehydrogenase / GMP reductase domain [PF00478.25]; Nitronate monooxygenase [PF03060.15]; Phosphoenolpyruvate hydrolase-like [PF09370.10]		[BP] response to cadmium ion [GO:0046686]; [BP] response to symbiotic fungus [GO:0009610]; [CC] cytosol [GO:0005829]; [MF] nitronate monooxygenase activity [GO:0018580]
				-2.86495										3.0823				2.72145	3.50452	5.52369	2.15189					1.81497					1.31954	2.59815	1.76252		protein EXORDIUM-like 2	LOC107840058	XM_016683776.1	XP_016539262.1		cann:107840058						Phosphate-induced protein 1 conserved region [PF04674.12]
				-1.17278																															phospho-2-dehydro-3-deoxyheptonate aldolase 2, chloroplastic-like	LOC107840059	XM_016683777.1	XP_016539263.1		cann:107840059	Phenylalanine, tyrosine and tryptophan biosynthesis [cann00400]; Metabolic pathways [cann01100]; Biosynthesis of secondary metabolites [cann01110]; Biosynthesis of amino acids [cann01230]	3-deoxy-7-phosphoheptulonate synthase; 2-dehydro-3-deoxy-phosphoheptonate aldolase; 2-keto-3-deoxy-D-arabino-heptonic acid 7-phosphate synthetase; 3-deoxy-D-arabino-2-heptulosonic acid 7-phosphate synthetase; 3-deoxy-D-arabino-heptolosonate-7-phosphate synthetase; 3-deoxy-D-arabino-heptulosonate 7-phosphate synthetase; 7-phospho-2-keto-3-deoxy-D-arabino-heptonate D-erythrose-4-phosphate lyase (py…	phosphoenolpyruvate:D-erythrose-4-phosphate C-(1-carboxyvinyl)transferase (phosphate-hydrolysing, 2-carboxy-2-oxoethyl-forming) [2.5.1.54]	phosphoenolpyruvate + D-erythrose 4-phosphate + H2O = 3-deoxy-D-arabino-hept-2-ulosonate 7-phosphate + phosphate [RN:R01826]		Common phosphate binding-site TIM barrel superfamily [CL0036]; Class-II DAHP synthetase family [PF01474.16]; GTA TIM-barrel-like domain [PF13547.6]		[BP] aromatic amino acid family biosynthetic process [GO:0009073]; [BP] chorismate biosynthetic process [GO:0009423]; [CC] chloroplast [GO:0009507]; [MF] 3-deoxy-7-phosphoheptulonate synthase activity [GO:0003849]
	1.98053	-1.56774																		2.74347	3.2441										1.4826	1.60587			ABC transporter G family member 11-like	LOC107840060	XM_016683778.1	XP_016539264.1		cann:107840060						ABC-2-transporter-like clan [CL0181]; P-loop containing nucleoside triphosphate hydrolase superfamily [CL0023]; ATPase family associated with various cellular activities (AAA) [PF00004.29]; AAA domain [PF13173.6]; AAA ATPase domain [PF13191.6]; AAA domain [PF13207.6]; AAA domain, putative AbiEii toxin, Type IV TA system [PF13304.6]; AAA domain [PF13401.6]; AAA domain [PF13476.6]; AAA domain [PF13…		[CC] membrane [GO:0016020]; [MF] ATP binding [GO:0005524]; [MF] ATPase activity [GO:0016887]
		-2.35729		3.13497							1.66606				1.76225			3.06964	2.5832	3.09978	2.17617		3.55231	1.41376			1.78581			1.65326	2.89439	4.855	1.98716		ABC transporter G family member 11-like	LOC107840061	XM_016683779.1	XP_016539265.1		cann:107840061						ABC-2-transporter-like clan [CL0181]; P-loop containing nucleoside triphosphate hydrolase superfamily [CL0023]; ATPase family associated with various cellular activities (AAA) [PF00004.29]; AAA domain [PF13173.6]; AAA ATPase domain [PF13191.6]; AAA domain [PF13207.6]; AAA domain, putative AbiEii toxin, Type IV TA system [PF13304.6]; AAA domain [PF13401.6]; AAA domain [PF13476.6]; P-loop containin…		[CC] integral component of membrane [GO:0016021]; [MF] ATP binding [GO:0005524]; [MF] ATPase activity [GO:0016887]
				-4.5673					-1.81033		1.24612							1.98237	1.03958	1.94641	1.66722				-1.07356					1.53485					endo-1,4-beta-xylanase A-like	LOC107840064	XM_016683785.1	XP_016539271.1		cann:107840064						Galactose-binding domain-like superfamily [CL0202]; Tim barrel glycosyl hydrolase superfamily [CL0058]; Transthyretin superfamily [CL0287]; Carboxypeptidase regulatory-like domain [PF13620.6]; Carbohydrate binding domain [PF02018.17]; Glycosyl hydrolase family 10 [PF00331.20]		[BP] xylan catabolic process [GO:0045493]; [MF] hydrolase activity, hydrolyzing O-glycosyl compounds [GO:0004553]
				1.51965																										1.12826	1.4339				bifunctional riboflavin biosynthesis protein RIBA 1, chloroplastic	LOC107840068	XM_016683792.1	XP_016539278.1		cann:107840068	Riboflavin metabolism [cann00740]; Folate biosynthesis [cann00790]; Metabolic pathways [cann01100]; Biosynthesis of secondary metabolites [cann01110]	GTP cyclohydrolase II; guanosine triphosphate cyclohydrolase II; GTP-8-formylhydrolase [3.5.4.25]; 3,4-dihydroxy-2-butanone-4-phosphate synthase; DHBP synthase; L-3,4-dihydroxybutan-2-one-4-phosphate synthase [4.1.99.12]	GTP 7,8-8,9-dihydrolase (diphosphate-forming) [3.5.4.25]; D-ribulose 5-phosphate formate-lyase (L-3,4-dihydroxybutan-2-one 4-phosphate-forming) [4.1.99.12]	GTP + 3 H2O = formate + 2,5-diamino-6-hydroxy-4-(5-phospho-D-ribosylamino)pyrimidine + diphosphate [RN:R00425]; D-ribulose 5-phosphate = formate + L-3,4-dihydroxybutan-2-one 4-phosphate [RN:R07281]		Transketolase C-terminal domain-like superfamily [CL0591]; 3,4-dihydroxy-2-butanone 4-phosphate synthase [PF00926.19]; GTP cyclohydrolase II [PF00925.20]; XFP C-terminal domain [PF09363.10]		[BP] riboflavin biosynthetic process [GO:0009231]; [MF] 3,4-dihydroxy-2-butanone-4-phosphate synthase activity [GO:0008686]; [MF] GTP cyclohydrolase II activity [GO:0003935]
				1.83802														1.79052		2.57066	2.40171										1.66465	1.9236			RING-H2 finger protein ATL54-like	LOC107840073	XM_016683796.1	XP_016539282.1		cann:107840073						Ring-finger/U-box superfamily [CL0229]; Movement and RNA silencing protein [PF07234.11]; FANCL C-terminal domain [PF11793.8]; Proline-rich membrane anchor 1 [PF16101.5]; Prokaryotic RING finger family 1 [PF14446.6]; RING-variant domain [PF12906.7]; Anaphase-promoting complex subunit 11 RING-H2 finger [PF12861.7]; Zinc finger, C3HC4 type (RING finger) [PF00097.25]; Zinc finger, C3HC4 type (RING fi…		[CC] integral component of membrane [GO:0016021]
			3.05688	4.37629										1.404			1.20667	1.98195																	calmodulin-5/6/7/8-like	LOC107840074	XM_016683797.1	XP_016539283.1		cann:107840074	MAPK signaling pathway - plant [cann04016]; Phosphatidylinositol signaling system [cann04070]; Plant-pathogen interaction [cann04626]					EF-hand like superfamily [CL0220]; HRDC-like superfamily [CL0426]; Helix-turn-helix clan [CL0123]; Tellurits and antibiotic resistance superfamily [CL0414]; Caleosin related protein [PF05042.13]; Dockerin type I domain [PF00404.18]; Uncharacterized conserved protein (DUF2267) [PF10025.9]; Protein of unknown function (DUF3349) [PF11829.8]; Protein of unknown function (DUF533) [PF04391.12]; Family …		[MF] calcium ion binding [GO:0005509]
				-3.1414					-1.52348											-1.19395															protoporphyrinogen oxidase, chloroplastic	LOC107840071	XM_016683798.1	XP_016539284.1		cann:107840071	Porphyrin and chlorophyll metabolism [cann00860]; Metabolic pathways [cann01100]; Biosynthesis of secondary metabolites [cann01110]	coproporphyrinogen III oxidase (coproporphyrin-forming); hemY (gene name) [1.3.3.15]; protoporphyrinogen oxidase; protoporphyrinogen IX oxidase; protoporphyrinogenase; PPO; Protox; HemG; HemY [1.3.3.4]	coproporphyrinogen-III:oxygen oxidoreductase (coproporphyrin-forming) [1.3.3.15]; protoporphyrinogen-IX:oxygen oxidoreductase [1.3.3.4]	coproporphyrinogen III + 3 O2 = coproporphyrin III + 3 H2O2 [RN:R04178]; protoporphyrinogen IX + 3 O2 = protoporphyrin IX + 3 H2O2 [RN:R03222]		FAD/NAD(P)-binding Rossmann fold Superfamily [CL0063]; Flavin containing amine oxidoreductase [PF01593.24]; FAD dependent oxidoreductase [PF01266.24]; NAD(P)-binding Rossmann-like domain [PF13450.6]; Thi4 family [PF01946.17]		[BP] porphyrin-containing compound biosynthetic process [GO:0006779]; [CC] chloroplast envelope [GO:0009941]; [CC] chloroplast thylakoid [GO:0009534]; [MF] oxygen-dependent protoporphyrinogen oxidase activity [GO:0004729]
				-2.75085														-1.06988																	root phototropism protein 3	LOC107840078	XM_016683805.1	XP_016539291.1		cann:107840078						FtsL-like superfamily [CL0225]; POZ domain superfamily [CL0033]; Rep-like domain [CL0169]; Bap31/Bap29 cytoplasmic coiled-coil domain [PF18035.1]; BTB/POZ domain [PF00651.31]; Leucine-rich repeats of kinetochore protein Cenp-F/LEK1 [PF10473.9]; Uncharacterized coiled-coil protein (DUF2353) [PF09789.9]; Protein of unknown function (DUF2730) [PF10805.8]; Flagella accessory protein C (FlaC) [PF05377…
				-4.00861																															transcription factor bHLH143-like, transcript variant X1	LOC107840079	XM_016683806.1	XP_016539292.1		cann:107840079						General secretion pathway protein M [CL0331]; Type II secretion system (T2SS), protein M subtype b [PF10741.9]		[MF] protein dimerization activity [GO:0046983]
			-3.71396	-3.93672																															vegetative cell wall protein gp1-like	LOC107840083	XM_016683810.1	XP_016539296.1		cann:107840083
									-1.49043																					-1.40111		-1.49375			histone H3.2-like	LOC107840089	XM_016683821.1	XP_016539307.1		cann:107840089						Histone superfamily [CL0012]; Histone-like transcription factor (CBF/NF-Y) and archaeal histone [PF00808.23]; CENP-S protein [PF15630.6]; Centromere kinetochore component CENP-T histone fold [PF15511.6]; Core histone H2A/H2B/H3/H4 [PF00125.24]; PCNA-associated factor histone like domain [PF15715.5]; Transcription initiation factor IID, 31kD subunit [PF02291.15]		[CC] nucleosome [GO:0000786]; [CC] nucleus [GO:0005634]; [MF] DNA binding [GO:0003677]; [MF] protein heterodimerization activity [GO:0046982]
				6.97544													1.00989	2.31435	4.07406	4.51621	2.4032											1.27005			(-)-camphene/tricyclene synthase, chloroplastic-like	LOC107840094	XM_016683824.1	XP_016539310.1		cann:107840094						AT14A-like [CL0133]; Terpenoid synthases superfamily [CL0613]; Domain of unknown function (DUF4070) [PF13282.6]; Protein of unknown function (DUF677) [PF05055.12]; Terpene synthase, N-terminal domain [PF01397.21]; Terpene synthase family, metal binding domain [PF03936.16]		[MF] magnesium ion binding [GO:0000287]; [MF] terpene synthase activity [GO:0010333]
	2.20217					1.59904					1.80829			3.03542					-2.63875				3.53458	1.45589	-1.28223						-2.61673	3.07062			(-)-camphene/tricyclene synthase, chloroplastic-like	LOC107840096	XM_016683825.1	XP_016539311.1		cann:107840096	Monoterpenoid biosynthesis [cann00902]; Metabolic pathways [cann01100]; Biosynthesis of secondary metabolites [cann01110]	1,8-cineole synthase; 1,8-cineole cyclase; geranyl pyrophoshate:1,8-cineole cyclase; 1,8-cineole synthetase [4.2.3.108]	geranyl-diphosphate diphosphate-lyase (cyclizing, 1,8-cineole-forming) [4.2.3.108]	geranyl diphosphate + H2O = 1,8-cineole + diphosphate [RN:R09964]		Terpenoid synthases superfamily [CL0613]; RS4NT (NUC023) domain [PF08071.12]; Preprotein translocase subunit Sec66 [PF09802.9]; Terpene synthase, N-terminal domain [PF01397.21]; Terpene synthase family, metal binding domain [PF03936.16]		[MF] magnesium ion binding [GO:0000287]; [MF] terpene synthase activity [GO:0010333]
			3.75499																2.80282	4.08959															(-)-camphene/tricyclene synthase, chloroplastic-like	LOC107840097	XM_016683826.1	XP_016539312.1		cann:107840097						Terpenoid synthases superfamily [CL0613]; Terpene synthase family, metal binding domain [PF03936.16]		[MF] magnesium ion binding [GO:0000287]; [MF] terpene synthase activity [GO:0010333]
				-1.35966																															uncharacterized LOC107840101	LOC107840101	XM_016683829.1	XP_016539315.1		cann:107840101						MviN, MATE-like superfamily [CL0222]; COPI associated protein [PF08507.10]; Polysaccharide biosynthesis C-terminal domain [PF14667.6]; Endoplasmic reticulum-based factor for assembly of V-ATPase [PF11712.8]		[CC] integral component of membrane [GO:0016021]
				-1.15132																															pyruvate dehydrogenase (acetyl-transferring) kinase, mitochondrial	LOC107840100	XM_016683831.1	XP_016539317.1		cann:107840100		[pyruvate dehydrogenase (acetyl-transferring)] kinase; PDH kinase; PDHK; PDK; PDK1; PDK2; PDK3; PDK4; pyruvate dehydrogenase kinase; pyruvate dehydrogenase kinase (phosphorylating); pyruvate dehydrogenase kinase activator protein; STK1 [2.7.11.2]	ATP:[pyruvate dehydrogenase (acetyl-transferring)] phosphotransferase [2.7.11.2]	ATP + [pyruvate dehydrogenase (acetyl-transferring)] = ADP + [pyruvate dehydrogenase (acetyl-transferring)] phosphate [RN:R03449]		AT14A-like [CL0133]; His Kinase A (phospho-acceptor) domain [CL0025]; Mitochondrial branched-chain alpha-ketoacid dehydrogenase kinase [PF10436.9]; Protein of unknown function (DUF677) [PF05055.12]; Histidine kinase-, DNA gyrase B-, and HSP90-like ATPase [PF02518.26]; Histidine kinase-, DNA gyrase B-, and HSP90-like ATPase [PF13589.6]		[CC] mitochondrial matrix [GO:0005759]; [MF] ATP binding [GO:0005524]; [MF] protein kinase activity [GO:0004672]
				-1.52429														1.57725														1.20492			nicotinamidase 1-like	LOC107840103	XM_016683832.1	XP_016539318.1		cann:107840103						Isochorismatase family [PF00857.20]		[MF] catalytic activity [GO:0003824]
				-2.10518																															fructose-1,6-bisphosphatase class 1	LOC107840104	XM_016683833.1	XP_016539319.1		cann:107840104	Glycolysis / Gluconeogenesis [cann00010]; Pentose phosphate pathway [cann00030]; Fructose and mannose metabolism [cann00051]; Carbon fixation in photosynthetic organisms [cann00710]; Metabolic pathways [cann01100]; Biosynthesis of secondary metabolites [cann01110]; Carbon metabolism [cann01200]	fructose-bisphosphatase; hexose diphosphatase; FBPase; fructose 1,6-diphosphatase; fructose 1,6-diphosphate phosphatase; D-fructose 1,6-diphosphatase; fructose 1,6-bisphosphatase; fructose diphosphatase; fructose diphosphate phosphatase; fructose bisphosphate phosphatase; fructose 1,6-bisphosphate 1-phosphatase; fructose 1,6-bisphosphate phosphatase; hexose bisphosphatase; D-fructose-1,6-bisphosp…	D-fructose-1,6-bisphosphate 1-phosphohydrolase [3.1.3.11]	D-fructose 1,6-bisphosphate + H2O = D-fructose 6-phosphate + phosphate [RN:R00762]		inositol polyphosphate 1 phosphatase like superfamily [CL0171]; Fructose-1-6-bisphosphatase, N-terminal domain [PF00316.20]; Inositol monophosphatase family [PF00459.25]		[BP] carbohydrate metabolic process [GO:0005975]; [MF] fructose 1,6-bisphosphate 1-phosphatase activity [GO:0042132]
				1.60203																															dynamin-related protein 3B-like, transcript variant X2	LOC107840109	XM_016683842.1	XP_016539328.1		cann:107840109		dynamin GTPase [3.6.5.5]	GTP phosphohydrolase (vesicle-releasing) [3.6.5.5]	GTP + H2O = GDP + phosphate [RN:R00335]		Barnase-EndoU-ColicinE5/D-RelE like nuclease [CL0688]; P-loop containing nucleoside triphosphate hydrolase superfamily [CL0023]; AAA ATPase domain [PF13175.6]; AAA ATPase domain [PF13191.6]; Dynamin central region [PF01031.20]; Dynamin family [PF00350.23]; Dynamin GTPase effector domain [PF02212.18]; 50S ribosome-binding GTPase [PF01926.23]; phage-Barnase-EndoU-ColicinE5/D-RelE like nuclease2 [PF…		[MF] GTP binding [GO:0005525]; [MF] GTPase activity [GO:0003924]
				-4.96421																												-1.1628			psbP domain-containing protein 1, chloroplastic, transcript variant X1	LOC107840112	XM_016683846.1	XP_016539332.1		cann:107840112						Ig-like fold superfamily (E-set) [CL0159]; Mog1p/PsbP-like superfamily [CL0619]; Mo-co oxidoreductase dimerisation domain [PF03404.16]; PsbP [PF01789.16]		[BP] photosynthesis [GO:0015979]; [CC] extrinsic component of membrane [GO:0019898]; [CC] photosystem II oxygen evolving complex [GO:0009654]; [MF] calcium ion binding [GO:0005509]
				3.5183																4.26342	3.51157											1.62544			uncharacterized protein C24B11.05, transcript variant X2	LOC107840108	XM_016683852.1	XP_016539338.1		cann:107840108	Nicotinate and nicotinamide metabolism [cann00760]					HAD superfamily [CL0137]; Haloacid dehalogenase-like hydrolase [PF13419.6]; haloacid dehalogenase-like hydrolase [PF00702.26]
			1.68793	3.6031														2.17345	1.69117	2.32637										1.68182	2.1431	2.85149			receptor-like protein kinase HAIKU2	LOC107840117	XM_016683853.1	XP_016539339.1		cann:107840117						Leucine Rich Repeat [CL0022]; Protein kinase superfamily [CL0016]; Leucine rich repeat N-terminal domain [PF08263.12]; Leucine Rich Repeat [PF00560.33]; Leucine Rich Repeat [PF07723.13]; Leucine Rich repeats (2 copies) [PF12799.7]; Leucine rich repeat [PF13855.6]; Protein-kinase domain of FAM69 [PF12260.8]; Protein kinase domain [PF00069.25]; Fungal protein kinase [PF17667.1]; Protein tyrosine ki…		[CC] integral component of membrane [GO:0016021]; [MF] ATP binding [GO:0005524]; [MF] protein serine/threonine kinase activity [GO:0004674]
			-1.40032	-3.00529																															malate dehydrogenase, glyoxysomal	LOC107840119	XM_016683855.1	XP_016539341.1		cann:107840119	Citrate cycle (TCA cycle) [cann00020]; Cysteine and methionine metabolism [cann00270]; Pyruvate metabolism [cann00620]; Glyoxylate and dicarboxylate metabolism [cann00630]; Carbon fixation in photosynthetic organisms [cann00710]; Metabolic pathways [cann01100]; Biosynthesis of secondary metabolites [cann01110]; Carbon metabolism [cann01200]	malate dehydrogenase; malic dehydrogenase; L-malate dehydrogenase; NAD-L-malate dehydrogenase; malic acid dehydrogenase; NAD-dependent malic dehydrogenase; NAD-malate dehydrogenase; NAD-malic dehydrogenase; malate (NAD) dehydrogenase; NAD-dependent malate dehydrogenase; NAD-specific malate dehydrogenase; NAD-linked malate dehydrogenase; MDH; L-malate-NAD+ oxidoreductase [1.1.1.37]	(S)-malate:NAD+ oxidoreductase [1.1.1.37]	(S)-malate + NAD+ = oxaloacetate + NADH + H+ [RN:R00342]		FAD/NAD(P)-binding Rossmann fold Superfamily [CL0063]; LDH C-terminal domain-like superfamily [CL0341]; 3-beta hydroxysteroid dehydrogenase/isomerase family [PF01073.19]; lactate/malate dehydrogenase, alpha/beta C-terminal domain [PF02866.18]; lactate/malate dehydrogenase, NAD binding domain [PF00056.23]; Semialdehyde dehydrogenase, NAD binding domain [PF01118.24]; Tetrahydrofolate dehydrogenase/…		[BP] carbohydrate metabolic process [GO:0005975]; [BP] carboxylic acid metabolic process [GO:0019752]; [BP] tricarboxylic acid cycle [GO:0006099]; [MF] L-malate dehydrogenase activity [GO:0030060]
			-1.6776	-1.47124																															soluble inorganic pyrophosphatase 6, chloroplastic	LOC107840122	XM_016683859.1	XP_016539345.1		cann:107840122	Oxidative phosphorylation [cann00190]	inorganic diphosphatase [3.6.1.1]	diphosphate phosphohydrolase [3.6.1.1]	diphosphate + H2O = 2 phosphate [RN:R00004]		Inorganic pyrophosphatase [PF00719.19]		[BP] defense response to bacterium [GO:0042742]; [BP] phosphate-containing compound metabolic process [GO:0006796]; [BP] response to cadmium ion [GO:0046686]; [CC] chloroplast envelope [GO:0009941]; [CC] chloroplast stroma [GO:0009570]; [CC] thylakoid [GO:0009579]; [MF] inorganic diphosphatase activity [GO:0004427]; [MF] magnesium ion binding [GO:0000287]
				2.15321																															fatty acid amide hydrolase-like, transcript variant X1	LOC107840128	XM_016683868.1	XP_016539354.1		cann:107840128						Amidase [PF01425.21]		[MF] amidase activity [GO:0004040]
				1.23733													-1.00411															2.00913			heat shock 70 kDa protein, mitochondrial-like	LOC107840138	XM_016683884.1	XP_016539370.1		cann:107840138	RNA degradation [cann03018]					Actin-like ATPase Superfamily [CL0108]; Phosphatase superfamily [CL0031]; Dynamin central region [PF01031.20]; FGGY family of carbohydrate kinases, C-terminal domain [PF02782.16]; Cell division protein FtsA [PF14450.6]; Hsp70 protein [PF00012.20]; MreB/Mbl protein [PF06723.13]; Nucleopolyhedrovirus P10 protein [PF05531.12]; PTS system, Lactose/Cellobiose specific IIB subunit [PF02302.17]		[BP] protein folding [GO:0006457]; [MF] ATP binding [GO:0005524]; [MF] unfolded protein binding [GO:0051082]
			2.03804	1.83262																1.39181											1.45905	1.94444			heat shock 70 kDa protein, mitochondrial	LOC107840141	XM_016683887.1	XP_016539373.1		cann:107840141	RNA degradation [cann03018]					Actin-like ATPase Superfamily [CL0108]; Dynamin central region [PF01031.20]; FGGY family of carbohydrate kinases, C-terminal domain [PF02782.16]; Cell division protein FtsA [PF14450.6]; Hsp70 protein [PF00012.20]; Vitamin-D-receptor interacting Mediator subunit 4 [PF10018.9]; Disordered region downstream of MFMR [PF16596.5]; MreB/Mbl protein [PF06723.13]; Nucleopolyhedrovirus P10 protein [PF05531…		[BP] protein folding [GO:0006457]; [MF] ATP binding [GO:0005524]; [MF] unfolded protein binding [GO:0051082]
				5.78527																															basic form of pathogenesis-related protein 1-like	LOC107840154	XM_016683906.1	XP_016539392.1		cann:107840154	MAPK signaling pathway - plant [cann04016]; Plant hormone signal transduction [cann04075]; Plant-pathogen interaction [cann04626]					Cysteine-rich secretory proteins [CL0659]; Cysteine-rich secretory protein family [PF00188.26]; Lactococcus bacteriophage putative transcription regulator [PF04761.12]		[CC] extracellular region [GO:0005576]
			3.8028	5.50182															3.02021	5.86635	5.21183									-1.46815		1.88811	1.71592		basic form of pathogenesis-related protein 1-like	LOC107840155	XM_016683907.1	XP_016539393.1		cann:107840155	MAPK signaling pathway - plant [cann04016]; Plant hormone signal transduction [cann04075]; Plant-pathogen interaction [cann04626]					Cysteine-rich secretory proteins [CL0659]; Cysteine-rich secretory protein family [PF00188.26]		[CC] extracellular region [GO:0005576]
				-1.40333																															uncharacterized protein DDB_G0290685, transcript variant X2	LOC107840157	XM_016683909.1	XP_016539395.1		cann:107840157								[CC] integral component of membrane [GO:0016021]
			-1.81634	-2.89082					-1.52009					2.08714				-1.11104	-1.71748	3.11508						-1.46234					-1.01981	-1.57081			uncharacterized LOC107840159	LOC107840159	XM_016683910.1	XP_016539396.1		cann:107840159						Protein of unknown function (DUF1005) [PF06219.12]; Serglycin [PF04360.12]
				1.60984																1.13502	1.07636		1.00634	1.47884								2.18308			pyruvate kinase isozyme A, chloroplastic-like	LOC107840161	XM_016683913.1	XP_016539399.1		cann:107840161	Glycolysis / Gluconeogenesis [cann00010]; Purine metabolism [cann00230]; Pyruvate metabolism [cann00620]; Metabolic pathways [cann01100]; Biosynthesis of secondary metabolites [cann01110]; Carbon metabolism [cann01200]; Biosynthesis of amino acids [cann01230]	pyruvate kinase; phosphoenolpyruvate kinase; phosphoenol transphosphorylase [2.7.1.40]	ATP:pyruvate 2-O-phosphotransferase [2.7.1.40]	ATP + pyruvate = ADP + phosphoenolpyruvate [RN:R00200]		Pyruvate kinase-like TIM barrel superfamily [CL0151]; HpcH/HpaI aldolase/citrate lyase family [PF03328.14]; Pyruvate kinase, barrel domain [PF00224.21]; Pyruvate kinase, alpha/beta domain [PF02887.16]		[MF] kinase activity [GO:0016301]; [MF] magnesium ion binding [GO:0000287]; [MF] potassium ion binding [GO:0030955]; [MF] pyruvate kinase activity [GO:0004743]
				1.93402																															amino acid permease 6-like, transcript variant X1	LOC107840162	XM_016683914.1	XP_016539400.1		cann:107840162						APC superfamily [CL0062]; Transmembrane amino acid transporter protein [PF01490.18]		[CC] integral component of membrane [GO:0016021]
				3.9904																															uncharacterized LOC107840164	LOC107840164	XM_016683918.1	XP_016539404.1		cann:107840164						Biogenesis of lysosome-related organelles complex 1 subunit 3 [PF15753.5]; Protein of unknown function (DUF3069) [PF11269.8]; Promethin [PF16015.5]		[BP] negative regulation of photomorphogenesis [GO:0010100]; [BP] positive gravitropism [GO:0009958]; [BP] positive regulation of lateral root development [GO:1901333]; [BP] positive regulation of long-day photoperiodism, flowering [GO:0048578]; [BP] regulation of abscisic acid-activated signaling pathway [GO:0009787]; [BP] regulation of anthocyanin biosynthetic process [GO:0031540]; [BP] regulat…
				2.88301														1.98892	3.30636	5.9341	4.58337											2.36464			pathogenesis-related protein PR-4-like	LOC107840165	XM_016683919.1	XP_016539405.1		cann:107840165						Double Psi beta barrel glucanase [CL0199]; Barwin family [PF00967.17]; Major prion protein bPrPp - N terminal [PF11587.8]		[BP] defense response to bacterium [GO:0042742]; [BP] defense response to fungus [GO:0050832]
			-1.53008								1.27576			2.7702					-1.14358								1.28922								probable zinc metallopeptidase EGY3, chloroplastic	LOC107840171	XM_016683924.1	XP_016539410.1		cann:107840171						Peptidase clan MA [CL0126]; Peptidase family M50 [PF02163.22]; Translocon-associated protein (TRAP), alpha subunit [PF03896.16]		[CC] integral component of membrane [GO:0016021]
				1.81705																											1.2255				DNA polymerase kappa, transcript variant X1	LOC107840178	XM_016683938.1	XP_016539424.1		cann:107840178		DNA-directed DNA polymerase; DNA polymerase I; DNA polymerase II; DNA polymerase III; DNA polymerase alpha; DNA polymerase beta; DNA polymerase gamma; DNA nucleotidyltransferase (DNA-directed); deoxyribonucleate nucleotidyltransferase; deoxynucleate polymerase; deoxyribonucleic acid duplicase; deoxyribonucleic acid polymerase; deoxyribonucleic duplicase; deoxyribonucleic polymerase; deoxyribonucl…	2'-deoxyribonucleoside-5'-triphosphate:DNA deoxynucleotidyltransferase (DNA-directed) [2.7.7.7]	a 2'-deoxyribonucleoside 5'-triphosphate + DNAn = diphosphate + DNAn+1 [RN:R00379]		Classical C2H2 and C2HC zinc fingers [CL0361]; Helix-hairpin-helix superfamily [CL0198]; impB/mucB/samB family [PF00817.20]; impB/mucB/samB family C-terminal domain [PF11799.8]; IMS family HHH motif [PF11798.8]; zinc-finger of acetyl-transferase ESCO [PF13878.6]; Ubiquitin-Binding Zinc Finger [PF18439.1]		[BP] DNA repair [GO:0006281]; [MF] damaged DNA binding [GO:0003684]; [MF] DNA-directed DNA polymerase activity [GO:0003887]; [MF] single-stranded DNA binding [GO:0003697]
				2.8187										1.80976				2.80518	2.75078	4.21076				1.03049											uncharacterized LOC107840181	LOC107840181	XM_016683943.1	XP_016539429.1		cann:107840181
			-1.17358	1.40129																															vacuolar-sorting receptor 3, transcript variant X1	LOC107840182	XM_016683944.1	XP_016539430.1		cann:107840182						EGF superfamily [CL0001]; LeuD/IlvD-like [CL0364]; Complement Clr-like EGF-like [PF12662.7]; EGF domain [PF12947.7]; Calcium-binding EGF domain [PF07645.15]; Coagulation Factor Xa inhibitory site [PF14670.6]; PA domain [PF02225.22]		[CC] integral component of membrane [GO:0016021]; [MF] calcium ion binding [GO:0005509]
			2.98381	4.8238							1.05974			1.30755			1.41226	1.95869	3.35762	3.46305						1.89875	1.18905		1.92156	4.01638	4.00914	2.48868			zinc finger protein ZAT6-like	LOC107840185	XM_016683949.1	XP_016539435.1		cann:107840185						Classical C2H2 and C2HC zinc fingers [CL0361]; FYVE/PHD zinc finger superfamily [CL0390]; TRASH superfamily [CL0175]; FYVE zinc finger [PF01363.21]; Zinc finger, C2H2 type [PF00096.26]; C2H2 type zinc-finger (2 copies) [PF12756.7]; C2H2-type zinc finger [PF13894.6]; C2H2-type zinc finger [PF13912.6]; Zinc-finger double-stranded RNA-binding [PF12171.8]; Zinc-finger double domain [PF13465.6]; HIT z…		[MF] nucleic acid binding [GO:0003676]
			-1.30754	-3.21046														-1.18067	-1.81304	-1.84752												-1.23072			BTB/POZ domain-containing protein NPY2, transcript variant X7	LOC107840186	XM_016683956.1	XP_016539442.1		cann:107840186						POZ domain superfamily [CL0033]; BTB/POZ domain [PF00651.31]; NPH3 family [PF03000.14]		[BP] positive gravitropism [GO:0009958]
				-4.25833					-1.59926																	-1.40287									LOB domain-containing protein 37-like	LOC107840187	XM_016683962.1	XP_016539448.1		cann:107840187						Lateral organ boundaries (LOB) domain [PF03195.14]
				2.08604																															uncharacterized LOC107840189	LOC107840189	XM_016683964.1	XP_016539450.1		cann:107840189						Histone superfamily [CL0012]; Transcriptional regulator of RNA polII, SAGA, subunit [PF12767.7]; Transcription initiation factor TFIID component TAF4 family [PF05236.14]		[CC] SAGA-type complex [GO:0070461]
									2.18896					1.51087			2.40307	1.13725												1.05323	2.03385	1.09076			17.8 kDa class I heat shock protein-like	LOC107840199	XM_016683978.1	XP_016539464.1		cann:107840199	Protein processing in endoplasmic reticulum [cann04141]					FKBP-like superfamily [CL0487]; HSP20-like chaperone superfamily [CL0190]; HSP20-like domain found in ArsA [PF17886.1]; CS domain [PF04969.16]; Protein of unknown function (DUF3006) [PF11213.8]; FKBP26_C-terminal [PF18046.1]; Hsp20/alpha crystallin family [PF00011.21]
				-1.21511					1.21485					2.15659			1.63949	1.27505															1.04806		18.2 kDa class I heat shock protein-like	LOC107840200	XM_016683979.1	XP_016539465.1		cann:107840200	Protein processing in endoplasmic reticulum [cann04141]					FKBP-like superfamily [CL0487]; HSP20-like chaperone superfamily [CL0190]; HSP20-like domain found in ArsA [PF17886.1]; CS domain [PF04969.16]; Protein of unknown function (DUF3006) [PF11213.8]; FKBP26_C-terminal [PF18046.1]; Hsp20/alpha crystallin family [PF00011.21]
			-2.46384	-3.53255							-1.15563																								uncharacterized LOC107840201	LOC107840201	XM_016683980.1	XP_016539466.1		cann:107840201						SWIB/MDM2 domain [PF02201.18]
				-2.33368																															classical arabinogalactan protein 9	LOC107840202	XM_016683981.1	XP_016539467.1		cann:107840202
				-1.49554																															uncharacterized LOC107840206	LOC107840206	XM_016683984.1	XP_016539470.1		cann:107840206						Protein of unknown function (DUF760) [PF05542.11]
			5.32528	3.99279														1.73843												3.79393	3.54148	3.8874			serine/threonine-protein kinase OXI1-like	LOC107840204	XM_016683985.1	XP_016539471.1		cann:107840204	MAPK signaling pathway - plant [cann04016]	non-specific serine/threonine protein kinase; A-kinase; AP50 kinase; ATP-protein transphosphorylase; calcium-dependent protein kinase C; calcium/phospholipid-dependent protein kinase; cAMP-dependent protein kinase; cAMP-dependent protein kinase A; casein kinase; casein kinase (phosphorylating); casein kinase 2; casein kinase I; casein kinase II; cGMP-dependent protein kinase; CK-2; CKI; CKII; cyc…	ATP:protein phosphotransferase (non-specific) [2.7.11.1]	ATP + a protein = ADP + a phosphoprotein [RN:R00162]		Protein kinase superfamily [CL0016]; Phosphotransferase enzyme family [PF01636.23]; Kinetochore Sim4 complex subunit FTA2 [PF13095.6]; Haspin like kinase domain [PF12330.8]; Lipopolysaccharide kinase (Kdo/WaaP) family [PF06293.14]; Kinase-like [PF14531.6]; Protein kinase domain [PF00069.25]; Fungal protein kinase [PF17667.1]; Protein tyrosine kinase [PF07714.17]		[MF] ATP binding [GO:0005524]; [MF] protein kinase activity [GO:0004672]
		-2.21979	4.18447	9.73815		2.23489											2.05995	2.46968	2.01966	2.59531										1.64634	2.02773	2.49154			probable indole-3-acetic acid-amido synthetase GH3.1	LOC107840207	XM_016683986.1	XP_016539472.1		cann:107840207	Plant hormone signal transduction [cann04075]					ANL superfamily [CL0378]; GH3 auxin-responsive promoter [PF03321.13]
				-4.06341																															zinc finger protein 7-like	LOC107840211	XM_016683995.1	XP_016539481.1		cann:107840211						Classical C2H2 and C2HC zinc fingers [CL0361]; C2H2-type zinc finger [PF13894.6]; C2H2-type zinc finger [PF13912.6]		[MF] nucleic acid binding [GO:0003676]
	-2.91552	-1.07088	-3.79264	-8.22898		-2.19571												-1.25981	-2.32107																uncharacterized LOC107840213	LOC107840213	XM_016684000.1	XP_016539486.1		cann:107840213
			1.45085	2.27043															1.2079	3.009	2.15201											1.65957	1.12209		uncharacterized LOC107840218	LOC107840218	XM_016684009.1	XP_016539495.1		cann:107840218						Peptidase clan MA [CL0126]; Peptidase of plants and bacteria [PF04450.12]; SprT-like family [PF10263.9]		[MF] peptidase activity [GO:0008233]
				1.18969																															40S ribosomal protein S16-like	LOC107840217	XM_016684010.1	XP_016539496.1		cann:107843516	Ribosome [cann03010]					Ribosomal protein S5 domain 2-like superfamily [CL0329]; Ribosomal protein S9/S16 [PF00380.19]		[BP] translation [GO:0006412]; [CC] ribosome [GO:0005840]; [MF] structural constituent of ribosome [GO:0003735]
				3.07847															1.0383												1.44226				methylthioribose kinase	LOC107840219	XM_016684011.1	XP_016539497.1		cann:107840219	Cysteine and methionine metabolism [cann00270]; Metabolic pathways [cann01100]	S-methyl-5-thioribose kinase; 5-methylthioribose kinase (phosphorylating); methylthioribose kinase; 5-methylthioribose kinase; ATP:S5-methyl-5-thio-D-ribose 1-phosphotransferase [2.7.1.100]	ATP:S-methyl-5-thio-D-ribose 1-phosphotransferase [2.7.1.100]	ATP + S-methyl-5-thio-D-ribose = ADP + S-methyl-5-thio-alpha-D-ribose 1-phosphate [RN:R04143]		Protein kinase superfamily [CL0016]; Phosphotransferase enzyme family [PF01636.23]; Choline/ethanolamine kinase [PF01633.20]; Ecdysteroid kinase [PF02958.20]; Fructosamine kinase [PF03881.14]		[BP] methionine biosynthetic process [GO:0009086]; [MF] S-methyl-5-thioribose kinase activity [GO:0046522]
			-1.50032																																probable cinnamyl alcohol dehydrogenase 1	LOC107840223	XM_016684021.1	XP_016539507.1		cann:107840223	Phenylpropanoid biosynthesis [cann00940]; Metabolic pathways [cann01100]; Biosynthesis of secondary metabolites [cann01110]	cinnamyl-alcohol dehydrogenase; cinnamyl alcohol dehydrogenase; CAD (ambiguous) [1.1.1.195]	cinnamyl-alcohol:NADP+ oxidoreductase [1.1.1.195]	cinnamyl alcohol + NADP+ = cinnamaldehyde + NADPH + H+ [RN:R03054]		AAA+ ATPase lid domain superfamily [CL0671]; FAD/NAD(P)-binding Rossmann fold Superfamily [CL0063]; GroES-like superfamily [CL0296]; D-isomer specific 2-hydroxyacid dehydrogenase, NAD binding domain [PF02826.19]; Alcohol dehydrogenase GroES-like domain [PF08240.12]; Zinc-binding dehydrogenase [PF00107.26]; Zinc-binding dehydrogenase [PF13602.6]; Alanine dehydrogenase/PNT, C-terminal domain [PF012…		[MF] oxidoreductase activity [GO:0016491]; [MF] zinc ion binding [GO:0008270]
			2.51785	4.04593														3.09682	5.27118	6.87954	6.61495											1.53571	2.27827		basic 30 kDa endochitinase	LOC107840225	XM_016684023.1	XP_016539509.1		cann:107840225	Amino sugar and nucleotide sugar metabolism [cann00520]; Metabolic pathways [cann01100]; MAPK signaling pathway - plant [cann04016]	chitinase; ChiC; chitodextrinase (ambiguous); 1,4-beta-poly-N-acetylglucosaminidase; poly-beta-glucosaminidase; beta-1,4-poly-N-acetyl glucosamidinase; poly[1,4-(N-acetyl-beta-D-glucosaminide)] glycanohydrolase [3.2.1.14]	(1->4)-2-acetamido-2-deoxy-beta-D-glucan glycanohydrolase [3.2.1.14]	Random endo-hydrolysis of N-acetyl-beta-D-glucosaminide (1->4)-beta-linkages in chitin and chitodextrins		Lysozyme-like superfamily [CL0037]; Chitin recognition protein [PF00187.19]; Chitinase class I [PF00182.19]		[BP] carbohydrate metabolic process [GO:0005975]; [BP] cell wall macromolecule catabolic process [GO:0016998]; [BP] chitin catabolic process [GO:0006032]; [MF] chitin binding [GO:0008061]; [MF] chitinase activity [GO:0004568]
			1.28368	1.10357																															PRKR-interacting protein 1] [exception=unclassified transcription discrepancy	LOC107840226	XM_016684024.1	XP_016539510.1		cann:107840226						Protein of unknown function (DUF1168) [PF06658.12]		[MF] double-stranded RNA binding [GO:0003725]
			-2.63489	-5.97168													-1.164		-1.12608	-1.03702															probable LRR receptor-like serine/threonine-protein kinase At4g37250	LOC107840231	XM_016684029.1	XP_016539515.1		cann:107840231						Leucine Rich Repeat [CL0022]; Protein kinase superfamily [CL0016]; Adenovirus E3 region protein CR2 [PF02439.15]; Small Novel Rich in Cartilage [PF15756.5]; Leucine rich repeat N-terminal domain [PF08263.12]; Leucine Rich Repeat [PF00560.33]; Leucine Rich repeats (2 copies) [PF12799.7]; Leucine Rich repeat [PF13516.6]; Leucine rich repeat [PF13855.6]; Leucine-rich repeat [PF14580.6]; Protein kina…		[CC] integral component of membrane [GO:0016021]; [MF] ATP binding [GO:0005524]; [MF] protein kinase activity [GO:0004672]
			-1.56902	-3.91746					-1.29138																							-1.01879			stress enhanced protein 1, chloroplastic	LOC107840232	XM_016684031.1	XP_016539517.1		cann:107840232						Chlorophyll A-B binding protein [PF00504.21]; Thiamine pyrophosphokinase C terminal [PF12555.8]		[BP] cellular response to high light intensity [GO:0071486]; [BP] cellular response to UV-A [GO:0071492]; [BP] response to wounding [GO:0009611]; [CC] chloroplast thylakoid membrane [GO:0009535]; [CC] integral component of membrane [GO:0016021]
				-2.78345																															leucine-rich repeat receptor-like protein kinase PEPR2	LOC107840233	XM_016684032.1	XP_016539518.1		cann:107840233						Leucine Rich Repeat [CL0022]; Leucine rich repeat N-terminal domain [PF08263.12]; Leucine Rich Repeat [PF00560.33]; Leucine Rich repeats (2 copies) [PF12799.7]; Leucine Rich repeat [PF13516.6]; Leucine rich repeat [PF13855.6]		[MF] kinase activity [GO:0016301]
			1.12363	1.92194							1.08094						1.03651	1.94156	1.20543	1.12634										1.23373	1.48365	1.62034			spore coat protein SP85	LOC107840238	XM_016684040.1	XP_016539526.1		cann:107840238						C2 superfamily [CL0154]; C2 domain [PF00168.30]
			3.50204	4.92566																															cysteine proteinase RD21a-like	LOC107840240	XM_016684043.1	XP_016539529.1		cann:107840240						Peptidase clan CA [CL0125]; Granulin [PF00396.18]; Cathepsin propeptide inhibitor domain (I29) [PF08246.12]; Papain family cysteine protease [PF00112.23]; Peptidase C1-like family [PF03051.15]		[MF] cysteine-type peptidase activity [GO:0008234]
		-1.2814	3.36673	5.34562										1.09103				2.27299	1.83417	3.18237										1.33765	3.39947	4.42761			scopoletin glucosyltransferase-like	LOC107840241	XM_016684044.1	XP_016539530.1		cann:107840241						Glycosyl transferase clan GT-B [CL0113]; UDP-glucoronosyl and UDP-glucosyl transferase [PF00201.18]		[MF] transferase activity, transferring hexosyl groups [GO:0016758]
			4.41057	6.00791															1.4537											3.94441	3.78471	3.25281			scopoletin glucosyltransferase-like	LOC107840242	XM_016684045.1	XP_016539531.1		cann:107840242						Glycosyl transferase clan GT-B [CL0113]; UDP-glucoronosyl and UDP-glucosyl transferase [PF00201.18]		[MF] transferase activity, transferring hexosyl groups [GO:0016758]
			-2.02312	-2.75219					-1.69447																	1.48441									scopoletin glucosyltransferase-like	LOC107840244	XM_016684048.1	XP_016539534.1		cann:107840244	Phenylpropanoid biosynthesis [cann00940]; Biosynthesis of secondary metabolites [cann01110]	scopoletin glucosyltransferase; uridine diphosphoglucose-scopoletin glucosyltransferase; UDP-glucose:scopoletin glucosyltransferase; SGTase [2.4.1.128]	UDP-glucose:scopoletin O-beta-D-glucosyltransferase [2.4.1.128]	UDP-glucose + scopoletin = UDP + scopolin [RN:R03594]		Glycosyl transferase clan GT-B [CL0113]; Glycosyl transferase family 1 [PF13528.6]; UDP-glucoronosyl and UDP-glucosyl transferase [PF00201.18]		[MF] transferase activity, transferring hexosyl groups [GO:0016758]
			1.70247	2.5218		1.2527			1.33958									2.53724	2.46081	2.00208				1.50645		1.63685			2.00766	4.71134	3.76418	1.9428			scopoletin glucosyltransferase-like	LOC107840245	XM_016684049.1	XP_016539535.1		cann:107840245	Phenylpropanoid biosynthesis [cann00940]; Biosynthesis of secondary metabolites [cann01110]	scopoletin glucosyltransferase; uridine diphosphoglucose-scopoletin glucosyltransferase; UDP-glucose:scopoletin glucosyltransferase; SGTase [2.4.1.128]	UDP-glucose:scopoletin O-beta-D-glucosyltransferase [2.4.1.128]	UDP-glucose + scopoletin = UDP + scopolin [RN:R03594]		Glycosyl transferase clan GT-B [CL0113]; UDP-glucoronosyl and UDP-glucosyl transferase [PF00201.18]		[MF] transferase activity, transferring hexosyl groups [GO:0016758]
		-1.96456	2.20379	3.50951										1.3741				2.58129	5.01715	5.32124				1.02962	1.44215	4.25402			1.846	5.1831	7.07352	5.5747			scopoletin glucosyltransferase	LOC107840247	XM_016684051.1	XP_016539537.1		cann:107840247	Phenylpropanoid biosynthesis [cann00940]; Biosynthesis of secondary metabolites [cann01110]	scopoletin glucosyltransferase; uridine diphosphoglucose-scopoletin glucosyltransferase; UDP-glucose:scopoletin glucosyltransferase; SGTase [2.4.1.128]	UDP-glucose:scopoletin O-beta-D-glucosyltransferase [2.4.1.128]	UDP-glucose + scopoletin = UDP + scopolin [RN:R03594]		Glycosyl transferase clan GT-B [CL0113]; UDP-glucoronosyl and UDP-glucosyl transferase [PF00201.18]		[MF] transferase activity, transferring hexosyl groups [GO:0016758]
				2.77616		1.59134												1.02008	1.21908	1.24579															CBS domain-containing protein CBSX1, chloroplastic-like	LOC107840252	XM_016684054.1	XP_016539540.1		cann:107840252						PRC-barrel like superfamily [CL0350]; CBS domain [PF00571.28]; PRC-barrel domain [PF05239.16]		[BP] cell redox homeostasis [GO:0045454]; [CC] cell [GO:0005623]; [CC] chloroplast stroma [GO:0009570]
			2.03084	3.38605										1.23779				2.9113	2.5196	3.04839	1.43129									2.07631	2.1157	2.05778			O-acyltransferase WSD1-like, transcript variant X1	LOC107840259	XM_016684066.1	XP_016539552.1		cann:107840259						CoA-dependent acyltransferase superfamily [CL0149]; Protein of unknown function (DUF1298) [PF06974.13]; Wax ester synthase-like Acyl-CoA acyltransferase domain [PF03007.16]		[BP] glycerolipid biosynthetic process [GO:0045017]; [MF] diacylglycerol O-acyltransferase activity [GO:0004144]
				1.61846																				1.14939											thioredoxin M3, chloroplastic	LOC107840270	XM_016684088.1	XP_016539574.1		cann:107840270						Thioredoxin-like [CL0172]; AhpC/TSA family [PF00578.21]; Protein of unknown function (DUF2847) [PF11009.8]; Glutaredoxin [PF00462.24]; Hydrogenase-1 expression protein HyaE [PF07449.11]; Redoxin [PF08534.10]; Thioredoxin [PF00085.20]; Thioredoxin-like domain [PF13098.6]; Thioredoxin domain [PF13192.6]; Thioredoxin [PF13462.6]; Thioredoxin-like [PF13899.6]; Thioredoxin-like [PF13905.6]; Thioredoxi…		[BP] cell redox homeostasis [GO:0045454]; [CC] cell [GO:0005623]; [MF] enzyme activator activity [GO:0008047]
			1.59804	2.58843															1.05118																methylcrotonoyl-CoA carboxylase beta chain, mitochondrial	LOC107840271	XM_016684090.1	XP_016539576.1		cann:107840271	Valine, leucine and isoleucine degradation [cann00280]; Metabolic pathways [cann01100]	methylcrotonoyl-CoA carboxylase; methylcrotonyl coenzyme A carboxylase; beta-methylcrotonyl coenzyme A carboxylase; beta-methylcrotonyl CoA carboxylase; methylcrotonyl-CoA carboxylase [6.4.1.4]	3-methylcrotonoyl-CoA:carbon-dioxide ligase (ADP-forming) [6.4.1.4]	ATP + 3-methylcrotonoyl-CoA + HCO3- = ADP + phosphate + 3-methylglutaconyl-CoA [RN:R04138]		ClpP/Crotonase superfamily [CL0127]; Carboxyl transferase domain [PF01039.22]; Malonate decarboxylase gamma subunit (MdcE) [PF06833.11]		[BP] leucine catabolic process [GO:0006552]; [CC] mitochondrion [GO:0005739]; [MF] cobalt ion binding [GO:0050897]; [MF] ligase activity [GO:0016874]; [MF] zinc ion binding [GO:0008270]
				1.22843					1.15005											1.3644				1.3906		1.46978				1.01277		1.01904			ABSCISIC ACID-INSENSITIVE 5-like protein 7	LOC107840274	XM_016684093.1	XP_016539579.1		cann:107840274	Plant hormone signal transduction [cann04075]					Helix-turn-helix clan [CL0123]; bZIP-like leucine zipper [CL0018]; bZIP transcription factor [PF00170.21]; Basic region leucine zipper [PF07716.15]; bZIP Maf transcription factor [PF03131.17]; Iron dependent repressor, N-terminal DNA binding domain [PF01325.19]; Alternative WD40 repeat motif [PF14077.6]		[MF] DNA-binding transcription factor activity [GO:0003700]
				1.10973																															zinc-binding alcohol dehydrogenase domain-containing protein 2, transcript variant X2	LOC107840281	XM_016684103.1	XP_016539589.1		cann:107840281						FAD/NAD(P)-binding Rossmann fold Superfamily [CL0063]; GroES-like superfamily [CL0296]; Alcohol dehydrogenase GroES-like domain [PF08240.12]; short chain dehydrogenase [PF00106.25]; Enoyl-(Acyl carrier protein) reductase [PF13561.6]; Zinc-binding dehydrogenase [PF00107.26]; Zinc-binding dehydrogenase [PF13602.6]; NAD dependent epimerase/dehydratase family [PF01370.21]; GDP-mannose 4,6 dehydratase…		[MF] oxidoreductase activity [GO:0016491]
				1.96556					1.25273																										calmodulin-like protein 1	LOC107840288	XM_016684109.1	XP_016539595.1		cann:107840288	Plant-pathogen interaction [cann04626]					Beta propeller clan [CL0186]; EF-hand like superfamily [CL0220]; Tellurits and antibiotic resistance superfamily [CL0414]; Caleosin related protein [PF05042.13]; Dockerin type I domain [PF00404.18]; Protein of unknown function (DUF3911) [PF13050.6]; EF hand [PF00036.32]; Cytoskeletal-regulatory complex EF hand [PF12763.7]; EF hand [PF13202.6]; EF-hand domain [PF13405.6]; EF-hand domain pair [PF13…		[CC] mitochondrion [GO:0005739]; [MF] calcium ion binding [GO:0005509]
				-4.88209																															cyclin-dependent kinase inhibitor 7-like	LOC107840297	XM_016684120.1	XP_016539606.1		cann:107840297						Cyclin-dependent kinase inhibitor [PF02234.19]		[BP] cell cycle arrest [GO:0007050]; [CC] nucleus [GO:0005634]; [MF] cyclin-dependent protein serine/threonine kinase inhibitor activity [GO:0004861]; [MF] kinase activity [GO:0016301]
				-4.83345					-1.56847																										2-hydroxyisoflavanone dehydratase-like	LOC107840299	XM_016684122.1	XP_016539608.1		cann:107840299						Alpha/Beta hydrolase fold [CL0028]; alpha/beta hydrolase fold [PF07859.13]; Alpha/beta hydrolase family [PF12695.7]; Chlorophyllase enzyme [PF12740.7]; Carboxylesterase family [PF00135.28]; Putative esterase [PF00756.20]; Steryl acetyl hydrolase [PF10340.9]		[MF] hydrolase activity [GO:0016787]
			-2.52495																	-1.0938															probable carboxylesterase 12	LOC107840300	XM_016684123.1	XP_016539609.1		cann:107840300						Alpha/Beta hydrolase fold [CL0028]; alpha/beta hydrolase fold [PF07859.13]; Chlorophyllase [PF07224.11]; Chlorophyllase enzyme [PF12740.7]; Carboxylesterase family [PF00135.28]; Putative esterase [PF00756.20]; Steryl acetyl hydrolase [PF10340.9]		[MF] hydrolase activity [GO:0016787]
				1.40207																1.03394	1.25299														40S ribosomal protein S25	LOC107840301	XM_016684124.1	XP_016539610.1		cann:107840301	Ribosome [cann03010]					Helix-turn-helix clan [CL0123]; AIPR protein [PF10592.9]; Domain of unknown function (DUF3516) [PF12029.8]; MarR family [PF12802.7]; S25 ribosomal protein [PF03297.15]		[CC] ribosome [GO:0005840]
			3.05737															1.53003																	probable carboxylesterase 13	LOC107840304	XM_016684126.1	XP_016539612.1		cann:107840304						Alpha/Beta hydrolase fold [CL0028]; alpha/beta hydrolase fold [PF07859.13]; Chlorophyllase enzyme [PF12740.7]; Carboxylesterase family [PF00135.28]; Steryl acetyl hydrolase [PF10340.9]		[MF] hydrolase activity [GO:0016787]
			1.21075	2.10173																															polyadenylate-binding protein RBP47-like	LOC107840307	XM_016684129.1	XP_016539615.1		cann:107840307						RRM-like clan [CL0221]; Domain of unknown function (DUF1866) [PF08952.11]; Nup53/35/40-type RNA recognition motif [PF05172.13]; Nup53/35/40-type RNA recognition motif [PF14605.6]; RNA recognition motif. (a.k.a. RRM, RBD, or RNP domain) [PF00076.22]; RNA binding motif [PF08777.11]; RNA recognition motif. (a.k.a. RRM, RBD, or RNP domain) [PF13893.6]; RNA recognition motif [PF16367.5]; Occluded RNA-…		[MF] RNA binding [GO:0003723]
				-5.37085					-3.03685				1.32774						1.22687				-1.58919							-1.15442					serine carboxypeptidase II-3-like	LOC107840308	XM_016684130.1	XP_016539616.1		cann:107840308						Alpha/Beta hydrolase fold [CL0028]; Serine carboxypeptidase [PF00450.22]		[MF] serine-type carboxypeptidase activity [GO:0004185]
				-1.05624																															serine/threonine-protein kinase SRK2E, transcript variant X2	LOC107840321	XM_016684156.1	XP_016539642.1		cann:107840321	MAPK signaling pathway - plant [cann04016]; Plant hormone signal transduction [cann04075]	non-specific serine/threonine protein kinase; A-kinase; AP50 kinase; ATP-protein transphosphorylase; calcium-dependent protein kinase C; calcium/phospholipid-dependent protein kinase; cAMP-dependent protein kinase; cAMP-dependent protein kinase A; casein kinase; casein kinase (phosphorylating); casein kinase 2; casein kinase I; casein kinase II; cGMP-dependent protein kinase; CK-2; CKI; CKII; cyc…	ATP:protein phosphotransferase (non-specific) [2.7.11.1]	ATP + a protein = ADP + a phosphoprotein [RN:R00162]		Protein kinase superfamily [CL0016]; Phosphotransferase enzyme family [PF01636.23]; Choline/ethanolamine kinase [PF01633.20]; Haspin like kinase domain [PF12330.8]; Protein kinase domain [PF00069.25]; Protein tyrosine kinase [PF07714.17]		[BP] cellular response to absence of light [GO:0071485]; [BP] cellular response to carbon dioxide [GO:0071244]; [BP] defense response to bacterium [GO:0042742]; [BP] leaf development [GO:0048366]; [BP] positive regulation of abscisic acid-activated signaling pathway [GO:0009789]; [BP] protein autophosphorylation [GO:0046777]; [BP] regulation of anion channel activity [GO:0010359]; [BP] regulation…
				-1.64405																															probable N-acetyl-gamma-glutamyl-phosphate reductase, chloroplastic	LOC107840325	XM_016684159.1	XP_016539645.1		cann:107840325	Arginine biosynthesis [cann00220]; Metabolic pathways [cann01100]; Biosynthesis of secondary metabolites [cann01110]; 2-Oxocarboxylic acid metabolism [cann01210]; Biosynthesis of amino acids [cann01230]	N-acetyl-gamma-glutamyl-phosphate reductase; reductase, acetyl-gamma-glutamyl phosphate; N-acetylglutamate 5-semialdehyde dehydrogenase; N-acetylglutamic gamma-semialdehyde dehydrogenase; N-acetyl-L-glutamate gamma-semialdehyde:NADP+ oxidoreductase (phosphorylating) [1.2.1.38]	N-acetyl-L-glutamate-5-semialdehyde:NADP+ 5-oxidoreductase (phosphorylating) [1.2.1.38]	N-acetyl-L-glutamate 5-semialdehyde + NADP+ + phosphate = N-acetyl-L-glutamyl 5-phosphate + NADPH + H+ [RN:R03443]		Amino acid biosynthesis and glycosomal dehydrogenase [CL0139]; FAD/NAD(P)-binding Rossmann fold Superfamily [CL0063]; Dihydrodipicolinate reductase, N-terminus [PF01113.20]; 1-deoxy-D-xylulose 5-phosphate reductoisomerase [PF02670.16]; NAD dependent epimerase/dehydratase family [PF01370.21]; Oxidoreductase family, NAD-binding Rossmann fold [PF01408.22]; NAD(P)H-binding [PF13460.6]; Saccharopine d…		[BP] arginine biosynthetic process [GO:0006526]; [MF] N-acetyl-gamma-glutamyl-phosphate reductase activity [GO:0003942]; [MF] NAD binding [GO:0051287]; [MF] protein dimerization activity [GO:0046983]
				7.20641																															salicylic acid-binding protein 2-like	LOC107840332	XM_016684167.1	XP_016539653.1		cann:107840332						Alpha/Beta hydrolase fold [CL0028]; alpha/beta hydrolase fold [PF00561.20]; Alpha/beta hydrolase family [PF12695.7]; Alpha/beta hydrolase family [PF12697.7]; Serine aminopeptidase, S33 [PF12146.8]; Lipid-droplet associated hydrolase [PF10230.9]; Prolyl oligopeptidase family [PF00326.21]; PGAP1-like protein [PF07819.13]; Serine hydrolase [PF06821.13]
				6.13335																															salicylic acid-binding protein 2-like, transcript variant X2	LOC107840333	XM_016684169.1	XP_016539655.1		cann:107840333						Alpha/Beta hydrolase fold [CL0028]; alpha/beta hydrolase fold [PF00561.20]; Alpha/beta hydrolase family [PF12695.7]; Alpha/beta hydrolase family [PF12697.7]; Protein of unknown function (DUF2974) [PF11187.8]; Putative serine esterase (DUF676) [PF05057.14]; Serine aminopeptidase, S33 [PF12146.8]; Lecithin:cholesterol acyltransferase [PF02450.15]; Lipid-droplet associated hydrolase [PF10230.9]; PGA…
			-1.56236	-2.23655													-1.96403	-1.92342	-1.69687	-1.37631	-1.24382														receptor protein kinase TMK1-like	LOC107840346	XM_016684182.1	XP_016539668.1		cann:107840346						Leucine Rich Repeat [CL0022]; Protein kinase superfamily [CL0016]; ABC1 family [PF03109.16]; Phosphotransferase enzyme family [PF01636.23]; Leucine rich repeat N-terminal domain [PF08263.12]; Leucine Rich Repeat [PF00560.33]; Leucine Rich repeats (2 copies) [PF12799.7]; BspA type Leucine rich repeat region (6 copies) [PF13306.6]; Leucine Rich repeat [PF13516.6]; Leucine rich repeat [PF13855.6]; L…		[CC] integral component of membrane [GO:0016021]; [MF] ATP binding [GO:0005524]; [MF] protein serine/threonine kinase activity [GO:0004674]
			-1.47367														1.09512	1.66962	2.39318											-1.41795					CCG-binding protein 1-like	LOC107840355	XM_016684188.1	XP_016539674.1		cann:107840355								[BP] pollen tube guidance [GO:0010183]; [MF] mediator complex binding [GO:0036033]
			-2.39853	-6.40134					-2.73807																							-1.29632			uncharacterized LOC107840360	LOC107840360	XM_016684196.1	XP_016539682.1		cann:107840360						PetM family of cytochrome b6f complex subunit 7 [PF08041.11]		[CC] cytochrome b6f complex [GO:0009512]; [CC] integral component of membrane [GO:0016021]
			2.94519	5.52807															1.14806								1.09172								uncharacterized WD repeat-containing protein alr3466	LOC107840367	XM_016684203.1	XP_016539689.1		cann:107840367						Beta propeller clan [CL0186]; Ciliary BBSome complex subunit 2, middle region [PF14783.6]; Nup133 N terminal like [PF08801.11]; Nucleoporin Nup120/160 [PF11715.8]; PQQ-like domain [PF13570.6]; WD domain, G-beta repeat [PF00400.32]
				9.26787													2.56605	6.10208	5.69121	2.07404										1.82102		2.70802			9-divinyl ether synthase	LOC107840369	XM_016684205.1	XP_016539691.1		cann:107840369		colneleate synthase; 9-divinyl ether synthase; 9-DES; CYP74D; CYP74D1; CYP74 cytochrome P-450; DES1; (8E)-9-[(1E,3E)-nona-1,3-dien-1-yloxy]non-8-enoate synthase [4.2.1.121]	(9S,10E,12Z)-9-hydroperoxyoctadeca-10,12-dienoate hydro-lyase [4.2.1.121]	(9S,10E,12Z)-9-hydroperoxyoctadeca-10,12-dienoate = (8E)-9-[(1E,3Z)-nona-1,3-dien-1-yloxy]non-8-enoate + H2O [RN:R09699]		Cytochrome P450 [PF00067.22]		[MF] heme binding [GO:0020037]; [MF] iron ion binding [GO:0005506]; [MF] monooxygenase activity [GO:0004497]; [MF] oxidoreductase activity, acting on paired donors, with incorporation or reduction of molecular oxygen [GO:0016705]
				1.30332																															uncharacterized LOC107840362, transcript variant X2	LOC107840362	XM_016684208.1	XP_016539694.1		cann:107840362						Helix-turn-helix clan [CL0123]; Thioredoxin-like [CL0172]; Mu DNA binding, I gamma subdomain [PF09039.11]; Mitochondrial ribosomal protein S23 [PF10484.9]; Mitochondrial ribosomal protein S25 [PF13741.6]
				-1.76613																															RING-H2 finger protein ATL65	LOC107840376	XM_016684215.1	XP_016539701.1		cann:107840376						FYVE/PHD zinc finger superfamily [CL0390]; Ring-finger/U-box superfamily [CL0229]; Tetratrico peptide repeat superfamily [CL0020]; Baculovirus immediate-early protein (IE-0) [PF05290.11]; FANCL C-terminal domain [PF11793.8]; HemY protein N-terminus [PF07219.13]; PHD-finger [PF00628.29]; Prokaryotic RING finger family 1 [PF14446.6]; Prokaryotic RING finger family 4 [PF14447.6]; RING-variant domain…		[CC] integral component of membrane [GO:0016021]
	1.97305																																		protein DETOXIFICATION 33-like	LOC107840381	XM_016684225.1	XP_016539711.1		cann:107840381						BPD transporter like [CL0404]; MviN, MATE-like superfamily [CL0222]; FtsX-like permease family [PF02687.21]; MatE [PF01554.18]; Polysaccharide biosynthesis C-terminal domain [PF14667.6]; Outer membrane protein TOM13 [PF08219.11]		[CC] integral component of membrane [GO:0016021]; [MF] antiporter activity [GO:0015297]; [MF] xenobiotic transmembrane transporter activity [GO:0042910]
				4.70718																2.39845				-1.16783											protein DETOXIFICATION 33-like, transcript variant X2	LOC107840384	XM_016684228.1	XP_016539714.1		cann:107840384						MviN, MATE-like superfamily [CL0222]; MatE [PF01554.18]; Polysaccharide biosynthesis C-terminal domain [PF14667.6]		[CC] integral component of membrane [GO:0016021]; [MF] antiporter activity [GO:0015297]; [MF] xenobiotic transmembrane transporter activity [GO:0042910]
				1.43298																															phospholipase A-2-activating protein	LOC107840387	XM_016684233.1	XP_016539719.1		cann:107840387	Protein processing in endoplasmic reticulum [cann04141]					Beta propeller clan [CL0186]; Ciliary BBSome complex subunit 2, middle region [PF14783.6]; Domain of unknown function (DUF4832) [PF16116.5]; PFU (PLAA family ubiquitin binding) [PF09070.11]; PUL domain [PF08324.11]; WD domain, G-beta repeat [PF00400.32]		[BP] proteasome-mediated ubiquitin-dependent protein catabolic process [GO:0043161]; [CC] cytosol [GO:0005829]; [CC] plasmodesma [GO:0009506]; [MF] ubiquitin binding [GO:0043130]
				1.09956																															dolichyl-diphosphooligosaccharide--protein glycosyltransferase 48 kDa subunit	LOC107840392	XM_016684244.1	XP_016539730.1		cann:107840392	N-Glycan biosynthesis [cann00510]; Various types of N-glycan biosynthesis [cann00513]; Metabolic pathways [cann01100]; Protein processing in endoplasmic reticulum [cann04141]					Oligosaccharyltransferase 48 kDa subunit beta [PF03345.14]		[BP] protein N-linked glycosylation via asparagine [GO:0018279]; [CC] endoplasmic reticulum membrane [GO:0005789]; [CC] integral component of membrane [GO:0016021]; [MF] transferase activity [GO:0016740]
				1.74399														1.33614	1.62702	1.71751						1.11251									polyol transporter 5	LOC107840396	XM_016684251.1	XP_016539737.1		cann:107840396						C-type lectin-like superfamily [CL0056]; Major Facilitator Superfamily [CL0015]; Major Facilitator Superfamily [PF07690.16]; PIG-P [PF08510.12]; Sugar (and other) transporter [PF00083.24]; UL45 protein, carbohydrate-binding C-type lectin-like [PF05473.12]		[CC] integral component of membrane [GO:0016021]; [MF] transmembrane transporter activity [GO:0022857]
				-4.15187													-1.1954	-1.49054	-1.47649				-1.20375							-1.12526	-1.63143	-1.00689			BURP domain protein USPL1-like, transcript variant X1	LOC107840399	XM_016684253.1	XP_016539739.1		cann:107840399						Pectate lyase-like beta helix [CL0268]; BURP domain [PF03181.15]; Putative auto-transporter adhesin, head GIN domain [PF10988.8]
				1.57519																															NADH dehydrogenase [ubiquinone] iron-sulfur protein 8, mitochondrial-like	LOC107840403	XM_016684261.1	XP_016539747.1		cann:107840403	Oxidative phosphorylation [cann00190]; Metabolic pathways [cann01100]	NADH dehydrogenase; cytochrome c reductase; type 1 dehydrogenase; beta-NADH dehydrogenase dinucleotide; diaphorase; dihydrocodehydrogenase I dehydrogenase; dihydronicotinamide adenine dinucleotide dehydrogenase; diphosphopyridine diaphorase; DPNH diaphorase; NADH diaphorase; NADH hydrogenase; NADH oxidoreductase; NADH-menadione oxidoreductase; reduced diphosphopyridine nucleotide diaphorase; NADH…	NADH:acceptor oxidoreductase [1.6.99.3]; NADH:ubiquinone oxidoreductase [7.1.1.2]	NADH + H+ + acceptor = NAD+ + reduced acceptor [RN:R00281]; NADH + ubiquinone + 6 H+[side 1] = NAD+ + ubiquinol + 7 H+[side 2] [RN:R11945]		4Fe-4S ferredoxins [CL0344]; c-SKI Smad4 binding domain [PF08782.10]; Electron transfer flavoprotein-ubiquinone oxidoreductase, 4Fe-4S [PF05187.13]; 4Fe-4S binding domain [PF00037.27]; 4Fe-4S dicluster domain [PF13237.6]; 4Fe-4S single cluster domain of Ferredoxin I [PF13370.6]; 4Fe-4S double cluster binding domain [PF13484.6]; 4Fe-4S dicluster domain [PF13534.6]; 4Fe-4S dicluster domain [PF13746…		[CC] membrane [GO:0016020]; [MF] 4 iron, 4 sulfur cluster binding [GO:0051539]; [MF] oxidoreductase activity, acting on NAD(P)H [GO:0016651]
				-2.08973																				-1.04951											uncharacterized LOC107840405] [partial=5'] [exception=annotated by transcript or proteomic data	LOC107840405	XM_016684263.1	XP_016539749.1		cann:107840405						mTERF [PF02536.14]		[BP] regulation of transcription, DNA-templated [GO:0006355]; [CC] chloroplast [GO:0009507]; [CC] plasmodesma [GO:0009506]; [MF] double-stranded DNA binding [GO:0003690]
				-2.24087							-1.14744				-1.53429			-1.18313	-1.29943	-4.11356	-1.92109					-1.85868	-1.31895			-1.35629		-1.15686			transcription factor HBI1-like	LOC107840411	XM_016684269.1	XP_016539755.1		cann:107840411						Drug/Metabolite transporter superfamily [CL0184]; SPOUT Methyltransferase Superfamily [CL0098]; LMBR1-like membrane protein [PF04791.16]; Predicted SPOUT methyltransferase [PF02590.17]; ZIP Zinc transporter [PF02535.22]		[BP] regulation of transcription, DNA-templated [GO:0006355]; [MF] protein dimerization activity [GO:0046983]
			2.6063	2.19152							1.21738						1.65602	3.27786	2.64686	2.3019	1.35966		1.26074	1.64742						1.29502	1.59705	3.74961			uncharacterized LOC107840412	LOC107840412	XM_016684270.1	XP_016539756.1		cann:107840412						HUP - HIGH-signature proteins, UspA, and PP-ATPase. [CL0039]; Universal stress protein family [PF00582.26]		[CC] plasma membrane [GO:0005886]
				1.03021																															protein RER1B	LOC107840419	XM_016684275.1	XP_016539761.1		cann:107840419						Rer1 family [PF03248.13]		[CC] integral component of membrane [GO:0016021]
			-1.48493	-2.49613							-1.14456		1.15077						1.09159	2.87062			-1.79923			3.63587			-1.35776						glucose-1-phosphate adenylyltransferase large subunit 1	LOC107840421	XM_016684278.1	XP_016539764.1		cann:107840421	Starch and sucrose metabolism [cann00500]; Amino sugar and nucleotide sugar metabolism [cann00520]; Metabolic pathways [cann01100]; Biosynthesis of secondary metabolites [cann01110]	glucose-1-phosphate adenylyltransferase; ADP glucose pyrophosphorylase; glucose 1-phosphate adenylyltransferase; adenosine diphosphate glucose pyrophosphorylase; adenosine diphosphoglucose pyrophosphorylase; ADP-glucose pyrophosphorylase; ADP-glucose synthase; ADP-glucose synthetase; ADPG pyrophosphorylase; ADP:alpha-D-glucose-1-phosphate adenylyltransferase [2.7.7.27]	ATP:alpha-D-glucose-1-phosphate adenylyltransferase [2.7.7.27]	ATP + alpha-D-glucose 1-phosphate = diphosphate + ADP-alpha-D-glucose [RN:R00948]		Glycosyl transferase clan GT-A [CL0110]; Hexapeptide repeat superfamily [CL0536]; Domain of unknown function (DUF4954) [PF16314.5]; Bacterial transferase hexapeptide (six repeats) [PF00132.24]; Nucleotidyl transferase [PF00483.23]		[BP] glycogen biosynthetic process [GO:0005978]; [BP] starch biosynthetic process [GO:0019252]; [CC] chloroplast [GO:0009507]; [MF] ATP binding [GO:0005524]; [MF] glucose-1-phosphate adenylyltransferase activity [GO:0008878]
				2.04633																															AP-4 complex subunit sigma	LOC107840423	XM_016684280.1	XP_016539766.1		cann:107840423						SNARE-like superfamily [CL0212]; Clathrin adaptor complex small chain [PF01217.20]		[BP] intracellular protein transport [GO:0006886]; [CC] AP-4 adaptor complex [GO:0030124]; [CC] trans-Golgi network [GO:0005802]
			-2.56498																																bifunctional dihydrofolate reductase-thymidylate synthase-like	LOC107840424	XM_016684281.1	XP_016539767.1		cann:107840424	Pyrimidine metabolism [cann00240]; One carbon pool by folate [cann00670]; Folate biosynthesis [cann00790]; Metabolic pathways [cann01100]	dihydrofolate reductase; tetrahydrofolate dehydrogenase; DHFR; pteridine reductase:dihydrofolate reductase; dihydrofolate reductase:thymidylate synthase; thymidylate synthetase-dihydrofolate reductase; folic acid reductase; folic reductase; dihydrofolic acid reductase; dihydrofolic reductase; 7,8-dihydrofolate reductase; NADPH-dihydrofolate reductase [1.5.1.3]; thymidylate synthase; dTMP synthase…	5,6,7,8-tetrahydrofolate:NADP+ oxidoreductase [1.5.1.3]; 5,10-methylenetetrahydrofolate:dUMP C-methyltransferase [2.1.1.45]	5,6,7,8-tetrahydrofolate + NADP+ = 7,8-dihydrofolate + NADPH + H+ [RN:R00939]; 5,10-methylenetetrahydrofolate + dUMP = dihydrofolate + dTMP [RN:R02101]		Dihydrofolate reductase-like [CL0387]; Dihydrofolate reductase [PF00186.19]; Thymidylate synthase [PF00303.19]		[BP] dTMP biosynthetic process [GO:0006231]; [BP] one-carbon metabolic process [GO:0006730]; [BP] tetrahydrofolate biosynthetic process [GO:0046654]; [MF] dihydrofolate reductase activity [GO:0004146]; [MF] thymidylate synthase activity [GO:0004799]
				-3.39113					-1.78173																										diaminopimelate decarboxylase 1, chloroplastic-like	LOC107840425	XM_016684282.1	XP_016539768.1		cann:107840425	Lysine biosynthesis [cann00300]; Metabolic pathways [cann01100]; Biosynthesis of secondary metabolites [cann01110]; Biosynthesis of amino acids [cann01230]	diaminopimelate decarboxylase; diaminopimelic acid decarboxylase; meso-diaminopimelate decarboxylase; DAP-decarboxylase; meso-2,6-diaminoheptanedioate carboxy-lyase [4.1.1.20]	meso-2,6-diaminoheptanedioate carboxy-lyase (L-lysine-forming) [4.1.1.20]	meso-2,6-diaminoheptanedioate = L-lysine + CO2 [RN:R00451]		Common phosphate binding-site TIM barrel superfamily [CL0036]; Alanine racemase, N-terminal domain [PF01168.20]; Pyridoxal-dependent decarboxylase, pyridoxal binding domain [PF02784.16]		[BP] lysine biosynthetic process via diaminopimelate [GO:0009089]; [MF] diaminopimelate decarboxylase activity [GO:0008836]
				-5.28497																												-1.52883			phosphatidylinositol/phosphatidylcholine transfer protein SFH12-like	LOC107840426	XM_016684283.1	XP_016539769.1		cann:107840426						CRAL-TRIO domain superfamily [CL0512]; UBA superfamily [CL0214]; CRAL/TRIO domain [PF00650.20]; Divergent CRAL/TRIO domain [PF13716.6]; CRAL/TRIO, N-terminal domain [PF03765.15]
				1.19046		1.79545												1.46871	2.3552	3.66814	1.64183			1.70234	1.29342	1.42446				1.45237	3.11536	2.34919			bZIP transcription factor 53-like	LOC107840429	XM_016684286.1	XP_016539772.1		cann:107840429						P-loop containing nucleoside triphosphate hydrolase superfamily [CL0023]; Prefoldin [CL0200]; bZIP-like leucine zipper [CL0018]; AIG1 family [PF04548.16]; bZIP transcription factor [PF00170.21]; Basic region leucine zipper [PF07716.15]; bZIP Maf transcription factor [PF03131.17]; Centrosome localisation domain of PPC89 [PF14197.6]; Domain of unknown function (DUF4200) [PF13863.6]; Flagella access…		[MF] DNA-binding transcription factor activity [GO:0003700]
				-1.15754																															chaperone protein dnaJ 10] [exception=annotated by transcript or proteomic data	LOC107840431	XM_016684289.1	XP_016539775.1		cann:107840431						Chaperone J-domain superfamily [CL0392]; Phage antirepressor protein KilAC domain [PF03374.14]; Cilia- and flagella-associated protein 91 [PF14738.6]; DnaJ domain [PF00226.31]; X-domain of DnaJ-containing [PF14308.6]
				1.59015																															uncharacterized LOC107840433, transcript variant X2	LOC107840433	XM_016684293.1	XP_016539779.1		cann:107840433						FYVE/PHD zinc finger superfamily [CL0390]; Protein kinase C, C1 domain [CL0006]; Ring-finger/U-box superfamily [CL0229]; Phorbol esters/diacylglycerol binding domain (C1 domain) [PF00130.22]; PHD-finger [PF00628.29]; Prokaryotic RING finger family 4 [PF14447.6]; Anaphase-promoting complex subunit 11 RING-H2 finger [PF12861.7]; Zinc finger, C3HC4 type (RING finger) [PF00097.25]; Zinc finger, C3HC4…
				1.96983																															26S protease regulatory subunit S10B homolog B	LOC107840436	XM_016684295.1	XP_016539781.1		cann:107840436	Proteasome [cann03050]					AAA+ ATPase lid domain superfamily [CL0671]; OB fold [CL0021]; P-loop containing nucleoside triphosphate hydrolase superfamily [CL0023]; ATPase family associated with various cellular activities (AAA) [PF00004.29]; AAA domain [PF13086.6]; AAA domain [PF13173.6]; AAA ATPase domain [PF13191.6]; AAA domain [PF13238.6]; AAA domain (Cdc48 subfamily) [PF07724.14]; AAA domain [PF13401.6]; AAA domain [PF…		[BP] protein catabolic process [GO:0030163]; [CC] cytoplasm [GO:0005737]; [MF] ATP binding [GO:0005524]; [MF] peptidase activity [GO:0008233]
				-1.89458																-1.20023												-1.02451			beta-galactosidase 3-like	LOC107840443	XM_016684304.1	XP_016539790.1		cann:107840443						Galactose-binding domain-like superfamily [CL0202]; Glycosyl hydrolase domain superfamily [CL0369]; Outer membrane beta-barrel protein superfamily [CL0193]; Tim barrel glycosyl hydrolase superfamily [CL0058]; Beta-galactosidase jelly roll domain [PF13364.6]; Beta-sandwich domain in beta galactosidase [PF17834.1]; Glycosyl hydrolase family 14 [PF01373.17]; Glycosyl hydrolases family 35 [PF01301.19…		[BP] carbohydrate metabolic process [GO:0005975]; [MF] beta-galactosidase activity [GO:0004565]
			-2.37931	-4.31968													-1.03464			2.26911						1.91429						1.4232			probable boron transporter 2, transcript variant X1] [partial=5'] [exception=annotated by transcript or proteomic data	LOC107840446	XM_016684310.1	XP_016539796.1		cann:107840446						APC superfamily [CL0062]; Bacterial aa3 type cytochrome c oxidase subunit IV [PF07835.12]; HCO3- transporter family [PF00955.21]		[CC] integral component of membrane [GO:0016021]; [MF] inorganic anion exchanger activity [GO:0005452]
	2.04429																	1.11494																	purple acid phosphatase 2-like	LOC107840456	XM_016684321.1	XP_016539807.1		cann:107840456						Calcineurin-like phosphoesterase superfamily [CL0163]; Ig-like fold superfamily (E-set) [CL0159]; Protein of unknown function (DUF1481) [PF07356.12]; Calcineurin-like phosphoesterase [PF00149.28]; Iron/zinc purple acid phosphatase-like protein C [PF14008.6]; Purple acid Phosphatase, N-terminal domain [PF16656.5]		[MF] acid phosphatase activity [GO:0003993]; [MF] metal ion binding [GO:0046872]
				1.28499																															V-type proton ATPase subunit a3-like	LOC107840462	XM_016684328.1	XP_016539814.1		cann:107840462	Oxidative phosphorylation [cann00190]; Metabolic pathways [cann01100]; Phagosome [cann04145]					V-type ATPase 116kDa subunit family [PF01496.19]		[CC] integral component of membrane [GO:0016021]; [CC] vacuolar proton-transporting V-type ATPase, V0 domain [GO:0000220]; [MF] proton transmembrane transporter activity [GO:0015078]
				1.64177																-1.27615															kinesin-related protein 11-like, transcript variant X1	LOC107840466	XM_016684333.1	XP_016539819.1		cann:107840466						MetJ/Arc repressor, antitoxin of TA systems superfamily [CL0057]; P-loop containing nucleoside triphosphate hydrolase superfamily [CL0023]; PH domain-like superfamily [CL0266]; Peptidase clan MA [CL0126]; Ring-finger/U-box superfamily [CL0229]; EbsA-like protein [PF17255.2]; Kinesin motor domain [PF00225.23]; MatP C-terminal ribbon-helix-helix domain [PF17414.2]; Microtubule binding [PF16796.5]; …		[BP] microtubule-based movement [GO:0007018]; [MF] ATP binding [GO:0005524]; [MF] microtubule binding [GO:0008017]; [MF] microtubule motor activity [GO:0003777]
	-2.04946																	-1.14076	-1.20568																endoglucanase 24-like	LOC107840474	XM_016684343.1	XP_016539829.1		cann:107840474	Starch and sucrose metabolism [cann00500]; Metabolic pathways [cann01100]	cellulase; endo-1,4-beta-D-glucanase; beta-1,4-glucanase; beta-1,4-endoglucan hydrolase; celluase A; cellulosin AP; endoglucanase D; alkali cellulase; cellulase A 3; celludextrinase; 9.5 cellulase; avicelase; pancellase SS; 1,4-(1,3; 1,4)-beta-D-glucan 4-glucanohydrolase [3.2.1.4]	4-beta-D-glucan 4-glucanohydrolase [3.2.1.4]	Endohydrolysis of (1->4)-beta-D-glucosidic linkages in cellulose, lichenin and cereal beta-D-glucans		Six-hairpin glycosidase superfamily [CL0059]; Glycosyl hydrolase family 9 [PF00759.19]		[BP] cellulose catabolic process [GO:0030245]; [MF] cellulase activity [GO:0008810]
		-1.22813	-1.56581	-5.7098														-1.50183	-1.7877	-1.44144												-1.14798			fructose-bisphosphate aldolase 1, chloroplastic	LOC107840477	XM_016684346.1	XP_016539832.1		cann:107840477	Glycolysis / Gluconeogenesis [cann00010]; Pentose phosphate pathway [cann00030]; Fructose and mannose metabolism [cann00051]; Carbon fixation in photosynthetic organisms [cann00710]; Metabolic pathways [cann01100]; Biosynthesis of secondary metabolites [cann01110]; Carbon metabolism [cann01200]; Biosynthesis of amino acids [cann01230]	fructose-bisphosphate aldolase; aldolase; fructose-1,6-bisphosphate triosephosphate-lyase; fructose diphosphate aldolase; diphosphofructose aldolase; fructose 1,6-diphosphate aldolase; ketose 1-phosphate aldolase; phosphofructoaldolase; zymohexase; fructoaldolase; fructose 1-phosphate aldolase; fructose 1-monophosphate aldolase; 1,6-diphosphofructose aldolase; SMALDO; D-fructose-1,6-bisphosphate …	D-fructose-1,6-bisphosphate D-glyceraldehyde-3-phosphate-lyase (glycerone-phosphate-forming) [4.1.2.13]	D-fructose 1,6-bisphosphate = glycerone phosphate + D-glyceraldehyde 3-phosphate [RN:R01068]		Peptidase clan MH/MC/MF [CL0035]; Fructose-bisphosphate aldolase class-I [PF00274.19]		[BP] glycolytic process [GO:0006096]; [MF] fructose-bisphosphate aldolase activity [GO:0004332]
				1.89826															1.22583											1.08275	2.59281	2.3635			B-box zinc finger protein 19, transcript variant X1	LOC107840478	XM_016684347.1	XP_016539833.1		cann:107840478						Ring-finger/U-box superfamily [CL0229]; Cytoplasmic polyadenylation element-binding protein ZZ domain [PF16366.5]; Predicted membrane protein (DUF2318) [PF10080.9]; B-box zinc finger [PF00643.24]; Putative zinc-RING and/or ribbon [PF13901.6]		[MF] zinc ion binding [GO:0008270]
				2.12309																															ubiquitin fusion degradation protein 1 homolog, transcript variant X1	LOC107840482	XM_016684355.1	XP_016539841.1		cann:107840482	Protein processing in endoplasmic reticulum [cann04141]					Cdc48 domain 2-like [CL0402]; Ubiquitin fusion degradation protein UFD1 [PF03152.14]		[BP] ubiquitin-dependent protein catabolic process [GO:0006511]
			3.27606	4.73127																1.79371			1.02056	1.08496		1.01073						2.49624			arginine decarboxylase	LOC107840486	XM_016684364.1	XP_016539850.1		cann:107840486	Arginine and proline metabolism [cann00330]; Metabolic pathways [cann01100]	arginine decarboxylase; SpeA; L-arginine carboxy-lyase [4.1.1.19]	L-arginine carboxy-lyase (agmatine-forming) [4.1.1.19]	L-arginine = agmatine + CO2 [RN:R00566]		Common phosphate binding-site TIM barrel superfamily [CL0036]; Arginine decarboxylase C-terminal helical extension [PF17944.1]; Pyridoxal-dependent decarboxylase, pyridoxal binding domain [PF02784.16]		[BP] arginine catabolic process [GO:0006527]; [BP] response to cold [GO:0009409]; [BP] spermidine biosynthetic process [GO:0008295]; [MF] arginine decarboxylase activity [GO:0008792]
				-2.80719					-1.35082																										amidophosphoribosyltransferase, chloroplastic	LOC107840493	XM_016684375.1	XP_016539861.1		cann:107840493	Purine metabolism [cann00230]; Alanine, aspartate and glutamate metabolism [cann00250]; Metabolic pathways [cann01100]; Biosynthesis of secondary metabolites [cann01110]	amidophosphoribosyltransferase; phosphoribosyldiphosphate 5-amidotransferase; glutamine phosphoribosyldiphosphate amidotransferase; alpha-5-phosphoribosyl-1-pyrophosphate amidotransferase; 5'-phosphoribosylpyrophosphate amidotransferase; 5-phosphoribosyl-1-pyrophosphate amidotransferase; 5-phosphororibosyl-1-pyrophosphate amidotransferase; glutamine 5-phosphoribosylpyrophosphate amidotransferase;…	5-phospho-beta-D-ribosylamine:diphosphate phospho-alpha-D-ribosyltransferase (glutamate-amidating) [2.4.2.14]	5-phospho-beta-D-ribosylamine + diphosphate + L-glutamate = L-glutamine + 5-phospho-alpha-D-ribose 1-diphosphate + H2O [RN:R01072]		NTN hydrolase superfamily [CL0052]; PRPP synthetase-associated protein 1 [CL0533]; Glutamine amidotransferases class-II [PF00310.21]; Glutamine amidotransferases class-II [PF13230.6]; Glutamine amidotransferase domain [PF13522.6]; Glutamine amidotransferase domain [PF13537.6]; Copper transport outer membrane protein, MctB [PF11382.8]; Phosphoribosyl transferase domain [PF00156.27]		[BP] de novo' IMP biosynthetic process [GO:0006189]; [BP] nucleoside metabolic process [GO:0009116]; [BP] purine nucleobase biosynthetic process [GO:0009113]; [MF] amidophosphoribosyltransferase activity [GO:0004044]; [MF] iron-sulfur cluster binding [GO:0051536]; [MF] metal ion binding [GO:0046872]
				2.85647																															ENTH domain-containing protein C794.11c-like	LOC107840494	XM_016684376.1	XP_016539862.1		cann:107840494	Endocytosis [cann04144]					ENTH/ANTH/VHS superfamily [CL0009]; ANTH domain [PF07651.16]; ENTH domain [PF01417.20]
				1.55517																															uncharacterized LOC107840498	LOC107840498	XM_016684380.1	XP_016539866.1		cann:107840498						ATP synthase E chain [PF05680.12]
			-3.20894	-3.99945														-2.68025	-3.9113	-2.60792										-1.41958	-1.19469				auxin-induced protein 15A-like	LOC107840499	XM_016684381.1	XP_016539867.1		cann:107840499	Plant hormone signal transduction [cann04075]					Auxin responsive protein [PF02519.14]		[BP] response to auxin [GO:0009733]
			-3.62961	-6.78923					-1.35132					-1.08985				-2.17682	-3.08348	-2.32596						-1.7582				-1.46589	-1.69866	-2.10287			auxin-induced protein 15A-like	LOC107840500	XM_016684383.1	XP_016539869.1		cann:107840500	Plant hormone signal transduction [cann04075]					Auxin responsive protein [PF02519.14]		[BP] response to auxin [GO:0009733]
				-5.8055															-3.03557												-1.41626				auxin-induced protein 15A-like	LOC107840504	XM_016684386.1	XP_016539872.1		cann:107840504	Plant hormone signal transduction [cann04075]					Auxin responsive protein [PF02519.14]		[BP] response to auxin [GO:0009733]
				-5.24195															-2.42003												-1.38702				auxin-induced protein 15A-like	LOC107840510	XM_016684393.1	XP_016539879.1		cann:107840510	Plant hormone signal transduction [cann04075]					Auxin responsive protein [PF02519.14]		[BP] response to auxin [GO:0009733]
	-1.50932		-2.5631	-3.68773														-1.02491		-1.06197															pentatricopeptide repeat-containing protein MRL1, chloroplastic, transcript variant X2	LOC107840520	XM_016684405.1	XP_016539891.1		cann:107840520						Tetratrico peptide repeat superfamily [CL0020]; Mitochondrial ATPase expression [PF12921.7]; Bacterial transcriptional activator domain [PF03704.17]; Haem-oxygenase-associated N-terminal helices [PF14515.6]; Luteovirus putative VPg genome linked protein [PF01659.16]; PPR repeat [PF01535.20]; PPR repeat [PF12854.7]; PPR repeat family [PF13041.6]; Pentatricopeptide repeat domain [PF13812.6]; Pentac…		[BP] mRNA stabilization [GO:0048255]; [CC] chloroplast [GO:0009507]
			-3.32701	-3.62521				-1.00778	-1.96131					1.82145			1.41933	1.2173		1.15203				1.0326									1.22648		snakin-2	LOC107840525	XM_016684410.1	XP_016539896.1		cann:107840525						Gibberellin regulated protein [PF02704.14]
			-1.76932	-3.82388																			-1.25974												uncharacterized LOC107840528	LOC107840528	XM_016684419.1	XP_016539905.1		cann:107840528						Chemosensory 7tm receptor superfamily [CL0176]; 7tm Chemosensory receptor [PF08395.12]; Predicted membrane protein (DUF2157) [PF09925.9]; Protein of unknown function (DUF2976) [PF11190.8]; Domain of unknown function (DUF3377) [PF11857.8]		[CC] integral component of membrane [GO:0016021]
			-2.24723	-6.14227					-1.65325											-1.01141												-1.153			uncharacterized LOC107840534	LOC107840534	XM_016684428.1	XP_016539914.1		cann:107840534						Transthyretin superfamily [CL0287]; Pollen proteins Ole e I like [PF01190.17]		[BP] stomatal complex development [GO:0010374]
				3.38749																-1.05389	-1.30741		2.09647	1.93981	-1.02445										PI-PLC X-box domain-containing protein DDB_G0293730-like	LOC107840539	XM_016684434.1	XP_016539920.1		cann:107840539						PLC-like phosphodiesterases [CL0384]; Phosphatidylinositol-specific phospholipase C, X domain [PF00388.19]		[BP] lipid metabolic process [GO:0006629]; [MF] phosphoric diester hydrolase activity [GO:0008081]
				-3.75373																															uncharacterized LOC107840540, transcript variant X4	LOC107840540	XM_016684436.1	XP_016539922.1		cann:107840540
				-2.1844															-1.17923	-1.59701	-2.08578										-1.34339	-1.21966	-1.11323		PI-PLC X-box domain-containing protein DDB_G0293730-like	LOC107840541	XM_016684437.1	XP_016539923.1		cann:107840541						PLC-like phosphodiesterases [CL0384]; Phosphatidylinositol-specific phospholipase C, X domain [PF00388.19]		[BP] lipid metabolic process [GO:0006629]; [MF] phosphoric diester hydrolase activity [GO:0008081]
				-2.74704																															auxin transporter-like protein 5	LOC107840545	XM_016684442.1	XP_016539928.1		cann:107840545	Plant hormone signal transduction [cann04075]					APC superfamily [CL0062]; Transmembrane amino acid transporter protein [PF01490.18]; Bacteriocin class IIc cyclic gassericin A-like [PF12173.8]		[CC] integral component of membrane [GO:0016021]
			-3.91973	-6.45873					-2.25333									-1.49379	-1.8058	-1.37008											-1.22326	-1.09805			thaumatin-like protein 1	LOC107840548	XM_016684444.1	XP_016539930.1		cann:107840548						Cholesterol-dependent cytolysin superfamily [CL0293]; Beta-1,3-glucanase [PF16483.5]; Thaumatin family [PF00314.17]		[CC] integral component of membrane [GO:0016021]
		-1.37904	-2.19229	-1.72905										1.68221				1.17995																	protein NUCLEAR FUSION DEFECTIVE 4	LOC107840549	XM_016684445.1	XP_016539931.1		cann:107840549						Major Facilitator Superfamily [CL0015]; Nodulin-like [PF06813.13]		[CC] integral component of membrane [GO:0016021]
				-1.80954															-1.1265																CTL-like protein DDB_G0288717	LOC107840551	XM_016684447.1	XP_016539933.1		cann:107840551						Plasma-membrane choline transporter [PF04515.12]; Transmembrane protein 252 family [PF15664.5]		[CC] integral component of membrane [GO:0016021]
				-2.08186																															actin-depolymerizing factor 5	LOC107840552	XM_016684448.1	XP_016539934.1		cann:107840552						Actin depolymerizing Factor [CL0092]; Cofilin/tropomyosin-type actin-binding protein [PF00241.20]		[BP] actin filament depolymerization [GO:0030042]; [CC] actin cytoskeleton [GO:0015629]; [MF] actin binding [GO:0003779]
				1.4926							1.7501																					1.06707			uncharacterized LOC107840559	LOC107840559	XM_016684456.1	XP_016539942.1		cann:107840559	Endocytosis [cann04144]					Senescence-associated protein [PF06911.12]
			1.62026																												1.49281	1.21022			ribosomal L1 domain-containing protein 1-like	LOC107840560	XM_016684457.1	XP_016539943.1		cann:107840560						Ribosomal protein L1p/L10e family [PF00687.21]
				2.19149																															proteasome subunit alpha type-7	LOC107840561	XM_016684458.1	XP_016539944.1		cann:107840561	Proteasome [cann03050]	proteasome endopeptidase complex; ingensin; macropain; multicatalytic endopeptidase complex; prosome; multicatalytic proteinase (complex); MCP; proteasome; large multicatalytic protease; multicatalytic proteinase; proteasome organelle; alkaline protease; 26S protease; tricorn proteinase; tricorn protease [3.4.25.1]	Cleavage of peptide bonds with very broad specificity [3.4.25.1]			NTN hydrolase superfamily [CL0052]; Proteasome subunit [PF00227.26]; Proteasome subunit A N-terminal signature [PF10584.9]		[BP] ubiquitin-dependent protein catabolic process [GO:0006511]; [CC] cytoplasm [GO:0005737]; [CC] nucleus [GO:0005634]; [CC] proteasome core complex, alpha-subunit complex [GO:0019773]; [MF] threonine-type endopeptidase activity [GO:0004298]
				-1.20467																															L-ascorbate peroxidase 3, peroxisomal	LOC107840564	XM_016684466.1	XP_016539952.1		cann:107840564	Ascorbate and aldarate metabolism [cann00053]; Glutathione metabolism [cann00480]; Metabolic pathways [cann01100]	L-ascorbate peroxidase; L-ascorbic acid peroxidase; L-ascorbic acid-specific peroxidase; ascorbate peroxidase; ascorbic acid peroxidase [1.11.1.11]	L-ascorbate:hydrogen-peroxide oxidoreductase [1.11.1.11]	2 L-ascorbate + H2O2 + 2 H+ = L-ascorbate + L-dehydroascorbate + 2 H2O (overall reaction) [RN:R00644]; (1a) 2 L-ascorbate + H2O2 + 2 H+ = 2 monodehydroascorbate + 2 H2O [RN:R09540]; (1b) 2 monodehydroascorbate = L-ascorbate + L-dehydroascorbate (spontaneous) [RN:R03186]		Heme-dependent peroxidases superfamily [CL0617]; Peroxidase [PF00141.23]		[BP] response to oxidative stress [GO:0006979]; [CC] chloroplast envelope [GO:0009941]; [CC] integral component of membrane [GO:0016021]; [CC] mitochondrion [GO:0005739]; [CC] peroxisome [GO:0005777]; [CC] plasmodesma [GO:0009506]; [CC] vacuolar membrane [GO:0005774]; [MF] heme binding [GO:0020037]; [MF] peroxidase activity [GO:0004601]
				1.3695													-1.21549				-1.03312														E3 ubiquitin-protein ligase UPL3	LOC107840566	XM_016684469.1	XP_016539955.1		cann:107840566	Ubiquitin mediated proteolysis [cann04120]	HECT-type E3 ubiquitin transferase; HECT E3 ligase (misleading); ubiquitin transferase HECT-E3; S-ubiquitinyl-[HECT-type E3-ubiquitin transferase]-L-cysteine:acceptor protein ubiquitin transferase (isopeptide bond-forming) [2.3.2.26]	[E2 ubiquitin-conjugating enzyme]-S-ubiquitinyl-L-cysteine:[acceptor protein] ubiquitin transferase (isopeptide bond-forming) [2.3.2.26]	[E2 ubiquitin-conjugating enzyme]-S-ubiquitinyl-L-cysteine + [acceptor protein]-L-lysine = [E2 ubiquitin-conjugating enzyme]-L-cysteine + [acceptor protein]-N6-ubiquitinyl-L-lysine (overall reaction); (1a) [E2 ubiquitin-conjugating enzyme]-S-ubiquitinyl-L-cysteine + [HECT-type E3 ubiquitin transferase]-L-cysteine = [E2 ubiquitin-conjugating enzyme]-L-cysteine + [HECT-type E3 ubiquitin transferase…		Hect, E3 ligase catalytic domain [CL0552]; Tetratrico peptide repeat superfamily [CL0020]; Armadillo/beta-catenin-like repeat [PF00514.23]; HEAT repeat [PF02985.22]; HEAT repeats [PF13646.6]; HEAT-like repeat [PF13513.6]; HECT-domain (ubiquitin-transferase) [PF00632.25]; Dos2-interacting transcription regulator of RNA-Pol-II [PF14500.6]; Transcription factor IIA, alpha/beta subunit [PF03153.13]; …		[MF] ubiquitin-protein transferase activity [GO:0004842]
			-1.61005																																rac-like GTP-binding protein 5	LOC107840571	XM_016684473.1	XP_016539959.1		cann:107840571	Phagosome [cann04145]; AGE-RAGE signaling pathway in diabetic complications [cann04933]					P-loop containing nucleoside triphosphate hydrolase superfamily [CL0023]; P-loop containing dynein motor region [PF12775.7]; ADP-ribosylation factor family [PF00025.21]; Elongation factor Tu GTP binding domain [PF00009.27]; Ras family [PF00071.22]; Ras of Complex, Roc, domain of DAPkinase [PF08477.13]		[BP] small GTPase mediated signal transduction [GO:0007264]; [MF] GTP binding [GO:0005525]; [MF] GTPase activity [GO:0003924]
				1.69972																															basic leucine zipper 23-like	LOC107840573	XM_016684477.1	XP_016539963.1		cann:107840573						bZIP-like leucine zipper [CL0018]; bZIP transcription factor [PF00170.21]; Basic region leucine zipper [PF07716.15]; No apical meristem-associated C-terminal domain [PF14303.6]; Alternative WD40 repeat motif [PF14077.6]		[MF] DNA-binding transcription factor activity [GO:0003700]
				2.30213										1.0488																					probable BOI-related E3 ubiquitin-protein ligase 2	LOC107840576	XM_016684480.1	XP_016539966.1		cann:107840576		RING-type E3 ubiquitin transferase; RING E3 ligase (misleading); ubiquitin transferase RING E3; S-ubiquitinyl-[ubiquitin-conjugating E2 enzyme]-L-cysteine:acceptor protein ubiquitin transferase (isopeptide bond-forming, RING-type) [2.3.2.27]	[E2 ubiquitin-conjugating enzyme]-S-ubiquitinyl-L-cysteine:[acceptor protein] ubiquitin transferase (isopeptide bond-forming; RING-type) [2.3.2.27]	[E2 ubiquitin-conjugating enzyme]-S-ubiquitinyl-L-cysteine + [acceptor protein]-L-lysine = [E2 ubiquitin-conjugating enzyme]-L-cysteine + [acceptor protein]-N6-ubiquitinyl-L-lysineSubstrate [E2 ubiquitin-conjugating enzyme]-S-ubiquitinyl-L-cysteine; [acceptor protein]-L-lysineProduct [E2 ubiquitin-conjugating enzyme]-L-cysteine; [acceptor protein]-N6-ubiquitinyl-L-lysine		Ring-finger/U-box superfamily [CL0229]; Zinc finger, C3HC4 type (RING finger) [PF13920.6]		[MF] metalloendopeptidase activity [GO:0004222]
				1.71107																															uncharacterized LOC107840577	LOC107840577	XM_016684481.1	XP_016539967.1		cann:107840577						LysE transporter superfamily [CL0292]; Cytochrome C biogenesis protein transmembrane region [PF13386.6]; MerE protein [PF05052.12]		[CC] integral component of membrane [GO:0016021]
	-1.41509		-1.25324	-2.68598																															glycerate dehydrogenase	LOC107840578	XM_016684482.1	XP_016539968.1		cann:107840578	Glycine, serine and threonine metabolism [cann00260]; Glyoxylate and dicarboxylate metabolism [cann00630]; Metabolic pathways [cann01100]; Biosynthesis of secondary metabolites [cann01110]; Carbon metabolism [cann01200]	glycerate dehydrogenase; D-glycerate dehydrogenase; hydroxypyruvate reductase; (R)-glycerate:NAD+ oxidoreductase [1.1.1.29]	D-glycerate:NAD+ oxidoreductase [1.1.1.29]	D-glycerate + NAD+ = hydroxypyruvate + NADH + H+ [RN:R01388]		FAD/NAD(P)-binding Rossmann fold Superfamily [CL0063]; Formate/glycerate dehydrogenase catalytic domain-like superfamily [CL0325]; D-isomer specific 2-hydroxyacid dehydrogenase, catalytic domain [PF00389.30]; D-isomer specific 2-hydroxyacid dehydrogenase, NAD binding domain [PF02826.19]; 3-hydroxyacyl-CoA dehydrogenase, NAD binding domain [PF02737.18]; Alanine dehydrogenase/PNT, C-terminal domain…		[MF] NAD binding [GO:0051287]; [MF] oxidoreductase activity, acting on the CH-OH group of donors, NAD or NADP as acceptor [GO:0016616]
				1.4531																															SKP1-like protein 1B	LOC107840580	XM_016684483.1	XP_016539969.1		cann:107840580	Ubiquitin mediated proteolysis [cann04120]; Protein processing in endoplasmic reticulum [cann04141]					POZ domain superfamily [CL0033]; Skp1 family, dimerisation domain [PF01466.19]; Skp1 family, tetramerisation domain [PF03931.15]		[BP] ubiquitin-dependent protein catabolic process [GO:0006511]
				-3.96628					-1.43168						-1.16924				-1.64392	-2.95307	-1.4925					-1.91868					-1.31479	-2.61923			aquaporin PIP2-7	LOC107840581	XM_016684484.1	XP_016539970.1		cann:107840581						Major intrinsic protein [PF00230.20]		[CC] integral component of membrane [GO:0016021]; [MF] channel activity [GO:0015267]
				1.7079															-1.0708																probable ubiquitin-conjugating enzyme E2 23, transcript variant X3	LOC107840582	XM_016684488.1	XP_016539974.1		cann:107840582	Ubiquitin mediated proteolysis [cann04120]	(E3-independent) E2 ubiquitin-conjugating enzyme; E2-230K; UBE2O; E3-independent ubiquitin-conjugating enzyme E2 [2.3.2.24]	[E1 ubiquitin-activating enzyme]-S-ubiquitinyl-L-cysteine:L-lysine ubiquitinyl transferase ([E3 ubiquitin transferase]-independent) [2.3.2.24]	[E1 ubiquitin-activating enzyme]-S-ubiquitinyl-L-cysteine + [acceptor protein]-L-lysine = [E1 ubiquitin-activating enzyme]-L-cysteine + [acceptor protein]-N6-monoubiquitinyl-L-lysine (overall reaction); (1a) [E1 ubiquitin-activating enzyme]-S-ubiquitinyl-L-cysteine + [(E3-independent) E2 ubiquitin-conjugating enzyme]-L-cysteine = [E1 ubiquitin-activating enzyme]-L-cysteine + [(E3-independent) ubi…		Ubiquitin conjugating enzyme like superfamily [CL0208]; Ubiquitin-conjugating enzyme [PF00179.26]
				1.20488																1.23278	1.39824											1.01308			uncharacterized LOC107840584	LOC107840584	XM_016684489.1	XP_016539975.1		cann:107840584						OB fold [CL0021]; Protein of unknown function (DUF1279) [PF06916.13]; S1-like [PF14444.6]; Inner membrane protein import complex subunit Tim54 [PF11711.8]		[CC] integral component of membrane [GO:0016021]
				1.32276																															V-type proton ATPase subunit B2, transcript variant X1	LOC107840591	XM_016684499.1	XP_016539985.1		cann:107840591	Oxidative phosphorylation [cann00190]; Metabolic pathways [cann01100]; Phagosome [cann04145]					HAS-barrel superfamily [CL0275]; P-loop containing nucleoside triphosphate hydrolase superfamily [CL0023]; ATP synthase alpha/beta family, nucleotide-binding domain [PF00006.25]; ATP synthase alpha/beta family, beta-barrel domain [PF02874.23]; HAS barrel domain [PF09378.10]		[BP] ATP metabolic process [GO:0046034]; [BP] proton transmembrane transport [GO:1902600]; [CC] proton-transporting V-type ATPase, V1 domain [GO:0033180]; [MF] ATP binding [GO:0005524]
									-1.91572								-1.52026	-2.08901	-3.21272		-1.98246										-1.17388				probable polyamine transporter At1g31830, transcript variant X1	LOC107840595	XM_016684504.1	XP_016539990.1		cann:107840595						APC superfamily [CL0062]; Amino acid permease [PF00324.21]; Amino acid permease [PF13520.6]		[CC] integral component of membrane [GO:0016021]; [MF] transmembrane transporter activity [GO:0022857]
									-1.26367																										24-methylenesterol C-methyltransferase 2	LOC107840596	XM_016684506.1	XP_016539992.1		cann:107840596	Steroid biosynthesis [cann00100]; Biosynthesis of secondary metabolites [cann01110]	24-methylenesterol C-methyltransferase; SMT2; 24-methylenelophenol C-241-methyltransferase [2.1.1.143]	S-adenosyl-L-methionine:24-methylenelophenol C-methyltransferase [2.1.1.143]	S-adenosyl-L-methionine + 24-methylenelophenol = S-adenosyl-L-homocysteine + (Z)-24-ethylidenelophenol [RN:R05776]		FAD/NAD(P)-binding Rossmann fold Superfamily [CL0063]; Mycolic acid cyclopropane synthetase [PF02353.20]; Methyltransferase domain [PF08241.12]; Methyltransferase domain [PF08242.12]; Methyltransferase domain [PF13489.6]; Methyltransferase domain [PF13649.6]; Methyltransferase domain [PF13847.6]; Protein of unknown function (DUF1698) [PF08003.11]; Methionine biosynthesis protein MetW [PF07021.12]…		[BP] steroid biosynthetic process [GO:0006694]; [MF] methyltransferase activity [GO:0008168]
				2.66317															1.57924				1.78612	1.0603											serine/threonine-protein kinase STY46, transcript variant X2	LOC107840600	XM_016684511.1	XP_016539997.1		cann:107840600						ACT-like domain [CL0070]; Protein kinase superfamily [CL0016]; ACT domain [PF01842.25]; ACT domain [PF13740.6]; Phosphotransferase enzyme family [PF01636.23]; Haspin like kinase domain [PF12330.8]; Kinase-like [PF14531.6]; Protein kinase domain [PF00069.25]; Fungal protein kinase [PF17667.1]; Protein tyrosine kinase [PF07714.17]		[MF] ATP binding [GO:0005524]; [MF] protein kinase activity [GO:0004672]
			-2.31484	-2.52918																-1.31835															rop guanine nucleotide exchange factor 1	LOC107840603	XM_016684515.1	XP_016540001.1		cann:107840603						Erythromycin resistance leader peptide [PF08057.11]; PRONE (Plant-specific Rop nucleotide exchanger) [PF03759.13]; Rab3 GTPase-activating protein regulatory subunit C-terminus [PF14656.6]		[MF] Rho guanyl-nucleotide exchange factor activity [GO:0005089]
			3.64481	2.32434										1.77212			3.12313	5.27779	4.53932	4.56698										3.15656	2.20155	3.05344			lysine histidine transporter-like 8	LOC107840610	XM_016684526.1	XP_016540012.1		cann:107840610						APC superfamily [CL0062]; Transmembrane amino acid transporter protein [PF01490.18]		[CC] integral component of membrane [GO:0016021]
				4.62858															1.91846																L-ascorbate oxidase homolog	LOC107840611	XM_016684527.1	XP_016540013.1		cann:107840611						Galactose-binding domain-like superfamily [CL0202]; Multicopper oxidase-like domain [CL0026]; Multicopper oxidase [PF00394.22]; Multicopper oxidase [PF07731.14]; Multicopper oxidase [PF07732.15]; Lectin like domain [PF18560.1]		[MF] copper ion binding [GO:0005507]; [MF] oxidoreductase activity [GO:0016491]
		-1.53564	-2.81474								1.27439	1.3498	-2.6564					2.9462		1.60676	-1.50969			1.85706	-3.44479						-3.58587				phosphoprotein ECPP44	LOC107840613	XM_016684528.1	XP_016540014.1		cann:107840613						Dehydrin [PF00257.19]		[BP] response to water [GO:0009415]
				-2.09841										1.16239				1.73778	2.36061	2.27203															expansin-like A1	LOC107840615	XM_016684533.1	XP_016540019.1		cann:107840615						Double Psi beta barrel glucanase [CL0199]; Ig-like fold superfamily (E-set) [CL0159]; Lytic transglycolase [PF03330.18]; Pollen allergen [PF01357.21]		[BP] sexual reproduction [GO:0019953]; [CC] extracellular region [GO:0005576]
				-1.82256																															pentatricopeptide repeat-containing protein At4g35850, mitochondrial	LOC107840617	XM_016684535.1	XP_016540021.1		cann:107840617						PAS domain clan [CL0183]; Tetratrico peptide repeat superfamily [CL0020]; PAS fold [PF08448.10]; PPR repeat [PF01535.20]; PPR repeat [PF12854.7]; PPR repeat family [PF13041.6]; Pentatricopeptide repeat domain [PF13812.6]; Pentacotripeptide-repeat region of PRORP [PF17177.4]
				-6.11338					-1.80398																										uncharacterized protein ycf39	LOC107840625	XM_016684543.1	XP_016540029.1		cann:107840625						FAD/NAD(P)-binding Rossmann fold Superfamily [CL0063]; 3-beta hydroxysteroid dehydrogenase/isomerase family [PF01073.19]; short chain dehydrogenase [PF00106.25]; NAD dependent epimerase/dehydratase family [PF01370.21]; Glucose dehydrogenase C-terminus [PF16912.5]; NAD(P)H-binding [PF13460.6]; Male sterility protein [PF07993.12]; NmrA-like family [PF05368.13]; RmlD substrate binding domain [PF0432…
				2.0651																															protein transport protein SEC23	LOC107840642	XM_016684561.1	XP_016540047.1		cann:107840642						Actin depolymerizing Factor [CL0092]; von Willebrand factor type A [CL0128]; Gelsolin repeat [PF00626.22]; Sec23/Sec24 beta-sandwich domain [PF08033.12]; Sec23/Sec24 helical domain [PF04815.15]; Sec23/Sec24 trunk domain [PF04811.15]; Sec23/Sec24 zinc finger [PF04810.15]		[BP] anther wall tapetum development [GO:0048658]; [BP] endoplasmic reticulum to Golgi vesicle-mediated transport [GO:0006888]; [BP] intracellular protein transport [GO:0006886]; [BP] pollen exine formation [GO:0010584]; [CC] COPII vesicle coat [GO:0030127]; [CC] cytosol [GO:0005829]; [CC] endoplasmic reticulum exit site [GO:0070971]; [CC] endoplasmic reticulum membrane [GO:0005789]; [MF] zinc io…
				-1.72433																															sorcin-like	LOC107840644	XM_016684567.1	XP_016540053.1		cann:107840644						EF-hand like superfamily [CL0220]; EF hand [PF00036.32]; Cytoskeletal-regulatory complex EF hand [PF12763.7]; EF hand [PF13202.6]; EF-hand domain [PF13405.6]; EF-hand domain pair [PF13499.6]; EF-hand domain pair [PF13833.6]; EF-hand domain [PF14658.6]		[MF] calcium ion binding [GO:0005509]
			2.00665	2.84765																										1.00081					probable serine/threonine-protein kinase Cx32, chloroplastic	LOC107840648	XM_016684571.1	XP_016540057.1		cann:107840648						Protein kinase superfamily [CL0016]; Phosphotransferase enzyme family [PF01636.23]; Protein kinase domain [PF00069.25]; Protein tyrosine kinase [PF07714.17]		[MF] ATP binding [GO:0005524]; [MF] protein serine/threonine kinase activity [GO:0004674]
				-4.82336																															putative late blight resistance protein homolog R1B-16, transcript variant X3	LOC107840741	XM_016684637.1	XP_016540123.1		cann:107840741						Leucine Rich Repeat [CL0022]; P-loop containing nucleoside triphosphate hydrolase superfamily [CL0023]; ATPase family associated with various cellular activities (AAA) [PF00004.29]; AAA domain [PF13173.6]; AAA ATPase domain [PF13191.6]; AAA domain [PF13401.6]; Leucine rich repeat [PF13855.6]; NB-ARC domain [PF00931.22]		[MF] ADP binding [GO:0043531]
				-1.92329																											-1.07221				putative late blight resistance protein homolog R1B-13	LOC107840746	XM_016684646.1	XP_016540132.1		cann:107840746						Leucine Rich Repeat [CL0022]; Leucine Rich repeats (2 copies) [PF12799.7]
			-2.24042	-5.57348					-2.17073																										uncharacterized LOC107840747	LOC107840747	XM_016684647.1	XP_016540133.1		cann:107840747						DnaJ central domain [PF00684.19]; Protein of unknown function (DUF1356) [PF07092.12]
				-4.36466																															putative late blight resistance protein homolog R1B-16	LOC107840759	XM_016684658.1	XP_016540144.1		cann:107840759						Leucine Rich Repeat [CL0022]; P-loop containing nucleoside triphosphate hydrolase superfamily [CL0023]; ATPase family associated with various cellular activities (AAA) [PF00004.29]; AAA domain [PF13173.6]; AAA ATPase domain [PF13191.6]; AAA domain [PF13401.6]; AAA domain [PF13671.6]; Leucine Rich repeats (2 copies) [PF12799.7]; NB-ARC domain [PF00931.22]		[MF] ADP binding [GO:0043531]
				-1.62985																															heme oxygenase 1, chloroplastic-like	LOC107840774	XM_016684676.1	XP_016540162.1		cann:107840774	Porphyrin and chlorophyll metabolism [cann00860]; Metabolic pathways [cann01100]; Biosynthesis of secondary metabolites [cann01110]	heme oxygenase (biliverdin-producing, ferredoxin); HO1 (gene name); HY1 (gene name); HO3 (gene name); HO4 (gene name); pbsA1 (gene name) [1.14.15.20]	protoheme,reduced ferredoxin:oxygen oxidoreductase (alpha-methene-oxidizing, hydroxylating) [1.14.15.20]	protoheme + 6 reduced ferredoxin [iron-sulfur] cluster + 3 O2 + 6 H+ = biliverdin + Fe2+ + CO + 6 oxidized ferredoxin [iron-sulfur] cluster + 3 H2O [RN:R11579]		Cystine-knot cytokine superfamily [CL0079]; Heme oxygenase-like superfamily [CL0230]; Cystine knot toxins [PF17486.2]; Heme oxygenase [PF01126.20]; UPA domain [PF17217.3]		[BP] heme oxidation [GO:0006788]; [MF] heme oxygenase (decyclizing) activity [GO:0004392]
				-4.24536													-1.09625																		SPX domain-containing protein 1-like	LOC107840775	XM_016684677.1	XP_016540163.1		cann:107840775						Protein of unknown function (DUF2462) [PF09495.10]; Domain of unknown function (DUF4200) [PF13863.6]; SPX domain [PF03105.19]		[BP] cellular response to phosphate starvation [GO:0016036]; [CC] nucleus [GO:0005634]
			1.55836															1.54129	1.84595	2.21889												1.27998			EIN3-binding F-box protein 1-like	LOC107840779	XM_016684686.1	XP_016540172.1		cann:107840779	MAPK signaling pathway - plant [cann04016]; Plant hormone signal transduction [cann04075]					F-box-like domain [CL0271]; Leucine Rich Repeat [CL0022]; F-box domain [PF00646.33]; F-box-like [PF12937.7]; Leucine Rich Repeat [PF00560.33]; Leucine Rich repeats (2 copies) [PF12799.7]; Leucine Rich repeat [PF13516.6]
				-3.44967					-1.40609																							-1.35699			thylakoid lumenal 16.5 kDa protein, chloroplastic	LOC107840784	XM_016684693.1	XP_016540179.1		cann:107840784						Baculovirus polyhedron envelope protein, PEP, C terminus [PF04513.12]		[BP] photosystem II repair [GO:0010206]
				-1.46234																															peroxiredoxin-2B	LOC107840788	XM_016684704.1	XP_016540190.1		cann:107840788						Thioredoxin-like [CL0172]; AhpC/TSA family [PF00578.21]; Family of unknown function (DUF5380) [PF17351.2]; Bacterial toxin 46 [PF15538.6]; Redoxin [PF08534.10]		[BP] cell redox homeostasis [GO:0045454]; [CC] cell [GO:0005623]; [MF] peroxidase activity [GO:0004601]; [MF] peroxiredoxin activity [GO:0051920]
			-2.90211	-6.88228					-3.31633											-1.87393						-1.06611						-2.27128			36.4 kDa proline-rich protein-like	LOC107840789	XM_016684707.1	XP_016540193.1		cann:107840789						Di-sulfide bond pairrings [CL0482]; Hydrophobic seed protein [PF14547.6]; Probable lipid transfer [PF14368.6]
			-2.84223																																heptahelical transmembrane protein 1-like, transcript variant X1	LOC107840790	XM_016684708.1	XP_016540194.1		cann:107840790						Family A G protein-coupled receptor-like superfamily [CL0192]; Haemolysin-III related [PF03006.20]; Spt5 transcription elongation factor, acidic N-terminal [PF11942.8]; YrhK-like protein [PF14145.6]		[CC] integral component of membrane [GO:0016021]
				-5.0028															-1.00987	-1.50514												-1.2246			protein trichome birefringence-like 6	LOC107840801	XM_016684730.1	XP_016540216.1		cann:107840801						SGNH hydrolase superfamily [CL0264]; Protein of unknown function (DUF2612) [PF11041.8]; GDSL/SGNH-like Acyl-Esterase family found in Pmr5 and Cas1p [PF13839.6]; PMR5 N terminal Domain [PF14416.6]; Troponin [PF00992.20]		[CC] integral component of membrane [GO:0016021]
				-2.28387																												-1.20099			adenylate kinase 5, chloroplastic, transcript variant X1	LOC107840810	XM_016684741.1	XP_016540227.1		cann:107840810	Purine metabolism [cann00230]; Thiamine metabolism [cann00730]; Metabolic pathways [cann01100]; Biosynthesis of secondary metabolites [cann01110]	adenylate kinase; myokinase; 5'-AMP-kinase; adenylic kinase; adenylokinase [2.7.4.3]	ATP:AMP phosphotransferase [2.7.4.3]	ATP + AMP = 2 ADP [RN:R00127]		P-loop containing nucleoside triphosphate hydrolase superfamily [CL0023]; AAA domain [PF13207.6]; AAA domain [PF13238.6]; AAA domain [PF13671.6]; Adenylate kinase [PF00406.22]; Cytidylate kinase [PF02224.18]; Domain of unknown function (DUF1995) [PF09353.10]; Thymidylate kinase [PF02223.17]; Zeta toxin [PF06414.12]		[CC] chloroplast envelope [GO:0009941]; [CC] chloroplast thylakoid membrane [GO:0009535]; [MF] adenylate kinase activity [GO:0004017]; [MF] ATP binding [GO:0005524]
				1.48837																	1.02114														60S ribosomal protein L39-3	LOC107840812	XM_016684744.1	XP_016540230.1		cann:107877672	Ribosome [cann03010]					Ribosomal L39 protein [PF00832.20]		[BP] translation [GO:0006412]; [CC] ribosome [GO:0005840]; [MF] structural constituent of ribosome [GO:0003735]
				-3.71631																															uncharacterized LOC107840820, transcript variant X2	LOC107840820	XM_016684749.1	XP_016540235.1		cann:107840820						Calcineurin-like phosphoesterase superfamily [CL0163]; Calcineurin-like phosphoesterase [PF00149.28]; PhoD-like phosphatase [PF09423.10]
				-1.94953														1.2919																	bZIP transcription factor 53-like	LOC107840817	XM_016684750.1	XP_016540236.1		cann:107840817						Alkaline phosphatase-like [CL0088]; FtsL-like superfamily [CL0225]; Helix-turn-helix clan [CL0123]; P-loop containing nucleoside triphosphate hydrolase superfamily [CL0023]; Prefoldin [CL0200]; bZIP-like leucine zipper [CL0018]; Apg6 coiled-coil region [PF17675.1]; Autophagy protein 16 (ATG16) [PF08614.11]; KaiC [PF06745.13]; bZIP transcription factor [PF00170.21]; Basic region leucine zipper [PF…		[MF] DNA-binding transcription factor activity [GO:0003700]
				-2.82519														1.18333	1.12231	2.08352															CBL-interacting serine/threonine-protein kinase 14-like	LOC107840831	XM_016684766.1	XP_016540252.1		cann:107840831						Kinase associated domain 1-like [CL0573]; Protein kinase superfamily [CL0016]; Phosphotransferase enzyme family [PF01636.23]; Haspin like kinase domain [PF12330.8]; Lipopolysaccharide kinase (Kdo/WaaP) family [PF06293.14]; Kinase-like [PF14531.6]; NAF domain [PF03822.14]; Protein kinase domain [PF00069.25]; Protein tyrosine kinase [PF07714.17]		[BP] signal transduction [GO:0007165]; [MF] ATP binding [GO:0005524]; [MF] protein serine/threonine kinase activity [GO:0004674]
			-2.1388															4.0116	3.10011	3.20395	1.74999		1.05761	1.44213						2.8716	4.47724	4.73865	2.10319		protein ECERIFERUM 3-like	LOC107840843	XM_016684779.1	XP_016540265.1		cann:107840843						FAD/NAD(P)-binding Rossmann fold Superfamily [CL0063]; short chain dehydrogenase [PF00106.25]; Fatty acid hydroxylase superfamily [PF04116.13]; KR domain [PF08659.10]; WAX2 C-terminal domain [PF12076.8]		[BP] lipid biosynthetic process [GO:0008610]; [CC] integral component of membrane [GO:0016021]; [MF] iron ion binding [GO:0005506]; [MF] oxidoreductase activity [GO:0016491]
				2.68365																															tetraspanin-8-like	LOC107840844	XM_016684780.1	XP_016540266.1		cann:107840844						ABC-2-transporter-like clan [CL0181]; IT (Ion Transporter) superfamily [CL0182]; MARVEL domain containing superfamily [CL0396]; Tetraspannin-like [CL0347]; Transporter superfamily, four TM region [CL0375]; ABC-2 family transporter protein [PF12679.7]; Citrate transporter [PF03600.16]; Domain of unknown function (DUF1772) [PF08592.11]; Predicted membrane protein (DUF2207) [PF09972.9]; Domain of un…		[BP] ion transport [GO:0006811]; [CC] integral component of membrane [GO:0016021]
				-2.16245					-1.84943					1.61705					-1.13146													-1.03328			UDP-glucuronate 4-epimerase 1	LOC107840845	XM_016684782.1	XP_016540268.1		cann:107840845	Amino sugar and nucleotide sugar metabolism [cann00520]; Metabolic pathways [cann01100]	UDP-glucuronate 4-epimerase; uridine diphospho-D-galacturonic acid; UDP glucuronic epimerase; uridine diphosphoglucuronic epimerase; UDP-galacturonate 4-epimerase; uridine diphosphoglucuronate epimerase; UDP-D-galacturonic acid 4-epimerase [5.1.3.6]	UDP-glucuronate 4-epimerase [5.1.3.6]	UDP-glucuronate = UDP-D-galacturonate [RN:R01385]		FAD/NAD(P)-binding Rossmann fold Superfamily [CL0063]; 3-beta hydroxysteroid dehydrogenase/isomerase family [PF01073.19]; short chain dehydrogenase [PF00106.25]; NAD dependent epimerase/dehydratase family [PF01370.21]; GDP-mannose 4,6 dehydratase [PF16363.5]; KR domain [PF08659.10]; Methyltransferase domain [PF08241.12]; Methyltransferase domain [PF13649.6]; Male sterility protein [PF07993.12]; N…		[CC] integral component of membrane [GO:0016021]
				-1.55988																															zeatin O-glucosyltransferase-like	LOC107840861	XM_016684799.1	XP_016540285.1		cann:107840861	Zeatin biosynthesis [cann00908]	cis-zeatin O-beta-D-glucosyltransferase [2.4.1.215]	UDP-glucose:cis-zeatin O-beta-D-glucosyltransferase [2.4.1.215]	UDP-glucose + cis-zeatin = UDP + O-beta-D-glucosyl-cis-zeatin [RN:R07260]		Glycosyl transferase clan GT-B [CL0113]; Glycosyltransferase family 28 C-terminal domain [PF04101.16]; UDP-glucoronosyl and UDP-glucosyl transferase [PF00201.18]		[MF] transferase activity, transferring hexosyl groups [GO:0016758]
				-2.04667					-1.38794																										nucleoid-associated protein At4g30620, chloroplastic-like	LOC107840866	XM_016684805.1	XP_016540291.1		cann:107840866						YbaB/EbfC DNA-binding family [PF02575.16]
				1.62642																															signal recognition particle receptor subunit alpha-like, transcript variant X2	LOC107840868	XM_016684807.1	XP_016540293.1		cann:107840868	Protein export [cann03060]					DHS-like NAD/FAD-binding domain [CL0085]; P-loop containing nucleoside triphosphate hydrolase superfamily [CL0023]; ATPase family associated with various cellular activities (AAA) [PF00004.29]; AAA ATPase domain [PF13191.6]; AAA domain [PF13207.6]; AAA domain [PF13245.6]; AAA domain [PF13401.6]; AAA domain [PF13521.6]; AAA domain [PF13604.6]; AAA domain [PF13671.6]; Adenylylsulphate kinase [PF015…		[BP] SRP-dependent cotranslational protein targeting to membrane [GO:0006614]; [CC] signal recognition particle receptor complex [GO:0005785]; [MF] GTP binding [GO:0005525]; [MF] GTPase activity [GO:0003924]; [MF] signal recognition particle binding [GO:0005047]
				1.34874																															elongation factor Ts, mitochondrial, transcript variant X2	LOC107840873	XM_016684815.1	XP_016540301.1		cann:107840873						Elongation factor TS [PF00889.19]		[CC] mitochondrion [GO:0005739]; [MF] translation elongation factor activity [GO:0003746]
				-6.91158					-2.05024																										21 kDa protein-like	LOC107840884	XM_016684825.1	XP_016540311.1		cann:107841888						Plant invertase/pectin methylesterase inhibitor [PF04043.15]		[MF] enzyme inhibitor activity [GO:0004857]
				-1.91182					-1.20176																										20 kDa chaperonin, chloroplastic-like	LOC107840888	XM_016684828.1	XP_016540314.1		cann:107840888						GroES-like superfamily [CL0296]; Peptidase clan PA [CL0124]; Chaperonin 10 Kd subunit [PF00166.21]; GatD N-terminal domain [PF18195.1]; Trypsin [PF00089.26]		[BP] positive regulation of superoxide dismutase activity [GO:1901671]; [BP] protein folding [GO:0006457]; [MF] ATP binding [GO:0005524]; [MF] transition metal ion binding [GO:0046914]
				-1.10035																															oligouridylate-binding protein 1	LOC107840890	XM_016684830.1	XP_016540316.1		cann:107840890						RRM-like clan [CL0221]; CRISPR-associated protein (Cas_Cas2CT1978) [PF09707.10]; Cytosolic domain of 10TM putative phosphate transporter [PF14703.6]; RNA recognition motif. (a.k.a. RRM, RBD, or RNP domain) [PF00076.22]; RNA recognition motif. (a.k.a. RRM, RBD, or RNP domain) [PF13893.6]; RNA recognition motif [PF16367.5]; Occluded RNA-recognition motif [PF16842.5]		[MF] RNA binding [GO:0003723]
			3.5395	5.77884										2.57198				2.43014	-1.88315	1.35622			2.16995	1.51953	-3.19573						-1.67904	2.73903			protein TIFY 10A] [partial=5'] [exception=annotated by transcript or proteomic data	LOC107840891	XM_016684832.1	XP_016540318.1		cann:107840891	Plant hormone signal transduction [cann04075]					CCT like-motif [CL0281]; Divergent CCT motif [PF09425.10]; Ribosomal protein S10p/S20e [PF00338.22]; tify domain [PF06200.14]
			-3.06689	-6.43904															-1.20187	-1.28513											-1.12989	-1.46168			photosystem I chlorophyll a/b-binding protein 6, chloroplastic	LOC107840893	XM_016684834.1	XP_016540320.1		cann:107840893	Photosynthesis - antenna proteins [cann00196]; Metabolic pathways [cann01100]					Chlorophyll A-B binding protein [PF00504.21]		[BP] photosynthesis, light harvesting [GO:0009765]; [BP] protein-chromophore linkage [GO:0018298]; [CC] chloroplast thylakoid membrane [GO:0009535]; [CC] integral component of membrane [GO:0016021]; [CC] photosystem I [GO:0009522]; [CC] photosystem II [GO:0009523]; [MF] chlorophyll binding [GO:0016168]
			2.20612	4.65538														1.85044	1.91435	2.36237	1.13098									1.03493	1.69367	2.23024			uncharacterized LOC107840895	LOC107840895	XM_016684836.1	XP_016540322.1		cann:107840895						Cupin fold [CL0029]; Cupin superfamily (DUF985) [PF06172.11]		[CC] cytosol [GO:0005829]
				1.56293																															proteasome subunit alpha type-6	LOC107840898	XM_016684843.1	XP_016540329.1		cann:107840898	Proteasome [cann03050]	proteasome endopeptidase complex; ingensin; macropain; multicatalytic endopeptidase complex; prosome; multicatalytic proteinase (complex); MCP; proteasome; large multicatalytic protease; multicatalytic proteinase; proteasome organelle; alkaline protease; 26S protease; tricorn proteinase; tricorn protease [3.4.25.1]	Cleavage of peptide bonds with very broad specificity [3.4.25.1]			NTN hydrolase superfamily [CL0052]; Proteasome subunit [PF00227.26]; Proteasome subunit A N-terminal signature [PF10584.9]		[BP] ubiquitin-dependent protein catabolic process [GO:0006511]; [CC] cytoplasm [GO:0005737]; [CC] nucleus [GO:0005634]; [CC] proteasome core complex, alpha-subunit complex [GO:0019773]; [MF] threonine-type endopeptidase activity [GO:0004298]
				-4.46773																															uncharacterized LOC107840905, transcript variant X3	LOC107840905	XM_016684854.1	XP_016540340.1		cann:107840905								[BP] response to salicylic acid [GO:0009751]; [CC] plastid [GO:0009536]
			-2.13805	-6.60508					-2.56675											-1.60217						-1.1427					-1.14389	-1.57701			uncharacterized LOC107840911	LOC107840911	XM_016684859.1	XP_016540345.1		cann:107840911						Photosystem II reaction centre X protein (PsbX) [PF06596.11]		[BP] photosynthesis [GO:0015979]; [CC] integral component of membrane [GO:0016021]; [CC] photosystem II [GO:0009523]
			-2.61792	-6.32999		-1.31439			-2.25374											-1.57528						-1.18405						-1.42358			uncharacterized LOC107840912	LOC107840912	XM_016684860.1	XP_016540346.1		cann:107840912						Photosystem II reaction centre X protein (PsbX) [PF06596.11]		[BP] photosynthesis [GO:0015979]; [CC] photosystem II [GO:0009523]
				2.0393																1.40654												1.03664			vacuolar protein sorting-associated protein 2 homolog 1	LOC107840913	XM_016684861.1	XP_016540347.1		cann:107840913	Endocytosis [cann04144]					PspA/ESCRT-III [CL0235]; Topo homolgy domain in CRISPR-associated endonuclease Cas9 [PF17894.1]; CdvA-like coiled-coil domain [PF18822.1]; PspA/IM30 family [PF04012.12]; Snf7 [PF03357.21]; YlqD protein [PF11068.8]		[BP] intralumenal vesicle formation [GO:0070676]; [BP] protein transport [GO:0015031]; [BP] vacuolar transport [GO:0007034]; [CC] endosome membrane [GO:0010008]; [CC] multivesicular body [GO:0005771]
				-3.73425																															lycopene epsilon cyclase, chloroplastic, transcript variant X1	LOC107840923	XM_016684874.1	XP_016540360.1		cann:107840923	Carotenoid biosynthesis [cann00906]; Metabolic pathways [cann01100]; Biosynthesis of secondary metabolites [cann01110]	lycopene epsilon-cyclase; CrtL-e; LCYe; carotenoid psi-end group lyase (decyclizing) [5.5.1.18]	carotenoid psi-end group lyase (ring-opening) [5.5.1.18]	carotenoid psi-end group = carotenoid epsilon-end group		FAD/NAD(P)-binding Rossmann fold Superfamily [CL0063]; FAD dependent oxidoreductase [PF01266.24]; FAD binding domain [PF00890.24]; FAD dependent oxidoreductase [PF12831.7]; Glucose inhibited division protein A [PF01134.22]; HI0933-like protein [PF03486.14]; L-lysine 6-monooxygenase (NADPH-requiring) [PF13434.6]; Lycopene cyclase protein [PF05834.12]; Pyridine nucleotide-disulphide oxidoreductase …		[BP] xanthophyll biosynthetic process [GO:0016123]; [CC] integral component of membrane [GO:0016021]; [MF] oxidoreductase activity, acting on paired donors, with incorporation or reduction of molecular oxygen [GO:0016705]
				1.75889																										1.3032					diacylglycerol O-acyltransferase 1-like	LOC107840924	XM_016684876.1	XP_016540362.1		cann:107840924	Glycerolipid metabolism [cann00561]; Metabolic pathways [cann01100]	diacylglycerol O-acyltransferase; diglyceride acyltransferase; 1,2-diacylglycerol acyltransferase; diacylglycerol acyltransferase; diglyceride O-acyltransferase; palmitoyl-CoA-sn-1,2-diacylglycerol acyltransferase; acyl-CoA:1,2-diacylglycerol O-acyltransferase [2.3.1.20]; long-chain-alcohol O-fatty-acyltransferase; wax synthase; wax-ester synthase [2.3.1.75]; retinol O-fatty-acyltransferase; reti…	acyl-CoA:1,2-diacyl-sn-glycerol O-acyltransferase [2.3.1.20]; acyl-CoA:long-chain-alcohol O-acyltransferase [2.3.1.75]; acyl-CoA:retinol O-acyltransferase [2.3.1.76]	acyl-CoA + 1,2-diacyl-sn-glycerol = CoA + triacylglycerol [RN:R02251]; acyl-CoA + a long-chain alcohol = CoA + a long-chain ester [RN:R01999]; acyl-CoA + retinol = CoA + retinyl ester [RN:R02366]		Membrane-bound O-acyltransferase,MBOAT,superfamily [CL0517]; MBOAT, membrane-bound O-acyltransferase family [PF03062.19]; Membrane bound O-acyl transferase family [PF13813.6]		[BP] triglyceride biosynthetic process [GO:0019432]; [CC] endoplasmic reticulum membrane [GO:0005789]; [CC] integral component of membrane [GO:0016021]; [MF] diacylglycerol O-acyltransferase activity [GO:0004144]
			4.45594	5.98417										2.06065			2.65977	2.10952	1.443																IQ domain-containing protein IQM1-like	LOC107840925	XM_016684877.1	XP_016540363.1		cann:107840925						Cupin fold [CL0029]; EF-hand like superfamily [CL0220]; Uncharacterized protein conserved in bacteria (DUF2076) [PF09849.9]; IQ calmodulin-binding motif [PF00612.27]; jmjN domain [PF02375.17]
				-3.64724																											-1.44988	-1.21886			uncharacterized LOC107840936	LOC107840936	XM_016684890.1	XP_016540376.1		cann:107840936						Protein of unknown function (DUF1005) [PF06219.12]
									-1.40842																										mitochondrial-processing peptidase subunit alpha	LOC107840941	XM_016684895.1	XP_016540381.1		cann:107840941		mitochondrial processing peptidase; processing enhancing peptidase (for one of two subunits); mitochondrial protein precursor-processing proteinase; matrix peptidase; matrix processing peptidase; matrix processing proteinase; mitochondrial protein precursor-processing proteinase; MPP [3.4.24.64]	Release of N-terminal targetting peptides from precursor proteins imported into the mitochondrion, typically with Arg in position P2 [3.4.24.64]			LuxS/MPP-like metallohydrolase [CL0094]; Insulinase (Peptidase family M16) [PF00675.20]; Peptidase M16 inactive domain [PF05193.21]		[BP] protein processing involved in protein targeting to mitochondrion [GO:0006627]; [CC] mitochondrion [GO:0005739]; [MF] metal ion binding [GO:0046872]; [MF] metalloendopeptidase activity [GO:0004222]
	2.10432	1.31018	2.0458														1.13811		2.65287	3.34971			2.69419	1.50654								2.27042			inositol oxygenase 4	LOC107840943	XM_016684898.1	XP_016540384.1		cann:107840943	Ascorbate and aldarate metabolism [cann00053]; Inositol phosphate metabolism [cann00562]; Metabolic pathways [cann01100]	inositol oxygenase; meso-inositol oxygenase; myo-inositol oxygenase; MOO [1.13.99.1]	myo-inositol:oxygen oxidoreductase [1.13.99.1]	myo-inositol + O2 = D-glucuronate + H2O [RN:R01184]		HD/PDEase superfamily [CL0237]; Probable sporulation protein (Bac_small_yrzI) [PF09501.10]; HD domain [PF01966.22]; Myo-inositol oxygenase [PF05153.15]		[BP] inositol catabolic process [GO:0019310]; [CC] cytoplasm [GO:0005737]; [MF] inositol oxygenase activity [GO:0050113]; [MF] iron ion binding [GO:0005506]
				-1.86084																											-1.05087				zinc finger CCCH domain-containing protein 20	LOC107840944	XM_016684900.1	XP_016540386.1		cann:107840944						CCCH-zinc finger [CL0537]; Torus domain [PF16131.5]; Zinc finger C-x8-C-x5-C-x3-H type (and similar) [PF00642.24]; RNA-binding, Nab2-type zinc finger [PF14608.6]; CCCH-type zinc finger [PF18044.1]; Zinc finger domain [PF18345.1]		[MF] metal ion binding [GO:0046872]
				1.04916																1.09896	1.29433														60S ribosomal protein L31	LOC107840949	XM_016684904.1	XP_016540390.1		cann:107840949	Ribosome [cann03010]					Ribosomal protein L31e [PF01198.19]; Type-F conjugative transfer system pilin assembly protein [PF09673.10]		[BP] translation [GO:0006412]; [CC] ribosome [GO:0005840]; [MF] structural constituent of ribosome [GO:0003735]
				1.30195																															uncharacterized LOC107840950	LOC107840950	XM_016684905.1	XP_016540391.1		cann:107840950	Oxidative phosphorylation [cann00190]; Metabolic pathways [cann01100]					Mitochondrial ATP synthase g subunit [PF04718.15]		[BP] ATP synthesis coupled proton transport [GO:0015986]; [CC] mitochondrial proton-transporting ATP synthase complex, coupling factor F(o) [GO:0000276]; [MF] proton transmembrane transporter activity [GO:0015078]
			4.02473	4.90953										1.44784			1.69686	2.02469		1.95786			2.66621							1.81903	1.14746	2.07525			uncharacterized LOC107840951	LOC107840951	XM_016684910.1	XP_016540396.1		cann:107840951						Alpha/Beta hydrolase fold [CL0028]; BIR-like domains [CL0417]; Lipase (class 3) [PF01764.25]; PDDEXK-like family of unknown function [PF04720.12]; C3HC zinc finger-like [PF07967.13]		[BP] lipid metabolic process [GO:0006629]; [CC] integral component of membrane [GO:0016021]; [MF] hydrolase activity [GO:0016787]
				1.12423															-1.00769	-1.48972	-1.2031														myosin-binding protein 2-like, transcript variant X3	LOC107840953	XM_016684913.1	XP_016540399.1		cann:107840953						FtsL-like superfamily [CL0225]; NOG1 N-temrinal helical domain superfamily [CL0669]; Septum formation initiator [PF04977.15]; NOG1 N-terminal helical domain [PF17835.1]; Zein-binding [PF04576.15]		[CC] integral component of membrane [GO:0016021]; [MF] myosin binding [GO:0017022]
				1.80099																															serine acetyltransferase 5	LOC107840956	XM_016684916.1	XP_016540402.1		cann:107840956	Cysteine and methionine metabolism [cann00270]; Sulfur metabolism [cann00920]; Metabolic pathways [cann01100]; Biosynthesis of secondary metabolites [cann01110]; Carbon metabolism [cann01200]; Biosynthesis of amino acids [cann01230]	serine O-acetyltransferase; SATase; L-serine acetyltransferase; serine acetyltransferase; serine transacetylase [2.3.1.30]	acetyl-CoA:L-serine O-acetyltransferase [2.3.1.30]	acetyl-CoA + L-serine = CoA + O-acetyl-L-serine [RN:R00586]		Hexapeptide repeat superfamily [CL0536]; Bacterial transferase hexapeptide (six repeats) [PF00132.24]; Hexapeptide repeat of succinyl-transferase [PF14602.6]; Serine acetyltransferase, N-terminal [PF06426.14]		[BP] cysteine biosynthetic process from serine [GO:0006535]; [CC] cytoplasm [GO:0005737]; [MF] serine O-acetyltransferase activity [GO:0009001]
			-2.7012	-6.26246														-1.26045												-1.40249					transcription factor MYB1R1	LOC107840959	XM_016684918.1	XP_016540404.1		cann:107840959						Helix-turn-helix clan [CL0123]; Retrovirus zinc finger-like domains [CL0511]; Myb-like DNA-binding domain [PF00249.31]; Myb DNA-binding like [PF15963.5]; Zinc knuckle [PF14392.6]; Zinc knuckle [PF15288.6]		[CC] nucleus [GO:0005634]; [MF] DNA binding [GO:0003677]
				1.82207																	1.06241														transmembrane protein 205	LOC107840958	XM_016684920.1	XP_016540406.1		cann:107840958						Copper resistance protein D [CL0430]; Branched-chain amino acid transport protein (AzlD) [PF05437.12]; Domain of unknown function (DUF1772) [PF08592.11]; Domain of unknown function (DUF4149) [PF13664.6]		[CC] integral component of membrane [GO:0016021]
			-1.66071	-2.8734																										-1.51166					GATA transcription factor 21-like	LOC107840961	XM_016684921.1	XP_016540407.1		cann:107840961						SGNH hydrolase superfamily [CL0264]; Zinc beta-ribbon [CL0167]; SGNH hydrolase-like domain, acetyltransferase AlgX [PF16822.5]; GATA zinc finger [PF00320.27]; Potassium channel Kv1.4 tandem inactivation domain [PF07941.11]		[BP] regulation of transcription, DNA-templated [GO:0006355]; [MF] sequence-specific DNA binding [GO:0043565]; [MF] zinc ion binding [GO:0008270]
				-3.18855		-1.75437												-1.15915	-2.34426	-3.17919	-1.7058					-1.36096					-1.05644	-2.14609			BRCT domain-containing protein At4g02110, transcript variant X1	LOC107840966	XM_016684933.1	XP_016540419.1		cann:107840966	Homologous recombination [cann03440]					BRCT like [CL0459]; BRCA1 C Terminus (BRCT) domain [PF00533.26]; BRCT domain, a BRCA1 C-terminus domain [PF16589.5]; DNA ligase 3 BRCT domain [PF16759.5]; twin BRCT domain [PF12738.7]; Regulator of Ty1 transposition protein 107 BRCT domain [PF16770.5]
	1.55701		2.62865	3.51431							2.43921			1.36017															1.11908	2.6356	1.95083	2.75621			receptor-like protein kinase 5	LOC107840970	XM_016684937.1	XP_016540423.1		cann:107840970						Leucine Rich Repeat [CL0022]; Protein kinase superfamily [CL0016]; Phosphotransferase enzyme family [PF01636.23]; Leucine rich repeat N-terminal domain [PF08263.12]; Leucine Rich Repeat [PF00560.33]; Leucine Rich repeats (2 copies) [PF12799.7]; Leucine Rich repeat [PF13516.6]; Leucine rich repeat [PF13855.6]; Protein kinase domain [PF00069.25]; Protein tyrosine kinase [PF07714.17]		[CC] integral component of membrane [GO:0016021]; [MF] ATP binding [GO:0005524]; [MF] protein kinase activity [GO:0004672]
			-2.86157	-4.34136					-1.74677									-1.02814	-1.66588												-1.42963	-1.23361			uncharacterized LOC107840975	LOC107840975	XM_016684947.1	XP_016540433.1		cann:107840975						Chaperone J-domain superfamily [CL0392]; Tetratrico peptide repeat superfamily [CL0020]; Anaphase-promoting complex, cyclosome, subunit 3 [PF12895.7]; DnaJ domain [PF00226.31]; Fragile site-associated protein C-terminus [PF10479.9]; Macoilin family [PF09726.9]; Tetratricopeptide repeat [PF00515.28]; TPR repeat [PF13414.6]; Tetratricopeptide repeat [PF13424.6]; Tetratricopeptide repeat [PF13428.6]…
				-4.53649																															probable glycosyltransferase At3g07620, transcript variant X1	LOC107840987	XM_016684965.1	XP_016540451.1		cann:107840987						Exostosin family [PF03016.15]		[BP] protein glycosylation [GO:0006486]; [MF] transferase activity, transferring glycosyl groups [GO:0016757]
			2.86256																																glutamate receptor 3.6-like] [partial=5'] [exception=annotated by transcript or proteomic data	LOC107841001	XM_016684989.1	XP_016540475.1		cann:107841001						Ion channel (VIC) superfamily [CL0030]; Periplasmic binding protein clan [CL0177]; Periplasmic binding protein like [CL0144]; Receptor family ligand binding region [PF01094.28]; Ligand-gated ion channel [PF00060.26]; Ligated ion channel L-glutamate- and glycine-binding site [PF10613.9]; Periplasmic binding protein [PF13458.6]; Bacterial extracellular solute-binding proteins, family 3 [PF00497.20]		[CC] integral component of membrane [GO:0016021]; [MF] G protein-coupled receptor activity [GO:0004930]; [MF] ionotropic glutamate receptor activity [GO:0004970]
				1.46509																															thioredoxin domain-containing protein PLP3B-like, transcript variant X1	LOC107841015	XM_016685001.1	XP_016540487.1		cann:107841015						Thioredoxin-like [CL0172]; Gcd10p family [PF04189.13]; Simian taste bud-specific gene product family [PF15809.5]; Thioredoxin [PF00085.20]		[BP] cell redox homeostasis [GO:0045454]; [CC] cell [GO:0005623]
			-1.49779																																probable lactoylglutathione lyase, chloroplastic, transcript variant X2	LOC107841018	XM_016685006.1	XP_016540492.1		cann:107841018	Pyruvate metabolism [cann00620]; Metabolic pathways [cann01100]	lactoylglutathione lyase; methylglyoxalase; aldoketomutase; ketone-aldehyde mutase; glyoxylase I; (R)-S-lactoylglutathione methylglyoxal-lyase (isomerizing) [4.4.1.5]	(R)-S-lactoylglutathione methylglyoxal-lyase (isomerizing; glutathione-forming) [4.4.1.5]	(R)-S-lactoylglutathione = glutathione + 2-oxopropanal [RN:R02530]		Tetratrico peptide repeat superfamily [CL0020]; VOC superfamily [CL0104]; CppA N-terminal [PF14506.6]; Glyoxalase/Bleomycin resistance protein/Dioxygenase superfamily [PF00903.25]; Glyoxalase-like domain [PF12681.7]; Glyoxalase-like domain [PF13468.6]; Glyoxalase/Bleomycin resistance protein/Dioxygenase superfamily [PF13669.6]; Glyoxalase-like domain [PF18029.1]; Tetratricopeptide repeat [PF13176…		[MF] lactoylglutathione lyase activity [GO:0004462]; [MF] metal ion binding [GO:0046872]
				-3.67304																															auxin-responsive protein IAA16-like, transcript variant X1	LOC107841020	XM_016685011.1	XP_016540497.1		cann:107841020	Plant hormone signal transduction [cann04075]					Ubiquitin superfamily [CL0072]; AUX/IAA family [PF02309.16]		[BP] auxin-activated signaling pathway [GO:0009734]; [BP] regulation of transcription, DNA-templated [GO:0006355]; [CC] nucleus [GO:0005634]
				1.92291																															protein tesmin/TSO1-like CXC 5, transcript variant X1	LOC107841024	XM_016685020.1	XP_016540506.1		cann:107841024						CXC domain of E3 ubiquitin-protein ligase MSL2 [PF16682.5]; Tesmin/TSO1-like CXC domain, cysteine-rich domain [PF03638.15]
				-2.69072					-1.25933											-1.17298															glucose-1-phosphate adenylyltransferase large subunit 3, chloroplastic/amyloplastic	LOC107841023	XM_016685021.1	XP_016540507.1		cann:107841023	Starch and sucrose metabolism [cann00500]; Amino sugar and nucleotide sugar metabolism [cann00520]; Metabolic pathways [cann01100]; Biosynthesis of secondary metabolites [cann01110]	glucose-1-phosphate adenylyltransferase; ADP glucose pyrophosphorylase; glucose 1-phosphate adenylyltransferase; adenosine diphosphate glucose pyrophosphorylase; adenosine diphosphoglucose pyrophosphorylase; ADP-glucose pyrophosphorylase; ADP-glucose synthase; ADP-glucose synthetase; ADPG pyrophosphorylase; ADP:alpha-D-glucose-1-phosphate adenylyltransferase [2.7.7.27]	ATP:alpha-D-glucose-1-phosphate adenylyltransferase [2.7.7.27]	ATP + alpha-D-glucose 1-phosphate = diphosphate + ADP-alpha-D-glucose [RN:R00948]		Glycosyl transferase clan GT-A [CL0110]; Hexapeptide repeat superfamily [CL0536]; Domain of unknown function (DUF4954) [PF16314.5]; L-fucokinase [PF07959.12]; Bacterial transferase hexapeptide (six repeats) [PF00132.24]; Nucleotidyl transferase [PF00483.23]; MobA-like NTP transferase domain [PF12804.7]		[BP] glycogen biosynthetic process [GO:0005978]; [BP] starch biosynthetic process [GO:0019252]; [CC] chloroplast envelope [GO:0009941]; [CC] chloroplast stroma [GO:0009570]; [MF] ATP binding [GO:0005524]; [MF] glucose-1-phosphate adenylyltransferase activity [GO:0008878]
			1.52802	3.02087															1.47573													1.18012			peroxisomal fatty acid beta-oxidation multifunctional protein AIM1-like	LOC107841025	XM_016685023.1	XP_016540509.1		cann:107841025	Fatty acid degradation [cann00071]; alpha-Linolenic acid metabolism [cann00592]; Metabolic pathways [cann01100]; Biosynthesis of secondary metabolites [cann01110]; Fatty acid metabolism [cann01212]	long-chain-3-hydroxyacyl-CoA dehydrogenase; beta-hydroxyacyl-CoA dehydrogenase; long-chain 3-hydroxyacyl coenzyme A dehydrogenase; 3-hydroxyacyl-CoA dehydrogenase; LCHAD [1.1.1.211]; 3-hydroxyacyl-CoA dehydrogenase; beta-hydroxyacyl dehydrogenase; beta-keto-reductase; 3-keto reductase; 3-hydroxyacyl coenzyme A dehydrogenase; beta-hydroxyacyl-coenzyme A synthetase; beta-hydroxyacylcoenzyme A dehyd…	long-chain-(S)-3-hydroxyacyl-CoA:NAD+ oxidoreductase [1.1.1.211]; (S)-3-hydroxyacyl-CoA:NAD+ oxidoreductase [1.1.1.35]; (3S)-3-hydroxyacyl-CoA hydro-lyase [4.2.1.17]	a long-chain (S)-3-hydroxyacyl-CoA + NAD+ = a long-chain 3-oxoacyl-CoA + NADH + H+ [RN:R01778]; (S)-3-hydroxyacyl-CoA + NAD+ = 3-oxoacyl-CoA + NADH + H+ [RN:R01778]; (3S)-3-hydroxyacyl-CoA = trans-2(or 3)-enoyl-CoA + H2O [RN:R02685 R07314]		6-phosphogluconate dehydrogenase C-terminal-like superfamily [CL0106]; ClpP/Crotonase superfamily [CL0127]; FAD/NAD(P)-binding Rossmann fold Superfamily [CL0063]; 3-hydroxyacyl-CoA dehydrogenase, C-terminal domain [PF00725.22]; 3-hydroxyacyl-CoA dehydrogenase, NAD binding domain [PF02737.18]; Enoyl-CoA hydratase/isomerase [PF00378.20]; Enoyl-CoA hydratase/isomerase [PF16113.5]; NADP oxidoreductas…		[BP] fatty acid metabolic process [GO:0006631]; [MF] 3-hydroxyacyl-CoA dehydrogenase activity [GO:0003857]
				-5.7418																-1.19352															uncharacterized LOC107841031, transcript variant X1	LOC107841031	XM_016685036.1	XP_016540522.1		cann:107841031						Domain of unknown function (DUF4378) [PF14309.6]; DUF761-associated sequence motif [PF14383.6]
				1.49256																															protein LIKE COV 1-like	LOC107841032	XM_016685038.1	XP_016540524.1		cann:107841032						Protein of unknown function (DUF502) [PF04367.13]; Trans-activation protein X [PF00739.19]		[CC] integral component of membrane [GO:0016021]
				-2.5076																				1.4591					-1.04491						heat stress transcription factor C-1	LOC107841037	XM_016685045.1	XP_016540531.1		cann:107841037						Helix-turn-helix clan [CL0123]; Caulimovirus DNA-binding protein [PF03310.13]; HSF-type DNA-binding [PF00447.17]; Phlebovirus nonstructural protein NS-M [PF07246.11]		[CC] nucleus [GO:0005634]; [MF] DNA-binding transcription factor activity [GO:0003700]; [MF] sequence-specific DNA binding [GO:0043565]
			1.82361	3.53211														3.14139	3.3944	4.4784	2.40323			1.36506							1.7104	3.56587	1.18755		aldehyde dehydrogenase family 2 member C4-like] [exception=unclassified transcription discrepancy	LOC107841038	XM_016685046.1	XP_016540532.1		cann:107841038	Phenylpropanoid biosynthesis [cann00940]	coniferyl-aldehyde dehydrogenase [1.2.1.68]	coniferyl aldehyde:NAD(P)+ oxidoreductase [1.2.1.68]	coniferyl aldehyde + H2O + NAD(P)+ = ferulate + NAD(P)H + 2 H+ [RN:R05700 R05701]		ALDH-like superfamily [CL0099]; Aldehyde dehydrogenase family [PF00171.22]		[MF] oxidoreductase activity, acting on the aldehyde or oxo group of donors, NAD or NADP as acceptor [GO:0016620]
			-2.01143																-1.12228	-1.72347						-1.07545						-1.58733			fe-S cluster assembly factor HCF101, chloroplastic	LOC107841041	XM_016685049.1	XP_016540535.1		cann:107841041						NifU C-terminal domain-like superfamily [CL0232]; P-loop containing nucleoside triphosphate hydrolase superfamily [CL0023]; AAA domain [PF13614.6]; Anion-transporting ATPase [PF02374.15]; CobQ/CobB/MinD/ParA nucleotide binding domain [PF01656.23]; Cellulose biosynthesis protein BcsQ [PF06564.12]; mRNA cleavage and polyadenylation factor CLP1 P-loop [PF16575.5]; Protein of unknown function (DUF971…		[MF] ATP binding [GO:0005524]
				-1.6455																															uncharacterized LOC107841042, transcript variant X2	LOC107841042	XM_016685052.1	XP_016540538.1		cann:107841042						Protein of unknown function, DUF538 [PF04398.12]		[CC] integral component of membrane [GO:0016021]
				-4.72135																-1.35398											-1.17605	-1.19779			protein argonaute PNH1-like] [exception=annotated by transcript or proteomic data	LOC107841044	XM_016685055.1	XP_016540541.1		cann:107841044						P-loop containing nucleoside triphosphate hydrolase superfamily [CL0023]; PAZ domain superfamily [CL0638]; Ribonuclease H-like superfamily [CL0219]; ABC transporter [PF12848.7]; Argonaute linker 1 domain [PF08699.10]; Argonaute linker 2 domain [PF16488.5]; Mid domain of argonaute [PF16487.5]; N-terminal domain of argonaute [PF16486.5]; PAZ domain [PF02170.22]; Piwi domain [PF02171.17]		[BP] gene silencing by RNA [GO:0031047]; [MF] nucleic acid binding [GO:0003676]
				-1.65655																															peroxiredoxin-2F, mitochondrial, transcript variant X2	LOC107841069	XM_016685084.1	XP_016540570.1		cann:107841069						Thioredoxin-like [CL0172]; AhpC/TSA family [PF00578.21]; Redoxin [PF08534.10]		[BP] cell redox homeostasis [GO:0045454]; [BP] response to cadmium ion [GO:0046686]; [BP] response to oxidative stress [GO:0006979]; [CC] cell [GO:0005623]; [CC] mitochondrial matrix [GO:0005759]; [MF] peroxidase activity [GO:0004601]; [MF] peroxiredoxin activity [GO:0051920]
			3.13218	4.78536																															potassium channel AKT1-like	LOC107841108	XM_016685111.1	XP_016540597.1		cann:107841108						Ankyrin repeat superfamily [CL0465]; Cupin fold [CL0029]; Ion channel (VIC) superfamily [CL0030]; Ankyrin repeat [PF00023.30]; Ankyrin repeats (3 copies) [PF12796.7]; Ankyrin repeat [PF13606.6]; Ankyrin repeats (many copies) [PF13637.6]; Ankyrin repeats (many copies) [PF13857.6]; Cyclic nucleotide-binding domain [PF00027.29]; Ion transport protein [PF00520.31]; Ion channel [PF07885.16]; KHA, dime…		[BP] regulation of ion transmembrane transport [GO:0034765]; [BP] regulation of stomatal closure [GO:0090333]; [BP] response to salt stress [GO:0009651]; [BP] response to water deprivation [GO:0009414]; [BP] root hair elongation [GO:0048767]; [CC] integral component of membrane [GO:0016021]; [MF] identical protein binding [GO:0042802]; [MF] inward rectifier potassium channel activity [GO:0005242]
				2.40703		1.5862					1.83961								-1.41582	-1.38799						-1.21223			1.09666	3.51462	2.61016	2.27986			basic 7S globulin-like	LOC107841106	XM_016685113.1	XP_016540599.1		cann:107841106						Peptidase clan AA [CL0129]; Xylanase inhibitor C-terminal [PF14541.6]; Xylanase inhibitor N-terminal [PF14543.6]		[MF] aspartic-type endopeptidase activity [GO:0004190]
				1.43825																															GTP-binding nuclear protein Ran-3	LOC107841110	XM_016685114.1	XP_016540600.1		cann:107841110	Ribosome biogenesis in eukaryotes [cann03008]; RNA transport [cann03013]					P-loop containing nucleoside triphosphate hydrolase superfamily [CL0023]; AAA domain [PF13479.6]; AAA domain [PF13671.6]; P-loop containing dynein motor region [PF12775.7]; ABC transporter [PF00005.27]; ADP-ribosylation factor family [PF00025.21]; Mid domain of argonaute [PF16487.5]; KaiC [PF06745.13]; Conserved hypothetical ATP binding protein [PF03029.17]; G-protein alpha subunit [PF00503.20]; …		[BP] nucleocytoplasmic transport [GO:0006913]; [BP] protein transport [GO:0015031]; [CC] nucleus [GO:0005634]; [MF] GTP binding [GO:0005525]; [MF] GTPase activity [GO:0003924]
			4.49245	4.31856														1.65829	2.2019	2.5318	1.47136											1.98902			basic 7S globulin-like	LOC107841115	XM_016685121.1	XP_016540607.1		cann:107841115						Peptidase clan AA [CL0129]; PrcB C-terminal [PF14343.6]; Xylanase inhibitor C-terminal [PF14541.6]; Xylanase inhibitor N-terminal [PF14543.6]		[MF] aspartic-type endopeptidase activity [GO:0004190]
				6.70782																											1.78587	1.68552			basic 7S globulin-like	LOC107841124	XM_016685130.1	XP_016540616.1		cann:107841124						Peptidase clan AA [CL0129]; Xylanase inhibitor C-terminal [PF14541.6]; Xylanase inhibitor N-terminal [PF14543.6]		[MF] aspartic-type endopeptidase activity [GO:0004190]
	1.8495					1.80838								1.03923				-1.02906	-3.26509	-2.77887	-1.54795		3.34486	2.38078						-1.18178	-2.35818	1.38909			basic 7S globulin-like	LOC107841134	XM_016685138.1	XP_016540624.1		cann:107841134						Peptidase clan AA [CL0129]; Xylanase inhibitor C-terminal [PF14541.6]; Xylanase inhibitor N-terminal [PF14543.6]		[MF] aspartic-type endopeptidase activity [GO:0004190]
	1.86567		2.63202						-1.38732		1.023			1.10525				3.00042	2.31038	3.25036					1.25032					2.20588	3.76676	4.49	2.97954		basic 7S globulin] [exception=unclassified transcription discrepancy	LOC107841153	XM_016685149.1	XP_016540635.1		cann:107841153						Peptidase clan AA [CL0129]; Xylanase inhibitor C-terminal [PF14541.6]; Xylanase inhibitor N-terminal [PF14543.6]		[MF] aspartic-type endopeptidase activity [GO:0004190]
	1.97203		2.51805								1.2591			1.62397			2.04874	2.32869																	basic 7S globulin-like	LOC107841159	XM_016685156.1	XP_016540642.1		cann:107841159						Peptidase clan AA [CL0129]; Xylanase inhibitor C-terminal [PF14541.6]; Xylanase inhibitor N-terminal [PF14543.6]		[MF] aspartic-type endopeptidase activity [GO:0004190]
				-2.89275																															uncharacterized LOC107841168, transcript variant X1	LOC107841168	XM_016685164.1	XP_016540650.1		cann:107841168						Reovirus sigma C capsid protein triple beta spiral [PF17750.1]
				1.57953					1.08872										1.9354	1.03067															stem-specific protein TSJT1	LOC107841200	XM_016685189.1	XP_016540675.1		cann:107841200						NTN hydrolase superfamily [CL0052]; Aluminium induced protein [PF12481.8]; Glutamine amidotransferase domain [PF13522.6]; Glutamine amidotransferase domain [PF13537.6]
				1.21341																1.21233															nuclear transcription factor Y subunit C-9-like, transcript variant X4	LOC107841284	XM_016685262.1	XP_016540748.1		cann:107841284						Histone superfamily [CL0012]; Histone-like transcription factor (CBF/NF-Y) and archaeal histone [PF00808.23]; CENP-S associating Centromere protein X [PF09415.10]; Core histone H2A/H2B/H3/H4 [PF00125.24]; Transcription factor IIA, alpha/beta subunit [PF03153.13]; Cell cycle regulated microtubule associated protein [PF12214.8]		[CC] nucleus [GO:0005634]; [MF] protein heterodimerization activity [GO:0046982]
				-2.33967																															dual specificity protein phosphatase 1, transcript variant X2	LOC107841327	XM_016685292.1	XP_016540778.1		cann:107841327						Phosphatase superfamily [CL0031]; Dual specificity phosphatase, catalytic domain [PF00782.20]; Rit1 DUSP-like domain [PF04179.12]; Protein-tyrosine phosphatase [PF00102.27]; Tyrosine phosphatase family [PF03162.13]; Tyrosine phosphatase family [PF13350.6]		[BP] cellular response to oxidative stress [GO:0034599]; [BP] negative regulation of plant-type hypersensitive response [GO:0034051]; [BP] response to L-glutamate [GO:1902065]; [BP] response to ozone [GO:0010193]; [BP] response to salt stress [GO:0009651]; [BP] response to UV-B [GO:0010224]; [BP] response to UV-C [GO:0010225]; [CC] cytosol [GO:0005829]; [CC] nucleus [GO:0005634]; [CC] plasma memb…
				-4.40938					-1.89194											-1.32529															neurogenic protein mastermind	LOC107841354	XM_016685306.1	XP_016540792.1		cann:107841354						Cwf15/Cwc15 cell cycle control protein [PF04889.12]; Heavy-metal-associated domain [PF00403.26]		[BP] metal ion transport [GO:0030001]; [MF] metal ion binding [GO:0046872]
				-4.90821										1.09393			1.52911																		uncharacterized LOC107841357	LOC107841357	XM_016685309.1	XP_016540795.1		cann:107841357						Ig-like fold superfamily (E-set) [CL0159]; Protein of unknown function (DUF1356) [PF07092.12]; Late embryogenesis abundant protein [PF03168.13]		[CC] anchored component of plasma membrane [GO:0046658]; [CC] plasmodesma [GO:0009506]
				1.84844																															TVP38/TMEM64 family membrane protein slr0305	LOC107841383	XM_016685327.1	XP_016540813.1		cann:107841383						SNARE associated Golgi protein [PF09335.11]		[CC] integral component of membrane [GO:0016021]
			-3.11206	-3.94656													-1.1098	-1.62772	-1.99148	-1.05124															uncharacterized LOC107841444	LOC107841444	XM_016685359.1	XP_016540845.1		cann:107841444						Ig-like fold superfamily (E-set) [CL0159]; Filamin/ABP280 repeat [PF00630.19]		[CC] integral component of membrane [GO:0016021]
				2.16981																															BTB/POZ and MATH domain-containing protein 2] [exception=unclassified transcription discrepancy	LOC107841513	XM_016685415.1	XP_016540901.1		cann:107841513						POZ domain superfamily [CL0033]; BTB And C-terminal Kelch [PF07707.15]; BTB/POZ domain [PF00651.31]
				-2.68489														-1.0246	-1.14323	-1.1929															mediator of RNA polymerase II transcription subunit 33A, transcript variant X1	LOC107841568	XM_016685448.1	XP_016540934.1		cann:107841568						PLP dependent aminotransferase superfamily [CL0061]; Allinase [PF04864.13]		[BP] regulation of phenylpropanoid metabolic process [GO:2000762]; [CC] integral component of membrane [GO:0016021]; [CC] mediator complex [GO:0016592]
			3.12747																																endo-1,3;1,4-beta-D-glucanase-like, transcript variant X1	LOC107841698	XM_016685546.1	XP_016541032.1		cann:107841698	Metabolic pathways [cann01100]	carboxymethylenebutenolidase; maleylacetate enol-lactonase; dienelactone hydrolase; carboxymethylene butenolide hydrolase [3.1.1.45]	4-carboxymethylenebut-2-en-4-olide lactonohydrolase [3.1.1.45]	4-carboxymethylenebut-2-en-4-olide + H2O = 4-oxohex-2-enedioate [RN:R03893]		Alpha/Beta hydrolase fold [CL0028]; BAAT / Acyl-CoA thioester hydrolase C terminal [PF08840.11]; Dienelactone hydrolase family [PF01738.18]		[MF] hydrolase activity [GO:0016787]
			3.09948														-1.48836		-1.58738	-2.03994	-2.31864														uncharacterized LOC107841735	LOC107841735	XM_016685574.1	XP_016541060.1		cann:107841735						PH domain-like superfamily [CL0266]; N-terminal region of Chorein or VPS13 [PF12624.7]; Protein of unknown function (DUF1104) [PF06518.11]; PH domain [PF00169.29]; Vacuolar sorting-associated protein 13, N-terminal [PF16908.5]; Repeating coiled region of VPS13 [PF16910.5]
				-2.23271																															serine/threonine protein phosphatase 2A 57 kDa regulatory subunit B' iota isoform-like, transcript variant X2	LOC107841759	XM_016685594.1	XP_016541080.1		cann:107841759	mRNA surveillance pathway [cann03015]					Tetratrico peptide repeat superfamily [CL0020]; Protein phosphatase 2A regulatory B subunit (B56 family) [PF01603.20]		[BP] signal transduction [GO:0007165]; [CC] protein phosphatase type 2A complex [GO:0000159]; [MF] protein phosphatase regulator activity [GO:0019888]
	-1.94207													-1.39458	-1.13323					-1.32846	-1.89541		-1.09115				-1.19549					-1.82457	-1.16982		beta-amyrin synthase-like, transcript variant X1	LOC107841775	XM_016685621.1	XP_016541107.1		cann:107841775						Six-hairpin glycosidase superfamily [CL0059]; DivIVA protein [PF05103.13]; Pectic acid lyase [PF09492.10]; Prenyltransferase and squalene oxidase repeat [PF00432.21]; Squalene-hopene cyclase C-terminal domain [PF13243.6]; Squalene-hopene cyclase N-terminal domain [PF13249.6]; A-macroglobulin TED domain [PF07678.14]		[BP] triterpenoid biosynthetic process [GO:0016104]; [CC] lipid droplet [GO:0005811]; [MF] beta-amyrin synthase activity [GO:0042300]; [MF] lanosterol synthase activity [GO:0000250]
			2.06541											-1.25215				2.4533	3.48398										-1.45409		1.70954	-1.54203			gamma aminobutyrate transaminase 3, chloroplastic, transcript variant X1	LOC107841786	XM_016685632.1	XP_016541118.1		cann:107841786	Alanine, aspartate and glutamate metabolism [cann00250]; Butanoate metabolism [cann00650]; Metabolic pathways [cann01100]	4-aminobutyrate---pyruvate transaminase; aminobutyrate aminotransferase (ambiguous); gamma-aminobutyrate aminotransaminase (ambiguous); gamma-aminobutyrate transaminase (ambiguous); gamma-aminobutyric acid aminotransferase (ambiguous); gamma-aminobutyric acid pyruvate transaminase; gamma-aminobutyric acid transaminase (ambiguous); gamma-aminobutyric transaminase (ambiguous); 4-aminobutyrate amino…	4-aminobutanoate:pyruvate aminotransferase [2.6.1.96]	(1) 4-aminobutanoate + pyruvate = succinate semialdehyde + L-alanine [RN:R10178]; (2) 4-aminobutanoate + glyoxylate = succinate semialdehyde + glycine [RN:R10179]		PLP dependent aminotransferase superfamily [CL0061]; Aminotransferase class-III [PF00202.21]		[MF] pyridoxal phosphate binding [GO:0030170]; [MF] transaminase activity [GO:0008483]
									1.99804									1.45107	3.74938	1.81567										3.72229	3.18335	2.05149			1-aminocyclopropane-1-carboxylate oxidase homolog, transcript variant X1	LOC107841794	XM_016685641.1	XP_016541127.1		cann:107841794						Cupin fold [CL0029]; 2OG-Fe(II) oxygenase superfamily [PF03171.20]; non-haem dioxygenase in morphine synthesis N-terminal [PF14226.6]		[MF] metal ion binding [GO:0046872]; [MF] oxidoreductase activity [GO:0016491]
									-2.46142																							-2.02863			uncharacterized LOC107841801	LOC107841801	XM_016685649.1	XP_016541135.1		cann:107841801
			-3.53815	-3.40519					-1.37115								-1.23152	-1.45137	-1.71539								1.02175								glycine-rich cell wall structural protein-like	LOC107841817	XM_016685665.1	XP_016541151.1		cann:107841817
			-1.71303	-6.40155					-2.8063											-1.80829						-1.08521					-1.48684	-2.07724	-1.26653		uncharacterized LOC107841830	LOC107841830	XM_016685678.1	XP_016541164.1		cann:107841830						Photosystem II reaction centre X protein (PsbX) [PF06596.11]		[BP] photosynthesis [GO:0015979]; [CC] integral component of membrane [GO:0016021]; [CC] photosystem II [GO:0009523]
				-2.50387													-1.01055																		uncharacterized LOC107841847	LOC107841847	XM_016685694.1	XP_016541180.1		cann:107841847						Amidohydrolase superfamily [CL0034]; Cotton fibre expressed protein [PF05553.11]; TatD related DNase [PF01026.21]		[BP] response to chitin [GO:0010200]; [CC] vacuole [GO:0005773]
			-1.04835	-3.55743					-1.26214																										glutamine synthetase, chloroplastic	LOC107841845	XM_016685695.1	XP_016541181.1		cann:107841845	Arginine biosynthesis [cann00220]; Alanine, aspartate and glutamate metabolism [cann00250]; Glyoxylate and dicarboxylate metabolism [cann00630]; Nitrogen metabolism [cann00910]; Metabolic pathways [cann01100]; Biosynthesis of amino acids [cann01230]	glutamine synthetase; glutamate---ammonia ligase; glutamylhydroxamic synthetase; L-glutamine synthetase; GS [6.3.1.2]	L-glutamate:ammonia ligase (ADP-forming) [6.3.1.2]	ATP + L-glutamate + NH3 = ADP + phosphate + L-glutamine [RN:R00253]		gamma-glutamylcysteine synthetase/glutamine synthetase clan [CL0286]; Glutamine synthetase, catalytic domain [PF00120.24]; Glutamine synthetase, beta-Grasp domain [PF03951.19]		[BP] glutamine biosynthetic process [GO:0006542]; [BP] response to cadmium ion [GO:0046686]; [CC] apoplast [GO:0048046]; [CC] chloroplast envelope [GO:0009941]; [CC] chloroplast stroma [GO:0009570]; [CC] chloroplast thylakoid membrane [GO:0009535]; [CC] cytosolic ribosome [GO:0022626]; [CC] mitochondrion [GO:0005739]; [MF] ATP binding [GO:0005524]; [MF] glutamate-ammonia ligase activity [GO:00043…
			-2.58334	-1.82719														1.26463					2.44888	1.57228											uncharacterized LOC107841848	LOC107841848	XM_016685696.1	XP_016541182.1		cann:107841848						Dehydrin [PF00257.19]; Protein of unknown function (DUF1677) [PF07911.13]; Hydrolethalus syndrome protein 1 C-terminus [PF15311.6]
				3.62337																												1.86542			E3 ubiquitin-protein ligase ATL42-like] [partial=5'	LOC107841857	XM_016685700.1	XP_016541186.1		cann:107841857		RING-type E3 ubiquitin transferase; RING E3 ligase (misleading); ubiquitin transferase RING E3; S-ubiquitinyl-[ubiquitin-conjugating E2 enzyme]-L-cysteine:acceptor protein ubiquitin transferase (isopeptide bond-forming, RING-type) [2.3.2.27]	[E2 ubiquitin-conjugating enzyme]-S-ubiquitinyl-L-cysteine:[acceptor protein] ubiquitin transferase (isopeptide bond-forming; RING-type) [2.3.2.27]	[E2 ubiquitin-conjugating enzyme]-S-ubiquitinyl-L-cysteine + [acceptor protein]-L-lysine = [E2 ubiquitin-conjugating enzyme]-L-cysteine + [acceptor protein]-N6-ubiquitinyl-L-lysineSubstrate [E2 ubiquitin-conjugating enzyme]-S-ubiquitinyl-L-cysteine; [acceptor protein]-L-lysineProduct [E2 ubiquitin-conjugating enzyme]-L-cysteine; [acceptor protein]-N6-ubiquitinyl-L-lysine		FYVE/PHD zinc finger superfamily [CL0390]; Glycosyl transferase GT-C superfamily [CL0111]; Ring-finger/U-box superfamily [CL0229]; Yip1/YIF1-like [CL0112]; Protein of unknown function (DUF1282) [PF06930.12]; EpsG family [PF14897.6]; FANCL C-terminal domain [PF11793.8]; PHD-finger [PF00628.29]; Prokaryotic RING finger family 1 [PF14446.6]; Prokaryotic RING finger family 4 [PF14447.6]; RING-variant…		[CC] integral component of membrane [GO:0016021]
				-1.45584																															DEAD-box ATP-dependent RNA helicase 53-like	LOC107841884	XM_016685731.1	XP_016541217.1		cann:107841884		RNA helicase; CSFV NS3 helicase; DBP2; DbpA; DDX17; DDX25; DDX3; DDX3X; DDX3Y; DDX4; DDX5; DEAD-box protein DED1; DEAD-box RNA helicase; DEAH-box protein 2; DEAH-box RNA helicase; DED1; Dex(H/D) RNA helicase; EhDEAD1; EhDEAD1 RNA helicase; eIF4A helicase; KOKV helicase; Mtr4p; nonstructural protein 3 helicase; NPH-II; RHA; RNA helicase A; RNA helicase DDX3; RNA helicase Hera; RNA-dependent ATPase…	ATP phosphohydrolase (RNA helix unwinding) [3.6.4.13]	ATP + H2O = ADP + phosphateSubstrate ATP		P-loop containing nucleoside triphosphate hydrolase superfamily [CL0023]; AAA domain [PF13604.6]; U3-containing 90S pre-ribosomal complex subunit [PF14617.6]; DEAD/DEAH box helicase [PF00270.29]; ERCC3/RAD25/XPB C-terminal helicase [PF16203.5]; Helicase conserved C-terminal domain [PF00271.31]; Type III restriction enzyme, res subunit [PF04851.15]		[MF] ATP binding [GO:0005524]; [MF] helicase activity [GO:0004386]; [MF] nucleic acid binding [GO:0003676]
				4.26609																															probable transcription factor KAN4	LOC107841892	XM_016685746.1	XP_016541232.1		cann:107841892						Glycoside hydrolase/deacetylase superfamily [CL0158]; Helix-turn-helix clan [CL0123]; LamB/YcsF family [PF03746.16]; Myb-like DNA-binding domain [PF00249.31]		[CC] nucleus [GO:0005634]; [MF] DNA binding [GO:0003677]
			-3.60421	1.47999		1.39771														-1.34923						-2.33015						-1.79782			uncharacterized LOC107841895	LOC107841895	XM_016685750.1	XP_016541236.1		cann:107841895
				2.02201																															probable polyamine oxidase 2, transcript variant X2	LOC107841896	XM_016685752.1	XP_016541238.1		cann:107841896	Arginine and proline metabolism [cann00330]; beta-Alanine metabolism [cann00410]; Metabolic pathways [cann01100]	non-specific polyamine oxidase; polyamine oxidase (ambiguous); Fms1; AtPAO3 [1.5.3.17]	polyamine:oxygen oxidoreductase (3-aminopropanal or 3-acetamidopropanal-forming) [1.5.3.17]	(1) spermine + O2 + H2O = spermidine + 3-aminopropanal + H2O2 [RN:R09076]; (2) spermidine + O2 + H2O = putrescine + 3-aminopropanal + H2O2 [RN:R09077]; (3) N1-acetylspermine + O2 + H2O = spermidine + 3-acetamidopropanal + H2O2 [RN:R03899]; (4) N1-acetylspermidine + O2 + H2O = putrescine + 3-acetamidopropanal + H2O2 [RN:R09074]		FAD/NAD(P)-binding Rossmann fold Superfamily [CL0063]; Alanine dehydrogenase/PNT, C-terminal domain [PF01262.21]; Flavin containing amine oxidoreductase [PF01593.24]; FAD dependent oxidoreductase [PF01266.24]; FAD binding domain [PF00890.24]; FAD binding domain [PF01494.19]; FAD dependent oxidoreductase [PF12831.7]; Glucose inhibited division protein A [PF01134.22]; HI0933-like protein [PF03486.1…		[MF] oxidoreductase activity [GO:0016491]
				5.08034																											1.65169				small heat shock protein, chloroplastic-like	LOC107841934	XM_016685784.1	XP_016541270.1		cann:107841934	Protein processing in endoplasmic reticulum [cann04141]					Calycin superfamily [CL0116]; HSP20-like chaperone superfamily [CL0190]; HSP20-like domain found in ArsA [PF17886.1]; Family of unknown function (DUF5640) [PF18692.1]; Hsp20/alpha crystallin family [PF00011.21]; Nuclear pore complex interacting protein (NPIP) [PF06409.11]
									-2.57489																										cytochrome b561 and DOMON domain-containing protein At3g25290-like	LOC107841956	XM_016685793.1	XP_016541279.1		cann:107841956						Protein of unknown function (DUF568) [PF04526.13]
				2.12441							1.09142							1.35486	2.12712	2.37493	1.68704									2.05821	2.76834	3.89052	1.74154		uncharacterized isomerase BH0283-like	LOC107841957	XM_016685794.1	XP_016541280.1		cann:107841957						DAP epimerase superfamily [CL0288]; Diaminopimelate epimerase [PF01678.19]; Phenazine biosynthesis-like protein [PF02567.16]		[BP] biosynthetic process [GO:0009058]; [MF] isomerase activity [GO:0016853]
				-5.00044																-3.00025	-1.40249												-1.23253		chlorophyll a-b binding protein 37, chloroplastic	LOC107841969	XM_016685799.1	XP_016541285.1		cann:107841969	Photosynthesis - antenna proteins [cann00196]; Metabolic pathways [cann01100]					Chlorophyll A-B binding protein [PF00504.21]		[BP] photosynthesis, light harvesting [GO:0009765]; [BP] protein-chromophore linkage [GO:0018298]; [CC] chloroplast thylakoid membrane [GO:0009535]; [CC] integral component of membrane [GO:0016021]; [CC] photosystem I [GO:0009522]; [CC] photosystem II [GO:0009523]; [MF] chlorophyll binding [GO:0016168]
				-3.14953																															nuclear transcription factor Y subunit B-3-like	LOC107841985	XM_016685809.1	XP_016541295.1		cann:107841985						Histone superfamily [CL0012]; Bromodomain associated [PF07524.13]; Histone-like transcription factor (CBF/NF-Y) and archaeal histone [PF00808.23]; Centromere kinetochore component CENP-T histone fold [PF15511.6]; Core histone H2A/H2B/H3/H4 [PF00125.24]		[BP] regulation of transcription, DNA-templated [GO:0006355]; [CC] nucleus [GO:0005634]; [MF] protein heterodimerization activity [GO:0046982]; [MF] sequence-specific DNA binding [GO:0043565]
			4.97352														2.02743			2.69377												1.62194			uncharacterized LOC107841998	LOC107841998	XM_016685814.1	XP_016541300.1		cann:107841998						Protein of unknown function (DUF1645) [PF07816.11]
				-3.10008														-1.1135			-1.45519					1.12567						1.34978			pyruvate, phosphate dikinase, chloroplastic, transcript variant X3	LOC107842003	XM_016685829.1	XP_016541315.1		cann:107842003	Pyruvate metabolism [cann00620]; Carbon fixation in photosynthetic organisms [cann00710]; Metabolic pathways [cann01100]; Carbon metabolism [cann01200]	pyruvate, phosphate dikinase; pyruvate, orthophosphate dikinase; pyruvate-phosphate dikinase (phosphorylating); pyruvate, phosphate dikinase; pyruvate-inorganic phosphate dikinase; pyruvate-phosphate dikinase; pyruvate-phosphate ligase; pyruvic-phosphate dikinase; pyruvic-phosphate ligase; pyruvate, Pi dikinase; PPDK [2.7.9.1]	ATP:pyruvate, phosphate phosphotransferase [2.7.9.1]	ATP + pyruvate + phosphate = AMP + phosphoenolpyruvate + diphosphate [RN:R00206]		ATP-grasp superfamily [CL0179]; LeuD/IlvD-like [CL0364]; Pyruvate kinase-like TIM barrel superfamily [CL0151]; Protein of unknown function (DUF2274) [PF10038.9]; PEP-utilising enzyme, mobile domain [PF00391.23]; PEP-utilising enzyme, TIM barrel domain [PF02896.18]; Pyruvate phosphate dikinase, PEP/pyruvate binding domain [PF01326.19]		[BP] pyruvate metabolic process [GO:0006090]; [MF] ATP binding [GO:0005524]; [MF] kinase activity [GO:0016301]; [MF] metal ion binding [GO:0046872]; [MF] pyruvate, phosphate dikinase activity [GO:0050242]
				-1.90051													-1.35163	-1.42192	-1.36997	-1.00405															ABC transporter C family member 4-like	LOC107842026	XM_016685835.1	XP_016541321.1		cann:107842026						ABC transporter membrane domain clan [CL0241]; P-loop containing nucleoside triphosphate hydrolase superfamily [CL0023]; AAA ATPase domain [PF13191.6]; AAA domain [PF13238.6]; AAA domain, putative AbiEii toxin, Type IV TA system [PF13304.6]; AAA domain [PF13401.6]; AAA domain [PF13476.6]; P-loop containing region of AAA domain [PF13555.6]; AAA domain [PF13604.6]; P-loop containing dynein motor re…		[CC] integral component of membrane [GO:0016021]; [MF] ATP binding [GO:0005524]; [MF] ATPase activity [GO:0016887]; [MF] ATPase activity, coupled to transmembrane movement of substances [GO:0042626]
			-2.01245	-2.91853															-2.26288	-2.09158											-1.66362		1.06654		protein NRT1/ PTR FAMILY 6.4-like	LOC107842069	XM_016685863.1	XP_016541349.1		cann:107842069						Major Facilitator Superfamily [CL0015]; Major Facilitator Superfamily [PF07690.16]; Phosphoinositide-interacting protein family [PF15099.6]; POT family [PF00854.21]		[CC] integral component of membrane [GO:0016021]; [MF] transmembrane transporter activity [GO:0022857]
			1.90184	2.36503										1.01126				2.16692		1.96843										1.89783	1.63882	2.08074			RPM1-interacting protein 4-like	LOC107842081	XM_016685871.1	XP_016541357.1		cann:107842081	Plant-pathogen interaction [cann04626]					Cleavage site for pathogenic type III effector avirulence factor Avr [PF05627.11]; Heat stable E.coli enterotoxin 1 [PF08090.11]
				6.98538																															WAT1-related protein At1g09380-like	LOC107842102	XM_016685879.1	XP_016541365.1		cann:107842102						Drug/Metabolite transporter superfamily [CL0184]; EamA-like transporter family [PF00892.20]; Putative transmembrane family 234 [PF10639.9]		[CC] integral component of membrane [GO:0016021]; [MF] transmembrane transporter activity [GO:0022857]
			2.81136	6.0426																										1.92935	2.63774	2.13677			putative late blight resistance protein homolog R1B-16	LOC107842107	XM_016685887.1	XP_016541373.1		cann:107842107						P-loop containing nucleoside triphosphate hydrolase superfamily [CL0023]; AAA domain [PF13173.6]; AAA ATPase domain [PF13191.6]; AAA domain [PF13401.6]; 50S ribosome-binding GTPase [PF01926.23]; NACHT domain [PF05729.12]; NB-ARC domain [PF00931.22]; Nitrate reductase gamma subunit [PF02665.14]; RsgA GTPase [PF03193.16]		[MF] ADP binding [GO:0043531]
			3.31035	7.06438										1.34361			3.50415	4.90027	3.38151	3.06993										1.40793	1.89058	1.84877			arogenate dehydrogenase 2, chloroplastic-like	LOC107842110	XM_016685889.1	XP_016541375.1		cann:107842110	Phenylalanine, tyrosine and tryptophan biosynthesis [cann00400]; Metabolic pathways [cann01100]; Biosynthesis of secondary metabolites [cann01110]; Biosynthesis of amino acids [cann01230]	arogenate dehydrogenase (NADP+); arogenic dehydrogenase (ambiguous); pretyrosine dehydrogenase (ambiguous); TyrAAT1; TyrAAT2; TyrAa [1.3.1.78]	L-arogenate:NADP+ oxidoreductase (decarboxylating) [1.3.1.78]	L-arogenate + NADP+ = L-tyrosine + NADPH + CO2 [RN:R00733]		FAD/NAD(P)-binding Rossmann fold Superfamily [CL0063]; D-isomer specific 2-hydroxyacid dehydrogenase, NAD binding domain [PF02826.19]; 3-hydroxyacyl-CoA dehydrogenase, NAD binding domain [PF02737.18]; Glutamate/Leucine/Phenylalanine/Valine dehydrogenase [PF00208.21]; NADP oxidoreductase coenzyme F420-dependent [PF03807.17]; Oxidoreductase family, NAD-binding Rossmann fold [PF01408.22]; NAD bindin…		[BP] tyrosine biosynthetic process [GO:0006571]; [CC] chloroplast [GO:0009507]; [MF] prephenate dehydrogenase (NAD+) activity [GO:0008977]; [MF] prephenate dehydrogenase (NADP+) activity [GO:0004665]
				5.91573														1.63752													1.55633	1.9259			L-type lectin-domain containing receptor kinase IV.1-like	LOC107842117	XM_016685892.1	XP_016541378.1		cann:107842117						Concanavalin-like lectin/glucanase superfamily [CL0004]; Protein kinase superfamily [CL0016]; Legume lectin domain [PF00139.19]; Protein kinase domain [PF00069.25]; Fungal protein kinase [PF17667.1]; Protein tyrosine kinase [PF07714.17]		[CC] integral component of membrane [GO:0016021]; [MF] ATP binding [GO:0005524]; [MF] carbohydrate binding [GO:0030246]; [MF] protein kinase activity [GO:0004672]
			4.09918	6.13577																															uncharacterized LOC107842123	LOC107842123	XM_016685900.1	XP_016541386.1		cann:107842123						Beta propeller clan [CL0186]; Ubiquitin conjugating enzyme like superfamily [CL0208]; NHL repeat [PF01436.21]; Prokaryotic E2 family A [PF14457.6]
				4.61955																															auxin-responsive protein SAUR71-like	LOC107842143	XM_016685908.1	XP_016541394.1		cann:107842143	Plant hormone signal transduction [cann04075]					Auxin responsive protein [PF02519.14]		[BP] response to auxin [GO:0009733]
				1.3022																															small ubiquitin-related modifier 1-like	LOC107842155	XM_016685914.1	XP_016541400.1		cann:107842155	RNA transport [cann03013]					Ubiquitin superfamily [CL0072]; Ubiquitin-2 like Rad60 SUMO-like [PF11976.8]; Ubiquitin family [PF00240.23]		[CC] nucleus [GO:0005634]
			3.81481	7.74471																											1.48638	2.00246			probable glutathione S-transferase	LOC107842163	XM_016685920.1	XP_016541406.1		cann:107842163	Glutathione metabolism [cann00480]; Metabolic pathways [cann01100]	glutathione transferase; glutathione S-transferase; glutathione S-alkyltransferase; glutathione S-aryltransferase; S-(hydroxyalkyl)glutathione lyase; glutathione S-aralkyltransferase; glutathione S-alkyl transferase; GST [2.5.1.18]	RX:glutathione R-transferase [2.5.1.18]	RX + glutathione = HX + R-S-glutathione [RN:R03522 R08511 R08512]		Family A G protein-coupled receptor-like superfamily [CL0192]; Glutathione S-transferase, C-terminal domain [CL0497]; Thioredoxin-like [CL0172]; Serpentine type 7TM GPCR chemoreceptor Srh [PF10318.9]; Glutathione S-transferase, C-terminal domain [PF00043.25]; Glutathione S-transferase, C-terminal domain [PF13410.6]; Glutathione S-transferase, C-terminal domain [PF14497.6]; Glutathione S-transfera…		[MF] transferase activity [GO:0016740]
			3.61983						1.87259									1.66839	3.87987	3.92407										5.22015	4.4609	4.24812			probable glutathione S-transferase	LOC107842164	XM_016685921.1	XP_016541407.1		cann:107842164	Glutathione metabolism [cann00480]; Metabolic pathways [cann01100]	glutathione transferase; glutathione S-transferase; glutathione S-alkyltransferase; glutathione S-aryltransferase; S-(hydroxyalkyl)glutathione lyase; glutathione S-aralkyltransferase; glutathione S-alkyl transferase; GST [2.5.1.18]	RX:glutathione R-transferase [2.5.1.18]	RX + glutathione = HX + R-S-glutathione [RN:R03522 R08511 R08512]		Glutathione S-transferase, C-terminal domain [CL0497]; Thioredoxin-like [CL0172]; Glutathione S-transferase, C-terminal domain [PF00043.25]; Glutathione S-transferase, C-terminal domain [PF13410.6]; Glutathione S-transferase, C-terminal domain [PF14497.6]; Glutathione S-transferase, N-terminal domain [PF02798.20]; Glutathione S-transferase, N-terminal domain [PF13409.6]; Glutathione S-transferase…		[MF] transferase activity [GO:0016740]
			2.58528	5.34782														3.27432	5.88537	5.05478	1.43307								1.05069	5.80295	7.90693	4.14512			probable glutathione S-transferase	LOC107842166	XM_016685922.1	XP_016541408.1		cann:107842166	Glutathione metabolism [cann00480]; Metabolic pathways [cann01100]	glutathione transferase; glutathione S-transferase; glutathione S-alkyltransferase; glutathione S-aryltransferase; S-(hydroxyalkyl)glutathione lyase; glutathione S-aralkyltransferase; glutathione S-alkyl transferase; GST [2.5.1.18]	RX:glutathione R-transferase [2.5.1.18]	RX + glutathione = HX + R-S-glutathione [RN:R03522 R08511 R08512]		Glutathione S-transferase, C-terminal domain [CL0497]; Helix-turn-helix clan [CL0123]; Thioredoxin-like [CL0172]; Restriction endonuclease FokI, catalytic domain [PF02980.16]; Glutathione S-transferase, C-terminal domain [PF00043.25]; Glutathione S-transferase, C-terminal domain [PF13410.6]; Glutathione S-transferase, C-terminal domain [PF14497.6]; Glutathione S-transferase, C-terminal domain [PF…		[MF] transferase activity [GO:0016740]
			1.50365	1.61587																1.31529										2.31474	2.4201	1.08474			uncharacterized LOC107842171, transcript variant X1	LOC107842171	XM_016685924.1	XP_016541410.1		cann:107842171						Peptidase clan MA [CL0126]; Ubiquitin superfamily [CL0072]; Protein of unknown function (DUF3920) [PF13058.6]; Protein of unknown function DUF45 [PF01863.17]; PUB domain [PF09409.10]; SprT-like family [PF10263.9]; Ubiquitin family [PF00240.23]; WLM domain [PF08325.10]
		-1.41217	2.37495	5.86934										1.14441	1.00706			2.90247	3.03852	3.51178	2.46837		1.45613	1.23222		1.12593				1.87356	4.01451	4.93558	2.11165		1-aminocyclopropane-1-carboxylate oxidase 2	LOC107842189	XM_016685940.1	XP_016541426.1		cann:107842189	Cysteine and methionine metabolism [cann00270]; Metabolic pathways [cann01100]; Biosynthesis of secondary metabolites [cann01110]	aminocyclopropanecarboxylate oxidase; ACC oxidase; ethylene-forming enzyme; 1-aminocyclopropane-1-carboxylate oxygenase (ethylene-forming) [1.14.17.4]	1-aminocyclopropane-1-carboxylate oxygenase (ethene-forming) [1.14.17.4]	1-aminocyclopropane-1-carboxylate + ascorbate + O2 = ethene + cyanide + dehydroascorbate + CO2 + 2 H2O [RN:R07214]		Cupin fold [CL0029]; 2OG-Fe(II) oxygenase superfamily [PF03171.20]; non-haem dioxygenase in morphine synthesis N-terminal [PF14226.6]		[MF] metal ion binding [GO:0046872]; [MF] oxidoreductase activity [GO:0016491]
				4.46279																4.97521				1.24815		1.97866					2.17971	2.59263			uncharacterized LOC107842201	LOC107842201	XM_016685949.1	XP_016541435.1		cann:107842201						Plant protein 1589 of unknown function (A_thal_3526) [PF09713.10]
			-1.96355	-6.44285							-1.22178								-1.6171	-1.3236						-1.55789						-2.62646			uncharacterized LOC107842216	LOC107842216	XM_016685967.1	XP_016541453.1		cann:107842216
				-5.79916																															uncharacterized LOC107842217	LOC107842217	XM_016685968.1	XP_016541454.1		cann:107842217
				1.63891																-1.25541												-1.55214			histone H3.2	LOC107842221	XM_016685977.1	XP_016541463.1		cann:107859340						Histone superfamily [CL0012]; Histone-like transcription factor (CBF/NF-Y) and archaeal histone [PF00808.23]; CENP-S protein [PF15630.6]; Centromere kinetochore component CENP-T histone fold [PF15511.6]; Core histone H2A/H2B/H3/H4 [PF00125.24]; PCNA-associated factor histone like domain [PF15715.5]; Transcription initiation factor IID, 31kD subunit [PF02291.15]		[CC] chromocenter [GO:0010369]; [CC] nucleosome [GO:0000786]; [CC] nucleus [GO:0005634]; [MF] DNA binding [GO:0003677]; [MF] protein heterodimerization activity [GO:0046982]
			3.55435															2.34257	3.30174	3.06747															putative serine/threonine-protein kinase, transcript variant X1	LOC107842231	XM_016685981.1	XP_016541467.1		cann:107842231						Protein kinase superfamily [CL0016]; Phosphotransferase enzyme family [PF01636.23]; Haspin like kinase domain [PF12330.8]; Protein kinase domain [PF00069.25]; Protein tyrosine kinase [PF07714.17]		[MF] ATP binding [GO:0005524]; [MF] protein serine/threonine kinase activity [GO:0004674]
				-3.4377																										-1.12322		-1.06099			uncharacterized LOC107842247] [partial=5'] [exception=annotated by transcript or proteomic data	LOC107842247	XM_016686004.1	XP_016541490.1		cann:107842247						Transmembrane di-heme cytochrome superfamily [CL0328]; Eukaryotic cytochrome b561 [PF03188.16]; Protein of unknown function (DUF4079) [PF13301.6]; Prokaryotic cytochrome b561 [PF01292.20]		[BP] respiratory electron transport chain [GO:0022904]; [CC] membrane [GO:0016020]
				2.90048															-1.61232	-2.09607	-1.11765					1.12452									uncharacterized LOC107842249	LOC107842249	XM_016686006.1	XP_016541492.1		cann:107842249						Hydrophilin-like superfamily [CL0385]; Major Facilitator Superfamily [CL0015]; Small hydrophilic plant seed protein [PF00477.17]; Major Facilitator Superfamily [PF07690.16]; Nodulin-like [PF06813.13]		[BP] transmembrane transport [GO:0055085]; [CC] integral component of plasma membrane [GO:0005887]
			3.20115	5.0985															3.09161	2.74911															UDP-glycosyltransferase 73C4-like	LOC107842252	XM_016686008.1	XP_016541494.1		cann:107842252	Zeatin biosynthesis [cann00908]; Biosynthesis of secondary metabolites [cann01110]					Double Psi beta barrel glucanase [CL0199]; Glycosyl transferase clan GT-B [CL0113]; Cerato-platanin [PF07249.12]; UDP-glucoronosyl and UDP-glucosyl transferase [PF00201.18]		[MF] transferase activity, transferring hexosyl groups [GO:0016758]
			2.7174	2.89311																															UDP-glycosyltransferase 73C3-like	LOC107842253	XM_016686009.1	XP_016541495.1		cann:107842253	Zeatin biosynthesis [cann00908]; Biosynthesis of secondary metabolites [cann01110]					Double Psi beta barrel glucanase [CL0199]; Glycosyl transferase clan GT-B [CL0113]; Cerato-platanin [PF07249.12]; UDP-glucoronosyl and UDP-glucosyl transferase [PF00201.18]		[MF] transferase activity, transferring hexosyl groups [GO:0016758]
			4.03201	2.99769									1.2636	2.66922			1.44311	3.8021	6.02293	6.43213	5.70468										1.86993	2.40593			rho GTPase-activating protein gacO-like	LOC107842255	XM_016686012.1	XP_016541498.1		cann:107842255						VQ motif [PF05678.14]
								-1.08927						1.66882				3.69363	5.14765	4.40342	3.34608														clumping factor A-like	LOC107842256	XM_016686013.1	XP_016541499.1		cann:107842256						Domain of unknown function (DUF3980) [PF13140.6]; VQ motif [PF05678.14]
			-3.25769	-3.13309																															UPF0481 protein At3g47200	LOC107842261	XM_016686017.1	XP_016541503.1		cann:107842261						Plant protein of unknown function [PF03140.15]		[CC] integral component of membrane [GO:0016021]
				4.6843														1.65937																	indole-3-acetic acid-induced protein ARG7-like	LOC107842275	XM_016686031.1	XP_016541517.1		cann:107842275	Plant hormone signal transduction [cann04075]					Auxin responsive protein [PF02519.14]		[BP] response to auxin [GO:0009733]
	-1.78402			-7.51177					-1.84256																							-1.1033			uncharacterized LOC107842277	LOC107842277	XM_016686033.1	XP_016541519.1		cann:107842277
				-2.86089					-1.87984					-1.14104				-1.18138		-1.70982												-1.56242			O-acyltransferase WSD1-like	LOC107842285	XM_016686041.1	XP_016541527.1		cann:107842285						CoA-dependent acyltransferase superfamily [CL0149]; Protein of unknown function (DUF1298) [PF06974.13]; Wax ester synthase-like Acyl-CoA acyltransferase domain [PF03007.16]		[BP] glycerolipid biosynthetic process [GO:0045017]; [MF] diacylglycerol O-acyltransferase activity [GO:0004144]
			3.60813																	-1.05358	-1.41023											-1.78456			protein TPX2-like, transcript variant X3	LOC107842288	XM_016686050.1	XP_016541536.1		cann:107842288						Targeting protein for Xklp2 (TPX2) [PF06886.11]; Cell cycle regulated microtubule associated protein [PF12214.8]		[BP] activation of protein kinase activity [GO:0032147]; [BP] regulation of mitotic spindle organization [GO:0060236]; [CC] microtubule [GO:0005874]; [CC] spindle [GO:0005819]
				1.9649																1.39156												1.58292			prohibitin-1, mitochondrial-like	LOC107842294	XM_016686054.1	XP_016541540.1		cann:107842294						SPFH superfamily [CL0433]; SPFH domain / Band 7 family [PF01145.25]; SPFH domain-Band 7 family [PF13421.6]; Mediator complex subunit 2 [PF11214.8]		[CC] membrane [GO:0016020]
				2.56322																															putative ribosomal-protein-alanine acetyltransferase	LOC107842310	XM_016686076.1	XP_016541562.1		cann:107842310						N-acetyltransferase like [CL0257]; Acetyltransferase (GNAT) family [PF00583.25]; Acetyltransferase (GNAT) domain [PF13673.7]; Putative acetyl-transferase [PF17013.5]; Acetyltransferase (GNAT) domain [PF13302.7]; Acetyltransferase (GNAT) domain [PF13420.7]; Acetyltransferase (GNAT) domain [PF13480.7]; Acetyltransferase (GNAT) domain [PF13508.7]; Acetyltransferase (GNAT) domain [PF13523.6]; Acetylt…		[MF] N-acetyltransferase activity [GO:0008080]
			1.87614	2.34286																															probable polyol transporter 4	LOC107842311	XM_016686077.1	XP_016541563.1		cann:107842311						Major Facilitator Superfamily [CL0015]; Major Facilitator Superfamily [PF07690.16]; Sugar (and other) transporter [PF00083.24]; Vitamin K-dependent gamma-carboxylase [PF05090.14]		[CC] integral component of membrane [GO:0016021]; [MF] transmembrane transporter activity [GO:0022857]
			-2.17785	-4.4757																-1.07505											-1.02543				phospholipase A1-IIdelta-like, transcript variant X1	LOC107842320	XM_016686086.1	XP_016541572.1		cann:107842320						Alpha/Beta hydrolase fold [CL0028]; Centromere protein B dimerisation domain [PF09026.10]; Protein of unknown function (DUF2974) [PF11187.8]; Linker for activation of T-cells [PF15234.6]; Lipase (class 3) [PF01764.25]; Class II MHC-associated invariant chain trimerisation domain [PF08831.10]		[BP] cellular response to UV-B [GO:0071493]; [BP] lipid metabolic process [GO:0006629]; [BP] UV protection [GO:0009650]; [CC] cytoplasm [GO:0005737]; [MF] phospholipase A1 activity [GO:0008970]
				1.72674																															3-hydroxyisobutyryl-CoA hydrolase-like protein 5, transcript variant X2	LOC107842329	XM_016686100.1	XP_016541586.1		cann:107842329	Valine, leucine and isoleucine degradation [cann00280]; beta-Alanine metabolism [cann00410]; Propanoate metabolism [cann00640]; Metabolic pathways [cann01100]; Carbon metabolism [cann01200]	3-hydroxyisobutyryl-CoA hydrolase; 3-hydroxy-isobutyryl CoA hydrolase; HIB CoA deacylase [3.1.2.4]	3-hydroxy-2-methylpropanoyl-CoA hydrolase [3.1.2.4]	3-hydroxy-2-methylpropanoyl-CoA + H2O = CoA + 3-hydroxy-2-methylpropanoate [RN:R03352]		ClpP/Crotonase superfamily [CL0127]; Enoyl-CoA hydratase/isomerase [PF00378.20]; Enoyl-CoA hydratase/isomerase [PF16113.5]		[MF] 3-hydroxyisobutyryl-CoA hydrolase activity [GO:0003860]
				-4.32429					-1.38653									-1.16827		-1.01174												-1.11467			protodermal factor 1-like	LOC107842338	XM_016686117.1	XP_016541603.1		cann:107842338
			-1.70317	-2.47707																												-1.22455			50S ribosomal protein L13, chloroplastic-like	LOC107842344	XM_016686125.1	XP_016541611.1		cann:107842344	Ribosome [cann03010]					Ribosomal protein L13 [PF00572.18]		[BP] translation [GO:0006412]; [CC] ribosome [GO:0005840]; [MF] structural constituent of ribosome [GO:0003735]
	-1.90221		-3.55048	-5.49912					-1.71637											-1.03948												-1.09296			uncharacterized LOC107842345, transcript variant X3	LOC107842345	XM_016686126.1	XP_016541612.1		cann:107842345						Domain of unknown function (DUF1995) [PF09353.10]
			-1.46543																																histone H2A.6	LOC107842347	XM_016686132.1	XP_016541618.1		cann:107842347						Histone superfamily [CL0012]; Histone-like transcription factor (CBF/NF-Y) and archaeal histone [PF00808.23]; Core histone H2A/H2B/H3/H4 [PF00125.24]; C-terminus of histone H2A [PF16211.5]		[CC] nucleosome [GO:0000786]; [CC] nucleus [GO:0005634]; [MF] DNA binding [GO:0003677]; [MF] protein heterodimerization activity [GO:0046982]
			1.93225	2.24953																	1.11038											1.4276			multiple organellar RNA editing factor 8, chloroplastic/mitochondrial-like	LOC107842358	XM_016686147.1	XP_016541633.1		cann:107842358								[BP] cytidine to uridine editing [GO:0016554]
				-1.82406																															inner centromere protein A, transcript variant X2	LOC107842359	XM_016686149.1	XP_016541635.1		cann:107842359						NUMOD3 motif (2 copies) [PF07460.11]		[MF] DNA binding [GO:0003677]
				-1.38971																															protein yippee-like At5g53940, transcript variant X1	LOC107842364	XM_016686164.1	XP_016541650.1		cann:107842364						Beta-tent fold [CL0080]; TPL-binding domain in jasmonate signalling [PF16135.5]; Yippee zinc-binding/DNA-binding /Mis18, centromere assembly [PF03226.14]		[MF] metal ion binding [GO:0046872]
			-2.83088	-4.25906																															early nodulin-like protein 2	LOC107842371	XM_016686173.1	XP_016541659.1		cann:107842371						LTR-copia-type polyprotein segment [CL0523]; Multicopper oxidase-like domain [CL0026]; Plastocyanin-like domain [PF02298.17]; Domain of unknown function (DUF4219) [PF13961.6]		[CC] integral component of membrane [GO:0016021]; [MF] electron transfer activity [GO:0009055]
			2.20611																1.0513																probable LRR receptor-like serine/threonine-protein kinase At1g53430, transcript variant X1	LOC107842374	XM_016686178.1	XP_016541664.1		cann:107842374						Galactose-binding domain-like superfamily [CL0202]; Leucine Rich Repeat [CL0022]; Protein kinase superfamily [CL0016]; Phosphotransferase enzyme family [PF01636.23]; Haspin like kinase domain [PF12330.8]; Leucine Rich Repeat [PF00560.33]; Leucine Rich repeats (2 copies) [PF12799.7]; Leucine rich repeat [PF13855.6]; Malectin domain [PF11721.8]; Protein kinase domain [PF00069.25]; Fungal protein ki…		[MF] ATP binding [GO:0005524]; [MF] protein kinase activity [GO:0004672]
				-1.76979																															uncharacterized LOC107842376	LOC107842376	XM_016686182.1	XP_016541668.1		cann:107842376						Zinc beta-ribbon [CL0167]; Tryptophan RNA-binding attenuator protein inhibitory protein [PF15777.5]; DnaJ central domain [PF00684.19]; Topoisomerase DNA binding C4 zinc finger [PF01396.19]		[BP] regulation of leaf morphogenesis [GO:1901371]; [BP] thylakoid membrane organization [GO:0010027]; [CC] chloroplast envelope [GO:0009941]
			1.23216	1.84645					1.23781		1.11502			1.26833				1.30205							-1.3414					1.36648					probable LRR receptor-like serine/threonine-protein kinase At1g06840, transcript variant X1	LOC107842404	XM_016686233.1	XP_016541719.1		cann:107842404						Leucine Rich Repeat [CL0022]; Protein kinase superfamily [CL0016]; Phosphotransferase enzyme family [PF01636.23]; Leucine rich repeat N-terminal domain [PF08263.12]; Leucine Rich repeats (2 copies) [PF12799.7]; Leucine rich repeat [PF13855.6]; Protein kinase domain [PF00069.25]; Protein tyrosine kinase [PF07714.17]		[CC] integral component of membrane [GO:0016021]; [MF] ATP binding [GO:0005524]; [MF] protein serine/threonine kinase activity [GO:0004674]
				1.07889					1.14725								-1.06894		-1.20362																inactive beta-amylase 9	LOC107842408	XM_016686244.1	XP_016541730.1		cann:107842408						Tim barrel glycosyl hydrolase superfamily [CL0058]; Glycosyl hydrolase family 14 [PF01373.17]; Glycosyl hydrolases family 35 [PF01301.19]		[BP] polysaccharide catabolic process [GO:0000272]; [MF] amylopectin maltohydrolase activity [GO:0102229]; [MF] beta-amylase activity [GO:0016161]
				-2.58178																															tubby-like F-box protein 3, transcript variant X1	LOC107842412	XM_016686249.1	XP_016541735.1		cann:107842412						F-box-like domain [CL0271]; Tubby C-terminal domain-like [CL0395]; Domain of unknown function (DUF3527) [PF12043.8]; F-box domain [PF00646.33]; F-box-like [PF12937.7]; Tub family [PF01167.18]
			-2.69824	-3.73612					-1.61834											-1.22643															transcription factor TCP4-like	LOC107842427	XM_016686266.1	XP_016541752.1		cann:107842427						TCP family transcription factor [PF03634.13]		[MF] DNA-binding transcription factor activity [GO:0003700]
			-2.3916	-5.00249																											-1.00555	-1.00963			thioredoxin-1-like	LOC107842434	XM_016686276.1	XP_016541762.1		cann:107842434						Thioredoxin-like [CL0172]; AhpC/TSA family [PF00578.21]; Glutaredoxin [PF00462.24]; Hydrogenase-1 expression protein HyaE [PF07449.11]; OST3 / OST6 family, transporter family [PF04756.13]; Redoxin [PF08534.10]; Thioredoxin [PF00085.20]; Thioredoxin-like domain [PF13098.6]; Thioredoxin [PF13743.6]; Thioredoxin-like [PF13899.6]; Thioredoxin-like [PF13905.6]; Thioredoxin [PF14595.6]; F plasmid trans…		[BP] cell redox homeostasis [GO:0045454]; [BP] glycerol ether metabolic process [GO:0006662]; [CC] cell [GO:0005623]; [MF] protein disulfide oxidoreductase activity [GO:0015035]
				-1.09534																															D-xylose-proton symporter-like 3, chloroplastic	LOC107842444	XM_016686290.1	XP_016541776.1		cann:107842444						Bacteriophage holin superfamily II [CL0563]; Major Facilitator Superfamily [CL0015]; Major Facilitator Superfamily [PF07690.16]; Bacteriophage holin family HP1 [PF16080.5]; Sugar (and other) transporter [PF00083.24]		[CC] integral component of membrane [GO:0016021]; [MF] transmembrane transporter activity [GO:0022857]
				-3.49636														-1.15841	-1.43765																protein SPA1-RELATED 4-like, transcript variant X2	LOC107842447	XM_016686296.1	XP_016541782.1		cann:107842447						Beta propeller clan [CL0186]; Protein kinase superfamily [CL0016]; Anaphase-promoting complex subunit 4 WD40 domain [PF12894.7]; WD40 region of Ge1, enhancer of mRNA-decapping protein [PF16529.5]; Protein kinase domain [PF00069.25]; Protein tyrosine kinase [PF07714.17]; WD domain, G-beta repeat [PF00400.32]; WD40-like domain [PF17005.5]
			1.72238	3.36178							1.39121							2.04101	1.77875	1.41066				1.18436		1.96633	1.21457			2.55886	2.49362	2.26431			NAC domain-containing protein 72-like	LOC107842449	XM_016686297.1	XP_016541783.1		cann:107842449						No apical meristem (NAM) protein [PF02365.15]		[BP] regulation of transcription, DNA-templated [GO:0006355]; [CC] nucleus [GO:0005634]; [MF] DNA binding [GO:0003677]
				-1.63657					-1.27665																										tetratricopeptide repeat protein 4 homolog	LOC107842458	XM_016686308.1	XP_016541794.1		cann:107842458						Tetratrico peptide repeat superfamily [CL0020]; Anaphase-promoting complex, cyclosome, subunit 3 [PF12895.7]; Domain of unknown function (DUF1843) [PF08898.10]; Fis1 C-terminal tetratricopeptide repeat [PF14853.6]; Tetratricopeptide repeat [PF00515.28]; TPR repeat [PF13414.6]; Tetratricopeptide repeat [PF13424.6]; Tetratricopeptide repeat [PF13428.6]; Tetratricopeptide repeat [PF13432.6]; Tetratr…		[MF] Hsp90 protein binding [GO:0051879]
				1.08759																			1.00202												thioredoxin H9-like, transcript variant X2	LOC107842461	XM_016686314.1	XP_016541800.1		cann:107842461						Thioredoxin-like [CL0172]; AhpC/TSA family [PF00578.21]; Mitosis protein DIM1 [PF02966.16]; Redoxin [PF08534.10]; Thioredoxin [PF00085.20]; Thioredoxin-like domain [PF13098.6]; Thioredoxin-like [PF13899.6]; Thioredoxin-like [PF13905.6]; Thioredoxin [PF14595.6]; F plasmid transfer operon protein [PF13728.6]		[BP] cell redox homeostasis [GO:0045454]; [BP] glycerol ether metabolic process [GO:0006662]; [CC] cell [GO:0005623]; [MF] protein disulfide oxidoreductase activity [GO:0015035]
				1.76829																															probable E3 ubiquitin-protein ligase HIP1, transcript variant X1	LOC107842477	XM_016686345.1	XP_016541831.1		cann:107842477		RING-type E3 ubiquitin transferase; RING E3 ligase (misleading); ubiquitin transferase RING E3; S-ubiquitinyl-[ubiquitin-conjugating E2 enzyme]-L-cysteine:acceptor protein ubiquitin transferase (isopeptide bond-forming, RING-type) [2.3.2.27]	[E2 ubiquitin-conjugating enzyme]-S-ubiquitinyl-L-cysteine:[acceptor protein] ubiquitin transferase (isopeptide bond-forming; RING-type) [2.3.2.27]	[E2 ubiquitin-conjugating enzyme]-S-ubiquitinyl-L-cysteine + [acceptor protein]-L-lysine = [E2 ubiquitin-conjugating enzyme]-L-cysteine + [acceptor protein]-N6-ubiquitinyl-L-lysineSubstrate [E2 ubiquitin-conjugating enzyme]-S-ubiquitinyl-L-cysteine; [acceptor protein]-L-lysineProduct [E2 ubiquitin-conjugating enzyme]-L-cysteine; [acceptor protein]-N6-ubiquitinyl-L-lysine		FYVE/PHD zinc finger superfamily [CL0390]; Ring-finger/U-box superfamily [CL0229]; PHD-finger [PF00628.29]; Prokaryotic RING finger family 4 [PF14447.6]; Anaphase-promoting complex subunit 11 RING-H2 finger [PF12861.7]; Zinc-finger [PF17122.5]; Zinc finger, C3HC4 type (RING finger) [PF00097.25]; Zinc finger, C3HC4 type (RING finger) [PF13923.6]; Zinc finger, C3HC4 type (RING finger) [PF13920.6]; …		[MF] ligase activity [GO:0016874]
		1.01966																		-1.59685	-1.42817				-1.04901	-1.94127			1.3236						stem-specific protein TSJT1	LOC107842482	XM_016686354.1	XP_016541840.1		cann:107842482						NTN hydrolase superfamily [CL0052]; Aluminium induced protein [PF12481.8]; Glutamine amidotransferase domain [PF13522.6]; Glutamine amidotransferase domain [PF13537.6]
			1.57756	2.80476															1.35314																superoxide dismutase [Cu-Zn], transcript variant X2	LOC107842480	XM_016686364.1	XP_016541850.1		cann:107842480	Peroxisome [cann04146]	superoxide dismutase; superoxidase dismutase; copper-zinc superoxide dismutase; Cu-Zn superoxide dismutase; ferrisuperoxide dismutase; superoxide dismutase I; superoxide dismutase II; SOD; Cu,Zn-SOD; Mn-SOD; Fe-SOD; SODF; SODS; SOD-1; SOD-2; SOD-3; SOD-4; hemocuprein; erythrocuprein; cytocuprein; cuprein; hepatocuprein [1.15.1.1]	superoxide:superoxide oxidoreductase [1.15.1.1]	2 superoxide + 2 H+ = O2 + H2O2 [RN:R00275]		Copper/zinc superoxide dismutase (SODC) [PF00080.20]		[MF] metal ion binding [GO:0046872]; [MF] superoxide dismutase activity [GO:0004784]
				-2.56539																															probable glutathione peroxidase 4, transcript variant X2	LOC107842504	XM_016686389.1	XP_016541875.1		cann:107842504	Glutathione metabolism [cann00480]; Arachidonic acid metabolism [cann00590]; Metabolic pathways [cann01100]	glutathione peroxidase; GSH peroxidase; selenium-glutathione peroxidase; reduced glutathione peroxidase [1.11.1.9]	glutathione:hydrogen-peroxide oxidoreductase [1.11.1.9]	2 glutathione + H2O2 = glutathione disulfide + 2 H2O [RN:R00274]		PD-(D/E)XK nuclease superfamily [CL0236]; Thioredoxin-like [CL0172]; REase_AHJR-like [PF18743.1]; AhpC/TSA family [PF00578.21]; Glutathione peroxidase [PF00255.19]; Redoxin [PF08534.10]		[BP] response to oxidative stress [GO:0006979]; [MF] glutathione peroxidase activity [GO:0004602]
			1.6825	2.75363																															bifunctional 3-dehydroquinate dehydratase/shikimate dehydrogenase, chloroplastic, transcript variant X1	LOC107842508	XM_016686404.1	XP_016541890.1		cann:107842508	Phenylalanine, tyrosine and tryptophan biosynthesis [cann00400]; Metabolic pathways [cann01100]; Biosynthesis of secondary metabolites [cann01110]; Biosynthesis of amino acids [cann01230]	shikimate dehydrogenase; dehydroshikimic reductase; shikimate oxidoreductase; shikimate:NADP+ oxidoreductase; 5-dehydroshikimate reductase; shikimate 5-dehydrogenase; 5-dehydroshikimic reductase; DHS reductase; shikimate:NADP+ 5-oxidoreductase; AroE [1.1.1.25]; 3-dehydroquinate dehydratase; 3-dehydroquinate hydrolase; DHQase; dehydroquinate dehydratase; 3-dehydroquinase; 5-dehydroquinase; dehydro…	shikimate:NADP+ 3-oxidoreductase [1.1.1.25]; 3-dehydroquinate hydro-lyase (3-dehydroshikimate-forming) [4.2.1.10]	shikimate + NADP+ = 3-dehydroshikimate + NADPH + H+ [RN:R02413]; 3-dehydroquinate = 3-dehydroshikimate + H2O [RN:R03084]		Aminoacid dehydrogenase-like, N-terminal domain superfamily [CL0603]; Common phosphate binding-site TIM barrel superfamily [CL0036]; FAD/NAD(P)-binding Rossmann fold Superfamily [CL0063]; P-loop containing nucleoside triphosphate hydrolase superfamily [CL0023]; Periplasmic binding protein like [CL0144]; Purine and uridine phosphorylase superfamily [CL0408]; D-isomer specific 2-hydroxyacid dehydro…		[BP] embryo development ending in seed dormancy [GO:0009793]; [BP] shikimate metabolic process [GO:0019632]; [CC] chloroplast stroma [GO:0009570]; [MF] 3-dehydroquinate dehydratase activity [GO:0003855]; [MF] NADP binding [GO:0050661]; [MF] shikimate 3-dehydrogenase (NADP+) activity [GO:0004764]
				1.6907																															R3H domain-containing protein 4, transcript variant X1	LOC107842511	XM_016686406.1	XP_016541892.1		cann:107842511						R3H domain [PF01424.22]; R3H-associated N-terminal domain [PF13902.6]		[MF] nucleic acid binding [GO:0003676]
				-5.55295					-1.87749																										photosystem II reaction center Psb28 protein	LOC107842516	XM_016686414.1	XP_016541900.1		cann:107842516	Photosynthesis [cann00195]					Psb28 protein [PF03912.14]		[BP] photosynthesis [GO:0015979]; [CC] photosystem II oxygen evolving complex [GO:0009654]
			1.74541	2.69217																															probable aminopyrimidine aminohydrolase, mitochondrial	LOC107842524	XM_016686423.1	XP_016541909.1		cann:107842524	Thiamine metabolism [cann00730]; Metabolic pathways [cann01100]	thiamine phosphate phosphatase [3.1.3.100]	thiamine phosphate phosphohydrolase [3.1.3.100]	thiamine phosphate + H2O = thiamine + phosphate [RN:R02135]		Heme oxygenase-like superfamily [CL0230]; TENA/THI-4/PQQC family [PF03070.16]		[MF] hydrolase activity [GO:0016787]
				1.0805														1.14928		1.08348										1.35752	1.47919				desumoylating isopeptidase 1	LOC107842528	XM_016686424.1	XP_016541910.1		cann:107842528						Peptidase clan CA [CL0125]; PPPDE putative peptidase domain [PF05903.14]
				-1.63042																															bifunctional monothiol glutaredoxin-S16, chloroplastic	LOC107842530	XM_016686426.1	XP_016541912.1		cann:107842530						Thioredoxin-like [CL0172]; Glutaredoxin [PF00462.24]; SH3-binding, glutamic acid-rich protein [PF04908.15]		[BP] cell redox homeostasis [GO:0045454]; [CC] cell [GO:0005623]; [MF] electron transfer activity [GO:0009055]; [MF] protein disulfide oxidoreductase activity [GO:0015035]
				-3.25372															-1.08839	-1.39084												-1.15368			patellin-6	LOC107842540	XM_016686443.1	XP_016541929.1		cann:107842540						CRAL-TRIO domain superfamily [CL0512]; UBA superfamily [CL0214]; CRAL/TRIO domain [PF00650.20]; CRAL/TRIO, N-terminal domain [PF03765.15]		[BP] cellular response to auxin stimulus [GO:0071365]; [BP] protein localization involved in auxin polar transport [GO:1901703]; [CC] plasma membrane [GO:0005886]
				-2.53387																									1.21945	2.98672					uncharacterized LOC107842538, transcript variant X1	LOC107842538	XM_016686444.1	XP_016541930.1		cann:107842538						Cystine-knot cytokine superfamily [CL0079]; Ring-finger/U-box superfamily [CL0229]; Cystine knot toxins [PF17486.2]; RING-variant domain [PF12906.7]; Sporozoite P67 surface antigen [PF05642.11]; Ring finger domain [PF13639.6]		[MF] zinc ion binding [GO:0008270]
				-2.15003														-1.11744	-1.16849	-1.05231															uncharacterized LOC107842544, transcript variant X1	LOC107842544	XM_016686451.1	XP_016541937.1		cann:107842544						Protein of unknown function (DUF3741) [PF12552.8]; Domain of unknown function (DUF4378) [PF14309.6]; DUF761-associated sequence motif [PF14383.6]
				2.85577										1.67627							-1.69152									1.48559	1.15767				receptor-like protein 12	LOC107842554	XM_016686463.1	XP_016541949.1		cann:107842554						Leucine Rich Repeat [CL0022]; Leucine rich repeat N-terminal domain [PF08263.12]; Leucine Rich Repeat [PF00560.33]; Leucine Rich Repeat [PF07723.13]; Leucine Rich repeats (2 copies) [PF12799.7]; Leucine Rich repeat [PF13516.6]; Leucine rich repeat [PF13855.6]		[CC] integral component of membrane [GO:0016021]
				-1.93335																															probable glutathione peroxidase 5, transcript variant X2	LOC107842555	XM_016686465.1	XP_016541951.1		cann:107842555						Thioredoxin-like [CL0172]; Glutathione peroxidase [PF00255.19]		[BP] response to oxidative stress [GO:0006979]; [MF] glutathione peroxidase activity [GO:0004602]
				-1.45969																															putative E3 ubiquitin-protein ligase XBAT31, transcript variant X2	LOC107842564	XM_016686482.1	XP_016541968.1		cann:107842564						Ankyrin repeat superfamily [CL0465]; Ankyrin repeat [PF00023.30]; Ankyrin repeats (3 copies) [PF12796.7]; Ankyrin repeat [PF13606.6]; Ankyrin repeats (many copies) [PF13637.6]; Ankyrin repeats (many copies) [PF13857.6]; Circovirus protein of unknown function (DUF782) [PF05614.11]
				-1.23664																															alpha-glucan phosphorylase, H isozyme, transcript variant X2	LOC107842585	XM_016686518.1	XP_016542004.1		cann:107842585	Starch and sucrose metabolism [cann00500]; Metabolic pathways [cann01100]; Biosynthesis of secondary metabolites [cann01110]	glycogen phosphorylase; muscle phosphorylase a and b; amylophosphorylase; polyphosphorylase; amylopectin phosphorylase; glucan phosphorylase; alpha-glucan phosphorylase; 1,4-alpha-glucan phosphorylase; glucosan phosphorylase; granulose phosphorylase; maltodextrin phosphorylase; muscle phosphorylase; myophosphorylase; potato phosphorylase; starch phosphorylase; 1,4-alpha-D-glucan:phosphate alpha-D…	(1->4)-alpha-D-glucan:phosphate alpha-D-glucosyltransferase [2.4.1.1]	[(1->4)-alpha-D-glucosyl]n + phosphate = [(1->4)-alpha-D-glucosyl]n-1 + alpha-D-glucose 1-phosphate [RN:R01821 R06050]		Glycosyl transferase clan GT-B [CL0113]; Carbohydrate phosphorylase [PF00343.20]		[BP] carbohydrate metabolic process [GO:0005975]; [BP] response to cadmium ion [GO:0046686]; [BP] response to water deprivation [GO:0009414]; [CC] chloroplast [GO:0009507]; [CC] cytosol [GO:0005829]; [MF] glycogen phosphorylase activity [GO:0008184]; [MF] linear malto-oligosaccharide phosphorylase activity [GO:0102250]; [MF] pyridoxal phosphate binding [GO:0030170]; [MF] SHG alpha-glucan phosphor…
			6.56074	4.97675										2.31973			4.40095	4.57188	2.80864	4.00986									1.01472	5.10941	2.70755	3.46084			probable WRKY transcription factor 26	LOC107842605	XM_016686544.1	XP_016542030.1		cann:107842605	MAPK signaling pathway - plant [cann04016]; Plant-pathogen interaction [cann04626]					WRKY-GCM1 superfamily [CL0274]; WRKY DNA -binding domain [PF03106.15]		[CC] nucleus [GO:0005634]; [MF] DNA-binding transcription factor activity [GO:0003700]; [MF] sequence-specific DNA binding [GO:0043565]
			1.35143	1.1809																															myosin-6-like	LOC107842607	XM_016686547.1	XP_016542033.1		cann:107842607						EF-hand like superfamily [CL0220]; P-loop containing nucleoside triphosphate hydrolase superfamily [CL0023]; PEP carboxykinase-like superfamily [CL0374]; Src homology-3 domain [CL0010]; AAA ATPase domain [PF13191.6]; AAA domain [PF13238.6]; AAA domain [PF13401.6]; DIL domain [PF01843.19]; Uncharacterized protein conserved in archaea (DUF2120) [PF09893.9]; Protein of unknown function (DUF2894) [PF…		[BP] actin filament organization [GO:0007015]; [CC] myosin complex [GO:0016459]; [MF] actin binding [GO:0003779]; [MF] ATP binding [GO:0005524]; [MF] motor activity [GO:0003774]
			2.28284	5.09992														2.98363	2.92442																trihelix transcription factor GT-3b	LOC107842608	XM_016686548.1	XP_016542034.1		cann:107842608						Helix-turn-helix clan [CL0123]; Putative abortive phage resistance protein AbiGi, antitoxin [PF10899.8]; Alcohol dehydrogenase transcription factor Myb/SANT-like [PF10545.9]; Myb-like DNA-binding domain [PF00249.31]; Myb/SANT-like DNA-binding domain [PF13837.6]; Myb-like DNA-binding domain [PF13921.6]		[CC] nucleus [GO:0005634]; [MF] DNA-binding transcription factor activity [GO:0003700]; [MF] sequence-specific DNA binding [GO:0043565]
				-2.32092																															protein LOW PSII ACCUMULATION 1, chloroplastic, transcript variant X1	LOC107842632	XM_016686578.1	XP_016542064.1		cann:107842632						Adenylosuccinate lyase C-terminus [PF10397.9]; Low psii accumulation1 / Rep27 [PF11998.8]		[CC] integral component of membrane [GO:0016021]
				-4.65809															-1.12908																vacuolar cation/proton exchanger 3-like	LOC107842673	XM_016686625.1	XP_016542111.1		cann:107842673						Sodium/calcium exchanger protein [PF01699.24]; Poxvirus virion envelope protein A14 [PF05767.12]		[CC] integral component of membrane [GO:0016021]; [CC] vacuolar membrane [GO:0005774]; [MF] calcium:proton antiporter activity [GO:0015369]
				1.27961																															26S proteasome regulatory subunit 4 homolog A	LOC107842679	XM_016686630.1	XP_016542116.1		cann:107842679	Proteasome [cann03050]					AAA+ ATPase lid domain superfamily [CL0671]; OB fold [CL0021]; P-loop containing nucleoside triphosphate hydrolase superfamily [CL0023]; ATPase family associated with various cellular activities (AAA) [PF00004.29]; AAA ATPase domain [PF13191.6]; AAA domain [PF13238.6]; AAA domain (Cdc48 subfamily) [PF07724.14]; AAA domain [PF13401.6]; AAA domain [PF13479.6]; AAA domain [PF13481.6]; AAA domain [PF…		[BP] protein catabolic process [GO:0030163]; [CC] cytoplasm [GO:0005737]; [MF] ATP binding [GO:0005524]; [MF] peptidase activity [GO:0008233]
				-2.8689					-1.45046																										chlorophyll synthase, chloroplastic	LOC107842693	XM_016686650.1	XP_016542136.1		cann:107842693	Porphyrin and chlorophyll metabolism [cann00860]; Metabolic pathways [cann01100]; Biosynthesis of secondary metabolites [cann01110]	bacteriochlorophyll a synthase; bchG (gene name) [2.5.1.133]; chlorophyll synthase [2.5.1.62]	geranylgeranyl-diphosphate:bacteriochlorophyllide-a geranylgeranytransferase [2.5.1.133]; chlorophyllide-a:phytyl-diphosphate phytyltransferase [2.5.1.62]	geranylgeranyl diphosphate + bacteriochlorophyllide a = geranylgeranyl-bacteriochlorophyllide a + diphosphate [RN:R11514]; chlorophyllide a + phytyl diphosphate = chlorophyll a + diphosphate [RN:R06284]		Terpenoid synthases superfamily [CL0613]; UbiA prenyltransferase family [PF01040.18]		[BP] chlorophyll biosynthetic process [GO:0015995]; [CC] integral component of membrane [GO:0016021]; [MF] chlorophyll synthetase activity [GO:0046408]
				1.85807																															RAN GTPase-activating protein 2, transcript variant X2	LOC107842698	XM_016686654.1	XP_016542140.1		cann:107842698	RNA transport [cann03013]					Leucine Rich Repeat [CL0022]; Leucine Rich Repeat [PF00560.33]; Leucine Rich repeats (2 copies) [PF12799.7]; Leucine Rich repeat [PF13516.6]; Leucine rich repeat [PF13855.6]; WPP domain [PF13943.6]		[BP] cytokinesis by cell plate formation [GO:0000911]; [CC] cell division site [GO:0032153]; [CC] cell plate [GO:0009504]; [CC] nuclear envelope [GO:0005635]; [CC] plasma membrane [GO:0005886]
				-3.46148																															chloroplast stem-loop binding protein of 41 kDa a, chloroplastic	LOC107842699	XM_016686656.1	XP_016542142.1		cann:107842699						FAD/NAD(P)-binding Rossmann fold Superfamily [CL0063]; Glycosyl transferase clan GT-B [CL0113]; NAD dependent epimerase/dehydratase family [PF01370.21]; GDP-mannose 4,6 dehydratase [PF16363.5]; Glycosyl transferase 4-like [PF13477.6]; NAD(P)H-binding [PF13460.6]; YjeF-related protein N-terminus [PF03853.15]		[MF] catalytic activity [GO:0003824]; [MF] coenzyme binding [GO:0050662]
				-2.3702																															ribosome-recycling factor, chloroplastic, transcript variant X1	LOC107842710	XM_016686666.1	XP_016542152.1		cann:107842710						Death Domain Superfamily [CL0041]; Tetratrico peptide repeat superfamily [CL0020]; YjbJ-CsbD-like superfamily [CL0406]; Arginine and glutamate-rich 1 [PF15346.6]; CHIP N-terminal tetratricopeptide repeat domain [PF18391.1]; Death effector domain [PF01335.21]; Dihydroneopterin aldolase [PF04038.12]; Uncharacterized protein conserved in bacteria (DUF2312) [PF10073.9]; Domain of unknown function (DU…		[BP] translation [GO:0006412]
				1.15847																															pre-mRNA-splicing factor 18	LOC107842711	XM_016686668.1	XP_016542154.1		cann:107842711	Spliceosome [cann03040]					eIF3 subunit 6 N terminal domain [PF09440.10]; Prp18 domain [PF02840.15]; pre-mRNA processing factor 4 (PRP4) like [PF08799.11]		[BP] RNA splicing [GO:0008380]; [CC] spliceosomal complex [GO:0005681]
				-3.47265					-1.40001																										COMPASS-like H3K4 histone methylase component WDR5B	LOC107842712	XM_016686669.1	XP_016542155.1		cann:107842712						Beta propeller clan [CL0186]; Anaphase-promoting complex subunit 4 WD40 domain [PF12894.7]; Eukaryotic translation initiation factor eIF2A [PF08662.11]; WD repeat-containing and planar cell polarity effector protein Fritz [PF11768.8]; Nucleoporin Nup120/160 [PF11715.8]; Partner and localizer of BRCA2 WD40 domain [PF16756.5]; WD domain, G-beta repeat [PF00400.32]; WD40-like domain [PF17005.5]		[MF] methyltransferase activity [GO:0008168]
				-2.67351																															serine/threonine-protein kinase dst1-like, transcript variant X4	LOC107842717	XM_016686674.1	XP_016542160.1		cann:107842717						Protein kinase superfamily [CL0016]; Ring-finger/U-box superfamily [CL0229]; Protein kinase domain [PF00069.25]; Protein tyrosine kinase [PF07714.17]; Zinc finger, C3HC4 type (RING finger) [PF00097.25]; Zinc finger, C3HC4 type (RING finger) [PF13923.6]; Zinc finger, C3HC4 type (RING finger) [PF13920.6]; Ring finger domain [PF13639.6]; RING-type zinc-finger [PF13445.6]		[MF] ATP binding [GO:0005524]; [MF] protein kinase activity [GO:0004672]
[truncated: 5,158 more rows]
[truncated: 3 more columns]

## Sheet: ObPV 4 hpi
	-10 0 10
	ObPV 4 hpi		ABA						ET						MeJA						SA						NCBI					KEGG						Pfam		Gene Ontology		Arabidopsis homolog
			1 hpi	3 hpi	6 hpi	12 hpi	24 hpi		1 hpi	3 hpi	6 hpi	12 hpi	24 hpi		1 hpi	3 hpi	6 hpi	12 hpi	24 hpi		1 hpi	3 hpi	6 hpi	12 hpi	24 hpi		Description	Gene ID	RefSeq RNA ID	RefSeq Protein ID		Entry ID	Pathway	Enzyme	SysName	Reaction		Clans & Families		Biological Process (BP); Cellular Component (CC); Molecular Function (MF)		TAIR ID	e-value	identity
[truncated: 174 more rows]

## Sheet: ObPV 8 hpi
	-10 0 10
[truncated: 244 more rows]

## Sheet: ObPV 24 hpi
	-10 0 10
[truncated: 1,992 more rows]

## Sheet: ObPV 48 hpi
	-10 0 10
[truncated: 5,276 more rows]

## Sheet: PMMoV 4 hpi
	-10 0 10
[truncated: 182 more rows]

## Sheet: PMMoV 8 hpi
	-10 0 10
[truncated: 6 more rows]

## Sheet: PMMoV 24 hpi
	-10 0 10
[truncated: 23 more rows]

## Sheet: PMMoV 48 hpi
	-10 0 10
[truncated: 715 more rows]
