# Supplementary material for: Transcriptome profiling of pepper leaves by RNA-Seq during an incompatible and a compatible pepper-tobamovirus interaction
Source: Sci Rep. 2021 Oct 19;11:20680. doi: 10.1038/s41598-021-00002-5 (PMC8526828; doi:10.1038/s41598-021-00002-5)
Supplement: Supplementary file 3 — Supplementary Table S3. [file 41598_2021_2_MOESM3_ESM.xlsx]

## Sheet: ObPV 4 hpi (-)
	Supplementary Table S3																											-10				0				10
	GO (BiNGO) enrichment analysis of differentially expressed genes (DEGs) in pepper leaves inoculated with Obuda pepper virus (ObPV) or Pepper mild mottle virus (PMMoV).
	BiNGO enrichment analysis [ObPV 4 hpi (-)]								NCBI					KEGG						Pfam		Gene Ontology		Arabidopsis homolog				ObPV					PMMoV
	Over-represented GO terms	p-value	corr p-value	x	n	X	N		Gene ID	RefSeq RNA ID	RefSeq Protein ID	Description		Entry ID	Pathway	Enzyme	SysName	Reaction		Clans & Families		Biological Process (BP); Cellular Component (CC); Molecular Function (MF)		TAIR ID	e-value	identity		4 hpi	8 hpi	24 hpi	48 hpi		4 hpi	8 hpi	24 hpi	48 hpi
	[CC] thylakoid [GO:0009579]	2.99e-05	0.00114	3	31	30	15220		LOC107850937	XM_016695797.1	XP_016551283.1	probable serine/threonine-protein kinase kinX		cann:107850937						Adenylate kinase, active site lid [PF05191.14]; CAAD domains of cyanobacterial aminoacyl-tRNA synthetase [PF14159.6]		[CC] thylakoid [GO:0009579]; [MF] kinase activity [GO:0016301]		AT4G38100	7.39e-30	45.205		-1.77189		-1.43303	-4.64708					-1.14403
									LOC107845539	XM_016689919.1	XP_016545405.1	protein CURVATURE THYLAKOID 1A, chloroplastic-like, transcript variant X1		cann:107845539						CAAD domains of cyanobacterial aminoacyl-tRNA synthetase [PF14159.6]; Tapetum specific protein TAP35/TAP44 [PF07265.11]		[CC] integral component of membrane [GO:0016021]; [CC] thylakoid [GO:0009579]		AT4G01150	2.23e-67	62.353		-1.70766		-3.22623	-5.35547					-1.17643
									LOC107843398	XM_016687669.1	XP_016543155.1	serine/threonine-protein kinase STN8, chloroplastic		cann:107843398						Protein kinase superfamily [CL0016]; Phosphotransferase enzyme family [PF01636.23]; Kinetochore Sim4 complex subunit FTA2 [PF13095.6]; Lipopolysaccharide kinase (Kdo/WaaP) family [PF06293.14]; Kinase-like [PF14531.6]; Protein kinase domain [PF00069.25]; Fungal protein kinase [PF17667.1]; Protein tyrosine kinase [PF07714.17]; Seadornavirus VP7 [PF07387.11]; Membrane-associated tegument protein [PF…		[BP] photosystem II stabilization [GO:0042549]; [CC] chloroplast [GO:0009507]; [CC] thylakoid [GO:0009579]; [MF] ATP binding [GO:0005524]; [MF] protein kinase activity [GO:0004672]		AT5G01920	0	67.589		-2.73387			-3.6037		-1.6266
	[MF] oxidoreductase activity [GO:0016491]	0.000343	0.00652	6	493	30	15220		LOC107859820	XM_016704937.1	XP_016560423.1	uncharacterized LOC107859820		cann:107859820						FAD/NAD(P)-binding Rossmann fold Superfamily [CL0063]; Flavin containing amine oxidoreductase [PF01593.24]; FAD dependent oxidoreductase [PF01266.24]; FAD binding domain [PF00890.24]; FAD binding domain [PF01494.19]; FAD dependent oxidoreductase [PF12831.7]; Glucose inhibited division protein A [PF01134.22]; HI0933-like protein [PF03486.14]; Lycopene cyclase protein [PF05834.12]; NAD(P)-binding R…		[MF] oxidoreductase activity [GO:0016491]		AT3G09580	0	61.411		-1.56363		-2.19017	-2.9907
									LOC107864479	XM_016710842.1	XP_016566328.1	auxin-induced protein PCNT115-like, transcript variant X1		cann:107864479						Aldo/keto reductase family [PF00248.21]		[MF] oxidoreductase activity [GO:0016491]		AT1G60710	0	75.731		-1.73488			-5.36534
									LOC107863364	XM_016709248.1	XP_016564734.1	gibberellin 20 oxidase 1-like		cann:107863364	Diterpenoid biosynthesis [cann00904]; Metabolic pathways [cann01100]; Biosynthesis of secondary metabolites [cann01110]	gibberellin-44 dioxygenase; oxygenase, gibberellin A44 oxidase; (gibberellin-44), 2-oxoglutarate:oxygen oxidoreductase [1.14.11.12]	(gibberellin-44),2-oxoglutarate:oxygen oxidoreductase [1.14.11.12]	gibberellin 44 + 2-oxoglutarate + O2 = gibberellin 19 + succinate + CO2 [RN:R07184]		Cupin fold [CL0029]; 2OG-Fe(II) oxygenase superfamily [PF03171.20]; non-haem dioxygenase in morphine synthesis N-terminal [PF14226.6]		[MF] metal ion binding [GO:0046872]; [MF] oxidoreductase activity [GO:0016491]		AT4G25420	1.04e-180	68.091		-1.86413		-2.27355	-6.32269
									LOC107873416	XM_016720261.1	XP_016575747.1	internal alternative NAD(P)H-ubiquinone oxidoreductase A1, mitochondrial		cann:107873416		NADH:ubiquinone reductase (non-electrogenic); ubiquinone reductase (ambiguous); coenzyme Q reductase (ambiguous); dihydronicotinamide adenine dinucleotide-coenzyme Q reductase (ambiguous); DPNH-coenzyme Q reductase (ambiguous); DPNH-ubiquinone reductase (ambiguous); NADH-coenzyme Q oxidoreductase (ambiguous); NADH-coenzyme Q reductase (ambiguous); NADH-CoQ oxidoreductase (ambiguous); NADH-CoQ red…	NADH:ubiquinone oxidoreductase [1.6.5.9]	NADH + H+ + ubiquinone = NAD+ + ubiquinol [RN:R02163]		FAD/NAD(P)-binding Rossmann fold Superfamily [CL0063]; Pyridine nucleotide-disulphide oxidoreductase [PF00070.27]; Pyridine nucleotide-disulphide oxidoreductase [PF07992.14]		[MF] oxidoreductase activity [GO:0016491]		AT1G07180	0	72.125		-2.11563			-5.48569
									LOC107839780	XM_016683411.1	XP_016538897.1	ferric reduction oxidase 7, chloroplastic-like		cann:107839780		ferric-chelate reductase (NADH); ferric chelate reductase (ambiguous); iron chelate reductase (ambiguous); NADH:Fe3+-EDTA reductase; NADH2:Fe3+ oxidoreductase; ferB (gene name); Fe(II):NAD+ oxidoreductase [1.16.1.7]	Fe(II)-siderophore:NAD+ oxidoreductase [1.16.1.7]	2 Fe(II)-siderophore + NAD+ + H+ = 2 Fe(III)-siderophore + NADH [RN:R00092]		Ferredoxin / Ferric reductase-like NAD binding [CL0091]; Riboflavin synthase/Ferredoxin reductase FAD binding domain [CL0076]; Transmembrane di-heme cytochrome superfamily [CL0328]; FAD-binding domain [PF08022.12]; Ferric reductase like transmembrane component [PF01794.19]; Oxidoreductase NAD-binding domain [PF00175.21]; Ferric reductase NAD binding domain [PF08030.12]		[CC] integral component of membrane [GO:0016021]; [MF] oxidoreductase activity [GO:0016491]		AT5G49730	0	57.741		-2.82884	-1.5032	-3.91094	-8.13195		-2.07542
									LOC107859639	XM_016704700.1	XP_016560186.1	reticuline oxidase-like protein		cann:107859639						FAD-linked oxidase C-terminal domain superfamily [CL0277]; PCMH-like FAD binding [CL0077]; Berberine and berberine like [PF08031.12]; FAD binding domain [PF01565.23]		[MF] FAD binding [GO:0071949]; [MF] oxidoreductase activity [GO:0016491]						-2.06664

## Sheet: ObPV 24 hpi (-)
																												-10				0				10
	BiNGO enrichment analysis [ObPV 24 hpi (-)]								NCBI					KEGG						Pfam		Gene Ontology		Arabidopsis homolog				ObPV					PMMoV
	Over-represented GO terms	p-value	corr p-value	x	n	X	N		Gene ID	RefSeq RNA ID	RefSeq Protein ID	Description		Entry ID	Pathway	Enzyme	SysName	Reaction		Clans & Families		Biological Process (BP); Cellular Component (CC); Molecular Function (MF)		TAIR ID	e-value	identity		4 hpi	8 hpi	24 hpi	48 hpi		4 hpi	8 hpi	24 hpi	48 hpi
	[BP] photosynthesis [GO:0015979]	4.74e-20	3.98e-18	25	101	324	15220		LOC107846834	XM_016691109.1	XP_016546595.1	photosynthetic NDH subunit of lumenal location 2, chloroplastic, transcript variant X1		cann:107846834	Photosynthesis [cann00195]					Oxygen evolving enhancer protein 3 (PsbQ) [PF05757.11]		[BP] photosynthesis [GO:0015979]; [CC] extrinsic component of membrane [GO:0019898]; [CC] photosystem II oxygen evolving complex [GO:0009654]; [MF] calcium ion binding [GO:0005509]		AT1G14150	3.29e-61	48.187		-2.20504		-4.15147	-5.3386
									LOC107839128	XM_016682497.1	XP_016537983.1	thylakoid lumenal 19 kDa protein, chloroplastic		cann:107839128						Mog1p/PsbP-like superfamily [CL0619]; PsbP [PF01789.16]		[BP] photosynthesis [GO:0015979]; [CC] extrinsic component of membrane [GO:0019898]; [CC] photosystem II oxygen evolving complex [GO:0009654]; [MF] calcium ion binding [GO:0005509]		AT3G63540	8.64e-83	82.609				-1.76655	-5.13353					-1.87003
									LOC107845875	XM_016690370.1	XP_016545856.1	photosynthetic NDH subunit of lumenal location 1, chloroplastic		cann:107845875						Glycoside hydrolase/deacetylase superfamily [CL0158]; Mog1p/PsbP-like superfamily [CL0619]; Ribonuclease H-like superfamily [CL0219]; DDE superfamily endonuclease [PF03184.19]; GxGYxYP putative glycoside hydrolase C-terminal domain [PF14323.6]; PsbP [PF01789.16]		[BP] photosynthesis [GO:0015979]; [CC] chloroplast thylakoid membrane [GO:0009535]; [CC] extrinsic component of membrane [GO:0019898]; [CC] photosystem II oxygen evolving complex [GO:0009654]; [MF] calcium ion binding [GO:0005509]		AT2G39470	1.64e-94	57.826				-1.68125	-6.47605					-1.43964
									LOC107841830	XM_016685678.1	XP_016541164.1	uncharacterized LOC107841830		cann:107841830						Photosystem II reaction centre X protein (PsbX) [PF06596.11]		[BP] photosynthesis [GO:0015979]; [CC] integral component of membrane [GO:0016021]; [CC] photosystem II [GO:0009523]		AT2G06520	1.24e-22	47.619				-1.71303	-6.40155					-2.8063
									LOC107848242	XM_016692956.1	XP_016548442.1	photosystem I reaction center subunit psaK, chloroplastic		cann:107848242	Photosynthesis [cann00195]					Photosystem I psaG / psaK [PF01241.18]		[BP] photosynthesis [GO:0015979]; [CC] photosystem I [GO:0009522]		AT1G30380	1.1e-78	86.923				-1.63244	-3.77266					-1.6309
									LOC107856476	XM_016701483.1	XP_016556969.1	oxygen-evolving enhancer protein 2, chloroplastic		cann:107856476	Photosynthesis [cann00195]					Mog1p/PsbP-like superfamily [CL0619]; PsbP [PF01789.16]; Oxygen evolving enhancer protein 3 (PsbQ) [PF05757.11]		[BP] photosynthesis [GO:0015979]; [CC] extrinsic component of membrane [GO:0019898]; [CC] photosystem II oxygen evolving complex [GO:0009654]; [MF] calcium ion binding [GO:0005509]		AT1G06680	1.35e-145	77.947				-1.29279	-5.22879					-1.47314
									LOC107873079	XM_016719800.1	XP_016575286.1	photosystem I reaction center subunit II, chloroplastic		cann:107873079	Photosynthesis [cann00195]; Metabolic pathways [cann01100]					PsaD [PF02531.16]		[BP] photosynthesis [GO:0015979]; [CC] photosystem I reaction center [GO:0009538]		AT1G03130	3.45e-108	76.961				-1.30245	-4.29009					-1.55573
									LOC107843200	XM_016687420.1	XP_016542906.1	photosystem II reaction center W protein, chloroplastic-like		cann:107843200	Photosynthesis [cann00195]					Photosystem II reaction centre W protein (PsbW) [PF07123.12]		[BP] photosynthesis [GO:0015979]; [CC] chloroplast [GO:0009507]; [CC] integral component of membrane [GO:0016021]; [CC] photosystem II [GO:0009523]		AT2G30570	7.73e-42	59.398				-1.91857	-5.4978					-1.61038
									LOC107845435	XM_016689752.1	XP_016545238.1	protochlorophyllide reductase-like		cann:107845435	Porphyrin and chlorophyll metabolism [cann00860]; Metabolic pathways [cann01100]; Biosynthesis of secondary metabolites [cann01110]	protochlorophyllide reductase; NADPH2-protochlorophyllide oxidoreductase; NADPH-protochlorophyllide oxidoreductase; NADPH-protochlorophyllide reductase; protochlorophyllide oxidoreductase (ambiguous); protochlorophyllide photooxidoreductase; light-dependent protochlorophyllide reductase [1.3.1.33]	chlorophyllide-a:NADP+ 7,8-oxidoreductase [1.3.1.33]	chlorophyllide a + NADP+ = protochlorophyllide + NADPH + H+ [RN:R03845]		FAD/NAD(P)-binding Rossmann fold Superfamily [CL0063]; short chain dehydrogenase [PF00106.25]; Enoyl-(Acyl carrier protein) reductase [PF13561.6]; NAD(P)H binding domain of trans-2-enoyl-CoA reductase [PF12242.8]; KR domain [PF08659.10]		[BP] chlorophyll biosynthetic process [GO:0015995]; [BP] photosynthesis [GO:0015979]; [CC] chloroplast [GO:0009507]; [MF] protochlorophyllide reductase activity [GO:0016630]		AT5G54190	0	79.259				-3.08456	-7.265		-1.21758			-2.80819
									LOC107862250	XM_016707759.1	XP_016563245.1	geranylgeranyl diphosphate reductase, chloroplastic		cann:107862250	Porphyrin and chlorophyll metabolism [cann00860]; Terpenoid backbone biosynthesis [cann00900]; Metabolic pathways [cann01100]; Biosynthesis of secondary metabolites [cann01110]	geranylgeranyl-bacteriochlorophyllide a reductase; geranylgeranyl-bacteriopheophytin reductase; bchP (gene name) [1.3.1.111]; geranylgeranyl diphosphate reductase; geranylgeranyl reductase; CHL P [1.3.1.83]	bacteriochlorophyll-a:NADP+ oxidoreductase (geranylgeranyl-reducing) [1.3.1.111]; geranylgeranyl-diphosphate:NADP+ oxidoreductase [1.3.1.83]	bacteriochlorophyll a + 3 NADP+ = geranylgeranyl bacteriochlorophyllide a + 3 NADPH + 3 H+ [RN:R11226]; phytyl diphosphate + 3 NADP+ = geranylgeranyl diphosphate + 3 NADPH + 3 H+ [RN:R02063]		FAD/NAD(P)-binding Rossmann fold Superfamily [CL0063]; Ferritin-like Superfamily [CL0044]; Helix-turn-helix clan [CL0123]; FAD dependent oxidoreductase [PF01266.24]; FAD binding domain [PF00890.24]; FAD binding domain [PF01494.19]; FAD dependent oxidoreductase [PF12831.7]; Glucose inhibited division protein A [PF01134.22]; HI0933-like protein [PF03486.14]; Helix-turn-helix domain [PF12728.7]; Lyc…		[BP] chlorophyll biosynthetic process [GO:0015995]; [BP] photosynthesis [GO:0015979]; [CC] chloroplast envelope [GO:0009941]; [CC] chloroplast thylakoid membrane [GO:0009535]; [MF] FAD binding [GO:0071949]; [MF] geranylgeranyl reductase activity [GO:0045550]; [MF] oxidoreductase activity, acting on the CH-CH group of donors, NAD or NADP as acceptor [GO:0016628]		AT1G74470	0	80.215				-2.34686	-6.67012		-1.35961	1.08998		-2.51606
									LOC107840912	XM_016684860.1	XP_016540346.1	uncharacterized LOC107840912		cann:107840912						Photosystem II reaction centre X protein (PsbX) [PF06596.11]		[BP] photosynthesis [GO:0015979]; [CC] photosystem II [GO:0009523]				0				-2.61792	-6.32999		-1.31439			-2.25374
									LOC107840911	XM_016684859.1	XP_016540345.1	uncharacterized LOC107840911		cann:107840911						Photosystem II reaction centre X protein (PsbX) [PF06596.11]		[BP] photosynthesis [GO:0015979]; [CC] integral component of membrane [GO:0016021]; [CC] photosystem II [GO:0009523]		AT2G06520	2.25e-24	49.606				-2.13805	-6.60508					-2.56675
									LOC107875373	XM_016722072.1	XP_016577558.1	photosystem I reaction center subunit XI, chloroplastic-like		cann:107875373	Photosynthesis [cann00195]					Photosystem I reaction centre subunit XI [PF02605.15]		[BP] photosynthesis [GO:0015979]; [CC] photosystem I reaction center [GO:0009538]		AT4G12800	6.92e-108	82.727				-1.10398	-3.8489					-1.43776
									LOC107859535	XM_016704580.1	XP_016560066.1	oxygen-evolving enhancer protein 3-2, chloroplastic		cann:107859535	Photosynthesis [cann00195]					Oxygen evolving enhancer protein 3 (PsbQ) [PF05757.11]		[BP] photosynthesis [GO:0015979]; [CC] extrinsic component of membrane [GO:0019898]; [CC] photosystem II oxygen evolving complex [GO:0009654]; [MF] calcium ion binding [GO:0005509]		AT4G05180	1.63e-107	67.672				-1.10491	-5.87617					-1.45947
									LOC107845383	XM_016689673.1	XP_016545159.1	magnesium-chelatase subunit ChlI, chloroplastic		cann:107845383	Porphyrin and chlorophyll metabolism [cann00860]; Metabolic pathways [cann01100]; Biosynthesis of secondary metabolites [cann01110]	magnesium chelatase; protoporphyrin IX magnesium-chelatase; protoporphyrin IX Mg-chelatase; magnesium-protoporphyrin IX chelatase; magnesium-protoporphyrin chelatase; magnesium-chelatase; Mg-chelatase; Mg-protoporphyrin IX magnesio-lyase [6.6.1.1]	Mg-protoporphyrin IX magnesium-lyase [6.6.1.1]	ATP + protoporphyrin IX + Mg2+ + H2O = ADP + phosphate + Mg-protoporphyrin IX + 2 H+ [RN:R03877]		AAA+ ATPase lid domain superfamily [CL0671]; P-loop containing nucleoside triphosphate hydrolase superfamily [CL0023]; ATPase family associated with various cellular activities (AAA) [PF00004.29]; AAA ATPase domain [PF13191.6]; AAA domain [PF13238.6]; AAA domain [PF13401.6]; P-loop containing region of AAA domain [PF13555.6]; AAA domain (dynein-related subfamily) [PF07728.14]; P-loop containing d…		[BP] chlorophyll biosynthetic process [GO:0015995]; [BP] photosynthesis [GO:0015979]; [CC] chloroplast [GO:0009507]; [MF] ATP binding [GO:0005524]; [MF] magnesium chelatase activity [GO:0016851]		AT4G18480	0	76.457				-1.19729	-2.72574
									LOC107866881	XM_016712888.1	XP_016568374.1	photosystem I reaction center subunit IV B, chloroplastic		cann:107866881	Photosynthesis [cann00195]; Metabolic pathways [cann01100]					Electron transport accessory protein superfamily [CL0610]; Photosystem I reaction centre subunit IV / PsaE [PF02427.17]		[BP] photosynthesis [GO:0015979]; [CC] photosystem I reaction center [GO:0009538]		AT2G20260	4.33e-41	58.503				-1.54118	-5.35631					-1.19161
									LOC107878867	XM_016726026.1	XP_016581512.1	photosystem I reaction center subunit V, chloroplastic		cann:107878867	Photosynthesis [cann00195]					Photosystem I psaG / psaK [PF01241.18]		[BP] photosynthesis [GO:0015979]; [CC] integral component of membrane [GO:0016021]; [CC] photosystem I [GO:0009522]		AT1G55670	4.34e-66	75.714				-1.88553	-6.608					-2.33737
									LOC107875316	XM_016721980.1	XP_016577466.1	photosystem I reaction center subunit IV A, chloroplastic] [partial=5'] [exception=annotated by transcript or proteomic data		cann:107875316	Photosynthesis [cann00195]; Metabolic pathways [cann01100]					Electron transport accessory protein superfamily [CL0610]; Photosystem I reaction centre subunit IV / PsaE [PF02427.17]		[BP] photosynthesis [GO:0015979]; [CC] photosystem I reaction center [GO:0009538]		AT2G20260	3.39e-42	58.042				-1.15405	-5.25529					-1.58075
									LOC107872797	XM_016719404.1	XP_016574890.1	psbP domain-containing protein 6, chloroplastic		cann:107872797						Mog1p/PsbP-like superfamily [CL0619]; PsbP [PF01789.16]		[BP] photosynthesis [GO:0015979]; [CC] extrinsic component of membrane [GO:0019898]; [CC] photosystem II oxygen evolving complex [GO:0009654]; [MF] calcium ion binding [GO:0005509]		AT3G56650	6.03e-125	78.281				-2.42896	-3.92191
									LOC107870732	XM_016717340.1	XP_016572826.1	uncharacterized LOC107870732] [partial=5'] [exception=annotated by transcript or proteomic data		cann:107870732						Photosystem II reaction centre X protein (PsbX) [PF06596.11]		[BP] photosynthesis [GO:0015979]; [CC] integral component of membrane [GO:0016021]; [CC] photosystem II [GO:0009523]		AT2G06520	8.8e-33	60.163				-1.22203	-4.82373					-1.34458
									LOC107844032	XM_016688502.1	XP_016543988.1	photosystem II core complex proteins psbY, chloroplastic		cann:107844032	Photosynthesis [cann00195]					Photosystem II protein Y (PsbY) [PF06298.11]; Rpn9 C-terminal helix [PF18261.1]		[BP] photosynthesis [GO:0015979]; [CC] integral component of membrane [GO:0016021]; [CC] photosystem II [GO:0009523]; [MF] manganese ion binding [GO:0030145]		AT1G67740	3.74e-45	50.521				-1.93655	-6.06576		-1.20205			-1.92523
									LOC107844048	XM_016688535.1	XP_016544021.1	magnesium-protoporphyrin IX monomethyl ester [oxidative] cyclase, chloroplastic		cann:107844048	Porphyrin and chlorophyll metabolism [cann00860]; Metabolic pathways [cann01100]; Biosynthesis of secondary metabolites [cann01110]	magnesium-protoporphyrin IX monomethyl ester (oxidative) cyclase; Mg-protoporphyrin IX monomethyl ester (oxidative) cyclase [1.14.13.81]	magnesium-protoporphyrin-IX 13-monomethyl ester,NADPH:oxygen oxidoreductase (hydroxylating) [1.14.13.81]	magnesium-protoporphyrin IX 13-monomethyl ester + 3 NADPH + 3 H+ + 3 O2 = 3,8-divinyl protochlorophyllide a + 3 NADP+ + 5 H2O (overall reaction) [RN:R10068]; (1a) magnesium-protoporphyrin IX 13-monomethyl ester + NADPH + H+ + O2 = 131-hydroxy-magnesium-protoporphyrin IX 13-monomethyl ester + NADP+ + H2O [RN:R06265]; (1b) 131-hydroxy-magnesium-protoporphyrin IX 13-monomethyl ester + NADPH + H+ + O…		Ferritin-like Superfamily [CL0044]; Fatty acid desaturase [PF03405.14]; Rubrerythrin [PF02915.17]		[BP] chlorophyll biosynthetic process [GO:0015995]; [BP] photosynthesis [GO:0015979]; [MF] magnesium-protoporphyrin IX monomethyl ester (oxidative) cyclase activity [GO:0048529]; [MF] metal ion binding [GO:0046872]		AT3G56940	0	83.374				-1.73936	-5.20748		-1.44418			-1.45745
									LOC107874570	XM_016721332.1	XP_016576818.1	photosystem II reaction center W protein, chloroplastic-like, transcript variant X1		cann:107874570	Photosynthesis [cann00195]					Photosystem II reaction centre W protein (PsbW) [PF07123.12]		[BP] photosynthesis [GO:0015979]; [CC] chloroplast [GO:0009507]; [CC] integral component of membrane [GO:0016021]; [CC] photosystem II [GO:0009523]		AT2G30570	9.64e-38	59.091				-2.00024						-2.15197
									LOC107858580	XM_016703308.1	XP_016558794.1	ribulose bisphosphate carboxylase small chain 8B, chloroplastic		cann:107858580	Glyoxylate and dicarboxylate metabolism [cann00630]; Carbon fixation in photosynthetic organisms [cann00710]; Metabolic pathways [cann01100]; Biosynthesis of secondary metabolites [cann01110]; Carbon metabolism [cann01200]	ribulose-bisphosphate carboxylase; D-ribulose 1,5-diphosphate carboxylase; D-ribulose-1,5-bisphosphate carboxylase; RuBP carboxylase; carboxydismutase; diphosphoribulose carboxylase; ribulose 1,5-bisphosphate carboxylase; ribulose 1,5-bisphosphate carboxylase/oxygenase; ribulose 1,5-diphosphate carboxylase; ribulose 1,5-diphosphate carboxylase/oxygenase; ribulose bisphosphate carboxylase/oxygenas…	3-phospho-D-glycerate carboxy-lyase (dimerizing; D-ribulose-1,5-bisphosphate-forming) [4.1.1.39]	2 3-phospho-D-glycerate + 2 H+ = D-ribulose 1,5-bisphosphate + CO2 + H2O [RN:R00024]		Ribulose-1,5-bisphosphate carboxylase small subunit [PF12338.8]; Ribulose bisphosphate carboxylase, small chain [PF00101.20]		[BP] carbon fixation [GO:0015977]; [BP] photorespiration [GO:0009853]; [BP] photosynthesis [GO:0015979]; [CC] chloroplast [GO:0009507]; [MF] monooxygenase activity [GO:0004497]; [MF] ribulose-bisphosphate carboxylase activity [GO:0016984]		AT5G38410	2.83e-103	75.556				-1.59164	-5.62603					-2.22643
									LOC107851947	XM_016697001.1	XP_016552487.1	photosystem I reaction center subunit N, chloroplastic		cann:107851947	Photosynthesis [cann00195]					Photosystem I reaction centre subunit N (PSAN or PSI-N) [PF05479.11]; Oxygen evolving enhancer protein 3 (PsbQ) [PF05757.11]		[BP] photosynthesis [GO:0015979]; [CC] chloroplast thylakoid membrane [GO:0009535]; [CC] photosystem I [GO:0009522]		AT5G64040	1.44e-81	69.006				-1.84239	-6.05223					-1.85459
	[CC] chloroplast [GO:0009507]	1.66e-07	6.98e-06	27	405	324	15220		LOC107860527	XM_016705911.1	XP_016561397.1	granule-bound starch synthase 2, chloroplastic/amyloplastic		cann:107860527	Starch and sucrose metabolism [cann00500]; Metabolic pathways [cann01100]; Biosynthesis of secondary metabolites [cann01110]	starch synthase (glycosyl-transferring); ADP-glucose---starch glucosyltransferase; adenosine diphosphate glucose-starch glucosyltransferase; adenosine diphosphoglucose-starch glucosyltransferase; ADP-glucose starch synthase; ADP-glucose synthase; ADP-glucose transglucosylase; ADP-glucose-starch glucosyltransferase; ADPG starch synthetase; ADPG-starch glucosyltransferase; starch synthetase; ADP-gl…	ADP-alpha-D-glucose:(1->4)-alpha-D-glucan 4-alpha-D-glucosyltransferase [2.4.1.21]	ADP-alpha-D-glucose + [(1->4)-alpha-D-glucosyl]n = ADP + [(1->4)-alpha-D-glucosyl]n+1 [RN:R02421 R06049]		Glycosyl transferase clan GT-B [CL0113]; Protein of unknown function (DUF2508) [PF10704.9]; Glycosyl transferases group 1 [PF00534.20]; Glycosyltransferase Family 4 [PF13439.6]; Starch synthase catalytic domain [PF08323.11]; Glycosyl transferases group 1 [PF13692.6]; Glycosyl transferase 4-like domain [PF13579.6]		[BP] starch biosynthetic process [GO:0019252]; [CC] amyloplast [GO:0009501]; [CC] chloroplast [GO:0009507]; [MF] glycogen (starch) synthase activity [GO:0004373]		AT3G01180	0	64.516				-1.68151	-2.02135
									LOC107851694	XM_016696781.1	XP_016552267.1	protein PAM68, chloroplastic		cann:107851694						Photosynthesis affected mutant 68 [PF11947.8]; Domain of unknown function (DUF543) [PF04418.12]		[CC] chloroplast [GO:0009507]; [CC] integral component of membrane [GO:0016021]		AT4G19100	1.59e-69	63.536				-1.94089	-3.0597
									LOC107874515	XM_016721289.1	XP_016576775.1	ycf54-like protein		cann:107874515						Protein of unknown function (DUF2488) [PF10674.9]		[CC] chloroplast [GO:0009507]; [CC] thylakoid [GO:0009579]		AT5G58250	1.87e-72	74.286				-1.95657	-2.07751
									LOC107864643	XM_016711073.1	XP_016566559.1	photosynthetic NDH subunit of subcomplex B 5, chloroplastic		cann:107864643						Domain of unknown function (DUF4768) [PF15989.5]		[BP] response to oxidative stress [GO:0006979]; [CC] chloroplast [GO:0009507]; [CC] integral component of membrane [GO:0016021]		AT5G43750	4.66e-84	69.939				-1.64523	-5.28196
									LOC107872990	XM_016719676.1	XP_016575162.1	photosystem II 22 kDa protein, chloroplastic		cann:107872990	Photosynthesis [cann00195]					Chlorophyll A-B binding protein [PF00504.21]		[CC] chloroplast [GO:0009507]		AT1G44575	1.09e-113	73.477				-1.70368	-5.18355
									LOC107840520	XM_016684405.1	XP_016539891.1	pentatricopeptide repeat-containing protein MRL1, chloroplastic, transcript variant X2		cann:107840520						Tetratrico peptide repeat superfamily [CL0020]; Mitochondrial ATPase expression [PF12921.7]; Bacterial transcriptional activator domain [PF03704.17]; Haem-oxygenase-associated N-terminal helices [PF14515.6]; Luteovirus putative VPg genome linked protein [PF01659.16]; PPR repeat [PF01535.20]; PPR repeat [PF12854.7]; PPR repeat family [PF13041.6]; Pentatricopeptide repeat domain [PF13812.6]; Pentac…		[BP] mRNA stabilization [GO:0048255]; [CC] chloroplast [GO:0009507]		AT4G34830	0	55.932		-1.50932		-2.5631	-3.68773
									LOC107872894	XM_016719549.1	XP_016575035.1	uncharacterized LOC107872894		cann:107872894						TLD [PF07534.16]		[CC] chloroplast [GO:0009507]		AT1G32520	1.13e-115	72.269				-3.05459	-5.36322
									LOC107839912	XM_016683571.1	XP_016539057.1	ferredoxin, chloroplastic		cann:107839912	Photosynthesis [cann00195]					2Fe-2S iron-sulfur cluster binding domain [CL0486]; 2Fe-2S iron-sulfur cluster binding domain [PF00111.27]		[CC] chloroplast [GO:0009507]; [MF] 2 iron, 2 sulfur cluster binding [GO:0051537]; [MF] electron transfer activity [GO:0009055]; [MF] metal ion binding [GO:0046872]		AT1G60950	6.69e-64	63.194				-1.94614	-7.30819					-2.07667
									LOC107878630	XM_016725687.1	XP_016581173.1	uncharacterized LOC107878630		cann:107878630						0		[BP] photosystem II assembly [GO:0010207]; [CC] chloroplast [GO:0009507]		AT3G15095	4.29e-55	44.699			1.13295	-2.10782	-4.21537
									LOC107840421	XM_016684278.1	XP_016539764.1	glucose-1-phosphate adenylyltransferase large subunit 1		cann:107840421	Starch and sucrose metabolism [cann00500]; Amino sugar and nucleotide sugar metabolism [cann00520]; Metabolic pathways [cann01100]; Biosynthesis of secondary metabolites [cann01110]	glucose-1-phosphate adenylyltransferase; ADP glucose pyrophosphorylase; glucose 1-phosphate adenylyltransferase; adenosine diphosphate glucose pyrophosphorylase; adenosine diphosphoglucose pyrophosphorylase; ADP-glucose pyrophosphorylase; ADP-glucose synthase; ADP-glucose synthetase; ADPG pyrophosphorylase; ADP:alpha-D-glucose-1-phosphate adenylyltransferase [2.7.7.27]	ATP:alpha-D-glucose-1-phosphate adenylyltransferase [2.7.7.27]	ATP + alpha-D-glucose 1-phosphate = diphosphate + ADP-alpha-D-glucose [RN:R00948]		Glycosyl transferase clan GT-A [CL0110]; Hexapeptide repeat superfamily [CL0536]; Domain of unknown function (DUF4954) [PF16314.5]; Bacterial transferase hexapeptide (six repeats) [PF00132.24]; Nucleotidyl transferase [PF00483.23]		[BP] glycogen biosynthetic process [GO:0005978]; [BP] starch biosynthetic process [GO:0019252]; [CC] chloroplast [GO:0009507]; [MF] ATP binding [GO:0005524]; [MF] glucose-1-phosphate adenylyltransferase activity [GO:0008878]		AT4G39210	0	70.321				-1.48493	-2.49613
									LOC107875667	XM_016722470.1	XP_016577956.1	photosystem I subunit O		cann:107875667	Photosynthesis [cann00195]					0		[BP] photosynthetic electron transport chain [GO:0009767]; [CC] chloroplast [GO:0009507]; [CC] photosystem I [GO:0009522]		AT1G08380	3.59e-76	77.857				-1.57183	-6.32871					-2.35479
									LOC107850284	XM_016694694.1	XP_016550180.1	uncharacterized LOC107850284		cann:107850284						mTERF [PF02536.14]		[BP] cellular response to salt stress [GO:0071472]; [BP] regulation of transcription, DNA-templated [GO:0006355]; [CC] chloroplast [GO:0009507]; [CC] plastid nucleoid [GO:0042646]; [MF] double-stranded DNA binding [GO:0003690]		AT3G18870	7.66e-102	57.787				-2.21142	-4.52146		-1.42713
									LOC107858457	XM_016703121.1	XP_016558607.1	uncharacterized LOC107858457		cann:107858457						4Fe-4S ferredoxins [CL0344]; Chaperone J-domain superfamily [CL0392]; DnaJ domain [PF00226.31]; 4Fe-4S binding domain [PF00037.27]; 4Fe-4S single cluster domain of Ferredoxin I [PF13370.6]; 4Fe-4S single cluster domain [PF13459.6]; 4Fe-4S dicluster domain [PF14697.6]		[CC] chloroplast [GO:0009507]		AT5G23240	3e-156	50.105				-2.24584
									LOC107843200	XM_016687420.1	XP_016542906.1	photosystem II reaction center W protein, chloroplastic-like		cann:107843200	Photosynthesis [cann00195]					Photosystem II reaction centre W protein (PsbW) [PF07123.12]		[BP] photosynthesis [GO:0015979]; [CC] chloroplast [GO:0009507]; [CC] integral component of membrane [GO:0016021]; [CC] photosystem II [GO:0009523]		AT2G30570	7.73e-42	59.398				-1.91857	-5.4978					-1.61038
									LOC107845435	XM_016689752.1	XP_016545238.1	protochlorophyllide reductase-like		cann:107845435	Porphyrin and chlorophyll metabolism [cann00860]; Metabolic pathways [cann01100]; Biosynthesis of secondary metabolites [cann01110]	protochlorophyllide reductase; NADPH2-protochlorophyllide oxidoreductase; NADPH-protochlorophyllide oxidoreductase; NADPH-protochlorophyllide reductase; protochlorophyllide oxidoreductase (ambiguous); protochlorophyllide photooxidoreductase; light-dependent protochlorophyllide reductase [1.3.1.33]	chlorophyllide-a:NADP+ 7,8-oxidoreductase [1.3.1.33]	chlorophyllide a + NADP+ = protochlorophyllide + NADPH + H+ [RN:R03845]		FAD/NAD(P)-binding Rossmann fold Superfamily [CL0063]; short chain dehydrogenase [PF00106.25]; Enoyl-(Acyl carrier protein) reductase [PF13561.6]; NAD(P)H binding domain of trans-2-enoyl-CoA reductase [PF12242.8]; KR domain [PF08659.10]		[BP] chlorophyll biosynthetic process [GO:0015995]; [BP] photosynthesis [GO:0015979]; [CC] chloroplast [GO:0009507]; [MF] protochlorophyllide reductase activity [GO:0016630]		AT5G54190	0	79.259				-3.08456	-7.265		-1.21758			-2.80819
									LOC107839911	XM_016683569.1	XP_016539055.1	ferredoxin, chloroplastic-like		cann:107839911	Photosynthesis [cann00195]					2Fe-2S iron-sulfur cluster binding domain [CL0486]; 2Fe-2S iron-sulfur cluster binding domain [PF00111.27]; Transposase zinc-binding domain [PF14319.6]		[CC] chloroplast [GO:0009507]; [MF] 2 iron, 2 sulfur cluster binding [GO:0051537]; [MF] electron transfer activity [GO:0009055]; [MF] metal ion binding [GO:0046872]		AT1G60950	1.87e-61	61.111				-2.46271	-4.74671					-1.83918
									LOC107852840	XM_016697881.1	XP_016553367.1	peptidyl-prolyl cis-trans isomerase		cann:107852840		peptidylprolyl isomerase; PPIase; cyclophilin [misleading, see comments]; peptide bond isomerase; peptidyl-prolyl cis-trans isomerase [5.2.1.8]	peptidylproline cis-trans-isomerase [5.2.1.8]	peptidylproline (omega=180) = peptidylproline (omega=0) [RN:R04273]		Cyclophilin-like superfamily [CL0475]; Cyclophilin type peptidyl-prolyl cis-trans isomerase/CLD [PF00160.21]		[BP] protein folding [GO:0006457]; [CC] apoplast [GO:0048046]; [CC] chloroplast [GO:0009507]; [CC] cytosol [GO:0005829]; [CC] Golgi apparatus [GO:0005794]; [CC] plasma membrane [GO:0005886]; [CC] vacuolar membrane [GO:0005774]; [MF] peptidyl-prolyl cis-trans isomerase activity [GO:0003755]		AT2G21130	1.94e-103	80				-1.01289
									LOC107867305	XM_016713472.1	XP_016568958.1	50S ribosomal protein 6, chloroplastic		cann:107867305						Family of unknown function (DUF5323) [PF17257.2]		[BP] translation [GO:0006412]; [CC] chloroplast [GO:0009507]; [CC] ribosome [GO:0005840]; [MF] rRNA binding [GO:0019843]; [MF] structural constituent of ribosome [GO:0003735]		AT5G17870	4.59e-28	52.778				-1.41495	-1.68884
									LOC107867266	XM_016713428.1	XP_016568914.1	uncharacterized LOC107867266		cann:107867266						Protein of unknown function (DUF3054) [PF11255.8]		[CC] chloroplast [GO:0009507]		AT1G44920	3.12e-88	53.986				-1.65404	-1.98546
									LOC107845383	XM_016689673.1	XP_016545159.1	magnesium-chelatase subunit ChlI, chloroplastic		cann:107845383	Porphyrin and chlorophyll metabolism [cann00860]; Metabolic pathways [cann01100]; Biosynthesis of secondary metabolites [cann01110]	magnesium chelatase; protoporphyrin IX magnesium-chelatase; protoporphyrin IX Mg-chelatase; magnesium-protoporphyrin IX chelatase; magnesium-protoporphyrin chelatase; magnesium-chelatase; Mg-chelatase; Mg-protoporphyrin IX magnesio-lyase [6.6.1.1]	Mg-protoporphyrin IX magnesium-lyase [6.6.1.1]	ATP + protoporphyrin IX + Mg2+ + H2O = ADP + phosphate + Mg-protoporphyrin IX + 2 H+ [RN:R03877]		AAA+ ATPase lid domain superfamily [CL0671]; P-loop containing nucleoside triphosphate hydrolase superfamily [CL0023]; ATPase family associated with various cellular activities (AAA) [PF00004.29]; AAA ATPase domain [PF13191.6]; AAA domain [PF13238.6]; AAA domain [PF13401.6]; P-loop containing region of AAA domain [PF13555.6]; AAA domain (dynein-related subfamily) [PF07728.14]; P-loop containing d…		[BP] chlorophyll biosynthetic process [GO:0015995]; [BP] photosynthesis [GO:0015979]; [CC] chloroplast [GO:0009507]; [MF] ATP binding [GO:0005524]; [MF] magnesium chelatase activity [GO:0016851]		AT4G18480	0	76.457				-1.19729	-2.72574
									LOC107859876	XM_016705021.1	XP_016560507.1	ferredoxin--NADP reductase, leaf-type isozyme, chloroplastic		cann:107859876	Photosynthesis [cann00195]; Metabolic pathways [cann01100]	ferredoxin---NADP+ reductase; ferredoxin-nicotinamide adenine dinucleotide phosphate reductase; ferredoxin-NADP+ reductase; TPNH-ferredoxin reductase; ferredoxin-NADP+ oxidoreductase; NADP+:ferredoxin oxidoreductase; ferredoxin-TPN reductase; ferredoxin-NADP+-oxidoreductase; NADPH:ferredoxin oxidoreductase; ferredoxin-nicotinamide-adenine dinucleotide phosphate (oxidized) reductase [1.18.1.2]	ferredoxin:NADP+ oxidoreductase [1.18.1.2]	2 reduced ferredoxin + NADP+ + H+ = 2 oxidized ferredoxin + NADPH [RN:R01195]		Ferredoxin / Ferric reductase-like NAD binding [CL0091]; Nucleoplasmin-like/VP (viral coat and capsid proteins) superfamily [CL0055]; Riboflavin synthase/Ferredoxin reductase FAD binding domain [CL0076]; FAD binding domain [PF00667.20]; Oxidoreductase FAD-binding domain [PF00970.24]; Oxidoreductase NAD-binding domain [PF00175.21]; Ferric reductase NAD binding domain [PF08030.12]; Nebulin repeat […		[CC] chloroplast [GO:0009507]; [MF] ferredoxin-NADP+ reductase activity [GO:0004324]		AT1G20020	0	79.675				-1.82977	-5.12877					-1.60254
									LOC107864501	XM_016710889.1	XP_016566375.1	light-regulated protein		cann:107864501						Light regulated protein Lir1 [PF07207.11]		[CC] chloroplast [GO:0009507]		AT3G26740	1.56e-27	58.333			1.06414	-1.09218	-4.53855					-1.45669
									LOC107875755	XM_016722580.1	XP_016578066.1	tetrapyrrole-binding protein, chloroplastic		cann:107875755						GUN4-like [PF05419.12]		[BP] chloroplast-nucleus signaling pathway [GO:0010019]; [CC] chloroplast [GO:0009507]; [MF] enzyme binding [GO:0019899]; [MF] tetrapyrrole binding [GO:0046906]		AT3G59400	2.21e-71	61.828				-1.44175	-6.18087		-1.5077			-1.91471
									LOC107870982	XM_016717721.1	XP_016573207.1	probable inactive shikimate kinase like 2, chloroplastic		cann:107870982						HSP20-like chaperone superfamily [CL0190]; P-loop containing nucleoside triphosphate hydrolase superfamily [CL0023]; CS domain [PF04969.16]; MEDS: MEthanogen/methylotroph, DcmR Sensory domain [PF14417.6]; Shikimate kinase [PF01202.22]		[CC] chloroplast [GO:0009507]; [MF] kinase activity [GO:0016301]		AT2G35500	6.56e-153	60.44				-2.01322
									LOC107860360	XM_016705684.1	XP_016561170.1	uncharacterized LOC107860360, transcript variant X1		cann:107860360						0		[CC] chloroplast [GO:0009507]; [MF] ATP binding [GO:0005524]; [MF] metalloendopeptidase activity [GO:0004222]		AT5G27290	8.03e-175	74.367				-3.25822	-5.91038
									LOC107874570	XM_016721332.1	XP_016576818.1	photosystem II reaction center W protein, chloroplastic-like, transcript variant X1		cann:107874570	Photosynthesis [cann00195]					Photosystem II reaction centre W protein (PsbW) [PF07123.12]		[BP] photosynthesis [GO:0015979]; [CC] chloroplast [GO:0009507]; [CC] integral component of membrane [GO:0016021]; [CC] photosystem II [GO:0009523]		AT2G30570	9.64e-38	59.091				-2.00024						-2.15197
									LOC107858580	XM_016703308.1	XP_016558794.1	ribulose bisphosphate carboxylase small chain 8B, chloroplastic		cann:107858580	Glyoxylate and dicarboxylate metabolism [cann00630]; Carbon fixation in photosynthetic organisms [cann00710]; Metabolic pathways [cann01100]; Biosynthesis of secondary metabolites [cann01110]; Carbon metabolism [cann01200]	ribulose-bisphosphate carboxylase; D-ribulose 1,5-diphosphate carboxylase; D-ribulose-1,5-bisphosphate carboxylase; RuBP carboxylase; carboxydismutase; diphosphoribulose carboxylase; ribulose 1,5-bisphosphate carboxylase; ribulose 1,5-bisphosphate carboxylase/oxygenase; ribulose 1,5-diphosphate carboxylase; ribulose 1,5-diphosphate carboxylase/oxygenase; ribulose bisphosphate carboxylase/oxygenas…	3-phospho-D-glycerate carboxy-lyase (dimerizing; D-ribulose-1,5-bisphosphate-forming) [4.1.1.39]	2 3-phospho-D-glycerate + 2 H+ = D-ribulose 1,5-bisphosphate + CO2 + H2O [RN:R00024]		Ribulose-1,5-bisphosphate carboxylase small subunit [PF12338.8]; Ribulose bisphosphate carboxylase, small chain [PF00101.20]		[BP] carbon fixation [GO:0015977]; [BP] photorespiration [GO:0009853]; [BP] photosynthesis [GO:0015979]; [CC] chloroplast [GO:0009507]; [MF] monooxygenase activity [GO:0004497]; [MF] ribulose-bisphosphate carboxylase activity [GO:0016984]		AT5G38410	2.83e-103	75.556				-1.59164	-5.62603					-2.22643
	[CC] plastid [GO:0009536]	5.98e-07	1.67e-05	27	432	324	15220		LOC107860527	XM_016705911.1	XP_016561397.1	granule-bound starch synthase 2, chloroplastic/amyloplastic		cann:107860527	Starch and sucrose metabolism [cann00500]; Metabolic pathways [cann01100]; Biosynthesis of secondary metabolites [cann01110]	starch synthase (glycosyl-transferring); ADP-glucose---starch glucosyltransferase; adenosine diphosphate glucose-starch glucosyltransferase; adenosine diphosphoglucose-starch glucosyltransferase; ADP-glucose starch synthase; ADP-glucose synthase; ADP-glucose transglucosylase; ADP-glucose-starch glucosyltransferase; ADPG starch synthetase; ADPG-starch glucosyltransferase; starch synthetase; ADP-gl…	ADP-alpha-D-glucose:(1->4)-alpha-D-glucan 4-alpha-D-glucosyltransferase [2.4.1.21]	ADP-alpha-D-glucose + [(1->4)-alpha-D-glucosyl]n = ADP + [(1->4)-alpha-D-glucosyl]n+1 [RN:R02421 R06049]		Glycosyl transferase clan GT-B [CL0113]; Protein of unknown function (DUF2508) [PF10704.9]; Glycosyl transferases group 1 [PF00534.20]; Glycosyltransferase Family 4 [PF13439.6]; Starch synthase catalytic domain [PF08323.11]; Glycosyl transferases group 1 [PF13692.6]; Glycosyl transferase 4-like domain [PF13579.6]		[BP] starch biosynthetic process [GO:0019252]; [CC] amyloplast [GO:0009501]; [CC] chloroplast [GO:0009507]; [MF] glycogen (starch) synthase activity [GO:0004373]		AT3G01180	0	64.516				-1.68151	-2.02135
									LOC107851694	XM_016696781.1	XP_016552267.1	protein PAM68, chloroplastic		cann:107851694						Photosynthesis affected mutant 68 [PF11947.8]; Domain of unknown function (DUF543) [PF04418.12]		[CC] chloroplast [GO:0009507]; [CC] integral component of membrane [GO:0016021]		AT4G19100	1.59e-69	63.536				-1.94089	-3.0597
									LOC107874515	XM_016721289.1	XP_016576775.1	ycf54-like protein		cann:107874515						Protein of unknown function (DUF2488) [PF10674.9]		[CC] chloroplast [GO:0009507]; [CC] thylakoid [GO:0009579]		AT5G58250	1.87e-72	74.286				-1.95657	-2.07751
									LOC107864643	XM_016711073.1	XP_016566559.1	photosynthetic NDH subunit of subcomplex B 5, chloroplastic		cann:107864643						Domain of unknown function (DUF4768) [PF15989.5]		[BP] response to oxidative stress [GO:0006979]; [CC] chloroplast [GO:0009507]; [CC] integral component of membrane [GO:0016021]		AT5G43750	4.66e-84	69.939				-1.64523	-5.28196
									LOC107872990	XM_016719676.1	XP_016575162.1	photosystem II 22 kDa protein, chloroplastic		cann:107872990	Photosynthesis [cann00195]					Chlorophyll A-B binding protein [PF00504.21]		[CC] chloroplast [GO:0009507]		AT1G44575	1.09e-113	73.477				-1.70368	-5.18355
									LOC107840520	XM_016684405.1	XP_016539891.1	pentatricopeptide repeat-containing protein MRL1, chloroplastic, transcript variant X2		cann:107840520						Tetratrico peptide repeat superfamily [CL0020]; Mitochondrial ATPase expression [PF12921.7]; Bacterial transcriptional activator domain [PF03704.17]; Haem-oxygenase-associated N-terminal helices [PF14515.6]; Luteovirus putative VPg genome linked protein [PF01659.16]; PPR repeat [PF01535.20]; PPR repeat [PF12854.7]; PPR repeat family [PF13041.6]; Pentatricopeptide repeat domain [PF13812.6]; Pentac…		[BP] mRNA stabilization [GO:0048255]; [CC] chloroplast [GO:0009507]		AT4G34830	0	55.932		-1.50932		-2.5631	-3.68773
									LOC107872894	XM_016719549.1	XP_016575035.1	uncharacterized LOC107872894		cann:107872894						TLD [PF07534.16]		[CC] chloroplast [GO:0009507]		AT1G32520	1.13e-115	72.269				-3.05459	-5.36322
									LOC107839912	XM_016683571.1	XP_016539057.1	ferredoxin, chloroplastic		cann:107839912	Photosynthesis [cann00195]					2Fe-2S iron-sulfur cluster binding domain [CL0486]; 2Fe-2S iron-sulfur cluster binding domain [PF00111.27]		[CC] chloroplast [GO:0009507]; [MF] 2 iron, 2 sulfur cluster binding [GO:0051537]; [MF] electron transfer activity [GO:0009055]; [MF] metal ion binding [GO:0046872]		AT1G60950	6.69e-64	63.194				-1.94614	-7.30819					-2.07667
									LOC107878630	XM_016725687.1	XP_016581173.1	uncharacterized LOC107878630		cann:107878630						0		[BP] photosystem II assembly [GO:0010207]; [CC] chloroplast [GO:0009507]		AT3G15095	4.29e-55	44.699			1.13295	-2.10782	-4.21537
									LOC107840421	XM_016684278.1	XP_016539764.1	glucose-1-phosphate adenylyltransferase large subunit 1		cann:107840421	Starch and sucrose metabolism [cann00500]; Amino sugar and nucleotide sugar metabolism [cann00520]; Metabolic pathways [cann01100]; Biosynthesis of secondary metabolites [cann01110]	glucose-1-phosphate adenylyltransferase; ADP glucose pyrophosphorylase; glucose 1-phosphate adenylyltransferase; adenosine diphosphate glucose pyrophosphorylase; adenosine diphosphoglucose pyrophosphorylase; ADP-glucose pyrophosphorylase; ADP-glucose synthase; ADP-glucose synthetase; ADPG pyrophosphorylase; ADP:alpha-D-glucose-1-phosphate adenylyltransferase [2.7.7.27]	ATP:alpha-D-glucose-1-phosphate adenylyltransferase [2.7.7.27]	ATP + alpha-D-glucose 1-phosphate = diphosphate + ADP-alpha-D-glucose [RN:R00948]		Glycosyl transferase clan GT-A [CL0110]; Hexapeptide repeat superfamily [CL0536]; Domain of unknown function (DUF4954) [PF16314.5]; Bacterial transferase hexapeptide (six repeats) [PF00132.24]; Nucleotidyl transferase [PF00483.23]		[BP] glycogen biosynthetic process [GO:0005978]; [BP] starch biosynthetic process [GO:0019252]; [CC] chloroplast [GO:0009507]; [MF] ATP binding [GO:0005524]; [MF] glucose-1-phosphate adenylyltransferase activity [GO:0008878]		AT4G39210	0	70.321				-1.48493	-2.49613
									LOC107875667	XM_016722470.1	XP_016577956.1	photosystem I subunit O		cann:107875667	Photosynthesis [cann00195]					0		[BP] photosynthetic electron transport chain [GO:0009767]; [CC] chloroplast [GO:0009507]; [CC] photosystem I [GO:0009522]		AT1G08380	3.59e-76	77.857				-1.57183	-6.32871					-2.35479
									LOC107850284	XM_016694694.1	XP_016550180.1	uncharacterized LOC107850284		cann:107850284						mTERF [PF02536.14]		[BP] cellular response to salt stress [GO:0071472]; [BP] regulation of transcription, DNA-templated [GO:0006355]; [CC] chloroplast [GO:0009507]; [CC] plastid nucleoid [GO:0042646]; [MF] double-stranded DNA binding [GO:0003690]		AT3G18870	7.66e-102	57.787				-2.21142	-4.52146		-1.42713
									LOC107858457	XM_016703121.1	XP_016558607.1	uncharacterized LOC107858457		cann:107858457						4Fe-4S ferredoxins [CL0344]; Chaperone J-domain superfamily [CL0392]; DnaJ domain [PF00226.31]; 4Fe-4S binding domain [PF00037.27]; 4Fe-4S single cluster domain of Ferredoxin I [PF13370.6]; 4Fe-4S single cluster domain [PF13459.6]; 4Fe-4S dicluster domain [PF14697.6]		[CC] chloroplast [GO:0009507]		AT5G23240	3e-156	50.105				-2.24584
									LOC107843200	XM_016687420.1	XP_016542906.1	photosystem II reaction center W protein, chloroplastic-like		cann:107843200	Photosynthesis [cann00195]					Photosystem II reaction centre W protein (PsbW) [PF07123.12]		[BP] photosynthesis [GO:0015979]; [CC] chloroplast [GO:0009507]; [CC] integral component of membrane [GO:0016021]; [CC] photosystem II [GO:0009523]		AT2G30570	7.73e-42	59.398				-1.91857	-5.4978					-1.61038
									LOC107845435	XM_016689752.1	XP_016545238.1	protochlorophyllide reductase-like		cann:107845435	Porphyrin and chlorophyll metabolism [cann00860]; Metabolic pathways [cann01100]; Biosynthesis of secondary metabolites [cann01110]	protochlorophyllide reductase; NADPH2-protochlorophyllide oxidoreductase; NADPH-protochlorophyllide oxidoreductase; NADPH-protochlorophyllide reductase; protochlorophyllide oxidoreductase (ambiguous); protochlorophyllide photooxidoreductase; light-dependent protochlorophyllide reductase [1.3.1.33]	chlorophyllide-a:NADP+ 7,8-oxidoreductase [1.3.1.33]	chlorophyllide a + NADP+ = protochlorophyllide + NADPH + H+ [RN:R03845]		FAD/NAD(P)-binding Rossmann fold Superfamily [CL0063]; short chain dehydrogenase [PF00106.25]; Enoyl-(Acyl carrier protein) reductase [PF13561.6]; NAD(P)H binding domain of trans-2-enoyl-CoA reductase [PF12242.8]; KR domain [PF08659.10]		[BP] chlorophyll biosynthetic process [GO:0015995]; [BP] photosynthesis [GO:0015979]; [CC] chloroplast [GO:0009507]; [MF] protochlorophyllide reductase activity [GO:0016630]		AT5G54190	0	79.259				-3.08456	-7.265		-1.21758			-2.80819
									LOC107839911	XM_016683569.1	XP_016539055.1	ferredoxin, chloroplastic-like		cann:107839911	Photosynthesis [cann00195]					2Fe-2S iron-sulfur cluster binding domain [CL0486]; 2Fe-2S iron-sulfur cluster binding domain [PF00111.27]; Transposase zinc-binding domain [PF14319.6]		[CC] chloroplast [GO:0009507]; [MF] 2 iron, 2 sulfur cluster binding [GO:0051537]; [MF] electron transfer activity [GO:0009055]; [MF] metal ion binding [GO:0046872]		AT1G60950	1.87e-61	61.111				-2.46271	-4.74671					-1.83918
									LOC107852840	XM_016697881.1	XP_016553367.1	peptidyl-prolyl cis-trans isomerase		cann:107852840		peptidylprolyl isomerase; PPIase; cyclophilin [misleading, see comments]; peptide bond isomerase; peptidyl-prolyl cis-trans isomerase [5.2.1.8]	peptidylproline cis-trans-isomerase [5.2.1.8]	peptidylproline (omega=180) = peptidylproline (omega=0) [RN:R04273]		Cyclophilin-like superfamily [CL0475]; Cyclophilin type peptidyl-prolyl cis-trans isomerase/CLD [PF00160.21]		[BP] protein folding [GO:0006457]; [CC] apoplast [GO:0048046]; [CC] chloroplast [GO:0009507]; [CC] cytosol [GO:0005829]; [CC] Golgi apparatus [GO:0005794]; [CC] plasma membrane [GO:0005886]; [CC] vacuolar membrane [GO:0005774]; [MF] peptidyl-prolyl cis-trans isomerase activity [GO:0003755]		AT2G21130	1.94e-103	80				-1.01289
									LOC107867305	XM_016713472.1	XP_016568958.1	50S ribosomal protein 6, chloroplastic		cann:107867305						Family of unknown function (DUF5323) [PF17257.2]		[BP] translation [GO:0006412]; [CC] chloroplast [GO:0009507]; [CC] ribosome [GO:0005840]; [MF] rRNA binding [GO:0019843]; [MF] structural constituent of ribosome [GO:0003735]		AT5G17870	4.59e-28	52.778				-1.41495	-1.68884
									LOC107867266	XM_016713428.1	XP_016568914.1	uncharacterized LOC107867266		cann:107867266						Protein of unknown function (DUF3054) [PF11255.8]		[CC] chloroplast [GO:0009507]		AT1G44920	3.12e-88	53.986				-1.65404	-1.98546
									LOC107845383	XM_016689673.1	XP_016545159.1	magnesium-chelatase subunit ChlI, chloroplastic		cann:107845383	Porphyrin and chlorophyll metabolism [cann00860]; Metabolic pathways [cann01100]; Biosynthesis of secondary metabolites [cann01110]	magnesium chelatase; protoporphyrin IX magnesium-chelatase; protoporphyrin IX Mg-chelatase; magnesium-protoporphyrin IX chelatase; magnesium-protoporphyrin chelatase; magnesium-chelatase; Mg-chelatase; Mg-protoporphyrin IX magnesio-lyase [6.6.1.1]	Mg-protoporphyrin IX magnesium-lyase [6.6.1.1]	ATP + protoporphyrin IX + Mg2+ + H2O = ADP + phosphate + Mg-protoporphyrin IX + 2 H+ [RN:R03877]		AAA+ ATPase lid domain superfamily [CL0671]; P-loop containing nucleoside triphosphate hydrolase superfamily [CL0023]; ATPase family associated with various cellular activities (AAA) [PF00004.29]; AAA ATPase domain [PF13191.6]; AAA domain [PF13238.6]; AAA domain [PF13401.6]; P-loop containing region of AAA domain [PF13555.6]; AAA domain (dynein-related subfamily) [PF07728.14]; P-loop containing d…		[BP] chlorophyll biosynthetic process [GO:0015995]; [BP] photosynthesis [GO:0015979]; [CC] chloroplast [GO:0009507]; [MF] ATP binding [GO:0005524]; [MF] magnesium chelatase activity [GO:0016851]		AT4G18480	0	76.457				-1.19729	-2.72574
									LOC107859876	XM_016705021.1	XP_016560507.1	ferredoxin--NADP reductase, leaf-type isozyme, chloroplastic		cann:107859876	Photosynthesis [cann00195]; Metabolic pathways [cann01100]	ferredoxin---NADP+ reductase; ferredoxin-nicotinamide adenine dinucleotide phosphate reductase; ferredoxin-NADP+ reductase; TPNH-ferredoxin reductase; ferredoxin-NADP+ oxidoreductase; NADP+:ferredoxin oxidoreductase; ferredoxin-TPN reductase; ferredoxin-NADP+-oxidoreductase; NADPH:ferredoxin oxidoreductase; ferredoxin-nicotinamide-adenine dinucleotide phosphate (oxidized) reductase [1.18.1.2]	ferredoxin:NADP+ oxidoreductase [1.18.1.2]	2 reduced ferredoxin + NADP+ + H+ = 2 oxidized ferredoxin + NADPH [RN:R01195]		Ferredoxin / Ferric reductase-like NAD binding [CL0091]; Nucleoplasmin-like/VP (viral coat and capsid proteins) superfamily [CL0055]; Riboflavin synthase/Ferredoxin reductase FAD binding domain [CL0076]; FAD binding domain [PF00667.20]; Oxidoreductase FAD-binding domain [PF00970.24]; Oxidoreductase NAD-binding domain [PF00175.21]; Ferric reductase NAD binding domain [PF08030.12]; Nebulin repeat […		[CC] chloroplast [GO:0009507]; [MF] ferredoxin-NADP+ reductase activity [GO:0004324]		AT1G20020	0	79.675				-1.82977	-5.12877					-1.60254
									LOC107864501	XM_016710889.1	XP_016566375.1	light-regulated protein		cann:107864501						Light regulated protein Lir1 [PF07207.11]		[CC] chloroplast [GO:0009507]		AT3G26740	1.56e-27	58.333			1.06414	-1.09218	-4.53855					-1.45669
									LOC107875755	XM_016722580.1	XP_016578066.1	tetrapyrrole-binding protein, chloroplastic		cann:107875755						GUN4-like [PF05419.12]		[BP] chloroplast-nucleus signaling pathway [GO:0010019]; [CC] chloroplast [GO:0009507]; [MF] enzyme binding [GO:0019899]; [MF] tetrapyrrole binding [GO:0046906]		AT3G59400	2.21e-71	61.828				-1.44175	-6.18087		-1.5077			-1.91471
									LOC107870982	XM_016717721.1	XP_016573207.1	probable inactive shikimate kinase like 2, chloroplastic		cann:107870982						HSP20-like chaperone superfamily [CL0190]; P-loop containing nucleoside triphosphate hydrolase superfamily [CL0023]; CS domain [PF04969.16]; MEDS: MEthanogen/methylotroph, DcmR Sensory domain [PF14417.6]; Shikimate kinase [PF01202.22]		[CC] chloroplast [GO:0009507]; [MF] kinase activity [GO:0016301]		AT2G35500	6.56e-153	60.44				-2.01322
									LOC107860360	XM_016705684.1	XP_016561170.1	uncharacterized LOC107860360, transcript variant X1		cann:107860360						0		[CC] chloroplast [GO:0009507]; [MF] ATP binding [GO:0005524]; [MF] metalloendopeptidase activity [GO:0004222]		AT5G27290	8.03e-175	74.367				-3.25822	-5.91038
									LOC107874570	XM_016721332.1	XP_016576818.1	photosystem II reaction center W protein, chloroplastic-like, transcript variant X1		cann:107874570	Photosynthesis [cann00195]					Photosystem II reaction centre W protein (PsbW) [PF07123.12]		[BP] photosynthesis [GO:0015979]; [CC] chloroplast [GO:0009507]; [CC] integral component of membrane [GO:0016021]; [CC] photosystem II [GO:0009523]		AT2G30570	9.64e-38	59.091				-2.00024						-2.15197
									LOC107858580	XM_016703308.1	XP_016558794.1	ribulose bisphosphate carboxylase small chain 8B, chloroplastic		cann:107858580	Glyoxylate and dicarboxylate metabolism [cann00630]; Carbon fixation in photosynthetic organisms [cann00710]; Metabolic pathways [cann01100]; Biosynthesis of secondary metabolites [cann01110]; Carbon metabolism [cann01200]	ribulose-bisphosphate carboxylase; D-ribulose 1,5-diphosphate carboxylase; D-ribulose-1,5-bisphosphate carboxylase; RuBP carboxylase; carboxydismutase; diphosphoribulose carboxylase; ribulose 1,5-bisphosphate carboxylase; ribulose 1,5-bisphosphate carboxylase/oxygenase; ribulose 1,5-diphosphate carboxylase; ribulose 1,5-diphosphate carboxylase/oxygenase; ribulose bisphosphate carboxylase/oxygenas…	3-phospho-D-glycerate carboxy-lyase (dimerizing; D-ribulose-1,5-bisphosphate-forming) [4.1.1.39]	2 3-phospho-D-glycerate + 2 H+ = D-ribulose 1,5-bisphosphate + CO2 + H2O [RN:R00024]		Ribulose-1,5-bisphosphate carboxylase small subunit [PF12338.8]; Ribulose bisphosphate carboxylase, small chain [PF00101.20]		[BP] carbon fixation [GO:0015977]; [BP] photorespiration [GO:0009853]; [BP] photosynthesis [GO:0015979]; [CC] chloroplast [GO:0009507]; [MF] monooxygenase activity [GO:0004497]; [MF] ribulose-bisphosphate carboxylase activity [GO:0016984]		AT5G38410	2.83e-103	75.556				-1.59164	-5.62603					-2.22643
	[CC] external encapsulating structure [GO:0030312]	4.14e-06	6.73e-05	15	172	324	15220		LOC107843134	XM_016687318.1	XP_016542804.1	probable xyloglucan endotransglucosylase/hydrolase protein 32		cann:107843134		xyloglucan:xyloglucosyl transferase; endo-xyloglucan transferase; xyloglucan endotransglycosylase [2.4.1.207]	xyloglucan:xyloglucan xyloglucanotransferase [2.4.1.207]	breaks a beta-(1->4) bond in the backbone of a xyloglucan and transfers the xyloglucanyl segment on to O-4 of the non-reducing terminal glucose residue of an acceptor, which can be a xyloglucan or an oligosaccharide of xyloglucan		Concanavalin-like lectin/glucanase superfamily [CL0004]; Glycosyl hydrolases family 16 [PF00722.21]; Xyloglucan endo-transglycosylase (XET) C-terminus [PF06955.12]		[BP] cell wall biogenesis [GO:0042546]; [BP] cell wall macromolecule catabolic process [GO:0016998]; [BP] cell wall organization [GO:0071555]; [BP] xyloglucan metabolic process [GO:0010411]; [CC] apoplast [GO:0048046]; [CC] cell wall [GO:0005618]; [MF] hydrolase activity, hydrolyzing O-glycosyl compounds [GO:0004553]; [MF] xyloglucan:xyloglucosyl transferase activity [GO:0016762]		AT2G36870	1.43e-179	79.054				-5.43891	-5.27924					-1.95205
									LOC107878276	XM_016725207.1	XP_016580693.1	xyloglucan endotransglucosylase/hydrolase protein 9		cann:107878276		xyloglucan:xyloglucosyl transferase; endo-xyloglucan transferase; xyloglucan endotransglycosylase [2.4.1.207]	xyloglucan:xyloglucan xyloglucanotransferase [2.4.1.207]	breaks a beta-(1->4) bond in the backbone of a xyloglucan and transfers the xyloglucanyl segment on to O-4 of the non-reducing terminal glucose residue of an acceptor, which can be a xyloglucan or an oligosaccharide of xyloglucan		Concanavalin-like lectin/glucanase superfamily [CL0004]; FAM198 protein [PF15051.6]; Glycosyl hydrolases family 16 [PF00722.21]; Xyloglucan endo-transglycosylase (XET) C-terminus [PF06955.12]		[BP] cell wall biogenesis [GO:0042546]; [BP] cell wall organization [GO:0071555]; [BP] xyloglucan metabolic process [GO:0010411]; [CC] apoplast [GO:0048046]; [CC] cell wall [GO:0005618]; [MF] hydrolase activity, hydrolyzing O-glycosyl compounds [GO:0004553]; [MF] xyloglucan:xyloglucosyl transferase activity [GO:0016762]		AT4G03210	3.65e-161	70.205		1.51525		-3.20712	-7.1431					-2.81568
									LOC107839606	XM_016683172.1	XP_016538658.1	probable xyloglucan endotransglucosylase/hydrolase 1		cann:107839606		xyloglucan:xyloglucosyl transferase; endo-xyloglucan transferase; xyloglucan endotransglycosylase [2.4.1.207]	xyloglucan:xyloglucan xyloglucanotransferase [2.4.1.207]	breaks a beta-(1->4) bond in the backbone of a xyloglucan and transfers the xyloglucanyl segment on to O-4 of the non-reducing terminal glucose residue of an acceptor, which can be a xyloglucan or an oligosaccharide of xyloglucan		Concanavalin-like lectin/glucanase superfamily [CL0004]; Glycosyl hydrolases family 16 [PF00722.21]; Xyloglucan endo-transglycosylase (XET) C-terminus [PF06955.12]		[BP] cell wall biogenesis [GO:0042546]; [BP] cell wall organization [GO:0071555]; [BP] xyloglucan metabolic process [GO:0010411]; [CC] apoplast [GO:0048046]; [CC] cell wall [GO:0005618]; [MF] hydrolase activity, hydrolyzing O-glycosyl compounds [GO:0004553]; [MF] xyloglucan:xyloglucosyl transferase activity [GO:0016762]		AT5G13870	3.58e-162	72.378				-2.00266	-4.18906					-1.71868
									LOC107848103	XM_016692780.1	XP_016548266.1	expansin-A1-like		cann:107848103						Double Psi beta barrel glucanase [CL0199]; Ig-like fold superfamily (E-set) [CL0159]; Lytic transglycolase [PF03330.18]; Pollen allergen [PF01357.21]		[BP] plant-type cell wall organization [GO:0009664]; [CC] cell wall [GO:0005618]; [CC] extracellular region [GO:0005576]; [CC] integral component of membrane [GO:0016021]		AT1G69530	1.26e-150	81.2		-1.63099		-2.9783	-2.01919
									LOC107850767	XM_016695514.1	XP_016551000.1	pectinesterase/pectinesterase inhibitor PPE8B-like		cann:107850767	Pentose and glucuronate interconversions [cann00040]; Metabolic pathways [cann01100]	pectinesterase; pectin demethoxylase; pectin methoxylase; pectin methylesterase; pectase; pectin methyl esterase; pectinoesterase [3.1.1.11]	pectin pectylhydrolase [3.1.1.11]	pectin + n H2O = n methanol + pectate [RN:R02362 R06250]		Pectate lyase-like beta helix [CL0268]; Pectate lyase superfamily protein [PF12708.7]; Pectinesterase [PF01095.19]; Plant invertase/pectin methylesterase inhibitor [PF04043.15]		[BP] cell wall modification [GO:0042545]; [BP] pectin catabolic process [GO:0045490]; [CC] cell wall [GO:0005618]; [CC] extracellular region [GO:0005576]; [MF] aspartyl esterase activity [GO:0045330]; [MF] enzyme inhibitor activity [GO:0004857]; [MF] pectinesterase activity [GO:0030599]		AT4G33220	0	60.6				-2.61103	-5.17511
									LOC107866853	XM_016712858.1	XP_016568344.1	expansin-A11-like		cann:107866853						Double Psi beta barrel glucanase [CL0199]; Ig-like fold superfamily (E-set) [CL0159]; Lytic transglycolase [PF03330.18]; Pollen allergen [PF01357.21]		[BP] plant-type cell wall organization [GO:0009664]; [CC] cell wall [GO:0005618]; [CC] extracellular region [GO:0005576]; [CC] membrane [GO:0016020]		AT1G20190	1.38e-136	73.95				-5.54549	-6.44315					-1.76561
									LOC107873498	XM_016720362.1	XP_016575848.1	expansin-A6-like		cann:107873498						Double Psi beta barrel glucanase [CL0199]; Ig-like fold superfamily (E-set) [CL0159]; Lytic transglycolase [PF03330.18]; Domain of unknown function (DUF5348) [PF17295.2]; Pollen allergen [PF01357.21]		[BP] plant-type cell wall organization [GO:0009664]; [CC] cell wall [GO:0005618]; [CC] extracellular region [GO:0005576]; [CC] membrane [GO:0016020]		AT2G39700	4.45e-156	77.647			-1.06366	-4.06761	-4.00681
									LOC107860149	XM_016705409.1	XP_016560895.1	probable xyloglucan endotransglucosylase/hydrolase protein 7		cann:107860149		xyloglucan:xyloglucosyl transferase; endo-xyloglucan transferase; xyloglucan endotransglycosylase [2.4.1.207]	xyloglucan:xyloglucan xyloglucanotransferase [2.4.1.207]	breaks a beta-(1->4) bond in the backbone of a xyloglucan and transfers the xyloglucanyl segment on to O-4 of the non-reducing terminal glucose residue of an acceptor, which can be a xyloglucan or an oligosaccharide of xyloglucan		Concanavalin-like lectin/glucanase superfamily [CL0004]; Glycosyl hydrolases family 16 [PF00722.21]; Xyloglucan endo-transglycosylase (XET) C-terminus [PF06955.12]		[BP] cell wall biogenesis [GO:0042546]; [BP] cell wall organization [GO:0071555]; [BP] xyloglucan metabolic process [GO:0010411]; [CC] apoplast [GO:0048046]; [CC] cell wall [GO:0005618]; [MF] hydrolase activity, hydrolyzing O-glycosyl compounds [GO:0004553]; [MF] xyloglucan:xyloglucosyl transferase activity [GO:0016762]		AT4G37800	1.21e-168	74.386				-1.45443	-5.17234					-1.46822
									LOC107870538	XM_016717098.1	XP_016572584.1	probable xyloglucan endotransglucosylase/hydrolase protein 28		cann:107870538		xyloglucan:xyloglucosyl transferase; endo-xyloglucan transferase; xyloglucan endotransglycosylase [2.4.1.207]	xyloglucan:xyloglucan xyloglucanotransferase [2.4.1.207]	breaks a beta-(1->4) bond in the backbone of a xyloglucan and transfers the xyloglucanyl segment on to O-4 of the non-reducing terminal glucose residue of an acceptor, which can be a xyloglucan or an oligosaccharide of xyloglucan		Concanavalin-like lectin/glucanase superfamily [CL0004]; Glycosyl hydrolases family 16 [PF00722.21]; Xyloglucan endo-transglycosylase (XET) C-terminus [PF06955.12]		[BP] cell wall biogenesis [GO:0042546]; [BP] cell wall organization [GO:0071555]; [BP] xyloglucan metabolic process [GO:0010411]; [CC] apoplast [GO:0048046]; [CC] cell wall [GO:0005618]; [CC] integral component of membrane [GO:0016021]; [MF] hydrolase activity, hydrolyzing O-glycosyl compounds [GO:0004553]; [MF] xyloglucan:xyloglucosyl transferase activity [GO:0016762]		AT1G14720	8.89e-167	65.766				-2.20354	-3.09913
									LOC107865791	XM_016711980.1	XP_016567466.1	auxin-binding protein ABP19a-like		cann:107865791						Cupin fold [CL0029]; Lipo-protein attachment motif superfamily [CL0421]; Cupin [PF00190.22]; Cupin domain [PF07883.11]; Prokaryotic membrane lipoprotein lipid attachment site [PF08139.12]		[CC] apoplast [GO:0048046]; [CC] cell wall [GO:0005618]; [MF] manganese ion binding [GO:0030145]; [MF] nutrient reservoir activity [GO:0045735]		AT5G20630	1.97e-95	67.317		-2.02462		-3.66585	-7.26359		-2.18813			-4.4507
									LOC107877989	XM_016724820.1	XP_016580306.1	auxin-binding protein ABP19a-like		cann:107877989						Cupin fold [CL0029]; ARD/ARD' family [PF03079.14]; Cupin [PF00190.22]; Cupin domain [PF07883.11]; Protein of unknown function (DUF861) [PF05899.12]		[CC] apoplast [GO:0048046]; [CC] cell wall [GO:0005618]; [MF] manganese ion binding [GO:0030145]; [MF] nutrient reservoir activity [GO:0045735]		AT5G20630	1.61e-93	65.714				-4.30145	-6.12454					-6.17699
									LOC107839760	XM_016683385.1	XP_016538871.1	pectin acetylesterase 12		cann:107839760		[Wnt protein] O-palmitoleoyl-L-serine hydrolase; Notum [3.1.1.98]	[Wnt]-O-(9Z)-hexadec-9-enoyl-L-serine acylhydrolase [3.1.1.98]	[Wnt]-O-(9Z)-hexadec-9-enoyl-L-serine + H2O = [Wnt]-L-serine + (9Z)-hexadec-9-enoate [RN:R11202]		Alpha/Beta hydrolase fold [CL0028]; Transporter superfamily, four TM region [CL0375]; Clc-like [PF07062.12]; Pectinacetylesterase [PF03283.13]		[BP] cell wall organization [GO:0071555]; [CC] cell wall [GO:0005618]; [CC] extracellular region [GO:0005576]; [MF] hydrolase activity [GO:0016787]		AT5G26670	0	66.905				-1.68838	-3.32827					-1.18143
									LOC107860521	XM_016705906.1	XP_016561392.1	expansin-A10		cann:107860521						Double Psi beta barrel glucanase [CL0199]; Ig-like fold superfamily (E-set) [CL0159]; Lytic transglycolase [PF03330.18]; Pollen allergen [PF01357.21]		[BP] plant-type cell wall organization [GO:0009664]; [CC] cell wall [GO:0005618]; [CC] extracellular region [GO:0005576]; [CC] membrane [GO:0016020]				0				-4.55702	-4.45501					-1.55175
									LOC107866793	XM_016712781.1	XP_016568267.1	catalase isozyme 3		cann:107866793	Tryptophan metabolism [cann00380]; Glyoxylate and dicarboxylate metabolism [cann00630]; Metabolic pathways [cann01100]; Biosynthesis of secondary metabolites [cann01110]; Carbon metabolism [cann01200]; MAPK signaling pathway - plant [cann04016]; Peroxisome [cann04146]	catalase; equilase; caperase; optidase; catalase-peroxidase; CAT [1.11.1.6]	hydrogen-peroxide:hydrogen-peroxide oxidoreductase [1.11.1.6]	2 H2O2 = O2 + 2 H2O [RN:R00009]		Catalase [PF00199.19]; Catalase-related immune-responsive [PF06628.12]		[BP] cellular response to nitrogen starvation [GO:0006995]; [BP] cellular response to phosphate starvation [GO:0016036]; [BP] cellular response to sulfate starvation [GO:0009970]; [BP] hydrogen peroxide catabolic process [GO:0042744]; [BP] response to abscisic acid [GO:0009737]; [BP] response to cadmium ion [GO:0046686]; [BP] response to hydrogen peroxide [GO:0042542]; [BP] response to light stim…		AT4G35090	0	88.821				-1.22303
									LOC107871151	XM_016717978.1	XP_016573464.1	pectin acetylesterase 8-like, transcript variant X2		cann:107871151						Alpha/Beta hydrolase fold [CL0028]; Pectinacetylesterase [PF03283.13]; Prolyl oligopeptidase family [PF00326.21]		[BP] cell wall organization [GO:0071555]; [CC] cell wall [GO:0005618]; [CC] extracellular region [GO:0005576]; [MF] hydrolase activity [GO:0016787]		AT4G19420	0	70.619				-2.77038	-2.42805
	[CC] cell wall [GO:0005618]	4.14e-06	6.73e-05	15	172	324	15220		LOC107843134	XM_016687318.1	XP_016542804.1	probable xyloglucan endotransglucosylase/hydrolase protein 32		cann:107843134		xyloglucan:xyloglucosyl transferase; endo-xyloglucan transferase; xyloglucan endotransglycosylase [2.4.1.207]	xyloglucan:xyloglucan xyloglucanotransferase [2.4.1.207]	breaks a beta-(1->4) bond in the backbone of a xyloglucan and transfers the xyloglucanyl segment on to O-4 of the non-reducing terminal glucose residue of an acceptor, which can be a xyloglucan or an oligosaccharide of xyloglucan		Concanavalin-like lectin/glucanase superfamily [CL0004]; Glycosyl hydrolases family 16 [PF00722.21]; Xyloglucan endo-transglycosylase (XET) C-terminus [PF06955.12]		[BP] cell wall biogenesis [GO:0042546]; [BP] cell wall macromolecule catabolic process [GO:0016998]; [BP] cell wall organization [GO:0071555]; [BP] xyloglucan metabolic process [GO:0010411]; [CC] apoplast [GO:0048046]; [CC] cell wall [GO:0005618]; [MF] hydrolase activity, hydrolyzing O-glycosyl compounds [GO:0004553]; [MF] xyloglucan:xyloglucosyl transferase activity [GO:0016762]		AT2G36870	1.43e-179	79.054				-5.43891	-5.27924					-1.95205
									LOC107878276	XM_016725207.1	XP_016580693.1	xyloglucan endotransglucosylase/hydrolase protein 9		cann:107878276		xyloglucan:xyloglucosyl transferase; endo-xyloglucan transferase; xyloglucan endotransglycosylase [2.4.1.207]	xyloglucan:xyloglucan xyloglucanotransferase [2.4.1.207]	breaks a beta-(1->4) bond in the backbone of a xyloglucan and transfers the xyloglucanyl segment on to O-4 of the non-reducing terminal glucose residue of an acceptor, which can be a xyloglucan or an oligosaccharide of xyloglucan		Concanavalin-like lectin/glucanase superfamily [CL0004]; FAM198 protein [PF15051.6]; Glycosyl hydrolases family 16 [PF00722.21]; Xyloglucan endo-transglycosylase (XET) C-terminus [PF06955.12]		[BP] cell wall biogenesis [GO:0042546]; [BP] cell wall organization [GO:0071555]; [BP] xyloglucan metabolic process [GO:0010411]; [CC] apoplast [GO:0048046]; [CC] cell wall [GO:0005618]; [MF] hydrolase activity, hydrolyzing O-glycosyl compounds [GO:0004553]; [MF] xyloglucan:xyloglucosyl transferase activity [GO:0016762]		AT4G03210	3.65e-161	70.205		1.51525		-3.20712	-7.1431					-2.81568
									LOC107839606	XM_016683172.1	XP_016538658.1	probable xyloglucan endotransglucosylase/hydrolase 1		cann:107839606		xyloglucan:xyloglucosyl transferase; endo-xyloglucan transferase; xyloglucan endotransglycosylase [2.4.1.207]	xyloglucan:xyloglucan xyloglucanotransferase [2.4.1.207]	breaks a beta-(1->4) bond in the backbone of a xyloglucan and transfers the xyloglucanyl segment on to O-4 of the non-reducing terminal glucose residue of an acceptor, which can be a xyloglucan or an oligosaccharide of xyloglucan		Concanavalin-like lectin/glucanase superfamily [CL0004]; Glycosyl hydrolases family 16 [PF00722.21]; Xyloglucan endo-transglycosylase (XET) C-terminus [PF06955.12]		[BP] cell wall biogenesis [GO:0042546]; [BP] cell wall organization [GO:0071555]; [BP] xyloglucan metabolic process [GO:0010411]; [CC] apoplast [GO:0048046]; [CC] cell wall [GO:0005618]; [MF] hydrolase activity, hydrolyzing O-glycosyl compounds [GO:0004553]; [MF] xyloglucan:xyloglucosyl transferase activity [GO:0016762]		AT5G13870	3.58e-162	72.378				-2.00266	-4.18906					-1.71868
									LOC107848103	XM_016692780.1	XP_016548266.1	expansin-A1-like		cann:107848103						Double Psi beta barrel glucanase [CL0199]; Ig-like fold superfamily (E-set) [CL0159]; Lytic transglycolase [PF03330.18]; Pollen allergen [PF01357.21]		[BP] plant-type cell wall organization [GO:0009664]; [CC] cell wall [GO:0005618]; [CC] extracellular region [GO:0005576]; [CC] integral component of membrane [GO:0016021]		AT1G69530	1.26e-150	81.2		-1.63099		-2.9783	-2.01919
									LOC107850767	XM_016695514.1	XP_016551000.1	pectinesterase/pectinesterase inhibitor PPE8B-like		cann:107850767	Pentose and glucuronate interconversions [cann00040]; Metabolic pathways [cann01100]	pectinesterase; pectin demethoxylase; pectin methoxylase; pectin methylesterase; pectase; pectin methyl esterase; pectinoesterase [3.1.1.11]	pectin pectylhydrolase [3.1.1.11]	pectin + n H2O = n methanol + pectate [RN:R02362 R06250]		Pectate lyase-like beta helix [CL0268]; Pectate lyase superfamily protein [PF12708.7]; Pectinesterase [PF01095.19]; Plant invertase/pectin methylesterase inhibitor [PF04043.15]		[BP] cell wall modification [GO:0042545]; [BP] pectin catabolic process [GO:0045490]; [CC] cell wall [GO:0005618]; [CC] extracellular region [GO:0005576]; [MF] aspartyl esterase activity [GO:0045330]; [MF] enzyme inhibitor activity [GO:0004857]; [MF] pectinesterase activity [GO:0030599]		AT4G33220	0	60.6				-2.61103	-5.17511
									LOC107866853	XM_016712858.1	XP_016568344.1	expansin-A11-like		cann:107866853						Double Psi beta barrel glucanase [CL0199]; Ig-like fold superfamily (E-set) [CL0159]; Lytic transglycolase [PF03330.18]; Pollen allergen [PF01357.21]		[BP] plant-type cell wall organization [GO:0009664]; [CC] cell wall [GO:0005618]; [CC] extracellular region [GO:0005576]; [CC] membrane [GO:0016020]		AT1G20190	1.38e-136	73.95				-5.54549	-6.44315					-1.76561
									LOC107873498	XM_016720362.1	XP_016575848.1	expansin-A6-like		cann:107873498						Double Psi beta barrel glucanase [CL0199]; Ig-like fold superfamily (E-set) [CL0159]; Lytic transglycolase [PF03330.18]; Domain of unknown function (DUF5348) [PF17295.2]; Pollen allergen [PF01357.21]		[BP] plant-type cell wall organization [GO:0009664]; [CC] cell wall [GO:0005618]; [CC] extracellular region [GO:0005576]; [CC] membrane [GO:0016020]		AT2G39700	4.45e-156	77.647			-1.06366	-4.06761	-4.00681
									LOC107860149	XM_016705409.1	XP_016560895.1	probable xyloglucan endotransglucosylase/hydrolase protein 7		cann:107860149		xyloglucan:xyloglucosyl transferase; endo-xyloglucan transferase; xyloglucan endotransglycosylase [2.4.1.207]	xyloglucan:xyloglucan xyloglucanotransferase [2.4.1.207]	breaks a beta-(1->4) bond in the backbone of a xyloglucan and transfers the xyloglucanyl segment on to O-4 of the non-reducing terminal glucose residue of an acceptor, which can be a xyloglucan or an oligosaccharide of xyloglucan		Concanavalin-like lectin/glucanase superfamily [CL0004]; Glycosyl hydrolases family 16 [PF00722.21]; Xyloglucan endo-transglycosylase (XET) C-terminus [PF06955.12]		[BP] cell wall biogenesis [GO:0042546]; [BP] cell wall organization [GO:0071555]; [BP] xyloglucan metabolic process [GO:0010411]; [CC] apoplast [GO:0048046]; [CC] cell wall [GO:0005618]; [MF] hydrolase activity, hydrolyzing O-glycosyl compounds [GO:0004553]; [MF] xyloglucan:xyloglucosyl transferase activity [GO:0016762]		AT4G37800	1.21e-168	74.386				-1.45443	-5.17234					-1.46822
									LOC107870538	XM_016717098.1	XP_016572584.1	probable xyloglucan endotransglucosylase/hydrolase protein 28		cann:107870538		xyloglucan:xyloglucosyl transferase; endo-xyloglucan transferase; xyloglucan endotransglycosylase [2.4.1.207]	xyloglucan:xyloglucan xyloglucanotransferase [2.4.1.207]	breaks a beta-(1->4) bond in the backbone of a xyloglucan and transfers the xyloglucanyl segment on to O-4 of the non-reducing terminal glucose residue of an acceptor, which can be a xyloglucan or an oligosaccharide of xyloglucan		Concanavalin-like lectin/glucanase superfamily [CL0004]; Glycosyl hydrolases family 16 [PF00722.21]; Xyloglucan endo-transglycosylase (XET) C-terminus [PF06955.12]		[BP] cell wall biogenesis [GO:0042546]; [BP] cell wall organization [GO:0071555]; [BP] xyloglucan metabolic process [GO:0010411]; [CC] apoplast [GO:0048046]; [CC] cell wall [GO:0005618]; [CC] integral component of membrane [GO:0016021]; [MF] hydrolase activity, hydrolyzing O-glycosyl compounds [GO:0004553]; [MF] xyloglucan:xyloglucosyl transferase activity [GO:0016762]		AT1G14720	8.89e-167	65.766				-2.20354	-3.09913
									LOC107865791	XM_016711980.1	XP_016567466.1	auxin-binding protein ABP19a-like		cann:107865791						Cupin fold [CL0029]; Lipo-protein attachment motif superfamily [CL0421]; Cupin [PF00190.22]; Cupin domain [PF07883.11]; Prokaryotic membrane lipoprotein lipid attachment site [PF08139.12]		[CC] apoplast [GO:0048046]; [CC] cell wall [GO:0005618]; [MF] manganese ion binding [GO:0030145]; [MF] nutrient reservoir activity [GO:0045735]		AT5G20630	1.97e-95	67.317		-2.02462		-3.66585	-7.26359		-2.18813			-4.4507
									LOC107877989	XM_016724820.1	XP_016580306.1	auxin-binding protein ABP19a-like		cann:107877989						Cupin fold [CL0029]; ARD/ARD' family [PF03079.14]; Cupin [PF00190.22]; Cupin domain [PF07883.11]; Protein of unknown function (DUF861) [PF05899.12]		[CC] apoplast [GO:0048046]; [CC] cell wall [GO:0005618]; [MF] manganese ion binding [GO:0030145]; [MF] nutrient reservoir activity [GO:0045735]		AT5G20630	1.61e-93	65.714				-4.30145	-6.12454					-6.17699
									LOC107839760	XM_016683385.1	XP_016538871.1	pectin acetylesterase 12		cann:107839760		[Wnt protein] O-palmitoleoyl-L-serine hydrolase; Notum [3.1.1.98]	[Wnt]-O-(9Z)-hexadec-9-enoyl-L-serine acylhydrolase [3.1.1.98]	[Wnt]-O-(9Z)-hexadec-9-enoyl-L-serine + H2O = [Wnt]-L-serine + (9Z)-hexadec-9-enoate [RN:R11202]		Alpha/Beta hydrolase fold [CL0028]; Transporter superfamily, four TM region [CL0375]; Clc-like [PF07062.12]; Pectinacetylesterase [PF03283.13]		[BP] cell wall organization [GO:0071555]; [CC] cell wall [GO:0005618]; [CC] extracellular region [GO:0005576]; [MF] hydrolase activity [GO:0016787]		AT5G26670	0	66.905				-1.68838	-3.32827					-1.18143
									LOC107860521	XM_016705906.1	XP_016561392.1	expansin-A10		cann:107860521						Double Psi beta barrel glucanase [CL0199]; Ig-like fold superfamily (E-set) [CL0159]; Lytic transglycolase [PF03330.18]; Pollen allergen [PF01357.21]		[BP] plant-type cell wall organization [GO:0009664]; [CC] cell wall [GO:0005618]; [CC] extracellular region [GO:0005576]; [CC] membrane [GO:0016020]				0				-4.55702	-4.45501					-1.55175
									LOC107866793	XM_016712781.1	XP_016568267.1	catalase isozyme 3		cann:107866793	Tryptophan metabolism [cann00380]; Glyoxylate and dicarboxylate metabolism [cann00630]; Metabolic pathways [cann01100]; Biosynthesis of secondary metabolites [cann01110]; Carbon metabolism [cann01200]; MAPK signaling pathway - plant [cann04016]; Peroxisome [cann04146]	catalase; equilase; caperase; optidase; catalase-peroxidase; CAT [1.11.1.6]	hydrogen-peroxide:hydrogen-peroxide oxidoreductase [1.11.1.6]	2 H2O2 = O2 + 2 H2O [RN:R00009]		Catalase [PF00199.19]; Catalase-related immune-responsive [PF06628.12]		[BP] cellular response to nitrogen starvation [GO:0006995]; [BP] cellular response to phosphate starvation [GO:0016036]; [BP] cellular response to sulfate starvation [GO:0009970]; [BP] hydrogen peroxide catabolic process [GO:0042744]; [BP] response to abscisic acid [GO:0009737]; [BP] response to cadmium ion [GO:0046686]; [BP] response to hydrogen peroxide [GO:0042542]; [BP] response to light stim…		AT4G35090	0	88.821				-1.22303
									LOC107871151	XM_016717978.1	XP_016573464.1	pectin acetylesterase 8-like, transcript variant X2		cann:107871151						Alpha/Beta hydrolase fold [CL0028]; Pectinacetylesterase [PF03283.13]; Prolyl oligopeptidase family [PF00326.21]		[BP] cell wall organization [GO:0071555]; [CC] cell wall [GO:0005618]; [CC] extracellular region [GO:0005576]; [MF] hydrolase activity [GO:0016787]		AT4G19420	0	70.619				-2.77038	-2.42805
	[MF] lipid binding [GO:0008289]	4.81e-06	6.73e-05	13	132	324	15220		LOC107843400	XM_016687672.1	XP_016543158.1	non-specific lipid-transfer protein 2-like		cann:107843400						Di-sulfide bond pairrings [CL0482]; Probable lipid transfer [PF14368.6]; Protease inhibitor/seed storage/LTP family [PF00234.22]		[BP] lipid transport [GO:0006869]; [MF] lipid binding [GO:0008289]				0				-2.89255	-4.50617
									LOC107879759	XM_016726703.1	XP_016582189.1	non-specific lipid-transfer protein-like		cann:107879759						Di-sulfide bond pairrings [CL0482]; Probable lipid transfer [PF14368.6]; Protease inhibitor/seed storage/LTP family [PF00234.22]		[BP] lipid transport [GO:0006869]; [MF] lipid binding [GO:0008289]				0		-3.97803		-3.82207	-5.62103				-1.28039	-1.8517
									LOC107859334	XM_016704310.1	XP_016559796.1	non-specific lipid-transfer protein 1-like		cann:107859334						Di-sulfide bond pairrings [CL0482]; Probable lipid transfer [PF14368.6]; Protease inhibitor/seed storage/LTP family [PF00234.22]		[BP] lipid transport [GO:0006869]; [MF] lipid binding [GO:0008289]				0				-1.48892	-5.78641
									LOC107875276	XM_016721923.1	XP_016577409.1	non-specific lipid transfer protein GPI-anchored 2-like		cann:107875276						Di-sulfide bond pairrings [CL0482]; Probable lipid transfer [PF14368.6]; Protease inhibitor/seed storage/LTP family [PF00234.22]		[BP] lipid transport [GO:0006869]; [MF] lipid binding [GO:0008289]		AT3G22600	1.11e-33	39.306				-3.05114	-4.11235
									LOC107875594	XM_016722366.1	XP_016577852.1	protein ENHANCED DISEASE RESISTANCE 2-like, transcript variant X2		cann:107875594						Bet V 1 like [CL0209]; PH domain-like superfamily [CL0266]; Protein of unknown function (DUF1336) [PF07059.12]; PH domain [PF00169.29]; START domain [PF01852.19]		[MF] lipid binding [GO:0008289]		AT2G28320	0	64.706				-4.5107
									LOC107863007	XM_016708747.1	XP_016564233.1	uncharacterized LOC107863007		cann:107863007						Bet V 1 like [CL0209]; START domain [PF01852.19]		[MF] lipid binding [GO:0008289]		AT1G64720	2.5e-158	53.846				-1.99073	-2.58768					-1.12499
									LOC107845895	XM_016690406.1	XP_016545892.1	non-specific lipid-transfer protein 1		cann:107845895						Di-sulfide bond pairrings [CL0482]; Probable lipid transfer [PF14368.6]; Protease inhibitor/seed storage/LTP family [PF00234.22]		[BP] lipid transport [GO:0006869]; [MF] lipid binding [GO:0008289]		AT2G38530	6.67e-31	53.39				-3.22441	-7.01752
									LOC107845941	XM_016690453.1	XP_016545939.1	non-specific lipid-transfer protein 2-like		cann:107845941						Di-sulfide bond pairrings [CL0482]; Probable lipid transfer [PF14368.6]; Protease inhibitor/seed storage/LTP family [PF00234.22]		[BP] lipid transport [GO:0006869]; [MF] lipid binding [GO:0008289]				0				-2.65005	-4.26623
									LOC107872927	XM_016719598.1	XP_016575084.1	non-specific lipid-transfer protein 2-like		cann:107872927						Di-sulfide bond pairrings [CL0482]; Probable lipid transfer [PF14368.6]; Protease inhibitor/seed storage/LTP family [PF00234.22]		[BP] lipid transport [GO:0006869]; [MF] lipid binding [GO:0008289]				0				-1.34331	-1.41983
									LOC107874558	XM_016721324.1	XP_016576810.1	non-specific lipid-transfer protein-like protein At2g13820		cann:107874558						Di-sulfide bond pairrings [CL0482]; Hamartin protein [PF04388.12]; Probable lipid transfer [PF14368.6]; Protease inhibitor/seed storage/LTP family [PF00234.22]		[BP] lipid transport [GO:0006869]; [MF] lipid binding [GO:0008289]		AT2G48130	2.39e-38	51.701			-1.57013	-3.36039
									LOC107845937	XM_016690448.1	XP_016545934.1	non-specific lipid-transfer protein 2-like		cann:107845937						Di-sulfide bond pairrings [CL0482]; Probable lipid transfer [PF14368.6]; Protease inhibitor/seed storage/LTP family [PF00234.22]		[BP] lipid transport [GO:0006869]; [MF] lipid binding [GO:0008289]		AT2G38540	1.6e-30	51.695				-3.09273	-6.77154
									LOC107840021	XM_016683719.1	XP_016539205.1	non-specific lipid-transfer protein-like protein At2g13820		cann:107840021						Di-sulfide bond pairrings [CL0482]; Probable lipid transfer [PF14368.6]; Protease inhibitor/seed storage/LTP family [PF00234.22]		[BP] lipid transport [GO:0006869]; [MF] lipid binding [GO:0008289]		AT2G13820	2.81e-45	52.381				-2.81402	-2.99291					-1.60449
									LOC107844770	XM_016689118.1	XP_016544604.1	non-specific lipid-transfer protein 2-like		cann:107844770						Di-sulfide bond pairrings [CL0482]; Probable lipid transfer [PF14368.6]; Protease inhibitor/seed storage/LTP family [PF00234.22]		[BP] lipid transport [GO:0006869]; [MF] lipid binding [GO:0008289]				0				-1.98713	-4.21949
	[CC] thylakoid [GO:0009579]	4.17e-05	0.000501	6	31	324	15220		LOC107850937	XM_016695797.1	XP_016551283.1	probable serine/threonine-protein kinase kinX		cann:107850937						Adenylate kinase, active site lid [PF05191.14]; CAAD domains of cyanobacterial aminoacyl-tRNA synthetase [PF14159.6]		[CC] thylakoid [GO:0009579]; [MF] kinase activity [GO:0016301]		AT4G38100	7.39e-30	45.205		-1.77189		-1.43303	-4.64708					-1.14403
									LOC107871105	XM_016717903.1	XP_016573389.1	sedoheptulose-1,7-bisphosphatase, chloroplastic		cann:107871105	Carbon fixation in photosynthetic organisms [cann00710]; Metabolic pathways [cann01100]; Carbon metabolism [cann01200]	sedoheptulose-bisphosphatase; SBPase; sedoheptulose 1,7-diphospate phosphatase; sedoheptulose 1,7-diphosphatase; sedoheptulose diphosphatase; sedoheptulose bisphosphatase; sedoheptulose 1,7-bisphosphatase [3.1.3.37]	sedoheptulose-1,7-bisphosphate 1-phosphohydrolase [3.1.3.37]	sedoheptulose 1,7-bisphosphate + H2O = sedoheptulose 7-phosphate + phosphate [RN:R01845]		inositol polyphosphate 1 phosphatase like superfamily [CL0171]; Fructose-1-6-bisphosphatase, N-terminal domain [PF00316.20]		[BP] defense response to bacterium [GO:0042742]; [BP] starch biosynthetic process [GO:0019252]; [BP] sucrose biosynthetic process [GO:0005986]; [CC] apoplast [GO:0048046]; [CC] chloroplast envelope [GO:0009941]; [CC] chloroplast stroma [GO:0009570]; [CC] thylakoid [GO:0009579]; [MF] sedoheptulose-bisphosphatase activity [GO:0050278]		AT3G55800	0	81.061				-1.39129	-6.5595					-1.57789
									LOC107874515	XM_016721289.1	XP_016576775.1	ycf54-like protein		cann:107874515						Protein of unknown function (DUF2488) [PF10674.9]		[CC] chloroplast [GO:0009507]; [CC] thylakoid [GO:0009579]		AT5G58250	1.87e-72	74.286				-1.95657	-2.07751
									LOC107845539	XM_016689919.1	XP_016545405.1	protein CURVATURE THYLAKOID 1A, chloroplastic-like, transcript variant X1		cann:107845539						CAAD domains of cyanobacterial aminoacyl-tRNA synthetase [PF14159.6]; Tapetum specific protein TAP35/TAP44 [PF07265.11]		[CC] integral component of membrane [GO:0016021]; [CC] thylakoid [GO:0009579]		AT4G01150	2.23e-67	62.353		-1.70766		-3.22623	-5.35547					-1.17643
									LOC107840122	XM_016683859.1	XP_016539345.1	soluble inorganic pyrophosphatase 6, chloroplastic		cann:107840122	Oxidative phosphorylation [cann00190]	inorganic diphosphatase [3.6.1.1]	diphosphate phosphohydrolase [3.6.1.1]	diphosphate + H2O = 2 phosphate [RN:R00004]		Inorganic pyrophosphatase [PF00719.19]		[BP] defense response to bacterium [GO:0042742]; [BP] phosphate-containing compound metabolic process [GO:0006796]; [BP] response to cadmium ion [GO:0046686]; [CC] chloroplast envelope [GO:0009941]; [CC] chloroplast stroma [GO:0009570]; [CC] thylakoid [GO:0009579]; [MF] inorganic diphosphatase activity [GO:0004427]; [MF] magnesium ion binding [GO:0000287]		AT5G09650	2.98e-162	74.916				-1.6776	-1.47124
									LOC107845657	XM_016690087.1	XP_016545573.1	protein CURVATURE THYLAKOID 1B, chloroplastic		cann:107845657						CAAD domains of cyanobacterial aminoacyl-tRNA synthetase [PF14159.6]; TRIM C-terminal subgroup One Signature domain [PF18568.1]; Protein of unknown function (DUF4521) [PF15021.6]		[CC] integral component of membrane [GO:0016021]; [CC] thylakoid [GO:0009579]		AT2G46820	1.28e-55	63.265				-1.60885	-3.66872					-1.15487
	[BP] metabolic process [GO:0008152]	0.00051	0.00535	64	2004	324	15220		LOC107846834	XM_016691109.1	XP_016546595.1	photosynthetic NDH subunit of lumenal location 2, chloroplastic, transcript variant X1		cann:107846834	Photosynthesis [cann00195]					Oxygen evolving enhancer protein 3 (PsbQ) [PF05757.11]		[BP] photosynthesis [GO:0015979]; [CC] extrinsic component of membrane [GO:0019898]; [CC] photosystem II oxygen evolving complex [GO:0009654]; [MF] calcium ion binding [GO:0005509]		AT1G14150	3.29e-61	48.187		-2.20504		-4.15147	-5.3386
									LOC107839128	XM_016682497.1	XP_016537983.1	thylakoid lumenal 19 kDa protein, chloroplastic		cann:107839128						Mog1p/PsbP-like superfamily [CL0619]; PsbP [PF01789.16]		[BP] photosynthesis [GO:0015979]; [CC] extrinsic component of membrane [GO:0019898]; [CC] photosystem II oxygen evolving complex [GO:0009654]; [MF] calcium ion binding [GO:0005509]		AT3G63540	8.64e-83	82.609				-1.76655	-5.13353					-1.87003
									LOC107878540	XM_016725560.1	XP_016581046.1	50S ribosomal protein L4, chloroplastic		cann:107878540	Ribosome [cann03010]					Ribosomal protein L4/L1 family [PF00573.22]		[BP] translation [GO:0006412]; [CC] ribosome [GO:0005840]; [MF] structural constituent of ribosome [GO:0003735]		AT1G07320	4.04e-111	72.973				-2.21661	-2.80196
									LOC107864214	XM_016710527.1	XP_016566013.1	50S ribosomal protein L28, chloroplastic		cann:107864214	Ribosome [cann03010]					Ribosomal L28 family [PF00830.19]		[BP] translation [GO:0006412]; [CC] ribosome [GO:0005840]; [MF] structural constituent of ribosome [GO:0003735]		AT2G33450	1.1e-60	77.778				-1.59252	-3.69932					-1.21765
									LOC107860400	XM_016705742.1	XP_016561228.1	proline-rich receptor-like protein kinase PERK9		cann:107860400						Transthyretin superfamily [CL0287]; Pollen proteins Ole e I like [PF01190.17]		[MF] kinase activity [GO:0016301]		AT5G15780	6.07e-45	54.386				-1.76775	-5.50141					-1.2614
									LOC107845732	XM_016690207.1	XP_016545693.1	30S ribosomal protein S10, chloroplastic		cann:107845732	Ribosome [cann03010]					Ribosomal protein S10p/S20e [PF00338.22]		[BP] translation [GO:0006412]; [CC] chloroplast stroma [GO:0009570]; [CC] ribosome [GO:0005840]; [MF] RNA binding [GO:0003723]; [MF] structural constituent of ribosome [GO:0003735]		AT3G13120	7.45e-78	66.667				-1.94662	-2.06547
									LOC107856146	XM_016701138.1	XP_016556624.1	30S ribosomal protein S13, chloroplastic		cann:107856146	Ribosome [cann03010]					Helix-hairpin-helix superfamily [CL0198]; Helix-two-turns-helix superfamily [CL0303]; Fibronectin-binding protein A N-terminus (FbpA) [PF05833.11]; Helix-hairpin-helix motif [PF00633.23]; Ribosomal protein S13/S18 [PF00416.22]		[BP] translation [GO:0006412]; [CC] ribosome [GO:0005840]; [MF] RNA binding [GO:0003723]; [MF] structural constituent of ribosome [GO:0003735]		AT5G14320	9.33e-79	75.325				-1.5367	-3.52618					-1.56638
									LOC107839686	XM_016683280.1	XP_016538766.1	50S ribosomal protein L1, chloroplastic-like		cann:107839686	Ribosome [cann03010]					Ribosomal protein L1p/L10e family [PF00687.21]		[BP] translation [GO:0006412]; [CC] large ribosomal subunit [GO:0015934]; [MF] RNA binding [GO:0003723]; [MF] structural constituent of ribosome [GO:0003735]		AT3G63490	3.84e-167	67.318				-1.56098	-2.31745
									LOC107865860	XM_016712054.1	XP_016567540.1	uncharacterized LOC107865860		cann:107865860						Alpha/Beta hydrolase fold [CL0028]; alpha/beta hydrolase fold [PF00561.20]; Alpha/beta hydrolase family [PF12695.7]; Alpha/beta hydrolase family [PF12697.7]; Protein of unknown function (DUF2974) [PF11187.8]; Serine aminopeptidase, S33 [PF12146.8]; Lipase (class 3) [PF01764.25]		[BP] lipid metabolic process [GO:0006629]; [MF] hydrolase activity [GO:0016787]				0				-3.30751	-5.81538
									LOC107873685	XM_016720619.1	XP_016576105.1	glucan endo-1,3-beta-glucosidase 4, transcript variant X2		cann:107873685	Starch and sucrose metabolism [cann00500]; Metabolic pathways [cann01100]	glucan endo-1,3-beta-D-glucosidase; endo-1,3-beta-glucanase; laminarinase; laminaranase; oligo-1,3-glucosidase; endo-1,3-beta-glucanase; callase; beta-1,3-glucanase; kitalase; 1,3-beta-D-glucan 3-glucanohydrolase; endo-(1,3)-beta-D-glucanase; (1->3)-beta-glucan 3-glucanohydrolase; endo-1,3-beta-D-glucanase; endo-1,3-beta-glucosidase; 1,3-beta-D-glucan glucanohydrolase [3.2.1.39]	3-beta-D-glucan glucanohydrolase [3.2.1.39]	Hydrolysis of (1->3)-beta-D-glucosidic linkages in (1->3)-beta-D-glucans		Tim barrel glycosyl hydrolase superfamily [CL0058]; Glycosyl hydrolases family 17 [PF00332.18]; X8 domain [PF07983.13]		[BP] carbohydrate metabolic process [GO:0005975]; [CC] integral component of membrane [GO:0016021]; [MF] hydrolase activity, hydrolyzing O-glycosyl compounds [GO:0004553]				0				-2.75645	-2.92629
									LOC107863060	XM_016708811.1	XP_016564297.1	probable 6-phosphogluconolactonase 4, chloroplastic		cann:107863060	Pentose phosphate pathway [cann00030]; Metabolic pathways [cann01100]; Biosynthesis of secondary metabolites [cann01110]; Carbon metabolism [cann01200]	6-phosphogluconolactonase; phosphogluconolactonase; 6-PGL [3.1.1.31]	6-phospho-D-glucono-1,5-lactone lactonohydrolase [3.1.1.31]	6-phospho-D-glucono-1,5-lactone + H2O = 6-phospho-D-gluconate [RN:R02035]		Isomerase,CoA transferase & Translation initiation factor Superfamily [CL0246]; Glucosamine-6-phosphate isomerases/6-phosphogluconolactonase [PF01182.20]		[BP] carbohydrate metabolic process [GO:0005975]; [BP] cellular response to redox state [GO:0071461]; [BP] defense response to bacterium [GO:0042742]; [BP] defense response to oomycetes [GO:0002229]; [BP] nitrate assimilation [GO:0042128]; [BP] pentose-phosphate shunt [GO:0006098]; [CC] chloroplast stroma [GO:0009570]; [CC] peroxisome [GO:0005777]; [MF] 6-phosphogluconolactonase activity [GO:0017…		AT5G24400	6.7e-129	67.148				-1.1278
									LOC107842320	XM_016686086.1	XP_016541572.1	phospholipase A1-IIdelta-like, transcript variant X1		cann:107842320						Alpha/Beta hydrolase fold [CL0028]; Centromere protein B dimerisation domain [PF09026.10]; Protein of unknown function (DUF2974) [PF11187.8]; Linker for activation of T-cells [PF15234.6]; Lipase (class 3) [PF01764.25]; Class II MHC-associated invariant chain trimerisation domain [PF08831.10]		[BP] cellular response to UV-B [GO:0071493]; [BP] lipid metabolic process [GO:0006629]; [BP] UV protection [GO:0009650]; [CC] cytoplasm [GO:0005737]; [MF] phospholipase A1 activity [GO:0008970]		AT2G42690	0	62.919				-2.17785	-4.4757
									LOC107856476	XM_016701483.1	XP_016556969.1	oxygen-evolving enhancer protein 2, chloroplastic		cann:107856476	Photosynthesis [cann00195]					Mog1p/PsbP-like superfamily [CL0619]; PsbP [PF01789.16]; Oxygen evolving enhancer protein 3 (PsbQ) [PF05757.11]		[BP] photosynthesis [GO:0015979]; [CC] extrinsic component of membrane [GO:0019898]; [CC] photosystem II oxygen evolving complex [GO:0009654]; [MF] calcium ion binding [GO:0005509]		AT1G06680	1.35e-145	77.947				-1.29279	-5.22879					-1.47314
									LOC107864058	XM_016710314.1	XP_016565800.1	30S ribosomal protein S6 alpha, chloroplastic		cann:107864058	Ribosome [cann03010]					Ribosomal protein S6 [PF01250.17]		[BP] translation [GO:0006412]; [CC] ribosome [GO:0005840]; [MF] rRNA binding [GO:0019843]; [MF] structural constituent of ribosome [GO:0003735]		AT1G64510	5.61e-88	72.727				-1.77682	-3.14303
									LOC107843200	XM_016687420.1	XP_016542906.1	photosystem II reaction center W protein, chloroplastic-like		cann:107843200	Photosynthesis [cann00195]					Photosystem II reaction centre W protein (PsbW) [PF07123.12]		[BP] photosynthesis [GO:0015979]; [CC] chloroplast [GO:0009507]; [CC] integral component of membrane [GO:0016021]; [CC] photosystem II [GO:0009523]		AT2G30570	7.73e-42	59.398				-1.91857	-5.4978					-1.61038
									LOC107840912	XM_016684860.1	XP_016540346.1	uncharacterized LOC107840912		cann:107840912						Photosystem II reaction centre X protein (PsbX) [PF06596.11]		[BP] photosynthesis [GO:0015979]; [CC] photosystem II [GO:0009523]				0				-2.61792	-6.32999		-1.31439			-2.25374
									LOC107867549	XM_016713839.1	XP_016569325.1	acyl-lipid (9-3)-desaturase-like		cann:107867549		acyl-lipid Delta6-acetylenase [1.14.19.38]; acyl-lipid (9-3)-desaturase; acyl-lipid 6-desaturase; Delta6-desaturase; DES6 (gene name) [1.14.19.47]	Delta6 acyl-lipid,ferrocytochrome-b5:oxygen oxidoreductase (6,7-dehydrogenating) [1.14.19.38]; Delta9 acyl-[glycerolipid],ferrocytochrome b5:oxygen oxidoreductase (6,7-cis-dehydrogenating) [1.14.19.47]	(1) a gamma-linolenoyl-[glycerolipid] + 2 ferrocytochrome b5 + O2 + 2 H+ = a (9Z,12Z)-octadeca-9,12-dien-6-ynoyl-[glycerolipid] + 2 ferricytochrome b5 + 2 H2O; (2) a stearidonoyl-[glycerolipid] + 2 ferrocytochrome b5 + O2 + 2 H+ = a (9Z,12Z,15Z)-octadeca-9,12,15-trien-6-ynoyl-[glycerolipid] + 2 ferricytochrome b5 + 2 H2OSubstrate gamma-linolenoyl-[glycerolipid]; ferrocytochrome b5 ; (1) an alpha-…		Cytochrome b5-like Heme/Steroid binding domain [PF00173.28]; Fatty acid desaturase [PF00487.24]		[BP] lipid metabolic process [GO:0006629]; [CC] integral component of membrane [GO:0016021]; [MF] oxidoreductase activity [GO:0016491]				0				-3.32346	-3.55902					-1.73666
									LOC107877730	XM_016724435.1	XP_016579921.1	protein STRICTOSIDINE SYNTHASE-LIKE 4-like, transcript variant X2		cann:107877730						Beta fructosidase superfamily [CL0143]; Beta propeller clan [CL0186]; Arylesterase [PF01731.20]; NHL repeat [PF01436.21]; SMP-30/Gluconolactonase/LRE-like region [PF08450.12]; Strictosidine synthase [PF03088.16]; Tachylectin [PF14517.6]		[BP] biosynthetic process [GO:0009058]; [MF] strictosidine synthase activity [GO:0016844]		AT3G51420	2.82e-54	33.243				-1.81826	-3.1225
									LOC107867546	XM_016713835.1	XP_016569321.1	probable beta-D-xylosidase 7		cann:107867546						Ig-like fold superfamily (E-set) [CL0159]; Tim barrel glycosyl hydrolase superfamily [CL0058]; Fibronectin type III-like domain [PF14310.6]; Glycosyl hydrolase family 3 N terminal domain [PF00933.21]; Glycosyl hydrolase family 3 C-terminal domain [PF01915.22]		[BP] carbohydrate metabolic process [GO:0005975]; [MF] hydrolase activity, hydrolyzing O-glycosyl compounds [GO:0004553]		AT1G78060	0	65.212				-2.39978	-4.53946					-1.7031
									LOC107859535	XM_016704580.1	XP_016560066.1	oxygen-evolving enhancer protein 3-2, chloroplastic		cann:107859535	Photosynthesis [cann00195]					Oxygen evolving enhancer protein 3 (PsbQ) [PF05757.11]		[BP] photosynthesis [GO:0015979]; [CC] extrinsic component of membrane [GO:0019898]; [CC] photosystem II oxygen evolving complex [GO:0009654]; [MF] calcium ion binding [GO:0005509]		AT4G05180	1.63e-107	67.672				-1.10491	-5.87617					-1.45947
									LOC107876837	XM_016723675.1	XP_016579161.1	beta-glucosidase 40		cann:107876837	Cyanoamino acid metabolism [cann00460]; Starch and sucrose metabolism [cann00500]; Phenylpropanoid biosynthesis [cann00940]; Metabolic pathways [cann01100]; Biosynthesis of secondary metabolites [cann01110]	beta-glucosidase; gentiobiase; cellobiase; emulsin; elaterase; aryl-beta-glucosidase; beta-D-glucosidase; beta-glucoside glucohydrolase; arbutinase; amygdalinase; p-nitrophenyl beta-glucosidase; primeverosidase; amygdalase; linamarase; salicilinase; beta-1,6-glucosidase [3.2.1.21]	beta-D-glucoside glucohydrolase [3.2.1.21]	Hydrolysis of terminal, non-reducing beta-D-glucosyl residues with release of beta-D-glucose		Tim barrel glycosyl hydrolase superfamily [CL0058]; Cellulase (glycosyl hydrolase family 5) [PF00150.18]; Glycosyl hydrolase family 1 [PF00232.18]		[BP] carbohydrate metabolic process [GO:0005975]; [MF] hydrolase activity, hydrolyzing O-glycosyl compounds [GO:0004553]		AT1G26560	0	71.901				-2.41773	-3.17132
									LOC107855312	XM_016700310.1	XP_016555796.1	probable polygalacturonase, transcript variant X1		cann:107855312						Pectate lyase-like beta helix [CL0268]; Right handed beta helix region [PF13229.6]; Glycosyl hydrolases family 28 [PF00295.17]; Pectate lyase superfamily protein [PF12708.7]		[BP] carbohydrate metabolic process [GO:0005975]; [BP] cell wall organization [GO:0071555]; [CC] extracellular region [GO:0005576]; [MF] polygalacturonase activity [GO:0004650]		AT4G23820	0	73.041				-2.64433	-6.31151					-1.33921
									LOC107878867	XM_016726026.1	XP_016581512.1	photosystem I reaction center subunit V, chloroplastic		cann:107878867	Photosynthesis [cann00195]					Photosystem I psaG / psaK [PF01241.18]		[BP] photosynthesis [GO:0015979]; [CC] integral component of membrane [GO:0016021]; [CC] photosystem I [GO:0009522]		AT1G55670	4.34e-66	75.714				-1.88553	-6.608					-2.33737
									LOC107877344	XM_016724006.1	XP_016579492.1	protein STRICTOSIDINE SYNTHASE-LIKE 10-like		cann:107877344						Beta propeller clan [CL0186]; Arylesterase [PF01731.20]; NHL repeat [PF01436.21]; SMP-30/Gluconolactonase/LRE-like region [PF08450.12]; Strictosidine synthase [PF03088.16]		[BP] biosynthetic process [GO:0009058]; [MF] strictosidine synthase activity [GO:0016844]		AT3G57030	1.06e-144	60.465				-1.78377	-5.87544					-1.61763
									LOC107872797	XM_016719404.1	XP_016574890.1	psbP domain-containing protein 6, chloroplastic		cann:107872797						Mog1p/PsbP-like superfamily [CL0619]; PsbP [PF01789.16]		[BP] photosynthesis [GO:0015979]; [CC] extrinsic component of membrane [GO:0019898]; [CC] photosystem II oxygen evolving complex [GO:0009654]; [MF] calcium ion binding [GO:0005509]		AT3G56650	6.03e-125	78.281				-2.42896	-3.92191
									LOC107878639	XM_016725702.1	XP_016581188.1	30S ribosomal protein S20, chloroplastic		cann:107878639	Ribosome [cann03010]					CRISPR-associated (Cas) Repair Associated Mysterious Proteins [CL0362]; CRISPR-associated negative auto-regulator DevR/Csa2 [PF01905.16]; Paraflagellar rod protein [PF05149.12]; Eukaryotic Mediator 12 subunit domain [PF12145.8]; PTS system sorbose subfamily IIB component [PF03830.15]; Ribosomal protein S20 [PF01649.18]		[BP] translation [GO:0006412]; [CC] ribosome [GO:0005840]; [MF] RNA binding [GO:0003723]; [MF] structural constituent of ribosome [GO:0003735]		AT3G15190	4.21e-63	59.686				-1.6626	-2.27073
									LOC107844032	XM_016688502.1	XP_016543988.1	photosystem II core complex proteins psbY, chloroplastic		cann:107844032	Photosynthesis [cann00195]					Photosystem II protein Y (PsbY) [PF06298.11]; Rpn9 C-terminal helix [PF18261.1]		[BP] photosynthesis [GO:0015979]; [CC] integral component of membrane [GO:0016021]; [CC] photosystem II [GO:0009523]; [MF] manganese ion binding [GO:0030145]		AT1G67740	3.74e-45	50.521				-1.93655	-6.06576		-1.20205			-1.92523
									LOC107858580	XM_016703308.1	XP_016558794.1	ribulose bisphosphate carboxylase small chain 8B, chloroplastic		cann:107858580	Glyoxylate and dicarboxylate metabolism [cann00630]; Carbon fixation in photosynthetic organisms [cann00710]; Metabolic pathways [cann01100]; Biosynthesis of secondary metabolites [cann01110]; Carbon metabolism [cann01200]	ribulose-bisphosphate carboxylase; D-ribulose 1,5-diphosphate carboxylase; D-ribulose-1,5-bisphosphate carboxylase; RuBP carboxylase; carboxydismutase; diphosphoribulose carboxylase; ribulose 1,5-bisphosphate carboxylase; ribulose 1,5-bisphosphate carboxylase/oxygenase; ribulose 1,5-diphosphate carboxylase; ribulose 1,5-diphosphate carboxylase/oxygenase; ribulose bisphosphate carboxylase/oxygenas…	3-phospho-D-glycerate carboxy-lyase (dimerizing; D-ribulose-1,5-bisphosphate-forming) [4.1.1.39]	2 3-phospho-D-glycerate + 2 H+ = D-ribulose 1,5-bisphosphate + CO2 + H2O [RN:R00024]		Ribulose-1,5-bisphosphate carboxylase small subunit [PF12338.8]; Ribulose bisphosphate carboxylase, small chain [PF00101.20]		[BP] carbon fixation [GO:0015977]; [BP] photorespiration [GO:0009853]; [BP] photosynthesis [GO:0015979]; [CC] chloroplast [GO:0009507]; [MF] monooxygenase activity [GO:0004497]; [MF] ribulose-bisphosphate carboxylase activity [GO:0016984]		AT5G38410	2.83e-103	75.556				-1.59164	-5.62603					-2.22643
									LOC107867075	XM_016713187.1	XP_016568673.1	30S ribosomal protein S9, chloroplastic, transcript variant X1		cann:107867075	Ribosome [cann03010]					Ribosomal protein S5 domain 2-like superfamily [CL0329]; Ribosomal protein S9/S16 [PF00380.19]		[BP] translation [GO:0006412]; [CC] ribosome [GO:0005840]; [MF] structural constituent of ribosome [GO:0003735]		AT1G74970	7.34e-85	65.877				-1.75873	-2.29551
									LOC107847729	XM_016692175.1	XP_016547661.1	glutamate--glyoxylate aminotransferase 2		cann:107847729	Arginine biosynthesis [cann00220]; Alanine, aspartate and glutamate metabolism [cann00250]; Glycine, serine and threonine metabolism [cann00260]; Glyoxylate and dicarboxylate metabolism [cann00630]; Carbon fixation in photosynthetic organisms [cann00710]; Metabolic pathways [cann01100]; Biosynthesis of secondary metabolites [cann01110]; Carbon metabolism [cann01200]; 2-Oxocarboxylic acid metaboli…	alanine transaminase; glutamic-pyruvic transaminase; glutamic-alanine transaminase; GPT (ambiguous); beta-alanine aminotransferase; alanine aminotransferase; alanine-alpha-ketoglutarate aminotransferase; alanine-pyruvate aminotransferase; ALT; glutamic acid-pyruvic acid transaminase; glutamic-pyruvic aminotransferase; L-alanine aminotransferase; L-alanine transaminase; L-alanine-alpha-ketoglutara…	L-alanine:2-oxoglutarate aminotransferase [2.6.1.2]; glycine:2-oxoglutarate aminotransferase [2.6.1.4]; L-alanine:glyoxylate aminotransferase [2.6.1.44]	L-alanine + 2-oxoglutarate = pyruvate + L-glutamate [RN:R00258]; glycine + 2-oxoglutarate = glyoxylate + L-glutamate [RN:R00372]; L-alanine + glyoxylate = pyruvate + glycine [RN:R00369]		PLP dependent aminotransferase superfamily [CL0061]; Aminotransferase class I and II [PF00155.21]; Beta-eliminating lyase [PF01212.21]		[BP] biosynthetic process [GO:0009058]; [MF] pyridoxal phosphate binding [GO:0030170]; [MF] transaminase activity [GO:0008483]		AT1G70580	0	86.402		-1.5114		-1.91108	-3.14313
									LOC107875694	XM_016722507.1	XP_016577993.1	protein STRICTOSIDINE SYNTHASE-LIKE 3-like		cann:107875694						Beta propeller clan [CL0186]; NTN hydrolase superfamily [CL0052]; NHL repeat [PF01436.21]; Proteasome subunit A N-terminal signature [PF10584.9]; Beta-propeller repeat [PF06739.11]; SMP-30/Gluconolactonase/LRE-like region [PF08450.12]; Strictosidine synthase [PF03088.16]		[BP] biosynthetic process [GO:0009058]; [MF] strictosidine synthase activity [GO:0016844]		AT1G08470	0	68.394				-1.79343	-4.922
									LOC107876095	XM_016723098.1	XP_016578584.1	beta-galactosidase-like		cann:107876095						Galactose-binding domain-like superfamily [CL0202]; Glycosyl hydrolase domain superfamily [CL0369]; Tim barrel glycosyl hydrolase superfamily [CL0058]; Beta-galactosidase jelly roll domain [PF13364.6]; Cellulase (glycosyl hydrolase family 5) [PF00150.18]; Galactose binding lectin domain [PF02140.18]; Beta-sandwich domain in beta galactosidase [PF17834.1]; Glycosyl hydrolases family 35 [PF01301.19…		[BP] carbohydrate metabolic process [GO:0005975]; [MF] beta-galactosidase activity [GO:0004565]; [MF] carbohydrate binding [GO:0030246]		AT3G13750	0	76.505				-2.12714	-3.93504
									LOC107845875	XM_016690370.1	XP_016545856.1	photosynthetic NDH subunit of lumenal location 1, chloroplastic		cann:107845875						Glycoside hydrolase/deacetylase superfamily [CL0158]; Mog1p/PsbP-like superfamily [CL0619]; Ribonuclease H-like superfamily [CL0219]; DDE superfamily endonuclease [PF03184.19]; GxGYxYP putative glycoside hydrolase C-terminal domain [PF14323.6]; PsbP [PF01789.16]		[BP] photosynthesis [GO:0015979]; [CC] chloroplast thylakoid membrane [GO:0009535]; [CC] extrinsic component of membrane [GO:0019898]; [CC] photosystem II oxygen evolving complex [GO:0009654]; [MF] calcium ion binding [GO:0005509]		AT2G39470	1.64e-94	57.826				-1.68125	-6.47605					-1.43964
									LOC107841830	XM_016685678.1	XP_016541164.1	uncharacterized LOC107841830		cann:107841830						Photosystem II reaction centre X protein (PsbX) [PF06596.11]		[BP] photosynthesis [GO:0015979]; [CC] integral component of membrane [GO:0016021]; [CC] photosystem II [GO:0009523]		AT2G06520	1.24e-22	47.619				-1.71303	-6.40155					-2.8063
									LOC107848242	XM_016692956.1	XP_016548442.1	photosystem I reaction center subunit psaK, chloroplastic		cann:107848242	Photosynthesis [cann00195]					Photosystem I psaG / psaK [PF01241.18]		[BP] photosynthesis [GO:0015979]; [CC] photosystem I [GO:0009522]		AT1G30380	1.1e-78	86.923				-1.63244	-3.77266					-1.6309
									LOC107862203	XM_016707692.1	XP_016563178.1	beta-glucosidase 44-like		cann:107862203	Cyanoamino acid metabolism [cann00460]; Starch and sucrose metabolism [cann00500]; Phenylpropanoid biosynthesis [cann00940]; Metabolic pathways [cann01100]; Biosynthesis of secondary metabolites [cann01110]	beta-glucosidase; gentiobiase; cellobiase; emulsin; elaterase; aryl-beta-glucosidase; beta-D-glucosidase; beta-glucoside glucohydrolase; arbutinase; amygdalinase; p-nitrophenyl beta-glucosidase; primeverosidase; amygdalase; linamarase; salicilinase; beta-1,6-glucosidase [3.2.1.21]	beta-D-glucoside glucohydrolase [3.2.1.21]	Hydrolysis of terminal, non-reducing beta-D-glucosyl residues with release of beta-D-glucose		Tim barrel glycosyl hydrolase superfamily [CL0058]; Cellulase (glycosyl hydrolase family 5) [PF00150.18]; Glycosyl hydrolase family 1 [PF00232.18]		[BP] carbohydrate metabolic process [GO:0005975]; [MF] hydrolase activity, hydrolyzing O-glycosyl compounds [GO:0004553]		AT3G18080	0	74.795			1.17968	-1.61766	-3.56428					-1.36292
									LOC107873079	XM_016719800.1	XP_016575286.1	photosystem I reaction center subunit II, chloroplastic		cann:107873079	Photosynthesis [cann00195]; Metabolic pathways [cann01100]					PsaD [PF02531.16]		[BP] photosynthesis [GO:0015979]; [CC] photosystem I reaction center [GO:0009538]		AT1G03130	3.45e-108	76.961				-1.30245	-4.29009					-1.55573
									LOC107866967	XM_016713036.1	XP_016568522.1	bifunctional nuclease 2, transcript variant X3		cann:107866967						AAA+ ATPase lid domain superfamily [CL0671]; Bifunctional nuclease [PF02577.14]; UvrB/uvrC motif [PF02151.19]		[MF] nuclease activity [GO:0004518]		AT1G19660	2.3e-155	65.944				-1.20227	-1.8002
									LOC107868304	XM_016714961.1	XP_016570447.1	proline-rich receptor-like protein kinase PERK2		cann:107868304						0		[CC] integral component of membrane [GO:0016021]; [MF] kinase activity [GO:0016301]				0			1.00859	-1.40708	-4.65625					-1.99811
									LOC107845435	XM_016689752.1	XP_016545238.1	protochlorophyllide reductase-like		cann:107845435	Porphyrin and chlorophyll metabolism [cann00860]; Metabolic pathways [cann01100]; Biosynthesis of secondary metabolites [cann01110]	protochlorophyllide reductase; NADPH2-protochlorophyllide oxidoreductase; NADPH-protochlorophyllide oxidoreductase; NADPH-protochlorophyllide reductase; protochlorophyllide oxidoreductase (ambiguous); protochlorophyllide photooxidoreductase; light-dependent protochlorophyllide reductase [1.3.1.33]	chlorophyllide-a:NADP+ 7,8-oxidoreductase [1.3.1.33]	chlorophyllide a + NADP+ = protochlorophyllide + NADPH + H+ [RN:R03845]		FAD/NAD(P)-binding Rossmann fold Superfamily [CL0063]; short chain dehydrogenase [PF00106.25]; Enoyl-(Acyl carrier protein) reductase [PF13561.6]; NAD(P)H binding domain of trans-2-enoyl-CoA reductase [PF12242.8]; KR domain [PF08659.10]		[BP] chlorophyll biosynthetic process [GO:0015995]; [BP] photosynthesis [GO:0015979]; [CC] chloroplast [GO:0009507]; [MF] protochlorophyllide reductase activity [GO:0016630]		AT5G54190	0	79.259				-3.08456	-7.265		-1.21758			-2.80819
									LOC107859988	XM_016705174.1	XP_016560660.1	putative glucose-6-phosphate 1-epimerase		cann:107859988	Glycolysis / Gluconeogenesis [cann00010]; Metabolic pathways [cann01100]; Biosynthesis of secondary metabolites [cann01110]	glucose-6-phosphate 1-epimerase [5.1.3.15]	D-glucose-6-phosphate 1-epimerase [5.1.3.15]	alpha-D-glucose 6-phosphate = beta-D-glucose 6-phosphate [RN:R02739]		Galactose Mutarotase-like superfamily [CL0103]; Aldose 1-epimerase [PF01263.20]; N-terminal domain of (some) glycogen debranching enzymes [PF14742.6]; Semenogelin [PF05474.11]		[BP] carbohydrate metabolic process [GO:0005975]; [CC] apoplast [GO:0048046]; [CC] chloroplast stroma [GO:0009570]; [MF] carbohydrate binding [GO:0030246]; [MF] glucose-6-phosphate 1-epimerase activity [GO:0047938]		AT5G66530	9.85e-159	69.055				-2.11521
									LOC107862250	XM_016707759.1	XP_016563245.1	geranylgeranyl diphosphate reductase, chloroplastic		cann:107862250	Porphyrin and chlorophyll metabolism [cann00860]; Terpenoid backbone biosynthesis [cann00900]; Metabolic pathways [cann01100]; Biosynthesis of secondary metabolites [cann01110]	geranylgeranyl-bacteriochlorophyllide a reductase; geranylgeranyl-bacteriopheophytin reductase; bchP (gene name) [1.3.1.111]; geranylgeranyl diphosphate reductase; geranylgeranyl reductase; CHL P [1.3.1.83]	bacteriochlorophyll-a:NADP+ oxidoreductase (geranylgeranyl-reducing) [1.3.1.111]; geranylgeranyl-diphosphate:NADP+ oxidoreductase [1.3.1.83]	bacteriochlorophyll a + 3 NADP+ = geranylgeranyl bacteriochlorophyllide a + 3 NADPH + 3 H+ [RN:R11226]; phytyl diphosphate + 3 NADP+ = geranylgeranyl diphosphate + 3 NADPH + 3 H+ [RN:R02063]		FAD/NAD(P)-binding Rossmann fold Superfamily [CL0063]; Ferritin-like Superfamily [CL0044]; Helix-turn-helix clan [CL0123]; FAD dependent oxidoreductase [PF01266.24]; FAD binding domain [PF00890.24]; FAD binding domain [PF01494.19]; FAD dependent oxidoreductase [PF12831.7]; Glucose inhibited division protein A [PF01134.22]; HI0933-like protein [PF03486.14]; Helix-turn-helix domain [PF12728.7]; Lyc…		[BP] chlorophyll biosynthetic process [GO:0015995]; [BP] photosynthesis [GO:0015979]; [CC] chloroplast envelope [GO:0009941]; [CC] chloroplast thylakoid membrane [GO:0009535]; [MF] FAD binding [GO:0071949]; [MF] geranylgeranyl reductase activity [GO:0045550]; [MF] oxidoreductase activity, acting on the CH-CH group of donors, NAD or NADP as acceptor [GO:0016628]		AT1G74470	0	80.215				-2.34686	-6.67012		-1.35961	1.08998		-2.51606
									LOC107840911	XM_016684859.1	XP_016540345.1	uncharacterized LOC107840911		cann:107840911						Photosystem II reaction centre X protein (PsbX) [PF06596.11]		[BP] photosynthesis [GO:0015979]; [CC] integral component of membrane [GO:0016021]; [CC] photosystem II [GO:0009523]		AT2G06520	2.25e-24	49.606				-2.13805	-6.60508					-2.56675
									LOC107875373	XM_016722072.1	XP_016577558.1	photosystem I reaction center subunit XI, chloroplastic-like		cann:107875373	Photosynthesis [cann00195]					Photosystem I reaction centre subunit XI [PF02605.15]		[BP] photosynthesis [GO:0015979]; [CC] photosystem I reaction center [GO:0009538]		AT4G12800	6.92e-108	82.727				-1.10398	-3.8489					-1.43776
									LOC107875392	XM_016722099.1	XP_016577585.1	50S ribosomal protein L17, chloroplastic-like		cann:107875392	Ribosome [cann03010]					Ribosomal protein L17 [PF01196.19]		[BP] translation [GO:0006412]; [CC] ribosome [GO:0005840]; [MF] structural constituent of ribosome [GO:0003735]		AT3G54210	7.73e-101	69.608				-1.99693	-1.61638
									LOC107867305	XM_016713472.1	XP_016568958.1	50S ribosomal protein 6, chloroplastic		cann:107867305						Family of unknown function (DUF5323) [PF17257.2]		[BP] translation [GO:0006412]; [CC] chloroplast [GO:0009507]; [CC] ribosome [GO:0005840]; [MF] rRNA binding [GO:0019843]; [MF] structural constituent of ribosome [GO:0003735]		AT5G17870	4.59e-28	52.778				-1.41495	-1.68884
									LOC107864683	XM_016711123.1	XP_016566609.1	aspartic proteinase-like		cann:107864683		phytepsin [3.4.23.40]	Prefers hydrophobic residues Phe, Val, Ile, Leu, and Ala at P1 and P1', but also cleaves -Phe!Asp- and -Asp!Asp- bonds in 2S albumin from plant seeds [3.4.23.40]			Dehydroquinate synthase-like superfamily [CL0224]; Peptidase clan AA [CL0129]; Eukaryotic aspartyl protease [PF00026.23]; 3-dehydroquinate synthase [PF01761.20]; Saposin-like type B, region 1 [PF05184.15]; Saposin-like type B, region 2 [PF03489.17]; Xylanase inhibitor C-terminal [PF14541.6]; Xylanase inhibitor N-terminal [PF14543.6]		[BP] lipid metabolic process [GO:0006629]; [MF] aspartic-type endopeptidase activity [GO:0004190]				0			-1.37547	-2.30652	-4.17258
									LOC107840119	XM_016683855.1	XP_016539341.1	malate dehydrogenase, glyoxysomal		cann:107840119	Citrate cycle (TCA cycle) [cann00020]; Cysteine and methionine metabolism [cann00270]; Pyruvate metabolism [cann00620]; Glyoxylate and dicarboxylate metabolism [cann00630]; Carbon fixation in photosynthetic organisms [cann00710]; Metabolic pathways [cann01100]; Biosynthesis of secondary metabolites [cann01110]; Carbon metabolism [cann01200]	malate dehydrogenase; malic dehydrogenase; L-malate dehydrogenase; NAD-L-malate dehydrogenase; malic acid dehydrogenase; NAD-dependent malic dehydrogenase; NAD-malate dehydrogenase; NAD-malic dehydrogenase; malate (NAD) dehydrogenase; NAD-dependent malate dehydrogenase; NAD-specific malate dehydrogenase; NAD-linked malate dehydrogenase; MDH; L-malate-NAD+ oxidoreductase [1.1.1.37]	(S)-malate:NAD+ oxidoreductase [1.1.1.37]	(S)-malate + NAD+ = oxaloacetate + NADH + H+ [RN:R00342]		FAD/NAD(P)-binding Rossmann fold Superfamily [CL0063]; LDH C-terminal domain-like superfamily [CL0341]; 3-beta hydroxysteroid dehydrogenase/isomerase family [PF01073.19]; lactate/malate dehydrogenase, alpha/beta C-terminal domain [PF02866.18]; lactate/malate dehydrogenase, NAD binding domain [PF00056.23]; Semialdehyde dehydrogenase, NAD binding domain [PF01118.24]; Tetrahydrofolate dehydrogenase/…		[BP] carbohydrate metabolic process [GO:0005975]; [BP] carboxylic acid metabolic process [GO:0019752]; [BP] tricarboxylic acid cycle [GO:0006099]; [MF] L-malate dehydrogenase activity [GO:0030060]		AT2G22780	0	83.429				-1.40032	-3.00529
									LOC107848464	XM_016693236.1	XP_016548722.1	alcohol-forming fatty acyl-CoA reductase-like		cann:107848464	Cutin, suberine and wax biosynthesis [cann00073]; Peroxisome [cann04146]	alcohol-forming fatty acyl-CoA reductase; FAR (gene name); long-chain acyl-CoA:NADPH reductase [1.2.1.84]	NADPH:long-chain acyl-CoA reductase [1.2.1.84]	a long-chain acyl-CoA + 2 NADPH + 2 H+ = a long-chain alcohol + 2 NADP+ + CoA [RN:R10104]		FAD/NAD(P)-binding Rossmann fold Superfamily [CL0063]; 3-beta hydroxysteroid dehydrogenase/isomerase family [PF01073.19]; NAD dependent epimerase/dehydratase family [PF01370.21]; GDP-mannose 4,6 dehydratase [PF16363.5]; Male sterility protein [PF07993.12]; NmrA-like family [PF05368.13]; Polysaccharide biosynthesis protein [PF02719.15]; RmlD substrate binding domain [PF04321.17]; Male sterility pr…		[BP] lipid metabolic process [GO:0006629]; [MF] alcohol-forming fatty acyl-CoA reductase activity [GO:0102965]; [MF] fatty-acyl-CoA reductase (alcohol-forming) activity [GO:0080019]		AT4G33790	0	60.692			-1.2692	-1.80098	2.01138
									LOC107845383	XM_016689673.1	XP_016545159.1	magnesium-chelatase subunit ChlI, chloroplastic		cann:107845383	Porphyrin and chlorophyll metabolism [cann00860]; Metabolic pathways [cann01100]; Biosynthesis of secondary metabolites [cann01110]	magnesium chelatase; protoporphyrin IX magnesium-chelatase; protoporphyrin IX Mg-chelatase; magnesium-protoporphyrin IX chelatase; magnesium-protoporphyrin chelatase; magnesium-chelatase; Mg-chelatase; Mg-protoporphyrin IX magnesio-lyase [6.6.1.1]	Mg-protoporphyrin IX magnesium-lyase [6.6.1.1]	ATP + protoporphyrin IX + Mg2+ + H2O = ADP + phosphate + Mg-protoporphyrin IX + 2 H+ [RN:R03877]		AAA+ ATPase lid domain superfamily [CL0671]; P-loop containing nucleoside triphosphate hydrolase superfamily [CL0023]; ATPase family associated with various cellular activities (AAA) [PF00004.29]; AAA ATPase domain [PF13191.6]; AAA domain [PF13238.6]; AAA domain [PF13401.6]; P-loop containing region of AAA domain [PF13555.6]; AAA domain (dynein-related subfamily) [PF07728.14]; P-loop containing d…		[BP] chlorophyll biosynthetic process [GO:0015995]; [BP] photosynthesis [GO:0015979]; [CC] chloroplast [GO:0009507]; [MF] ATP binding [GO:0005524]; [MF] magnesium chelatase activity [GO:0016851]		AT4G18480	0	76.457				-1.19729	-2.72574
									LOC107840015	XM_016683708.1	XP_016539194.1	beta-xylosidase/alpha-L-arabinofuranosidase 2-like		cann:107840015	Amino sugar and nucleotide sugar metabolism [cann00520]; Metabolic pathways [cann01100]	xylan 1,4-beta-xylosidase; xylobiase; beta-xylosidase; exo-1,4-beta-xylosidase; beta-D-xylopyranosidase; beta-xylosidase; beta-xylosidase; exo-1,4-xylosidase; exo-1,4-beta-D-xylosidase; 1,4-beta-D-xylan xylohydrolase [3.2.1.37]	4-beta-D-xylan xylohydrolase [3.2.1.37]	Hydrolysis of (1->4)-beta-D-xylans, to remove successive D-xylose residues from the non-reducing termini		Ig-like fold superfamily (E-set) [CL0159]; Tim barrel glycosyl hydrolase superfamily [CL0058]; Fibronectin type III-like domain [PF14310.6]; Glycosyl hydrolase family 3 N terminal domain [PF00933.21]; Glycosyl hydrolase family 3 C-terminal domain [PF01915.22]		[BP] carbohydrate metabolic process [GO:0005975]; [MF] hydrolase activity, hydrolyzing O-glycosyl compounds [GO:0004553]		AT5G64570	0	66.104				-1.43782	-2.70185					-1.80927
									LOC107866881	XM_016712888.1	XP_016568374.1	photosystem I reaction center subunit IV B, chloroplastic		cann:107866881	Photosynthesis [cann00195]; Metabolic pathways [cann01100]					Electron transport accessory protein superfamily [CL0610]; Photosystem I reaction centre subunit IV / PsaE [PF02427.17]		[BP] photosynthesis [GO:0015979]; [CC] photosystem I reaction center [GO:0009538]		AT2G20260	4.33e-41	58.503				-1.54118	-5.35631					-1.19161
									LOC107875316	XM_016721980.1	XP_016577466.1	photosystem I reaction center subunit IV A, chloroplastic] [partial=5'] [exception=annotated by transcript or proteomic data		cann:107875316	Photosynthesis [cann00195]; Metabolic pathways [cann01100]					Electron transport accessory protein superfamily [CL0610]; Photosystem I reaction centre subunit IV / PsaE [PF02427.17]		[BP] photosynthesis [GO:0015979]; [CC] photosystem I reaction center [GO:0009538]		AT2G20260	3.39e-42	58.042				-1.15405	-5.25529					-1.58075
									LOC107850937	XM_016695797.1	XP_016551283.1	probable serine/threonine-protein kinase kinX		cann:107850937						Adenylate kinase, active site lid [PF05191.14]; CAAD domains of cyanobacterial aminoacyl-tRNA synthetase [PF14159.6]		[CC] thylakoid [GO:0009579]; [MF] kinase activity [GO:0016301]		AT4G38100	7.39e-30	45.205		-1.77189		-1.43303	-4.64708					-1.14403
									LOC107870732	XM_016717340.1	XP_016572826.1	uncharacterized LOC107870732] [partial=5'] [exception=annotated by transcript or proteomic data		cann:107870732						Photosystem II reaction centre X protein (PsbX) [PF06596.11]		[BP] photosynthesis [GO:0015979]; [CC] integral component of membrane [GO:0016021]; [CC] photosystem II [GO:0009523]		AT2G06520	8.8e-33	60.163				-1.22203	-4.82373					-1.34458
									LOC107843884	XM_016688293.1	XP_016543779.1	protein STRICTOSIDINE SYNTHASE-LIKE 10-like		cann:107843884						Beta propeller clan [CL0186]; Arylesterase [PF01731.20]; NHL repeat [PF01436.21]; SMP-30/Gluconolactonase/LRE-like region [PF08450.12]; Strictosidine synthase [PF03088.16]		[BP] biosynthetic process [GO:0009058]; [MF] strictosidine synthase activity [GO:0016844]		AT3G57030	0	64.247				-1.54145
									LOC107868310	XM_016714973.1	XP_016570459.1	50S ribosomal protein L19-2, chloroplastic-like		cann:107868310	Ribosome [cann03010]					KOW domain [CL0107]; Ribosomal protein L19 [PF01245.20]		[BP] translation [GO:0006412]; [CC] ribosome [GO:0005840]; [MF] structural constituent of ribosome [GO:0003735]		AT4G17560	8.53e-79	59.649				-1.70074	-3.41894
									LOC107863638	XM_016709663.1	XP_016565149.1	glucan endo-1,3-beta-glucosidase 13-like		cann:107863638						Tim barrel glycosyl hydrolase superfamily [CL0058]; Glycosyl hydrolases family 17 [PF00332.18]; X8 domain [PF07983.13]		[BP] carbohydrate metabolic process [GO:0005975]; [MF] hydrolase activity, hydrolyzing O-glycosyl compounds [GO:0004553]		AT5G55180	0	66.164				-3.77314	-2.68372
									LOC107870982	XM_016717721.1	XP_016573207.1	probable inactive shikimate kinase like 2, chloroplastic		cann:107870982						HSP20-like chaperone superfamily [CL0190]; P-loop containing nucleoside triphosphate hydrolase superfamily [CL0023]; CS domain [PF04969.16]; MEDS: MEthanogen/methylotroph, DcmR Sensory domain [PF14417.6]; Shikimate kinase [PF01202.22]		[CC] chloroplast [GO:0009507]; [MF] kinase activity [GO:0016301]		AT2G35500	6.56e-153	60.44				-2.01322
									LOC107845980	XM_016690509.1	XP_016545995.1	fructose-1,6-bisphosphatase, chloroplastic-like		cann:107845980	Glycolysis / Gluconeogenesis [cann00010]; Pentose phosphate pathway [cann00030]; Fructose and mannose metabolism [cann00051]; Carbon fixation in photosynthetic organisms [cann00710]; Metabolic pathways [cann01100]; Biosynthesis of secondary metabolites [cann01110]; Carbon metabolism [cann01200]	fructose-bisphosphatase; hexose diphosphatase; FBPase; fructose 1,6-diphosphatase; fructose 1,6-diphosphate phosphatase; D-fructose 1,6-diphosphatase; fructose 1,6-bisphosphatase; fructose diphosphatase; fructose diphosphate phosphatase; fructose bisphosphate phosphatase; fructose 1,6-bisphosphate 1-phosphatase; fructose 1,6-bisphosphate phosphatase; hexose bisphosphatase; D-fructose-1,6-bisphosp…	D-fructose-1,6-bisphosphate 1-phosphohydrolase [3.1.3.11]	D-fructose 1,6-bisphosphate + H2O = D-fructose 6-phosphate + phosphate [RN:R00762]		inositol polyphosphate 1 phosphatase like superfamily [CL0171]; Fructose-1-6-bisphosphatase, N-terminal domain [PF00316.20]		[BP] carbohydrate metabolic process [GO:0005975]; [MF] fructose 1,6-bisphosphate 1-phosphatase activity [GO:0042132]		AT3G54050	0	79.189				-2.63675	-5.8005
									LOC107844048	XM_016688535.1	XP_016544021.1	magnesium-protoporphyrin IX monomethyl ester [oxidative] cyclase, chloroplastic		cann:107844048	Porphyrin and chlorophyll metabolism [cann00860]; Metabolic pathways [cann01100]; Biosynthesis of secondary metabolites [cann01110]	magnesium-protoporphyrin IX monomethyl ester (oxidative) cyclase; Mg-protoporphyrin IX monomethyl ester (oxidative) cyclase [1.14.13.81]	magnesium-protoporphyrin-IX 13-monomethyl ester,NADPH:oxygen oxidoreductase (hydroxylating) [1.14.13.81]	magnesium-protoporphyrin IX 13-monomethyl ester + 3 NADPH + 3 H+ + 3 O2 = 3,8-divinyl protochlorophyllide a + 3 NADP+ + 5 H2O (overall reaction) [RN:R10068]; (1a) magnesium-protoporphyrin IX 13-monomethyl ester + NADPH + H+ + O2 = 131-hydroxy-magnesium-protoporphyrin IX 13-monomethyl ester + NADP+ + H2O [RN:R06265]; (1b) 131-hydroxy-magnesium-protoporphyrin IX 13-monomethyl ester + NADPH + H+ + O…		Ferritin-like Superfamily [CL0044]; Fatty acid desaturase [PF03405.14]; Rubrerythrin [PF02915.17]		[BP] chlorophyll biosynthetic process [GO:0015995]; [BP] photosynthesis [GO:0015979]; [MF] magnesium-protoporphyrin IX monomethyl ester (oxidative) cyclase activity [GO:0048529]; [MF] metal ion binding [GO:0046872]		AT3G56940	0	83.374				-1.73936	-5.20748		-1.44418			-1.45745
									LOC107874570	XM_016721332.1	XP_016576818.1	photosystem II reaction center W protein, chloroplastic-like, transcript variant X1		cann:107874570	Photosynthesis [cann00195]					Photosystem II reaction centre W protein (PsbW) [PF07123.12]		[BP] photosynthesis [GO:0015979]; [CC] chloroplast [GO:0009507]; [CC] integral component of membrane [GO:0016021]; [CC] photosystem II [GO:0009523]		AT2G30570	9.64e-38	59.091				-2.00024						-2.15197
									LOC107842344	XM_016686125.1	XP_016541611.1	50S ribosomal protein L13, chloroplastic-like		cann:107842344	Ribosome [cann03010]					Ribosomal protein L13 [PF00572.18]		[BP] translation [GO:0006412]; [CC] ribosome [GO:0005840]; [MF] structural constituent of ribosome [GO:0003735]		AT1G78630	5.69e-121	73.733				-1.70317	-2.47707
									LOC107851947	XM_016697001.1	XP_016552487.1	photosystem I reaction center subunit N, chloroplastic		cann:107851947	Photosynthesis [cann00195]					Photosystem I reaction centre subunit N (PSAN or PSI-N) [PF05479.11]; Oxygen evolving enhancer protein 3 (PsbQ) [PF05757.11]		[BP] photosynthesis [GO:0015979]; [CC] chloroplast thylakoid membrane [GO:0009535]; [CC] photosystem I [GO:0009522]		AT5G64040	1.44e-81	69.006				-1.84239	-6.05223					-1.85459
	[BP] cellular process [GO:0009987]	0.00109	0.0102	46	1359	324	15220		LOC107867075	XM_016713187.1	XP_016568673.1	30S ribosomal protein S9, chloroplastic, transcript variant X1		cann:107867075	Ribosome [cann03010]					Ribosomal protein S5 domain 2-like superfamily [CL0329]; Ribosomal protein S9/S16 [PF00380.19]		[BP] translation [GO:0006412]; [CC] ribosome [GO:0005840]; [MF] structural constituent of ribosome [GO:0003735]		AT1G74970	7.34e-85	65.877				-1.75873	-2.29551
									LOC107846834	XM_016691109.1	XP_016546595.1	photosynthetic NDH subunit of lumenal location 2, chloroplastic, transcript variant X1		cann:107846834	Photosynthesis [cann00195]					Oxygen evolving enhancer protein 3 (PsbQ) [PF05757.11]		[BP] photosynthesis [GO:0015979]; [CC] extrinsic component of membrane [GO:0019898]; [CC] photosystem II oxygen evolving complex [GO:0009654]; [MF] calcium ion binding [GO:0005509]		AT1G14150	3.29e-61	48.187		-2.20504		-4.15147	-5.3386
									LOC107839128	XM_016682497.1	XP_016537983.1	thylakoid lumenal 19 kDa protein, chloroplastic		cann:107839128						Mog1p/PsbP-like superfamily [CL0619]; PsbP [PF01789.16]		[BP] photosynthesis [GO:0015979]; [CC] extrinsic component of membrane [GO:0019898]; [CC] photosystem II oxygen evolving complex [GO:0009654]; [MF] calcium ion binding [GO:0005509]		AT3G63540	8.64e-83	82.609				-1.76655	-5.13353					-1.87003
									LOC107878540	XM_016725560.1	XP_016581046.1	50S ribosomal protein L4, chloroplastic		cann:107878540	Ribosome [cann03010]					Ribosomal protein L4/L1 family [PF00573.22]		[BP] translation [GO:0006412]; [CC] ribosome [GO:0005840]; [MF] structural constituent of ribosome [GO:0003735]		AT1G07320	4.04e-111	72.973				-2.21661	-2.80196
									LOC107864214	XM_016710527.1	XP_016566013.1	50S ribosomal protein L28, chloroplastic		cann:107864214	Ribosome [cann03010]					Ribosomal L28 family [PF00830.19]		[BP] translation [GO:0006412]; [CC] ribosome [GO:0005840]; [MF] structural constituent of ribosome [GO:0003735]		AT2G33450	1.1e-60	77.778				-1.59252	-3.69932					-1.21765
									LOC107860400	XM_016705742.1	XP_016561228.1	proline-rich receptor-like protein kinase PERK9		cann:107860400						Transthyretin superfamily [CL0287]; Pollen proteins Ole e I like [PF01190.17]		[MF] kinase activity [GO:0016301]		AT5G15780	6.07e-45	54.386				-1.76775	-5.50141					-1.2614
									LOC107876016	XM_016722972.1	XP_016578458.1	CBL-interacting serine/threonine-protein kinase 25-like		cann:107876016		cAMP-dependent protein kinase; PKA; PKA C; protein kinase A; STK22 [2.7.11.11]	ATP:protein phosphotransferase (cAMP-dependent) [2.7.11.11]	ATP + a protein = ADP + a phosphoprotein [RN:R00162]		Kinase associated domain 1-like [CL0573]; Protein kinase superfamily [CL0016]; Ribonuclease H-like superfamily [CL0219]; Phosphotransferase enzyme family [PF01636.23]; Choline/ethanolamine kinase [PF01633.20]; Haspin like kinase domain [PF12330.8]; Lipopolysaccharide kinase (Kdo/WaaP) family [PF06293.14]; Kinase-like [PF14531.6]; NAF domain [PF03822.14]; Protein kinase domain [PF00069.25]; Protei…		[BP] signal transduction [GO:0007165]; [CC] integral component of membrane [GO:0016021]; [MF] ATP binding [GO:0005524]; [MF] protein serine/threonine kinase activity [GO:0004674]		AT5G25110	0	68.68				-2.19919	-3.89279
									LOC107845875	XM_016690370.1	XP_016545856.1	photosynthetic NDH subunit of lumenal location 1, chloroplastic		cann:107845875						Glycoside hydrolase/deacetylase superfamily [CL0158]; Mog1p/PsbP-like superfamily [CL0619]; Ribonuclease H-like superfamily [CL0219]; DDE superfamily endonuclease [PF03184.19]; GxGYxYP putative glycoside hydrolase C-terminal domain [PF14323.6]; PsbP [PF01789.16]		[BP] photosynthesis [GO:0015979]; [CC] chloroplast thylakoid membrane [GO:0009535]; [CC] extrinsic component of membrane [GO:0019898]; [CC] photosystem II oxygen evolving complex [GO:0009654]; [MF] calcium ion binding [GO:0005509]		AT2G39470	1.64e-94	57.826				-1.68125	-6.47605					-1.43964
									LOC107841830	XM_016685678.1	XP_016541164.1	uncharacterized LOC107841830		cann:107841830						Photosystem II reaction centre X protein (PsbX) [PF06596.11]		[BP] photosynthesis [GO:0015979]; [CC] integral component of membrane [GO:0016021]; [CC] photosystem II [GO:0009523]		AT2G06520	1.24e-22	47.619				-1.71303	-6.40155					-2.8063
									LOC107848242	XM_016692956.1	XP_016548442.1	photosystem I reaction center subunit psaK, chloroplastic		cann:107848242	Photosynthesis [cann00195]					Photosystem I psaG / psaK [PF01241.18]		[BP] photosynthesis [GO:0015979]; [CC] photosystem I [GO:0009522]		AT1G30380	1.1e-78	86.923				-1.63244	-3.77266					-1.6309
									LOC107845732	XM_016690207.1	XP_016545693.1	30S ribosomal protein S10, chloroplastic		cann:107845732	Ribosome [cann03010]					Ribosomal protein S10p/S20e [PF00338.22]		[BP] translation [GO:0006412]; [CC] chloroplast stroma [GO:0009570]; [CC] ribosome [GO:0005840]; [MF] RNA binding [GO:0003723]; [MF] structural constituent of ribosome [GO:0003735]		AT3G13120	7.45e-78	66.667				-1.94662	-2.06547
									LOC107856146	XM_016701138.1	XP_016556624.1	30S ribosomal protein S13, chloroplastic		cann:107856146	Ribosome [cann03010]					Helix-hairpin-helix superfamily [CL0198]; Helix-two-turns-helix superfamily [CL0303]; Fibronectin-binding protein A N-terminus (FbpA) [PF05833.11]; Helix-hairpin-helix motif [PF00633.23]; Ribosomal protein S13/S18 [PF00416.22]		[BP] translation [GO:0006412]; [CC] ribosome [GO:0005840]; [MF] RNA binding [GO:0003723]; [MF] structural constituent of ribosome [GO:0003735]		AT5G14320	9.33e-79	75.325				-1.5367	-3.52618					-1.56638
									LOC107839686	XM_016683280.1	XP_016538766.1	50S ribosomal protein L1, chloroplastic-like		cann:107839686	Ribosome [cann03010]					Ribosomal protein L1p/L10e family [PF00687.21]		[BP] translation [GO:0006412]; [CC] large ribosomal subunit [GO:0015934]; [MF] RNA binding [GO:0003723]; [MF] structural constituent of ribosome [GO:0003735]		AT3G63490	3.84e-167	67.318				-1.56098	-2.31745
									LOC107856476	XM_016701483.1	XP_016556969.1	oxygen-evolving enhancer protein 2, chloroplastic		cann:107856476	Photosynthesis [cann00195]					Mog1p/PsbP-like superfamily [CL0619]; PsbP [PF01789.16]; Oxygen evolving enhancer protein 3 (PsbQ) [PF05757.11]		[BP] photosynthesis [GO:0015979]; [CC] extrinsic component of membrane [GO:0019898]; [CC] photosystem II oxygen evolving complex [GO:0009654]; [MF] calcium ion binding [GO:0005509]		AT1G06680	1.35e-145	77.947				-1.29279	-5.22879					-1.47314
									LOC107873079	XM_016719800.1	XP_016575286.1	photosystem I reaction center subunit II, chloroplastic		cann:107873079	Photosynthesis [cann00195]; Metabolic pathways [cann01100]					PsaD [PF02531.16]		[BP] photosynthesis [GO:0015979]; [CC] photosystem I reaction center [GO:0009538]		AT1G03130	3.45e-108	76.961				-1.30245	-4.29009					-1.55573
									LOC107864058	XM_016710314.1	XP_016565800.1	30S ribosomal protein S6 alpha, chloroplastic		cann:107864058	Ribosome [cann03010]					Ribosomal protein S6 [PF01250.17]		[BP] translation [GO:0006412]; [CC] ribosome [GO:0005840]; [MF] rRNA binding [GO:0019843]; [MF] structural constituent of ribosome [GO:0003735]		AT1G64510	5.61e-88	72.727				-1.77682	-3.14303
									LOC107866967	XM_016713036.1	XP_016568522.1	bifunctional nuclease 2, transcript variant X3		cann:107866967						AAA+ ATPase lid domain superfamily [CL0671]; Bifunctional nuclease [PF02577.14]; UvrB/uvrC motif [PF02151.19]		[MF] nuclease activity [GO:0004518]		AT1G19660	2.3e-155	65.944				-1.20227	-1.8002
									LOC107868304	XM_016714961.1	XP_016570447.1	proline-rich receptor-like protein kinase PERK2		cann:107868304						0		[CC] integral component of membrane [GO:0016021]; [MF] kinase activity [GO:0016301]				0			1.00859	-1.40708	-4.65625					-1.99811
									LOC107843200	XM_016687420.1	XP_016542906.1	photosystem II reaction center W protein, chloroplastic-like		cann:107843200	Photosynthesis [cann00195]					Photosystem II reaction centre W protein (PsbW) [PF07123.12]		[BP] photosynthesis [GO:0015979]; [CC] chloroplast [GO:0009507]; [CC] integral component of membrane [GO:0016021]; [CC] photosystem II [GO:0009523]		AT2G30570	7.73e-42	59.398				-1.91857	-5.4978					-1.61038
									LOC107845435	XM_016689752.1	XP_016545238.1	protochlorophyllide reductase-like		cann:107845435	Porphyrin and chlorophyll metabolism [cann00860]; Metabolic pathways [cann01100]; Biosynthesis of secondary metabolites [cann01110]	protochlorophyllide reductase; NADPH2-protochlorophyllide oxidoreductase; NADPH-protochlorophyllide oxidoreductase; NADPH-protochlorophyllide reductase; protochlorophyllide oxidoreductase (ambiguous); protochlorophyllide photooxidoreductase; light-dependent protochlorophyllide reductase [1.3.1.33]	chlorophyllide-a:NADP+ 7,8-oxidoreductase [1.3.1.33]	chlorophyllide a + NADP+ = protochlorophyllide + NADPH + H+ [RN:R03845]		FAD/NAD(P)-binding Rossmann fold Superfamily [CL0063]; short chain dehydrogenase [PF00106.25]; Enoyl-(Acyl carrier protein) reductase [PF13561.6]; NAD(P)H binding domain of trans-2-enoyl-CoA reductase [PF12242.8]; KR domain [PF08659.10]		[BP] chlorophyll biosynthetic process [GO:0015995]; [BP] photosynthesis [GO:0015979]; [CC] chloroplast [GO:0009507]; [MF] protochlorophyllide reductase activity [GO:0016630]		AT5G54190	0	79.259				-3.08456	-7.265		-1.21758			-2.80819
									LOC107862250	XM_016707759.1	XP_016563245.1	geranylgeranyl diphosphate reductase, chloroplastic		cann:107862250	Porphyrin and chlorophyll metabolism [cann00860]; Terpenoid backbone biosynthesis [cann00900]; Metabolic pathways [cann01100]; Biosynthesis of secondary metabolites [cann01110]	geranylgeranyl-bacteriochlorophyllide a reductase; geranylgeranyl-bacteriopheophytin reductase; bchP (gene name) [1.3.1.111]; geranylgeranyl diphosphate reductase; geranylgeranyl reductase; CHL P [1.3.1.83]	bacteriochlorophyll-a:NADP+ oxidoreductase (geranylgeranyl-reducing) [1.3.1.111]; geranylgeranyl-diphosphate:NADP+ oxidoreductase [1.3.1.83]	bacteriochlorophyll a + 3 NADP+ = geranylgeranyl bacteriochlorophyllide a + 3 NADPH + 3 H+ [RN:R11226]; phytyl diphosphate + 3 NADP+ = geranylgeranyl diphosphate + 3 NADPH + 3 H+ [RN:R02063]		FAD/NAD(P)-binding Rossmann fold Superfamily [CL0063]; Ferritin-like Superfamily [CL0044]; Helix-turn-helix clan [CL0123]; FAD dependent oxidoreductase [PF01266.24]; FAD binding domain [PF00890.24]; FAD binding domain [PF01494.19]; FAD dependent oxidoreductase [PF12831.7]; Glucose inhibited division protein A [PF01134.22]; HI0933-like protein [PF03486.14]; Helix-turn-helix domain [PF12728.7]; Lyc…		[BP] chlorophyll biosynthetic process [GO:0015995]; [BP] photosynthesis [GO:0015979]; [CC] chloroplast envelope [GO:0009941]; [CC] chloroplast thylakoid membrane [GO:0009535]; [MF] FAD binding [GO:0071949]; [MF] geranylgeranyl reductase activity [GO:0045550]; [MF] oxidoreductase activity, acting on the CH-CH group of donors, NAD or NADP as acceptor [GO:0016628]		AT1G74470	0	80.215				-2.34686	-6.67012		-1.35961	1.08998		-2.51606
									LOC107840912	XM_016684860.1	XP_016540346.1	uncharacterized LOC107840912		cann:107840912						Photosystem II reaction centre X protein (PsbX) [PF06596.11]		[BP] photosynthesis [GO:0015979]; [CC] photosystem II [GO:0009523]				0				-2.61792	-6.32999		-1.31439			-2.25374
									LOC107840911	XM_016684859.1	XP_016540345.1	uncharacterized LOC107840911		cann:107840911						Photosystem II reaction centre X protein (PsbX) [PF06596.11]		[BP] photosynthesis [GO:0015979]; [CC] integral component of membrane [GO:0016021]; [CC] photosystem II [GO:0009523]		AT2G06520	2.25e-24	49.606				-2.13805	-6.60508					-2.56675
									LOC107875373	XM_016722072.1	XP_016577558.1	photosystem I reaction center subunit XI, chloroplastic-like		cann:107875373	Photosynthesis [cann00195]					Photosystem I reaction centre subunit XI [PF02605.15]		[BP] photosynthesis [GO:0015979]; [CC] photosystem I reaction center [GO:0009538]		AT4G12800	6.92e-108	82.727				-1.10398	-3.8489					-1.43776
									LOC107868490	XM_016715189.1	XP_016570675.1	serine/threonine protein phosphatase 2A 59 kDa regulatory subunit B' eta isoform-like		cann:107868490	mRNA surveillance pathway [cann03015]					Tetratrico peptide repeat superfamily [CL0020]; Protein phosphatase 2A regulatory B subunit (B56 family) [PF01603.20]; Cell morphogenesis central region [PF14228.6]; Rhoptry-associated protein 1 (RAP-1) [PF07218.11]		[BP] signal transduction [GO:0007165]; [CC] protein phosphatase type 2A complex [GO:0000159]; [MF] protein phosphatase regulator activity [GO:0019888]				0				-2.23746	-2.52677
									LOC107875392	XM_016722099.1	XP_016577585.1	50S ribosomal protein L17, chloroplastic-like		cann:107875392	Ribosome [cann03010]					Ribosomal protein L17 [PF01196.19]		[BP] translation [GO:0006412]; [CC] ribosome [GO:0005840]; [MF] structural constituent of ribosome [GO:0003735]		AT3G54210	7.73e-101	69.608				-1.99693	-1.61638
									LOC107859535	XM_016704580.1	XP_016560066.1	oxygen-evolving enhancer protein 3-2, chloroplastic		cann:107859535	Photosynthesis [cann00195]					Oxygen evolving enhancer protein 3 (PsbQ) [PF05757.11]		[BP] photosynthesis [GO:0015979]; [CC] extrinsic component of membrane [GO:0019898]; [CC] photosystem II oxygen evolving complex [GO:0009654]; [MF] calcium ion binding [GO:0005509]		AT4G05180	1.63e-107	67.672				-1.10491	-5.87617					-1.45947
									LOC107867305	XM_016713472.1	XP_016568958.1	50S ribosomal protein 6, chloroplastic		cann:107867305						Family of unknown function (DUF5323) [PF17257.2]		[BP] translation [GO:0006412]; [CC] chloroplast [GO:0009507]; [CC] ribosome [GO:0005840]; [MF] rRNA binding [GO:0019843]; [MF] structural constituent of ribosome [GO:0003735]		AT5G17870	4.59e-28	52.778				-1.41495	-1.68884
									LOC107845383	XM_016689673.1	XP_016545159.1	magnesium-chelatase subunit ChlI, chloroplastic		cann:107845383	Porphyrin and chlorophyll metabolism [cann00860]; Metabolic pathways [cann01100]; Biosynthesis of secondary metabolites [cann01110]	magnesium chelatase; protoporphyrin IX magnesium-chelatase; protoporphyrin IX Mg-chelatase; magnesium-protoporphyrin IX chelatase; magnesium-protoporphyrin chelatase; magnesium-chelatase; Mg-chelatase; Mg-protoporphyrin IX magnesio-lyase [6.6.1.1]	Mg-protoporphyrin IX magnesium-lyase [6.6.1.1]	ATP + protoporphyrin IX + Mg2+ + H2O = ADP + phosphate + Mg-protoporphyrin IX + 2 H+ [RN:R03877]		AAA+ ATPase lid domain superfamily [CL0671]; P-loop containing nucleoside triphosphate hydrolase superfamily [CL0023]; ATPase family associated with various cellular activities (AAA) [PF00004.29]; AAA ATPase domain [PF13191.6]; AAA domain [PF13238.6]; AAA domain [PF13401.6]; P-loop containing region of AAA domain [PF13555.6]; AAA domain (dynein-related subfamily) [PF07728.14]; P-loop containing d…		[BP] chlorophyll biosynthetic process [GO:0015995]; [BP] photosynthesis [GO:0015979]; [CC] chloroplast [GO:0009507]; [MF] ATP binding [GO:0005524]; [MF] magnesium chelatase activity [GO:0016851]		AT4G18480	0	76.457				-1.19729	-2.72574
									LOC107875206	XM_016721811.1	XP_016577297.1	rho GTPase-activating protein 2-like		cann:107875206						GTPase activation domain superfamily [CL0409]; Protein of unknown function (DUF1635) [PF07795.11]; Domain of unknown function (DUF4611) [PF15387.6]; P21-Rho-binding domain [PF00786.28]; RhoGAP domain [PF00620.27]; Spore coat protein CotO [PF14153.6]		[BP] signal transduction [GO:0007165]		AT4G03100	0	69.192				-2.13705	-2.46107
									LOC107866881	XM_016712888.1	XP_016568374.1	photosystem I reaction center subunit IV B, chloroplastic		cann:107866881	Photosynthesis [cann00195]; Metabolic pathways [cann01100]					Electron transport accessory protein superfamily [CL0610]; Photosystem I reaction centre subunit IV / PsaE [PF02427.17]		[BP] photosynthesis [GO:0015979]; [CC] photosystem I reaction center [GO:0009538]		AT2G20260	4.33e-41	58.503				-1.54118	-5.35631					-1.19161
									LOC107878867	XM_016726026.1	XP_016581512.1	photosystem I reaction center subunit V, chloroplastic		cann:107878867	Photosynthesis [cann00195]					Photosystem I psaG / psaK [PF01241.18]		[BP] photosynthesis [GO:0015979]; [CC] integral component of membrane [GO:0016021]; [CC] photosystem I [GO:0009522]		AT1G55670	4.34e-66	75.714				-1.88553	-6.608					-2.33737
									LOC107875316	XM_016721980.1	XP_016577466.1	photosystem I reaction center subunit IV A, chloroplastic] [partial=5'] [exception=annotated by transcript or proteomic data		cann:107875316	Photosynthesis [cann00195]; Metabolic pathways [cann01100]					Electron transport accessory protein superfamily [CL0610]; Photosystem I reaction centre subunit IV / PsaE [PF02427.17]		[BP] photosynthesis [GO:0015979]; [CC] photosystem I reaction center [GO:0009538]		AT2G20260	3.39e-42	58.042				-1.15405	-5.25529					-1.58075
									LOC107850937	XM_016695797.1	XP_016551283.1	probable serine/threonine-protein kinase kinX		cann:107850937						Adenylate kinase, active site lid [PF05191.14]; CAAD domains of cyanobacterial aminoacyl-tRNA synthetase [PF14159.6]		[CC] thylakoid [GO:0009579]; [MF] kinase activity [GO:0016301]		AT4G38100	7.39e-30	45.205		-1.77189		-1.43303	-4.64708					-1.14403
									LOC107872797	XM_016719404.1	XP_016574890.1	psbP domain-containing protein 6, chloroplastic		cann:107872797						Mog1p/PsbP-like superfamily [CL0619]; PsbP [PF01789.16]		[BP] photosynthesis [GO:0015979]; [CC] extrinsic component of membrane [GO:0019898]; [CC] photosystem II oxygen evolving complex [GO:0009654]; [MF] calcium ion binding [GO:0005509]		AT3G56650	6.03e-125	78.281				-2.42896	-3.92191
									LOC107870732	XM_016717340.1	XP_016572826.1	uncharacterized LOC107870732] [partial=5'] [exception=annotated by transcript or proteomic data		cann:107870732						Photosystem II reaction centre X protein (PsbX) [PF06596.11]		[BP] photosynthesis [GO:0015979]; [CC] integral component of membrane [GO:0016021]; [CC] photosystem II [GO:0009523]		AT2G06520	8.8e-33	60.163				-1.22203	-4.82373					-1.34458
									LOC107878639	XM_016725702.1	XP_016581188.1	30S ribosomal protein S20, chloroplastic		cann:107878639	Ribosome [cann03010]					CRISPR-associated (Cas) Repair Associated Mysterious Proteins [CL0362]; CRISPR-associated negative auto-regulator DevR/Csa2 [PF01905.16]; Paraflagellar rod protein [PF05149.12]; Eukaryotic Mediator 12 subunit domain [PF12145.8]; PTS system sorbose subfamily IIB component [PF03830.15]; Ribosomal protein S20 [PF01649.18]		[BP] translation [GO:0006412]; [CC] ribosome [GO:0005840]; [MF] RNA binding [GO:0003723]; [MF] structural constituent of ribosome [GO:0003735]		AT3G15190	4.21e-63	59.686				-1.6626	-2.27073
									LOC107844032	XM_016688502.1	XP_016543988.1	photosystem II core complex proteins psbY, chloroplastic		cann:107844032	Photosynthesis [cann00195]					Photosystem II protein Y (PsbY) [PF06298.11]; Rpn9 C-terminal helix [PF18261.1]		[BP] photosynthesis [GO:0015979]; [CC] integral component of membrane [GO:0016021]; [CC] photosystem II [GO:0009523]; [MF] manganese ion binding [GO:0030145]		AT1G67740	3.74e-45	50.521				-1.93655	-6.06576		-1.20205			-1.92523
									LOC107868310	XM_016714973.1	XP_016570459.1	50S ribosomal protein L19-2, chloroplastic-like		cann:107868310	Ribosome [cann03010]					KOW domain [CL0107]; Ribosomal protein L19 [PF01245.20]		[BP] translation [GO:0006412]; [CC] ribosome [GO:0005840]; [MF] structural constituent of ribosome [GO:0003735]		AT4G17560	8.53e-79	59.649				-1.70074	-3.41894
									LOC107870982	XM_016717721.1	XP_016573207.1	probable inactive shikimate kinase like 2, chloroplastic		cann:107870982						HSP20-like chaperone superfamily [CL0190]; P-loop containing nucleoside triphosphate hydrolase superfamily [CL0023]; CS domain [PF04969.16]; MEDS: MEthanogen/methylotroph, DcmR Sensory domain [PF14417.6]; Shikimate kinase [PF01202.22]		[CC] chloroplast [GO:0009507]; [MF] kinase activity [GO:0016301]		AT2G35500	6.56e-153	60.44				-2.01322
									LOC107847928	XM_016692533.1	XP_016548019.1	rho GTPase-activating protein 5-like		cann:107847928						GTPase activation domain superfamily [CL0409]; P21-Rho-binding domain [PF00786.28]; RhoGAP domain [PF00620.27]		[BP] signal transduction [GO:0007165]		AT5G22400	3.63e-170	62.559				-2.3068
									LOC107844048	XM_016688535.1	XP_016544021.1	magnesium-protoporphyrin IX monomethyl ester [oxidative] cyclase, chloroplastic		cann:107844048	Porphyrin and chlorophyll metabolism [cann00860]; Metabolic pathways [cann01100]; Biosynthesis of secondary metabolites [cann01110]	magnesium-protoporphyrin IX monomethyl ester (oxidative) cyclase; Mg-protoporphyrin IX monomethyl ester (oxidative) cyclase [1.14.13.81]	magnesium-protoporphyrin-IX 13-monomethyl ester,NADPH:oxygen oxidoreductase (hydroxylating) [1.14.13.81]	magnesium-protoporphyrin IX 13-monomethyl ester + 3 NADPH + 3 H+ + 3 O2 = 3,8-divinyl protochlorophyllide a + 3 NADP+ + 5 H2O (overall reaction) [RN:R10068]; (1a) magnesium-protoporphyrin IX 13-monomethyl ester + NADPH + H+ + O2 = 131-hydroxy-magnesium-protoporphyrin IX 13-monomethyl ester + NADP+ + H2O [RN:R06265]; (1b) 131-hydroxy-magnesium-protoporphyrin IX 13-monomethyl ester + NADPH + H+ + O…		Ferritin-like Superfamily [CL0044]; Fatty acid desaturase [PF03405.14]; Rubrerythrin [PF02915.17]		[BP] chlorophyll biosynthetic process [GO:0015995]; [BP] photosynthesis [GO:0015979]; [MF] magnesium-protoporphyrin IX monomethyl ester (oxidative) cyclase activity [GO:0048529]; [MF] metal ion binding [GO:0046872]		AT3G56940	0	83.374				-1.73936	-5.20748		-1.44418			-1.45745
									LOC107874570	XM_016721332.1	XP_016576818.1	photosystem II reaction center W protein, chloroplastic-like, transcript variant X1		cann:107874570	Photosynthesis [cann00195]					Photosystem II reaction centre W protein (PsbW) [PF07123.12]		[BP] photosynthesis [GO:0015979]; [CC] chloroplast [GO:0009507]; [CC] integral component of membrane [GO:0016021]; [CC] photosystem II [GO:0009523]		AT2G30570	9.64e-38	59.091				-2.00024						-2.15197
									LOC107842344	XM_016686125.1	XP_016541611.1	50S ribosomal protein L13, chloroplastic-like		cann:107842344	Ribosome [cann03010]					Ribosomal protein L13 [PF00572.18]		[BP] translation [GO:0006412]; [CC] ribosome [GO:0005840]; [MF] structural constituent of ribosome [GO:0003735]		AT1G78630	5.69e-121	73.733				-1.70317	-2.47707
									LOC107858580	XM_016703308.1	XP_016558794.1	ribulose bisphosphate carboxylase small chain 8B, chloroplastic		cann:107858580	Glyoxylate and dicarboxylate metabolism [cann00630]; Carbon fixation in photosynthetic organisms [cann00710]; Metabolic pathways [cann01100]; Biosynthesis of secondary metabolites [cann01110]; Carbon metabolism [cann01200]	ribulose-bisphosphate carboxylase; D-ribulose 1,5-diphosphate carboxylase; D-ribulose-1,5-bisphosphate carboxylase; RuBP carboxylase; carboxydismutase; diphosphoribulose carboxylase; ribulose 1,5-bisphosphate carboxylase; ribulose 1,5-bisphosphate carboxylase/oxygenase; ribulose 1,5-diphosphate carboxylase; ribulose 1,5-diphosphate carboxylase/oxygenase; ribulose bisphosphate carboxylase/oxygenas…	3-phospho-D-glycerate carboxy-lyase (dimerizing; D-ribulose-1,5-bisphosphate-forming) [4.1.1.39]	2 3-phospho-D-glycerate + 2 H+ = D-ribulose 1,5-bisphosphate + CO2 + H2O [RN:R00024]		Ribulose-1,5-bisphosphate carboxylase small subunit [PF12338.8]; Ribulose bisphosphate carboxylase, small chain [PF00101.20]		[BP] carbon fixation [GO:0015977]; [BP] photorespiration [GO:0009853]; [BP] photosynthesis [GO:0015979]; [CC] chloroplast [GO:0009507]; [MF] monooxygenase activity [GO:0004497]; [MF] ribulose-bisphosphate carboxylase activity [GO:0016984]		AT5G38410	2.83e-103	75.556				-1.59164	-5.62603					-2.22643
									LOC107851947	XM_016697001.1	XP_016552487.1	photosystem I reaction center subunit N, chloroplastic		cann:107851947	Photosynthesis [cann00195]					Photosystem I reaction centre subunit N (PSAN or PSI-N) [PF05479.11]; Oxygen evolving enhancer protein 3 (PsbQ) [PF05757.11]		[BP] photosynthesis [GO:0015979]; [CC] chloroplast thylakoid membrane [GO:0009535]; [CC] photosystem I [GO:0009522]		AT5G64040	1.44e-81	69.006				-1.84239	-6.05223					-1.85459
	[BP] biological_process [GO:0008150]	0.00121	0.0102	135	5103	324	15220		LOC107871169	XM_016717997.1	XP_016573483.1	WAT1-related protein At1g09380-like, transcript variant X6		cann:107871169						Drug/Metabolite transporter superfamily [CL0184]; Domain of unknown function (DUF4131) [PF13567.6]; EamA-like transporter family [PF00892.20]; Otopetrin [PF03189.13]		[CC] integral component of membrane [GO:0016021]; [MF] transmembrane transporter activity [GO:0022857]				0				-1.87225	-4.05304
									LOC107846834	XM_016691109.1	XP_016546595.1	photosynthetic NDH subunit of lumenal location 2, chloroplastic, transcript variant X1		cann:107846834	Photosynthesis [cann00195]					Oxygen evolving enhancer protein 3 (PsbQ) [PF05757.11]		[BP] photosynthesis [GO:0015979]; [CC] extrinsic component of membrane [GO:0019898]; [CC] photosystem II oxygen evolving complex [GO:0009654]; [MF] calcium ion binding [GO:0005509]		AT1G14150	3.29e-61	48.187		-2.20504		-4.15147	-5.3386
									LOC107872695	XM_016719320.1	XP_016574806.1	SPX domain-containing membrane protein At4g22990-like, transcript variant X1		cann:107872695						Major Facilitator Superfamily [CL0015]; Alpha-(1->3)-arabinofuranosyltransferase [PF11847.8]; Major Facilitator Superfamily [PF07690.16]; SPX domain [PF03105.19]; Sugar (and other) transporter [PF00083.24]		[BP] transmembrane transport [GO:0055085]; [CC] integral component of plasma membrane [GO:0005887]				0			-1.24348	-3.65432	-3.07761
									LOC107864214	XM_016710527.1	XP_016566013.1	50S ribosomal protein L28, chloroplastic		cann:107864214	Ribosome [cann03010]					Ribosomal L28 family [PF00830.19]		[BP] translation [GO:0006412]; [CC] ribosome [GO:0005840]; [MF] structural constituent of ribosome [GO:0003735]		AT2G33450	1.1e-60	77.778				-1.59252	-3.69932					-1.21765
									LOC107847572	XM_016691909.1	XP_016547395.1	protein NRT1/ PTR FAMILY 2.13-like		cann:107847572						FAD/NAD(P)-binding Rossmann fold Superfamily [CL0063]; Major Facilitator Superfamily [CL0015]; Conserved hypothetical protein 95 [PF03602.15]; POT family [PF00854.21]		[BP] oligopeptide transport [GO:0006857]; [CC] integral component of membrane [GO:0016021]; [MF] transmembrane transporter activity [GO:0022857]		AT1G69870	0	56.833				-2.03222						-1.64603
									LOC107845732	XM_016690207.1	XP_016545693.1	30S ribosomal protein S10, chloroplastic		cann:107845732	Ribosome [cann03010]					Ribosomal protein S10p/S20e [PF00338.22]		[BP] translation [GO:0006412]; [CC] chloroplast stroma [GO:0009570]; [CC] ribosome [GO:0005840]; [MF] RNA binding [GO:0003723]; [MF] structural constituent of ribosome [GO:0003735]		AT3G13120	7.45e-78	66.667				-1.94662	-2.06547
									LOC107863034	XM_016708784.1	XP_016564270.1	transcription factor TCP21-like		cann:107863034	Circadian rhythm - plant [cann04712]					TCP family transcription factor [PF03634.13]		[MF] DNA-binding transcription factor activity [GO:0003700]		AT5G23280	3.22e-86	58.712				-1.14247	-2.64075
									LOC107839686	XM_016683280.1	XP_016538766.1	50S ribosomal protein L1, chloroplastic-like		cann:107839686	Ribosome [cann03010]					Ribosomal protein L1p/L10e family [PF00687.21]		[BP] translation [GO:0006412]; [CC] large ribosomal subunit [GO:0015934]; [MF] RNA binding [GO:0003723]; [MF] structural constituent of ribosome [GO:0003735]		AT3G63490	3.84e-167	67.318				-1.56098	-2.31745
									LOC107865860	XM_016712054.1	XP_016567540.1	uncharacterized LOC107865860		cann:107865860						Alpha/Beta hydrolase fold [CL0028]; alpha/beta hydrolase fold [PF00561.20]; Alpha/beta hydrolase family [PF12695.7]; Alpha/beta hydrolase family [PF12697.7]; Protein of unknown function (DUF2974) [PF11187.8]; Serine aminopeptidase, S33 [PF12146.8]; Lipase (class 3) [PF01764.25]		[BP] lipid metabolic process [GO:0006629]; [MF] hydrolase activity [GO:0016787]				0				-3.30751	-5.81538
									LOC107873685	XM_016720619.1	XP_016576105.1	glucan endo-1,3-beta-glucosidase 4, transcript variant X2		cann:107873685	Starch and sucrose metabolism [cann00500]; Metabolic pathways [cann01100]	glucan endo-1,3-beta-D-glucosidase; endo-1,3-beta-glucanase; laminarinase; laminaranase; oligo-1,3-glucosidase; endo-1,3-beta-glucanase; callase; beta-1,3-glucanase; kitalase; 1,3-beta-D-glucan 3-glucanohydrolase; endo-(1,3)-beta-D-glucanase; (1->3)-beta-glucan 3-glucanohydrolase; endo-1,3-beta-D-glucanase; endo-1,3-beta-glucosidase; 1,3-beta-D-glucan glucanohydrolase [3.2.1.39]	3-beta-D-glucan glucanohydrolase [3.2.1.39]	Hydrolysis of (1->3)-beta-D-glucosidic linkages in (1->3)-beta-D-glucans		Tim barrel glycosyl hydrolase superfamily [CL0058]; Glycosyl hydrolases family 17 [PF00332.18]; X8 domain [PF07983.13]		[BP] carbohydrate metabolic process [GO:0005975]; [CC] integral component of membrane [GO:0016021]; [MF] hydrolase activity, hydrolyzing O-glycosyl compounds [GO:0004553]				0				-2.75645	-2.92629
									LOC107863060	XM_016708811.1	XP_016564297.1	probable 6-phosphogluconolactonase 4, chloroplastic		cann:107863060	Pentose phosphate pathway [cann00030]; Metabolic pathways [cann01100]; Biosynthesis of secondary metabolites [cann01110]; Carbon metabolism [cann01200]	6-phosphogluconolactonase; phosphogluconolactonase; 6-PGL [3.1.1.31]	6-phospho-D-glucono-1,5-lactone lactonohydrolase [3.1.1.31]	6-phospho-D-glucono-1,5-lactone + H2O = 6-phospho-D-gluconate [RN:R02035]		Isomerase,CoA transferase & Translation initiation factor Superfamily [CL0246]; Glucosamine-6-phosphate isomerases/6-phosphogluconolactonase [PF01182.20]		[BP] carbohydrate metabolic process [GO:0005975]; [BP] cellular response to redox state [GO:0071461]; [BP] defense response to bacterium [GO:0042742]; [BP] defense response to oomycetes [GO:0002229]; [BP] nitrate assimilation [GO:0042128]; [BP] pentose-phosphate shunt [GO:0006098]; [CC] chloroplast stroma [GO:0009570]; [CC] peroxisome [GO:0005777]; [MF] 6-phosphogluconolactonase activity [GO:0017…		AT5G24400	6.7e-129	67.148				-1.1278
									LOC107873447	XM_016720305.1	XP_016575791.1	protein NRT1/ PTR FAMILY 3.1-like		cann:107873447						Major Facilitator Superfamily [CL0015]; Predicted membrane protein (DUF2207) [PF09972.9]; Major Facilitator Superfamily [PF07690.16]; POT family [PF00854.21]		[CC] integral component of membrane [GO:0016021]; [MF] transmembrane transporter activity [GO:0022857]		AT1G68570	0	52.65				-3.50415	-4.64303
									LOC107840843	XM_016684779.1	XP_016540265.1	protein ECERIFERUM 3-like		cann:107840843						FAD/NAD(P)-binding Rossmann fold Superfamily [CL0063]; short chain dehydrogenase [PF00106.25]; Fatty acid hydroxylase superfamily [PF04116.13]; KR domain [PF08659.10]; WAX2 C-terminal domain [PF12076.8]		[BP] lipid biosynthetic process [GO:0008610]; [CC] integral component of membrane [GO:0016021]; [MF] iron ion binding [GO:0005506]; [MF] oxidoreductase activity [GO:0016491]		AT5G57800	0	67.563				-2.1388
									LOC107856476	XM_016701483.1	XP_016556969.1	oxygen-evolving enhancer protein 2, chloroplastic		cann:107856476	Photosynthesis [cann00195]					Mog1p/PsbP-like superfamily [CL0619]; PsbP [PF01789.16]; Oxygen evolving enhancer protein 3 (PsbQ) [PF05757.11]		[BP] photosynthesis [GO:0015979]; [CC] extrinsic component of membrane [GO:0019898]; [CC] photosystem II oxygen evolving complex [GO:0009654]; [MF] calcium ion binding [GO:0005509]		AT1G06680	1.35e-145	77.947				-1.29279	-5.22879					-1.47314
									LOC107864058	XM_016710314.1	XP_016565800.1	30S ribosomal protein S6 alpha, chloroplastic		cann:107864058	Ribosome [cann03010]					Ribosomal protein S6 [PF01250.17]		[BP] translation [GO:0006412]; [CC] ribosome [GO:0005840]; [MF] rRNA binding [GO:0019843]; [MF] structural constituent of ribosome [GO:0003735]		AT1G64510	5.61e-88	72.727				-1.77682	-3.14303
									LOC107867549	XM_016713839.1	XP_016569325.1	acyl-lipid (9-3)-desaturase-like		cann:107867549		acyl-lipid Delta6-acetylenase [1.14.19.38]; acyl-lipid (9-3)-desaturase; acyl-lipid 6-desaturase; Delta6-desaturase; DES6 (gene name) [1.14.19.47]	Delta6 acyl-lipid,ferrocytochrome-b5:oxygen oxidoreductase (6,7-dehydrogenating) [1.14.19.38]; Delta9 acyl-[glycerolipid],ferrocytochrome b5:oxygen oxidoreductase (6,7-cis-dehydrogenating) [1.14.19.47]	(1) a gamma-linolenoyl-[glycerolipid] + 2 ferrocytochrome b5 + O2 + 2 H+ = a (9Z,12Z)-octadeca-9,12-dien-6-ynoyl-[glycerolipid] + 2 ferricytochrome b5 + 2 H2O; (2) a stearidonoyl-[glycerolipid] + 2 ferrocytochrome b5 + O2 + 2 H+ = a (9Z,12Z,15Z)-octadeca-9,12,15-trien-6-ynoyl-[glycerolipid] + 2 ferricytochrome b5 + 2 H2OSubstrate gamma-linolenoyl-[glycerolipid]; ferrocytochrome b5 ; (1) an alpha-…		Cytochrome b5-like Heme/Steroid binding domain [PF00173.28]; Fatty acid desaturase [PF00487.24]		[BP] lipid metabolic process [GO:0006629]; [CC] integral component of membrane [GO:0016021]; [MF] oxidoreductase activity [GO:0016491]				0				-3.32346	-3.55902					-1.73666
									LOC107877730	XM_016724435.1	XP_016579921.1	protein STRICTOSIDINE SYNTHASE-LIKE 4-like, transcript variant X2		cann:107877730						Beta fructosidase superfamily [CL0143]; Beta propeller clan [CL0186]; Arylesterase [PF01731.20]; NHL repeat [PF01436.21]; SMP-30/Gluconolactonase/LRE-like region [PF08450.12]; Strictosidine synthase [PF03088.16]; Tachylectin [PF14517.6]		[BP] biosynthetic process [GO:0009058]; [MF] strictosidine synthase activity [GO:0016844]		AT3G51420	2.82e-54	33.243				-1.81826	-3.1225
									LOC107848323	XM_016693059.1	XP_016548545.1	WAT1-related protein At1g70260-like		cann:107848323						Drug/Metabolite transporter superfamily [CL0184]; EamA-like transporter family [PF00892.20]		[CC] integral component of membrane [GO:0016021]; [MF] transmembrane transporter activity [GO:0022857]		AT1G70260	2.29e-108	42.896				-2.01753	-3.69102
									LOC107872974	XM_016719661.1	XP_016575147.1	protein NRT1/ PTR FAMILY 6.3-like		cann:107872974						Major Facilitator Superfamily [CL0015]; BT1 family [PF03092.16]; POT family [PF00854.21]		[BP] oligopeptide transport [GO:0006857]; [CC] integral component of membrane [GO:0016021]; [MF] transmembrane transporter activity [GO:0022857]		AT1G12110	0	59.564				-2.30117	-4.28536
									LOC107863687	XM_016709765.1	XP_016565251.1	metal-nicotianamine transporter YSL1, transcript variant X3		cann:107863687						Lipopolysaccharide assembly protein A domain [PF06305.11]; OPT oligopeptide transporter protein [PF03169.15]		[BP] response to iron ion [GO:0010039]; [BP] seed development [GO:0048316]; [BP] transmembrane transport [GO:0055085]; [CC] integral component of membrane [GO:0016021]; [CC] plasma membrane [GO:0005886]		AT4G24120	0	66.913				-1.46108	-1.54936
									LOC107850844	XM_016695629.1	XP_016551115.1	protein NRT1/ PTR FAMILY 7.3-like		cann:107850844						Major Facilitator Superfamily [CL0015]; Major Facilitator Superfamily [PF07690.16]; POT family [PF00854.21]		[CC] integral component of membrane [GO:0016021]; [MF] transmembrane transporter activity [GO:0022857]				0			-1.83182	-6.13684
									LOC107867546	XM_016713835.1	XP_016569321.1	probable beta-D-xylosidase 7		cann:107867546						Ig-like fold superfamily (E-set) [CL0159]; Tim barrel glycosyl hydrolase superfamily [CL0058]; Fibronectin type III-like domain [PF14310.6]; Glycosyl hydrolase family 3 N terminal domain [PF00933.21]; Glycosyl hydrolase family 3 C-terminal domain [PF01915.22]		[BP] carbohydrate metabolic process [GO:0005975]; [MF] hydrolase activity, hydrolyzing O-glycosyl compounds [GO:0004553]		AT1G78060	0	65.212				-2.39978	-4.53946					-1.7031
									LOC107876837	XM_016723675.1	XP_016579161.1	beta-glucosidase 40		cann:107876837	Cyanoamino acid metabolism [cann00460]; Starch and sucrose metabolism [cann00500]; Phenylpropanoid biosynthesis [cann00940]; Metabolic pathways [cann01100]; Biosynthesis of secondary metabolites [cann01110]	beta-glucosidase; gentiobiase; cellobiase; emulsin; elaterase; aryl-beta-glucosidase; beta-D-glucosidase; beta-glucoside glucohydrolase; arbutinase; amygdalinase; p-nitrophenyl beta-glucosidase; primeverosidase; amygdalase; linamarase; salicilinase; beta-1,6-glucosidase [3.2.1.21]	beta-D-glucoside glucohydrolase [3.2.1.21]	Hydrolysis of terminal, non-reducing beta-D-glucosyl residues with release of beta-D-glucose		Tim barrel glycosyl hydrolase superfamily [CL0058]; Cellulase (glycosyl hydrolase family 5) [PF00150.18]; Glycosyl hydrolase family 1 [PF00232.18]		[BP] carbohydrate metabolic process [GO:0005975]; [MF] hydrolase activity, hydrolyzing O-glycosyl compounds [GO:0004553]		AT1G26560	0	71.901				-2.41773	-3.17132
									LOC107855312	XM_016700310.1	XP_016555796.1	probable polygalacturonase, transcript variant X1		cann:107855312						Pectate lyase-like beta helix [CL0268]; Right handed beta helix region [PF13229.6]; Glycosyl hydrolases family 28 [PF00295.17]; Pectate lyase superfamily protein [PF12708.7]		[BP] carbohydrate metabolic process [GO:0005975]; [BP] cell wall organization [GO:0071555]; [CC] extracellular region [GO:0005576]; [MF] polygalacturonase activity [GO:0004650]		AT4G23820	0	73.041				-2.64433	-6.31151					-1.33921
									LOC107875206	XM_016721811.1	XP_016577297.1	rho GTPase-activating protein 2-like		cann:107875206						GTPase activation domain superfamily [CL0409]; Protein of unknown function (DUF1635) [PF07795.11]; Domain of unknown function (DUF4611) [PF15387.6]; P21-Rho-binding domain [PF00786.28]; RhoGAP domain [PF00620.27]; Spore coat protein CotO [PF14153.6]		[BP] signal transduction [GO:0007165]		AT4G03100	0	69.192				-2.13705	-2.46107
									LOC107877344	XM_016724006.1	XP_016579492.1	protein STRICTOSIDINE SYNTHASE-LIKE 10-like		cann:107877344						Beta propeller clan [CL0186]; Arylesterase [PF01731.20]; NHL repeat [PF01436.21]; SMP-30/Gluconolactonase/LRE-like region [PF08450.12]; Strictosidine synthase [PF03088.16]		[BP] biosynthetic process [GO:0009058]; [MF] strictosidine synthase activity [GO:0016844]		AT3G57030	1.06e-144	60.465				-1.78377	-5.87544					-1.61763
									LOC107860596	XM_016705997.1	XP_016561483.1	protein NRT1/ PTR FAMILY 5.8, transcript variant X2		cann:107860596						Major Facilitator Superfamily [CL0015]; Major Facilitator Superfamily [PF07690.16]; POT family [PF00854.21]		[CC] membrane [GO:0016020]; [MF] transmembrane transporter activity [GO:0022857]		AT5G14940	0	57.169				-1.41905	-1.65364
									LOC107872797	XM_016719404.1	XP_016574890.1	psbP domain-containing protein 6, chloroplastic		cann:107872797						Mog1p/PsbP-like superfamily [CL0619]; PsbP [PF01789.16]		[BP] photosynthesis [GO:0015979]; [CC] extrinsic component of membrane [GO:0019898]; [CC] photosystem II oxygen evolving complex [GO:0009654]; [MF] calcium ion binding [GO:0005509]		AT3G56650	6.03e-125	78.281				-2.42896	-3.92191
									LOC107878639	XM_016725702.1	XP_016581188.1	30S ribosomal protein S20, chloroplastic		cann:107878639	Ribosome [cann03010]					CRISPR-associated (Cas) Repair Associated Mysterious Proteins [CL0362]; CRISPR-associated negative auto-regulator DevR/Csa2 [PF01905.16]; Paraflagellar rod protein [PF05149.12]; Eukaryotic Mediator 12 subunit domain [PF12145.8]; PTS system sorbose subfamily IIB component [PF03830.15]; Ribosomal protein S20 [PF01649.18]		[BP] translation [GO:0006412]; [CC] ribosome [GO:0005840]; [MF] RNA binding [GO:0003723]; [MF] structural constituent of ribosome [GO:0003735]		AT3G15190	4.21e-63	59.686				-1.6626	-2.27073
									LOC107844032	XM_016688502.1	XP_016543988.1	photosystem II core complex proteins psbY, chloroplastic		cann:107844032	Photosynthesis [cann00195]					Photosystem II protein Y (PsbY) [PF06298.11]; Rpn9 C-terminal helix [PF18261.1]		[BP] photosynthesis [GO:0015979]; [CC] integral component of membrane [GO:0016021]; [CC] photosystem II [GO:0009523]; [MF] manganese ion binding [GO:0030145]		AT1G67740	3.74e-45	50.521				-1.93655	-6.06576		-1.20205			-1.92523
									LOC107866949	XM_016713006.1	XP_016568492.1	lon protease 2-like] [partial=5'] [exception=annotated by transcript or proteomic data		cann:107866949						PUA/ASCH superfamily [CL0178]; Protein of unknown function (DUF3958) [PF13125.6]; ATP-dependent protease La (LON) substrate-binding domain [PF02190.16]		[MF] peptidase activity [GO:0008233]		AT1G75460	4.2e-124	79.592				-1.26499	-2.60806
									LOC107855067	XM_016700054.1	XP_016555540.1	xanthoxin dehydrogenase-like, transcript variant X2		cann:107855067	Carotenoid biosynthesis [cann00906]; Metabolic pathways [cann01100]; Biosynthesis of secondary metabolites [cann01110]	xanthoxin dehydrogenase; xanthoxin oxidase; ABA2 [1.1.1.288]	xanthoxin:NAD+ oxidoreductase [1.1.1.288]	xanthoxin + NAD+ = abscisic aldehyde + NADH + H+ [RN:R06954]		FAD/NAD(P)-binding Rossmann fold Superfamily [CL0063]; 3-beta hydroxysteroid dehydrogenase/isomerase family [PF01073.19]; short chain dehydrogenase [PF00106.25]; Enoyl-(Acyl carrier protein) reductase [PF13561.6]; NAD dependent epimerase/dehydratase family [PF01370.21]; GDP-mannose 4,6 dehydratase [PF16363.5]; KR domain [PF08659.10]		[MF] oxidoreductase activity [GO:0016491]				0				-1.64441	-4.92849					-2.76276
									LOC107855318	XM_016700321.1	XP_016555807.1	ethylene-responsive transcription factor ERF061-like		cann:107855318						MBD-like DNA-binding domain [CL0081]; AP2 domain [PF00847.20]; Domain of unknown function (DUF4718) [PF15842.5]; Prp31 C terminal domain [PF09785.9]; Translocated intimin receptor (Tir) N-terminus [PF07490.11]		[CC] nucleus [GO:0005634]; [MF] DNA binding [GO:0003677]; [MF] DNA-binding transcription factor activity [GO:0003700]		AT1G64380	1.25e-70	46.802				-2.73829	-2.35038
									LOC107862559	XM_016708172.1	XP_016563658.1	cell division cycle protein 48 homolog		cann:107862559	Protein processing in endoplasmic reticulum [cann04141]					AAA+ ATPase lid domain superfamily [CL0671]; Acetyl-decarboxylase like superfamily [CL0332]; Cdc48 domain 2-like [CL0402]; P-loop containing nucleoside triphosphate hydrolase superfamily [CL0023]; ATPase family associated with various cellular activities (AAA) [PF00004.29]; AAA domain [PF13086.6]; AAA domain [PF13173.6]; AAA ATPase domain [PF13191.6]; AAA domain [PF13207.6]; AAA domain [PF13238.6…		[BP] cell division [GO:0051301]; [MF] ATP binding [GO:0005524]; [MF] hydrolase activity [GO:0016787]				0				-1.50338
									LOC107867075	XM_016713187.1	XP_016568673.1	30S ribosomal protein S9, chloroplastic, transcript variant X1		cann:107867075	Ribosome [cann03010]					Ribosomal protein S5 domain 2-like superfamily [CL0329]; Ribosomal protein S9/S16 [PF00380.19]		[BP] translation [GO:0006412]; [CC] ribosome [GO:0005840]; [MF] structural constituent of ribosome [GO:0003735]		AT1G74970	7.34e-85	65.877				-1.75873	-2.29551
									LOC107845452	XM_016689788.1	XP_016545274.1	triose phosphate/phosphate translocator, chloroplastic		cann:107845452						Drug/Metabolite transporter superfamily [CL0184]; EamA-like transporter family [PF00892.20]; Triose-phosphate Transporter family [PF03151.16]; UAA transporter family [PF08449.11]		[CC] integral component of membrane [GO:0016021]; [MF] transmembrane transporter activity [GO:0022857]		AT5G46110	0	75.822				-1.50343	-3.7913
									LOC107843111	XM_016687288.1	XP_016542774.1	RNA polymerase sigma factor sigF, chloroplastic, transcript variant X1		cann:107843111						Helix-turn-helix clan [CL0123]; Sigma-70 region 2 [PF04542.14]; Sigma-70 region 3 [PF04539.16]; Sigma-70, region 4 [PF04545.16]; Sigma-70, region 4 [PF08281.12]		[BP] DNA-templated transcription, initiation [GO:0006352]; [MF] DNA-binding transcription factor activity [GO:0003700]		AT2G36990	0	52.12				-3.57721	-4.11861
									LOC107859180	XM_016704097.1	XP_016559583.1	protein SRG1-like, transcript variant X2		cann:107859180						Cupin fold [CL0029]; 2OG-Fe(II) oxygenase superfamily [PF03171.20]; non-haem dioxygenase in morphine synthesis N-terminal [PF14226.6]		[MF] metal ion binding [GO:0046872]; [MF] oxidoreductase activity [GO:0016491]				0		1.80231		-2.56648			1.42493
									LOC107875694	XM_016722507.1	XP_016577993.1	protein STRICTOSIDINE SYNTHASE-LIKE 3-like		cann:107875694						Beta propeller clan [CL0186]; NTN hydrolase superfamily [CL0052]; NHL repeat [PF01436.21]; Proteasome subunit A N-terminal signature [PF10584.9]; Beta-propeller repeat [PF06739.11]; SMP-30/Gluconolactonase/LRE-like region [PF08450.12]; Strictosidine synthase [PF03088.16]		[BP] biosynthetic process [GO:0009058]; [MF] strictosidine synthase activity [GO:0016844]		AT1G08470	0	68.394				-1.79343	-4.922
									LOC107876016	XM_016722972.1	XP_016578458.1	CBL-interacting serine/threonine-protein kinase 25-like		cann:107876016		cAMP-dependent protein kinase; PKA; PKA C; protein kinase A; STK22 [2.7.11.11]	ATP:protein phosphotransferase (cAMP-dependent) [2.7.11.11]	ATP + a protein = ADP + a phosphoprotein [RN:R00162]		Kinase associated domain 1-like [CL0573]; Protein kinase superfamily [CL0016]; Ribonuclease H-like superfamily [CL0219]; Phosphotransferase enzyme family [PF01636.23]; Choline/ethanolamine kinase [PF01633.20]; Haspin like kinase domain [PF12330.8]; Lipopolysaccharide kinase (Kdo/WaaP) family [PF06293.14]; Kinase-like [PF14531.6]; NAF domain [PF03822.14]; Protein kinase domain [PF00069.25]; Protei…		[BP] signal transduction [GO:0007165]; [CC] integral component of membrane [GO:0016021]; [MF] ATP binding [GO:0005524]; [MF] protein serine/threonine kinase activity [GO:0004674]		AT5G25110	0	68.68				-2.19919	-3.89279
									LOC107845875	XM_016690370.1	XP_016545856.1	photosynthetic NDH subunit of lumenal location 1, chloroplastic		cann:107845875						Glycoside hydrolase/deacetylase superfamily [CL0158]; Mog1p/PsbP-like superfamily [CL0619]; Ribonuclease H-like superfamily [CL0219]; DDE superfamily endonuclease [PF03184.19]; GxGYxYP putative glycoside hydrolase C-terminal domain [PF14323.6]; PsbP [PF01789.16]		[BP] photosynthesis [GO:0015979]; [CC] chloroplast thylakoid membrane [GO:0009535]; [CC] extrinsic component of membrane [GO:0019898]; [CC] photosystem II oxygen evolving complex [GO:0009654]; [MF] calcium ion binding [GO:0005509]		AT2G39470	1.64e-94	57.826				-1.68125	-6.47605					-1.43964
									LOC107841830	XM_016685678.1	XP_016541164.1	uncharacterized LOC107841830		cann:107841830						Photosystem II reaction centre X protein (PsbX) [PF06596.11]		[BP] photosynthesis [GO:0015979]; [CC] integral component of membrane [GO:0016021]; [CC] photosystem II [GO:0009523]		AT2G06520	1.24e-22	47.619				-1.71303	-6.40155					-2.8063
									LOC107847661	XM_016692051.1	XP_016547537.1	nucleobase-ascorbate transporter 12		cann:107847661						APC superfamily [CL0062]; Protein of unknown function (DUF1656) [PF07869.12]; Domain of unknown function (DUF3597) [PF12200.8]; Permease family [PF00860.20]		[CC] integral component of membrane [GO:0016021]; [MF] transmembrane transporter activity [GO:0022857]		AT2G27810	0	70.907				-1.83508	-2.88246
									LOC107862203	XM_016707692.1	XP_016563178.1	beta-glucosidase 44-like		cann:107862203	Cyanoamino acid metabolism [cann00460]; Starch and sucrose metabolism [cann00500]; Phenylpropanoid biosynthesis [cann00940]; Metabolic pathways [cann01100]; Biosynthesis of secondary metabolites [cann01110]	beta-glucosidase; gentiobiase; cellobiase; emulsin; elaterase; aryl-beta-glucosidase; beta-D-glucosidase; beta-glucoside glucohydrolase; arbutinase; amygdalinase; p-nitrophenyl beta-glucosidase; primeverosidase; amygdalase; linamarase; salicilinase; beta-1,6-glucosidase [3.2.1.21]	beta-D-glucoside glucohydrolase [3.2.1.21]	Hydrolysis of terminal, non-reducing beta-D-glucosyl residues with release of beta-D-glucose		Tim barrel glycosyl hydrolase superfamily [CL0058]; Cellulase (glycosyl hydrolase family 5) [PF00150.18]; Glycosyl hydrolase family 1 [PF00232.18]		[BP] carbohydrate metabolic process [GO:0005975]; [MF] hydrolase activity, hydrolyzing O-glycosyl compounds [GO:0004553]		AT3G18080	0	74.795			1.17968	-1.61766	-3.56428					-1.36292
									LOC107843451	XM_016687751.1	XP_016543237.1	protein SRG1-like		cann:107843451						Cupin fold [CL0029]; 2OG-Fe(II) oxygenase superfamily [PF03171.20]; non-haem dioxygenase in morphine synthesis N-terminal [PF14226.6]; Immunoglobulin J chain [PF15097.6]		[MF] metal ion binding [GO:0046872]; [MF] oxidoreductase activity [GO:0016491]		AT5G05600	1.12e-157	59.384				-2.45059
									LOC107847267	XM_016691454.1	XP_016546940.1	alcohol dehydrogenase-like 2		cann:107847267						FAD/NAD(P)-binding Rossmann fold Superfamily [CL0063]; GroES-like superfamily [CL0296]; D-isomer specific 2-hydroxyacid dehydrogenase, NAD binding domain [PF02826.19]; Alcohol dehydrogenase GroES-like domain [PF08240.12]; Zinc-binding dehydrogenase [PF00107.26]; Alanine dehydrogenase/PNT, C-terminal domain [PF01262.21]; Glucose dehydrogenase C-terminus [PF16912.5]		[MF] oxidoreductase activity [GO:0016491]; [MF] zinc ion binding [GO:0008270]				0				-1.86951	-3.81574
									LOC107839465	XM_016682961.1	XP_016538447.1	phototropin-2] [partial=5'] [exception=annotated by transcript or proteomic data		cann:107839465		non-specific serine/threonine protein kinase; A-kinase; AP50 kinase; ATP-protein transphosphorylase; calcium-dependent protein kinase C; calcium/phospholipid-dependent protein kinase; cAMP-dependent protein kinase; cAMP-dependent protein kinase A; casein kinase; casein kinase (phosphorylating); casein kinase 2; casein kinase I; casein kinase II; cGMP-dependent protein kinase; CK-2; CKI; CKII; cyc…	ATP:protein phosphotransferase (non-specific) [2.7.11.1]	ATP + a protein = ADP + a phosphoprotein [RN:R00162]		PAS domain clan [CL0183]; Protein kinase superfamily [CL0016]; Kinase-like [PF14531.6]; PAS fold [PF00989.25]; PAS fold [PF08447.12]; PAS fold [PF08448.10]; PAS domain [PF13426.7]; Protein kinase domain [PF00069.25]; Protein tyrosine kinase [PF07714.17]		[BP] circadian rhythm [GO:0007623]; [BP] negative regulation of anion channel activity by blue light [GO:0010362]; [BP] phototropism [GO:0009638]; [BP] stomatal movement [GO:0010118]; [CC] Golgi apparatus [GO:0005794]; [CC] plasma membrane [GO:0005886]; [MF] ATP binding [GO:0005524]; [MF] blue light photoreceptor activity [GO:0009882]; [MF] FMN binding [GO:0010181]; [MF] identical protein binding…		AT5G58140	0	67.775				-1.76579	-5.22314
									LOC107868304	XM_016714961.1	XP_016570447.1	proline-rich receptor-like protein kinase PERK2		cann:107868304						0		[CC] integral component of membrane [GO:0016021]; [MF] kinase activity [GO:0016301]				0			1.00859	-1.40708	-4.65625					-1.99811
									LOC107875512	XM_016722258.1	XP_016577744.1	L-ascorbate oxidase-like] [partial=5'] [exception=annotated by transcript or proteomic data		cann:107875512	Ascorbate and aldarate metabolism [cann00053]; Metabolic pathways [cann01100]	L-ascorbate oxidase; ascorbase; ascorbic acid oxidase; ascorbate oxidase; ascorbic oxidase; ascorbate dehydrogenase; L-ascorbic acid oxidase; AAO; L-ascorbate:O2 oxidoreductase; AA oxidase [1.10.3.3]	L-ascorbate:oxygen oxidoreductase [1.10.3.3]	4 L-ascorbate + O2 = 4 monodehydroascorbate + 2 H2O [RN:R00068]		Multicopper oxidase-like domain [CL0026]; Multicopper oxidase [PF00394.22]; Multicopper oxidase [PF07731.14]; Multicopper oxidase [PF07732.15]; Cupredoxin-like domain [PF13473.6]		[CC] extracellular region [GO:0005576]; [MF] copper ion binding [GO:0005507]; [MF] oxidoreductase activity [GO:0016491]		AT5G21105	0	64.035				-2.46287
									LOC107875373	XM_016722072.1	XP_016577558.1	photosystem I reaction center subunit XI, chloroplastic-like		cann:107875373	Photosynthesis [cann00195]					Photosystem I reaction centre subunit XI [PF02605.15]		[BP] photosynthesis [GO:0015979]; [CC] photosystem I reaction center [GO:0009538]		AT4G12800	6.92e-108	82.727				-1.10398	-3.8489					-1.43776
									LOC107868490	XM_016715189.1	XP_016570675.1	serine/threonine protein phosphatase 2A 59 kDa regulatory subunit B' eta isoform-like		cann:107868490	mRNA surveillance pathway [cann03015]					Tetratrico peptide repeat superfamily [CL0020]; Protein phosphatase 2A regulatory B subunit (B56 family) [PF01603.20]; Cell morphogenesis central region [PF14228.6]; Rhoptry-associated protein 1 (RAP-1) [PF07218.11]		[BP] signal transduction [GO:0007165]; [CC] protein phosphatase type 2A complex [GO:0000159]; [MF] protein phosphatase regulator activity [GO:0019888]				0				-2.23746	-2.52677
									LOC107860653	XM_016706080.1	XP_016561566.1	monodehydroascorbate reductase 4, peroxisomal, transcript variant X2		cann:107860653	Ascorbate and aldarate metabolism [cann00053]; Metabolic pathways [cann01100]	monodehydroascorbate reductase (NADH); NADH:semidehydroascorbic acid oxidoreductase; MDHA; semidehydroascorbate reductase; AFR; AFR-reductase; ascorbic free radical reductase; ascorbate free radical reductase; SOR; MDAsA reductase (NADPH) ; SDA reductase; NADH:ascorbate radical oxidoreductase; NADH-semidehydroascorbate oxidoreductase; ascorbate free-radical reductase ; NADH:AFR oxidoreductase; mo…	NADH:monodehydroascorbate oxidoreductase [1.6.5.4]	NADH + H+ + 2 monodehydroascorbate = NAD+ + 2 ascorbate [RN:R00095]		FAD/NAD(P)-binding Rossmann fold Superfamily [CL0063]; 3-hydroxyacyl-CoA dehydrogenase, NAD binding domain [PF02737.18]; Flavin containing amine oxidoreductase [PF01593.24]; FAD dependent oxidoreductase [PF01266.24]; Glucose inhibited division protein A [PF01134.22]; HI0933-like protein [PF03486.14]; Putative NAD(P)-binding [PF13241.6]; Pyridine nucleotide-disulphide oxidoreductase [PF00070.27]; …		[CC] integral component of membrane [GO:0016021]; [MF] flavin adenine dinucleotide binding [GO:0050660]; [MF] oxidoreductase activity [GO:0016491]		AT3G27820	0	76.386				-1.2809
									LOC107879350	XM_016726403.1	XP_016581889.1	ethylene-responsive transcription factor RAP2-3		cann:107879350						MBD-like DNA-binding domain [CL0081]; AP2 domain [PF00847.20]; Family of FAM53 [PF15242.6]		[CC] nucleus [GO:0005634]; [MF] DNA binding [GO:0003677]; [MF] DNA-binding transcription factor activity [GO:0003700]		AT3G16770	1.09e-53	40.345				-1.52397	-1.25987
									LOC107856095	XM_016701089.1	XP_016556575.1	uncharacterized oxidoreductase At4g09670-like, transcript variant X2		cann:107856095						FAD/NAD(P)-binding Rossmann fold Superfamily [CL0063]; Oxidoreductase family, NAD-binding Rossmann fold [PF01408.22]		[MF] oxidoreductase activity [GO:0016491]				0				-1.43966
									LOC107873335	XM_016720145.1	XP_016575631.1	adenine/guanine permease AZG1		cann:107873335						APC superfamily [CL0062]; Permease family [PF00860.20]		[CC] integral component of membrane [GO:0016021]; [MF] transmembrane transporter activity [GO:0022857]		AT3G10960	0	78.832				-3.2976
									LOC107875392	XM_016722099.1	XP_016577585.1	50S ribosomal protein L17, chloroplastic-like		cann:107875392	Ribosome [cann03010]					Ribosomal protein L17 [PF01196.19]		[BP] translation [GO:0006412]; [CC] ribosome [GO:0005840]; [MF] structural constituent of ribosome [GO:0003735]		AT3G54210	7.73e-101	69.608				-1.99693	-1.61638
									LOC107852840	XM_016697881.1	XP_016553367.1	peptidyl-prolyl cis-trans isomerase		cann:107852840		peptidylprolyl isomerase; PPIase; cyclophilin [misleading, see comments]; peptide bond isomerase; peptidyl-prolyl cis-trans isomerase [5.2.1.8]	peptidylproline cis-trans-isomerase [5.2.1.8]	peptidylproline (omega=180) = peptidylproline (omega=0) [RN:R04273]		Cyclophilin-like superfamily [CL0475]; Cyclophilin type peptidyl-prolyl cis-trans isomerase/CLD [PF00160.21]		[BP] protein folding [GO:0006457]; [CC] apoplast [GO:0048046]; [CC] chloroplast [GO:0009507]; [CC] cytosol [GO:0005829]; [CC] Golgi apparatus [GO:0005794]; [CC] plasma membrane [GO:0005886]; [CC] vacuolar membrane [GO:0005774]; [MF] peptidyl-prolyl cis-trans isomerase activity [GO:0003755]		AT2G21130	1.94e-103	80				-1.01289
									LOC107850546	XM_016695149.1	XP_016550635.1	8-hydroxygeraniol dehydrogenase-like		cann:107850546	Monoterpenoid biosynthesis [cann00902]; Metabolic pathways [cann01100]; Biosynthesis of secondary metabolites [cann01110]	8-hydroxygeraniol dehydrogenase; 8-hydroxygeraniol oxidoreductase; CYP76B10; G10H; CrG10H; SmG10H; acyclic monoterpene primary alcohol:NADP+ oxidoreductase [1.1.1.324]	(6E)-8-hydroxygeraniol:NADP+ oxidoreductase [1.1.1.324]	(6E)-8-hydroxygeraniol + 2 NADP+ = (6E)-8-oxogeranial + 2 NADPH + 2 H+ (overall reaction) [RN:R08499]; (1a) (6E)-8-hydroxygeraniol + NADP+ = (6E)-8-hydroxygeranial + NADPH + H+ [RN:R09926]; (1b) (6E)-8-hydroxygeraniol + NADP+ = (6E)-8-oxogeraniol + NADPH + H+ [RN:R09927]; (1c) (6E)-8-hydroxygeranial + NADP+ = (6E)-8-oxogeranial + NADPH + H+ [RN:R09928]; (1d) (6E)-8-oxogeraniol + NADP+ = (6E)-8-ox…		FAD/NAD(P)-binding Rossmann fold Superfamily [CL0063]; GroES-like superfamily [CL0296]; D-isomer specific 2-hydroxyacid dehydrogenase, NAD binding domain [PF02826.19]; 3-hydroxyacyl-CoA dehydrogenase, NAD binding domain [PF02737.18]; Alcohol dehydrogenase GroES-like domain [PF08240.12]; Zinc-binding dehydrogenase [PF00107.26]; Zinc-binding dehydrogenase [PF13602.6]; Alanine dehydrogenase/PNT, C-t…		[MF] oxidoreductase activity [GO:0016491]; [MF] zinc ion binding [GO:0008270]				0				-3.15218	-2.51761
									LOC107864683	XM_016711123.1	XP_016566609.1	aspartic proteinase-like		cann:107864683		phytepsin [3.4.23.40]	Prefers hydrophobic residues Phe, Val, Ile, Leu, and Ala at P1 and P1', but also cleaves -Phe!Asp- and -Asp!Asp- bonds in 2S albumin from plant seeds [3.4.23.40]			Dehydroquinate synthase-like superfamily [CL0224]; Peptidase clan AA [CL0129]; Eukaryotic aspartyl protease [PF00026.23]; 3-dehydroquinate synthase [PF01761.20]; Saposin-like type B, region 1 [PF05184.15]; Saposin-like type B, region 2 [PF03489.17]; Xylanase inhibitor C-terminal [PF14541.6]; Xylanase inhibitor N-terminal [PF14543.6]		[BP] lipid metabolic process [GO:0006629]; [MF] aspartic-type endopeptidase activity [GO:0004190]				0			-1.37547	-2.30652	-4.17258
									LOC107848308	XM_016693045.1	XP_016548531.1	ethylene-responsive transcription factor RAP2-7-like, transcript variant X1		cann:107848308						MBD-like DNA-binding domain [CL0081]; AP2 domain [PF00847.20]		[CC] nucleus [GO:0005634]; [MF] DNA binding [GO:0003677]; [MF] DNA-binding transcription factor activity [GO:0003700]		AT2G28550	1.56e-117	52.192				-2.21637	-5.11344
									LOC107872994	XM_016719684.1	XP_016575170.1	chlorophyllide a oxygenase, chloroplastic] [exception=unclassified transcription discrepancy		cann:107872994	Porphyrin and chlorophyll metabolism [cann00860]; Metabolic pathways [cann01100]; Biosynthesis of secondary metabolites [cann01110]	chlorophyllide-a oxygenase; chlorophyllide a oxygenase; chlorophyll-b synthase; CAO [1.14.13.122]	chlorophyllide-a:oxygen 71-oxidoreductase [1.14.13.122]	chlorophyllide a + 2 O2 + 2 NADPH + 2 H+ = chlorophyllide b + 3 H2O + NADP+ (overall reaction) [RN:R10080]; (1a) chlorophyllide a + O2 + NADPH + H+ = 71-hydroxychlorophyllide a + H2O + NADP+ [RN:R08203]; (1b) 71-hydroxychlorophyllide a + O2 + NADPH + H+ = chlorophyllide b + 2 H2O + NADP+ [RN:R08204]		Rieske-like iron-sulphur domain [CL0516]; HP0268 [PF18618.1]; Ciliary protein causing Leber congenital amaurosis disease [PF15619.6]; Pheophorbide a oxygenase [PF08417.12]; Rieske [2Fe-2S] domain [PF00355.26]		[MF] 2 iron, 2 sulfur cluster binding [GO:0051537]; [MF] iron ion binding [GO:0005506]; [MF] oxidoreductase activity [GO:0016491]		AT1G44446	0	70.037				-1.42087	-2.39501
									LOC107852026	XM_016697076.1	XP_016552562.1	peroxisomal (S)-2-hydroxy-acid oxidase GLO1, transcript variant X2		cann:107852026	Glyoxylate and dicarboxylate metabolism [cann00630]; Metabolic pathways [cann01100]; Biosynthesis of secondary metabolites [cann01110]; Carbon metabolism [cann01200]; Peroxisome [cann04146]	(S)-2-hydroxy-acid oxidase; hydroxy-acid oxidase A; hydroxy-acid oxidase B; glycolate oxidase; L-2-hydroxy acid oxidase; hydroxyacid oxidase A; L-alpha-hydroxy acid oxidase [1.1.3.15]	(S)-2-hydroxy carboxylate:oxygen 2-oxidoreductase [1.1.3.15]	an (S)-2-hydroxy carboxylate + O2 = a 2-oxo carboxylate + H2O2 [RN:R01341]		Common phosphate binding-site TIM barrel superfamily [CL0036]; LeuD/IlvD-like [CL0364]; Dihydroorotate dehydrogenase [PF01180.21]; Protein of unknown function (DUF561) [PF04481.12]; FMN-dependent dehydrogenase [PF01070.18]; Conserved region in glutamate synthase [PF01645.17]; Histidine biosynthesis protein [PF00977.21]; IMP dehydrogenase / GMP reductase domain [PF00478.25]; Nitronate monooxygenas…		[MF] FMN binding [GO:0010181]; [MF] oxidoreductase activity [GO:0016491]		AT3G14420	0	92.683				-1.62943	-4.21298
									LOC107866881	XM_016712888.1	XP_016568374.1	photosystem I reaction center subunit IV B, chloroplastic		cann:107866881	Photosynthesis [cann00195]; Metabolic pathways [cann01100]					Electron transport accessory protein superfamily [CL0610]; Photosystem I reaction centre subunit IV / PsaE [PF02427.17]		[BP] photosynthesis [GO:0015979]; [CC] photosystem I reaction center [GO:0009538]		AT2G20260	4.33e-41	58.503				-1.54118	-5.35631					-1.19161
									LOC107843884	XM_016688293.1	XP_016543779.1	protein STRICTOSIDINE SYNTHASE-LIKE 10-like		cann:107843884						Beta propeller clan [CL0186]; Arylesterase [PF01731.20]; NHL repeat [PF01436.21]; SMP-30/Gluconolactonase/LRE-like region [PF08450.12]; Strictosidine synthase [PF03088.16]		[BP] biosynthetic process [GO:0009058]; [MF] strictosidine synthase activity [GO:0016844]		AT3G57030	0	64.247				-1.54145
									LOC107868310	XM_016714973.1	XP_016570459.1	50S ribosomal protein L19-2, chloroplastic-like		cann:107868310	Ribosome [cann03010]					KOW domain [CL0107]; Ribosomal protein L19 [PF01245.20]		[BP] translation [GO:0006412]; [CC] ribosome [GO:0005840]; [MF] structural constituent of ribosome [GO:0003735]		AT4G17560	8.53e-79	59.649				-1.70074	-3.41894
									LOC107842069	XM_016685863.1	XP_016541349.1	protein NRT1/ PTR FAMILY 6.4-like		cann:107842069						Major Facilitator Superfamily [CL0015]; Major Facilitator Superfamily [PF07690.16]; Phosphoinositide-interacting protein family [PF15099.6]; POT family [PF00854.21]		[CC] integral component of membrane [GO:0016021]; [MF] transmembrane transporter activity [GO:0022857]		AT3G21670	0	64.548				-2.01245	-2.91853
									LOC107874570	XM_016721332.1	XP_016576818.1	photosystem II reaction center W protein, chloroplastic-like, transcript variant X1		cann:107874570	Photosynthesis [cann00195]					Photosystem II reaction centre W protein (PsbW) [PF07123.12]		[BP] photosynthesis [GO:0015979]; [CC] chloroplast [GO:0009507]; [CC] integral component of membrane [GO:0016021]; [CC] photosystem II [GO:0009523]		AT2G30570	9.64e-38	59.091				-2.00024						-2.15197
									LOC107851947	XM_016697001.1	XP_016552487.1	photosystem I reaction center subunit N, chloroplastic		cann:107851947	Photosynthesis [cann00195]					Photosystem I reaction centre subunit N (PSAN or PSI-N) [PF05479.11]; Oxygen evolving enhancer protein 3 (PsbQ) [PF05757.11]		[BP] photosynthesis [GO:0015979]; [CC] chloroplast thylakoid membrane [GO:0009535]; [CC] photosystem I [GO:0009522]		AT5G64040	1.44e-81	69.006				-1.84239	-6.05223					-1.85459
									LOC107839128	XM_016682497.1	XP_016537983.1	thylakoid lumenal 19 kDa protein, chloroplastic		cann:107839128						Mog1p/PsbP-like superfamily [CL0619]; PsbP [PF01789.16]		[BP] photosynthesis [GO:0015979]; [CC] extrinsic component of membrane [GO:0019898]; [CC] photosystem II oxygen evolving complex [GO:0009654]; [MF] calcium ion binding [GO:0005509]		AT3G63540	8.64e-83	82.609				-1.76655	-5.13353					-1.87003
									LOC107878540	XM_016725560.1	XP_016581046.1	50S ribosomal protein L4, chloroplastic		cann:107878540	Ribosome [cann03010]					Ribosomal protein L4/L1 family [PF00573.22]		[BP] translation [GO:0006412]; [CC] ribosome [GO:0005840]; [MF] structural constituent of ribosome [GO:0003735]		AT1G07320	4.04e-111	72.973				-2.21661	-2.80196
									LOC107860400	XM_016705742.1	XP_016561228.1	proline-rich receptor-like protein kinase PERK9		cann:107860400						Transthyretin superfamily [CL0287]; Pollen proteins Ole e I like [PF01190.17]		[MF] kinase activity [GO:0016301]		AT5G15780	6.07e-45	54.386				-1.76775	-5.50141					-1.2614
									LOC107856146	XM_016701138.1	XP_016556624.1	30S ribosomal protein S13, chloroplastic		cann:107856146	Ribosome [cann03010]					Helix-hairpin-helix superfamily [CL0198]; Helix-two-turns-helix superfamily [CL0303]; Fibronectin-binding protein A N-terminus (FbpA) [PF05833.11]; Helix-hairpin-helix motif [PF00633.23]; Ribosomal protein S13/S18 [PF00416.22]		[BP] translation [GO:0006412]; [CC] ribosome [GO:0005840]; [MF] RNA binding [GO:0003723]; [MF] structural constituent of ribosome [GO:0003735]		AT5G14320	9.33e-79	75.325				-1.5367	-3.52618					-1.56638
									LOC107877928	XM_016724741.1	XP_016580227.1	peroxiredoxin Q, chloroplastic		cann:107877928		peroxiredoxin; thioredoxin peroxidase; tryparedoxin peroxidase; alkyl hydroperoxide reductase C22; AhpC; TrxPx; TXNPx; Prx; PRDX [1.11.1.15]	thiol-containing-reductant:hydroperoxide oxidoreductase [1.11.1.15]	2 R'-SH + ROOH = R'-S-S-R' + H2O + ROH [RN:R07180]		Thioredoxin-like [CL0172]; AhpC/TSA family [PF00578.21]; AhpC/TSA antioxidant enzyme [PF13911.6]; Glutathione peroxidase [PF00255.19]; Redoxin [PF08534.10]; SCO1/SenC [PF02630.14]; Thioredoxin-like [PF13905.6]		[BP] cell redox homeostasis [GO:0045454]; [CC] cell [GO:0005623]; [MF] antioxidant activity [GO:0016209]; [MF] oxidoreductase activity [GO:0016491]		AT3G26060	9.5e-91	70.811				-1.81103	-2.83999
									LOC107842320	XM_016686086.1	XP_016541572.1	phospholipase A1-IIdelta-like, transcript variant X1		cann:107842320						Alpha/Beta hydrolase fold [CL0028]; Centromere protein B dimerisation domain [PF09026.10]; Protein of unknown function (DUF2974) [PF11187.8]; Linker for activation of T-cells [PF15234.6]; Lipase (class 3) [PF01764.25]; Class II MHC-associated invariant chain trimerisation domain [PF08831.10]		[BP] cellular response to UV-B [GO:0071493]; [BP] lipid metabolic process [GO:0006629]; [BP] UV protection [GO:0009650]; [CC] cytoplasm [GO:0005737]; [MF] phospholipase A1 activity [GO:0008970]		AT2G42690	0	62.919				-2.17785	-4.4757
									LOC107843196	XM_016687416.1	XP_016542902.1	putative phytosulfokines 6		cann:107843196						Glycine rich protein family [PF07172.11]; Phytosulfokine precursor protein (PSK) [PF06404.12]		[BP] cell population proliferation [GO:0008283]; [CC] extracellular region [GO:0005576]; [MF] growth factor activity [GO:0008083]		AT3G44735	2.06e-15	45.455				-1.37996	-3.12767
									LOC107843200	XM_016687420.1	XP_016542906.1	photosystem II reaction center W protein, chloroplastic-like		cann:107843200	Photosynthesis [cann00195]					Photosystem II reaction centre W protein (PsbW) [PF07123.12]		[BP] photosynthesis [GO:0015979]; [CC] chloroplast [GO:0009507]; [CC] integral component of membrane [GO:0016021]; [CC] photosystem II [GO:0009523]		AT2G30570	7.73e-42	59.398				-1.91857	-5.4978					-1.61038
									LOC107840912	XM_016684860.1	XP_016540346.1	uncharacterized LOC107840912		cann:107840912						Photosystem II reaction centre X protein (PsbX) [PF06596.11]		[BP] photosynthesis [GO:0015979]; [CC] photosystem II [GO:0009523]				0				-2.61792	-6.32999		-1.31439			-2.25374
									LOC107860620	XM_016706035.1	XP_016561521.1	WAT1-related protein At3g28050-like		cann:107860620						Drug/Metabolite transporter superfamily [CL0184]; EamA-like transporter family [PF00892.20]; UAA transporter family [PF08449.11]		[CC] integral component of membrane [GO:0016021]; [MF] transmembrane transporter activity [GO:0022857]		AT3G28050	4.79e-150	61.035				-2.97532	-2.8245
									LOC107859535	XM_016704580.1	XP_016560066.1	oxygen-evolving enhancer protein 3-2, chloroplastic		cann:107859535	Photosynthesis [cann00195]					Oxygen evolving enhancer protein 3 (PsbQ) [PF05757.11]		[BP] photosynthesis [GO:0015979]; [CC] extrinsic component of membrane [GO:0019898]; [CC] photosystem II oxygen evolving complex [GO:0009654]; [MF] calcium ion binding [GO:0005509]		AT4G05180	1.63e-107	67.672				-1.10491	-5.87617					-1.45947
									LOC107864546	XM_016710954.1	XP_016566440.1	aspartate carbamoyltransferase, chloroplastic-like		cann:107864546	Pyrimidine metabolism [cann00240]; Alanine, aspartate and glutamate metabolism [cann00250]; Metabolic pathways [cann01100]	aspartate carbamoyltransferase; carbamylaspartotranskinase; aspartate transcarbamylase; aspartate carbamyltransferase; aspartic acid transcarbamoylase; aspartic carbamyltransferase; aspartic transcarbamylase; carbamylaspartotranskinase; L-aspartate transcarbamoylase; L-aspartate transcarbamylase; carbamoylaspartotranskinase; aspartate transcarbamylase; aspartate transcarbamoylase; ATCase [2.1.3.2]	carbamoyl-phosphate:L-aspartate carbamoyltransferase [2.1.3.2]	carbamoyl phosphate + L-aspartate = phosphate + N-carbamoyl-L-aspartate [RN:R01397]		Aspartate/glutamate racemase superfamily [CL0399]; Aspartate/ornithine carbamoyltransferase, Asp/Orn binding domain [PF00185.24]; Aspartate/ornithine carbamoyltransferase, carbamoyl-P binding domain [PF02729.21]		[BP] de novo' pyrimidine nucleobase biosynthetic process [GO:0006207]; [BP] cellular amino acid metabolic process [GO:0006520]; [MF] amino acid binding [GO:0016597]; [MF] aspartate carbamoyltransferase activity [GO:0004070]		AT3G20330	0	80.06				-2.15173	-2.74092
									LOC107842427	XM_016686266.1	XP_016541752.1	transcription factor TCP4-like		cann:107842427						TCP family transcription factor [PF03634.13]		[MF] DNA-binding transcription factor activity [GO:0003700]		AT3G15030	8.9e-96	46.46				-2.69824	-3.73612					-1.61834
									LOC107867168	XM_016713301.1	XP_016568787.1	kinesin-like protein FRA1		cann:107867168						P-loop containing nucleoside triphosphate hydrolase superfamily [CL0023]; Kinesin motor domain [PF00225.23]; Microtubule binding [PF16796.5]		[BP] cellulose microfibril organization [GO:0010215]; [BP] cytoskeleton-dependent intracellular transport [GO:0030705]; [BP] microtubule-based movement [GO:0007018]; [CC] cortical microtubule [GO:0055028]; [MF] ATP binding [GO:0005524]; [MF] ATP-dependent microtubule motor activity, plus-end-directed [GO:0008574]; [MF] microtubule binding [GO:0008017]		AT5G47820	0	77.264				-1.28465	-3.45661
									LOC107878867	XM_016726026.1	XP_016581512.1	photosystem I reaction center subunit V, chloroplastic		cann:107878867	Photosynthesis [cann00195]					Photosystem I psaG / psaK [PF01241.18]		[BP] photosynthesis [GO:0015979]; [CC] integral component of membrane [GO:0016021]; [CC] photosystem I [GO:0009522]		AT1G55670	4.34e-66	75.714				-1.88553	-6.608					-2.33737
									LOC107850693	XM_016695400.1	XP_016550886.1	nucleobase-ascorbate transporter 11, transcript variant X1		cann:107850693						APC superfamily [CL0062]; Permease family [PF00860.20]		[CC] integral component of membrane [GO:0016021]; [MF] transmembrane transporter activity [GO:0022857]		AT4G38050	0	66.074				-3.77482	-3.28215
									LOC107859820	XM_016704937.1	XP_016560423.1	uncharacterized LOC107859820		cann:107859820						FAD/NAD(P)-binding Rossmann fold Superfamily [CL0063]; Flavin containing amine oxidoreductase [PF01593.24]; FAD dependent oxidoreductase [PF01266.24]; FAD binding domain [PF00890.24]; FAD binding domain [PF01494.19]; FAD dependent oxidoreductase [PF12831.7]; Glucose inhibited division protein A [PF01134.22]; HI0933-like protein [PF03486.14]; Lycopene cyclase protein [PF05834.12]; NAD(P)-binding R…		[MF] oxidoreductase activity [GO:0016491]		AT3G09580	0	61.411		-1.56363		-2.19017	-2.9907
									LOC107848225	XM_016692933.1	XP_016548419.1	cell division topological specificity factor homolog, chloroplastic		cann:107848225						MEF2 binding [PF09047.10]; Septum formation topological specificity factor MinE [PF03776.14]; NUDE protein, C-terminal conserved region [PF04880.13]		[BP] cell division [GO:0051301]; [BP] chloroplast fission [GO:0010020]; [BP] regulation of division septum assembly [GO:0032955]; [CC] chloroplast inner membrane [GO:0009706]; [MF] ATPase binding [GO:0051117]; [MF] identical protein binding [GO:0042802]		AT1G69390	1.17e-81	59.13				-1.44637	-2.76572
									LOC107854911	XM_016699905.1	XP_016555391.1	T-complex protein 1 subunit theta		cann:107854911						Alpha/Beta hydrolase fold [CL0028]; Alpha/beta hydrolase [PF06259.12]; TCP-1/cpn60 chaperonin family [PF00118.24]; Propionate catabolism activator [PF06506.11]		[BP] protein folding [GO:0006457]; [CC] cytoplasm [GO:0005737]; [MF] ATP binding [GO:0005524]; [MF] unfolded protein binding [GO:0051082]		AT3G03960	0	81.989				-1.17651
									LOC107839780	XM_016683411.1	XP_016538897.1	ferric reduction oxidase 7, chloroplastic-like		cann:107839780		ferric-chelate reductase (NADH); ferric chelate reductase (ambiguous); iron chelate reductase (ambiguous); NADH:Fe3+-EDTA reductase; NADH2:Fe3+ oxidoreductase; ferB (gene name); Fe(II):NAD+ oxidoreductase [1.16.1.7]	Fe(II)-siderophore:NAD+ oxidoreductase [1.16.1.7]	2 Fe(II)-siderophore + NAD+ + H+ = 2 Fe(III)-siderophore + NADH [RN:R00092]		Ferredoxin / Ferric reductase-like NAD binding [CL0091]; Riboflavin synthase/Ferredoxin reductase FAD binding domain [CL0076]; Transmembrane di-heme cytochrome superfamily [CL0328]; FAD-binding domain [PF08022.12]; Ferric reductase like transmembrane component [PF01794.19]; Oxidoreductase NAD-binding domain [PF00175.21]; Ferric reductase NAD binding domain [PF08030.12]		[CC] integral component of membrane [GO:0016021]; [MF] oxidoreductase activity [GO:0016491]		AT5G49730	0	57.741		-2.82884	-1.5032	-3.91094	-8.13195		-2.07542
									LOC107866793	XM_016712781.1	XP_016568267.1	catalase isozyme 3		cann:107866793	Tryptophan metabolism [cann00380]; Glyoxylate and dicarboxylate metabolism [cann00630]; Metabolic pathways [cann01100]; Biosynthesis of secondary metabolites [cann01110]; Carbon metabolism [cann01200]; MAPK signaling pathway - plant [cann04016]; Peroxisome [cann04146]	catalase; equilase; caperase; optidase; catalase-peroxidase; CAT [1.11.1.6]	hydrogen-peroxide:hydrogen-peroxide oxidoreductase [1.11.1.6]	2 H2O2 = O2 + 2 H2O [RN:R00009]		Catalase [PF00199.19]; Catalase-related immune-responsive [PF06628.12]		[BP] cellular response to nitrogen starvation [GO:0006995]; [BP] cellular response to phosphate starvation [GO:0016036]; [BP] cellular response to sulfate starvation [GO:0009970]; [BP] hydrogen peroxide catabolic process [GO:0042744]; [BP] response to abscisic acid [GO:0009737]; [BP] response to cadmium ion [GO:0046686]; [BP] response to hydrogen peroxide [GO:0042542]; [BP] response to light stim…		AT4G35090	0	88.821				-1.22303
									LOC107858580	XM_016703308.1	XP_016558794.1	ribulose bisphosphate carboxylase small chain 8B, chloroplastic		cann:107858580	Glyoxylate and dicarboxylate metabolism [cann00630]; Carbon fixation in photosynthetic organisms [cann00710]; Metabolic pathways [cann01100]; Biosynthesis of secondary metabolites [cann01110]; Carbon metabolism [cann01200]	ribulose-bisphosphate carboxylase; D-ribulose 1,5-diphosphate carboxylase; D-ribulose-1,5-bisphosphate carboxylase; RuBP carboxylase; carboxydismutase; diphosphoribulose carboxylase; ribulose 1,5-bisphosphate carboxylase; ribulose 1,5-bisphosphate carboxylase/oxygenase; ribulose 1,5-diphosphate carboxylase; ribulose 1,5-diphosphate carboxylase/oxygenase; ribulose bisphosphate carboxylase/oxygenas…	3-phospho-D-glycerate carboxy-lyase (dimerizing; D-ribulose-1,5-bisphosphate-forming) [4.1.1.39]	2 3-phospho-D-glycerate + 2 H+ = D-ribulose 1,5-bisphosphate + CO2 + H2O [RN:R00024]		Ribulose-1,5-bisphosphate carboxylase small subunit [PF12338.8]; Ribulose bisphosphate carboxylase, small chain [PF00101.20]		[BP] carbon fixation [GO:0015977]; [BP] photorespiration [GO:0009853]; [BP] photosynthesis [GO:0015979]; [CC] chloroplast [GO:0009507]; [MF] monooxygenase activity [GO:0004497]; [MF] ribulose-bisphosphate carboxylase activity [GO:0016984]		AT5G38410	2.83e-103	75.556				-1.59164	-5.62603					-2.22643
									LOC107847729	XM_016692175.1	XP_016547661.1	glutamate--glyoxylate aminotransferase 2		cann:107847729	Arginine biosynthesis [cann00220]; Alanine, aspartate and glutamate metabolism [cann00250]; Glycine, serine and threonine metabolism [cann00260]; Glyoxylate and dicarboxylate metabolism [cann00630]; Carbon fixation in photosynthetic organisms [cann00710]; Metabolic pathways [cann01100]; Biosynthesis of secondary metabolites [cann01110]; Carbon metabolism [cann01200]; 2-Oxocarboxylic acid metaboli…	alanine transaminase; glutamic-pyruvic transaminase; glutamic-alanine transaminase; GPT (ambiguous); beta-alanine aminotransferase; alanine aminotransferase; alanine-alpha-ketoglutarate aminotransferase; alanine-pyruvate aminotransferase; ALT; glutamic acid-pyruvic acid transaminase; glutamic-pyruvic aminotransferase; L-alanine aminotransferase; L-alanine transaminase; L-alanine-alpha-ketoglutara…	L-alanine:2-oxoglutarate aminotransferase [2.6.1.2]; glycine:2-oxoglutarate aminotransferase [2.6.1.4]; L-alanine:glyoxylate aminotransferase [2.6.1.44]	L-alanine + 2-oxoglutarate = pyruvate + L-glutamate [RN:R00258]; glycine + 2-oxoglutarate = glyoxylate + L-glutamate [RN:R00372]; L-alanine + glyoxylate = pyruvate + glycine [RN:R00369]		PLP dependent aminotransferase superfamily [CL0061]; Aminotransferase class I and II [PF00155.21]; Beta-eliminating lyase [PF01212.21]		[BP] biosynthetic process [GO:0009058]; [MF] pyridoxal phosphate binding [GO:0030170]; [MF] transaminase activity [GO:0008483]		AT1G70580	0	86.402		-1.5114		-1.91108	-3.14313
									LOC107867404	XM_016713633.1	XP_016569119.1	protein NRT1/ PTR FAMILY 3.1		cann:107867404						Major Facilitator Superfamily [CL0015]; Transporter superfamily, four TM region [CL0375]; Clc-like [PF07062.12]; Uncharacterized conserved protein (DUF2304) [PF10066.9]; Major Facilitator Superfamily [PF07690.16]; POT family [PF00854.21]		[CC] integral component of membrane [GO:0016021]; [MF] transmembrane transporter activity [GO:0022857]		AT1G68570	0	72.222			-1.06388	-1.91009	-6.10783
									LOC107859362	XM_016704347.1	XP_016559833.1	squamosa promoter-binding protein 1-like, transcript variant X2		cann:107859362						Zinc chelating superfamily [CL0687]; CxC6 like cysteine cluster associated with KDZ transposases [PF18721.1]; Molybdenum Cofactor Synthesis C [PF06463.13]; SBP domain [PF03110.14]		[BP] flower development [GO:0009908]; [CC] nucleus [GO:0005634]; [MF] DNA binding [GO:0003677]; [MF] DNA-binding transcription factor activity [GO:0003700]; [MF] metal ion binding [GO:0046872]		AT2G33810	1.85e-42	58.915				-2.02021	-3.60864
									LOC107861432	XM_016706769.1	XP_016562255.1	transcription factor TCP13, transcript variant X1		cann:107861432						TCP family transcription factor [PF03634.13]		[MF] DNA-binding transcription factor activity [GO:0003700]				0				-2.04625
									LOC107876095	XM_016723098.1	XP_016578584.1	beta-galactosidase-like		cann:107876095						Galactose-binding domain-like superfamily [CL0202]; Glycosyl hydrolase domain superfamily [CL0369]; Tim barrel glycosyl hydrolase superfamily [CL0058]; Beta-galactosidase jelly roll domain [PF13364.6]; Cellulase (glycosyl hydrolase family 5) [PF00150.18]; Galactose binding lectin domain [PF02140.18]; Beta-sandwich domain in beta galactosidase [PF17834.1]; Glycosyl hydrolases family 35 [PF01301.19…		[BP] carbohydrate metabolic process [GO:0005975]; [MF] beta-galactosidase activity [GO:0004565]; [MF] carbohydrate binding [GO:0030246]		AT3G13750	0	76.505				-2.12714	-3.93504
									LOC107848242	XM_016692956.1	XP_016548442.1	photosystem I reaction center subunit psaK, chloroplastic		cann:107848242	Photosynthesis [cann00195]					Photosystem I psaG / psaK [PF01241.18]		[BP] photosynthesis [GO:0015979]; [CC] photosystem I [GO:0009522]		AT1G30380	1.1e-78	86.923				-1.63244	-3.77266					-1.6309
									LOC107843152	XM_016687346.1	XP_016542832.1	purine-uracil permease NCS1		cann:107843152						APC superfamily [CL0062]; Protein of unknown function (DUF2663) [PF10864.8]; Permease for cytosine/purines, uracil, thiamine, allantoin [PF02133.15]		[CC] integral component of membrane [GO:0016021]; [MF] transmembrane transporter activity [GO:0022857]		AT5G03555	0	70.699				-2.94167	-4.55177
									LOC107878623	XM_016725678.1	XP_016581164.1	transcription factor TCP4-like		cann:107878623						TCP family transcription factor [PF03634.13]		[MF] DNA-binding transcription factor activity [GO:0003700]		AT3G15030	3.48e-109	51.636				-3.54592	-5.14032					-1.5938
									LOC107843209	XM_016687440.1	XP_016542926.1	cell division protein FtsZ homolog 2-1, chloroplastic-like, transcript variant X3		cann:107843209						Tubulin nucleotide-binding domain-like, GTPase [CL0566]; Tubulin, FtsZ and Misato and their C-termini, [CL0442]; FtsZ family, C-terminal domain [PF12327.8]; Tubulin/FtsZ family, GTPase domain [PF00091.25]; Tubulin like [PF13809.6]		[BP] cell division [GO:0051301]; [MF] GTP binding [GO:0005525]; [MF] GTPase activity [GO:0003924]		AT3G52750	0	73.878				-1.68612	-1.62525
									LOC107873079	XM_016719800.1	XP_016575286.1	photosystem I reaction center subunit II, chloroplastic		cann:107873079	Photosynthesis [cann00195]; Metabolic pathways [cann01100]					PsaD [PF02531.16]		[BP] photosynthesis [GO:0015979]; [CC] photosystem I reaction center [GO:0009538]		AT1G03130	3.45e-108	76.961				-1.30245	-4.29009					-1.55573
									LOC107863364	XM_016709248.1	XP_016564734.1	gibberellin 20 oxidase 1-like		cann:107863364	Diterpenoid biosynthesis [cann00904]; Metabolic pathways [cann01100]; Biosynthesis of secondary metabolites [cann01110]	gibberellin-44 dioxygenase; oxygenase, gibberellin A44 oxidase; (gibberellin-44), 2-oxoglutarate:oxygen oxidoreductase [1.14.11.12]	(gibberellin-44),2-oxoglutarate:oxygen oxidoreductase [1.14.11.12]	gibberellin 44 + 2-oxoglutarate + O2 = gibberellin 19 + succinate + CO2 [RN:R07184]		Cupin fold [CL0029]; 2OG-Fe(II) oxygenase superfamily [PF03171.20]; non-haem dioxygenase in morphine synthesis N-terminal [PF14226.6]		[MF] metal ion binding [GO:0046872]; [MF] oxidoreductase activity [GO:0016491]		AT4G25420	1.04e-180	68.091		-1.86413		-2.27355	-6.32269
									LOC107866967	XM_016713036.1	XP_016568522.1	bifunctional nuclease 2, transcript variant X3		cann:107866967						AAA+ ATPase lid domain superfamily [CL0671]; Bifunctional nuclease [PF02577.14]; UvrB/uvrC motif [PF02151.19]		[MF] nuclease activity [GO:0004518]		AT1G19660	2.3e-155	65.944				-1.20227	-1.8002
									LOC107843652	XM_016688000.1	XP_016543486.1	cell division protein FtsZ homolog 2-2, chloroplastic, transcript variant X1		cann:107843652						Tubulin nucleotide-binding domain-like, GTPase [CL0566]; Tubulin, FtsZ and Misato and their C-termini, [CL0442]; FtsZ family, C-terminal domain [PF12327.8]; Tubulin/FtsZ family, GTPase domain [PF00091.25]		[BP] cell division [GO:0051301]; [MF] GTP binding [GO:0005525]; [MF] GTPase activity [GO:0003924]		AT3G52750	0	73.361				-2.11472	-1.2842
									LOC107845435	XM_016689752.1	XP_016545238.1	protochlorophyllide reductase-like		cann:107845435	Porphyrin and chlorophyll metabolism [cann00860]; Metabolic pathways [cann01100]; Biosynthesis of secondary metabolites [cann01110]	protochlorophyllide reductase; NADPH2-protochlorophyllide oxidoreductase; NADPH-protochlorophyllide oxidoreductase; NADPH-protochlorophyllide reductase; protochlorophyllide oxidoreductase (ambiguous); protochlorophyllide photooxidoreductase; light-dependent protochlorophyllide reductase [1.3.1.33]	chlorophyllide-a:NADP+ 7,8-oxidoreductase [1.3.1.33]	chlorophyllide a + NADP+ = protochlorophyllide + NADPH + H+ [RN:R03845]		FAD/NAD(P)-binding Rossmann fold Superfamily [CL0063]; short chain dehydrogenase [PF00106.25]; Enoyl-(Acyl carrier protein) reductase [PF13561.6]; NAD(P)H binding domain of trans-2-enoyl-CoA reductase [PF12242.8]; KR domain [PF08659.10]		[BP] chlorophyll biosynthetic process [GO:0015995]; [BP] photosynthesis [GO:0015979]; [CC] chloroplast [GO:0009507]; [MF] protochlorophyllide reductase activity [GO:0016630]		AT5G54190	0	79.259				-3.08456	-7.265		-1.21758			-2.80819
									LOC107859988	XM_016705174.1	XP_016560660.1	putative glucose-6-phosphate 1-epimerase		cann:107859988	Glycolysis / Gluconeogenesis [cann00010]; Metabolic pathways [cann01100]; Biosynthesis of secondary metabolites [cann01110]	glucose-6-phosphate 1-epimerase [5.1.3.15]	D-glucose-6-phosphate 1-epimerase [5.1.3.15]	alpha-D-glucose 6-phosphate = beta-D-glucose 6-phosphate [RN:R02739]		Galactose Mutarotase-like superfamily [CL0103]; Aldose 1-epimerase [PF01263.20]; N-terminal domain of (some) glycogen debranching enzymes [PF14742.6]; Semenogelin [PF05474.11]		[BP] carbohydrate metabolic process [GO:0005975]; [CC] apoplast [GO:0048046]; [CC] chloroplast stroma [GO:0009570]; [MF] carbohydrate binding [GO:0030246]; [MF] glucose-6-phosphate 1-epimerase activity [GO:0047938]		AT5G66530	9.85e-159	69.055				-2.11521
									LOC107862250	XM_016707759.1	XP_016563245.1	geranylgeranyl diphosphate reductase, chloroplastic		cann:107862250	Porphyrin and chlorophyll metabolism [cann00860]; Terpenoid backbone biosynthesis [cann00900]; Metabolic pathways [cann01100]; Biosynthesis of secondary metabolites [cann01110]	geranylgeranyl-bacteriochlorophyllide a reductase; geranylgeranyl-bacteriopheophytin reductase; bchP (gene name) [1.3.1.111]; geranylgeranyl diphosphate reductase; geranylgeranyl reductase; CHL P [1.3.1.83]	bacteriochlorophyll-a:NADP+ oxidoreductase (geranylgeranyl-reducing) [1.3.1.111]; geranylgeranyl-diphosphate:NADP+ oxidoreductase [1.3.1.83]	bacteriochlorophyll a + 3 NADP+ = geranylgeranyl bacteriochlorophyllide a + 3 NADPH + 3 H+ [RN:R11226]; phytyl diphosphate + 3 NADP+ = geranylgeranyl diphosphate + 3 NADPH + 3 H+ [RN:R02063]		FAD/NAD(P)-binding Rossmann fold Superfamily [CL0063]; Ferritin-like Superfamily [CL0044]; Helix-turn-helix clan [CL0123]; FAD dependent oxidoreductase [PF01266.24]; FAD binding domain [PF00890.24]; FAD binding domain [PF01494.19]; FAD dependent oxidoreductase [PF12831.7]; Glucose inhibited division protein A [PF01134.22]; HI0933-like protein [PF03486.14]; Helix-turn-helix domain [PF12728.7]; Lyc…		[BP] chlorophyll biosynthetic process [GO:0015995]; [BP] photosynthesis [GO:0015979]; [CC] chloroplast envelope [GO:0009941]; [CC] chloroplast thylakoid membrane [GO:0009535]; [MF] FAD binding [GO:0071949]; [MF] geranylgeranyl reductase activity [GO:0045550]; [MF] oxidoreductase activity, acting on the CH-CH group of donors, NAD or NADP as acceptor [GO:0016628]		AT1G74470	0	80.215				-2.34686	-6.67012		-1.35961	1.08998		-2.51606
									LOC107840911	XM_016684859.1	XP_016540345.1	uncharacterized LOC107840911		cann:107840911						Photosystem II reaction centre X protein (PsbX) [PF06596.11]		[BP] photosynthesis [GO:0015979]; [CC] integral component of membrane [GO:0016021]; [CC] photosystem II [GO:0009523]		AT2G06520	2.25e-24	49.606				-2.13805	-6.60508					-2.56675
									LOC107871171	XM_016718002.1	XP_016573488.1	WAT1-related protein At1g09380-like] [partial=5'] [exception=annotated by transcript or proteomic data		cann:107871171						Drug/Metabolite transporter superfamily [CL0184]; EamA-like transporter family [PF00892.20]		[CC] integral component of membrane [GO:0016021]; [MF] transmembrane transporter activity [GO:0022857]				0				-3.12782	-6.457
									LOC107876166	XM_016723200.1	XP_016578686.1	protein NRT1/ PTR FAMILY 5.1		cann:107876166						Major Facilitator Superfamily [CL0015]; POT family [PF00854.21]		[CC] membrane [GO:0016020]; [MF] transmembrane transporter activity [GO:0022857]		AT2G40460	0	72.184				-3.41019	-6.29366
									LOC107870369	XM_016716872.1	XP_016572358.1	protein high chlorophyll fluorescent 107, transcript variant X1		cann:107870369						Tetratrico peptide repeat superfamily [CL0020]; Ubiquitin superfamily [CL0072]; Anaphase-promoting complex, cyclosome, subunit 3 [PF12895.7]; Domain of unknown function (DUF4689) [PF15755.5]; FAT domain [PF02259.23]; HemY protein N-terminus [PF07219.13]; Mad3/BUB1 homology region 1 [PF08311.12]; Soluble NSF attachment protein, SNAP [PF14938.6]; Suppressor of forked protein (Suf) [PF05843.14]; Tet…		[BP] mRNA processing [GO:0006397]; [BP] negative regulation of exoribonuclease activity [GO:1901918]; [BP] plastid organization [GO:0009657]; [BP] regulation of translation [GO:0006417]; [BP] response to red light [GO:0010114]; [CC] chloroplast membrane [GO:0031969]; [CC] chloroplast stroma [GO:0009570]; [CC] vacuolar membrane [GO:0005774]; [MF] protein self-association [GO:0043621]; [MF] single-…		AT3G17040	0	63.206				-1.99081	-3.06949
									LOC107867305	XM_016713472.1	XP_016568958.1	50S ribosomal protein 6, chloroplastic		cann:107867305						Family of unknown function (DUF5323) [PF17257.2]		[BP] translation [GO:0006412]; [CC] chloroplast [GO:0009507]; [CC] ribosome [GO:0005840]; [MF] rRNA binding [GO:0019843]; [MF] structural constituent of ribosome [GO:0003735]		AT5G17870	4.59e-28	52.778				-1.41495	-1.68884
									LOC107875801	XM_016722644.1	XP_016578130.1	RNA polymerase sigma factor sigA-like, transcript variant X2		cann:107875801						Helix-turn-helix clan [CL0123]; Homeodomain-like domain [PF13384.6]; Winged helix-turn-helix DNA-binding [PF13412.6]; AsnC-type helix-turn-helix domain [PF13404.6]; Crp-like helix-turn-helix domain [PF13545.6]; Sigma-70 region 2 [PF04542.14]; Sigma-70 region 3 [PF04539.16]; Sigma-70, region 4 [PF04545.16]; Sigma-70, region 4 [PF08281.12]		[BP] DNA-templated transcription, initiation [GO:0006352]; [MF] DNA-binding transcription factor activity [GO:0003700]		AT1G64860	0	63.602				-1.72671	-1.77959
									LOC107840119	XM_016683855.1	XP_016539341.1	malate dehydrogenase, glyoxysomal		cann:107840119	Citrate cycle (TCA cycle) [cann00020]; Cysteine and methionine metabolism [cann00270]; Pyruvate metabolism [cann00620]; Glyoxylate and dicarboxylate metabolism [cann00630]; Carbon fixation in photosynthetic organisms [cann00710]; Metabolic pathways [cann01100]; Biosynthesis of secondary metabolites [cann01110]; Carbon metabolism [cann01200]	malate dehydrogenase; malic dehydrogenase; L-malate dehydrogenase; NAD-L-malate dehydrogenase; malic acid dehydrogenase; NAD-dependent malic dehydrogenase; NAD-malate dehydrogenase; NAD-malic dehydrogenase; malate (NAD) dehydrogenase; NAD-dependent malate dehydrogenase; NAD-specific malate dehydrogenase; NAD-linked malate dehydrogenase; MDH; L-malate-NAD+ oxidoreductase [1.1.1.37]	(S)-malate:NAD+ oxidoreductase [1.1.1.37]	(S)-malate + NAD+ = oxaloacetate + NADH + H+ [RN:R00342]		FAD/NAD(P)-binding Rossmann fold Superfamily [CL0063]; LDH C-terminal domain-like superfamily [CL0341]; 3-beta hydroxysteroid dehydrogenase/isomerase family [PF01073.19]; lactate/malate dehydrogenase, alpha/beta C-terminal domain [PF02866.18]; lactate/malate dehydrogenase, NAD binding domain [PF00056.23]; Semialdehyde dehydrogenase, NAD binding domain [PF01118.24]; Tetrahydrofolate dehydrogenase/…		[BP] carbohydrate metabolic process [GO:0005975]; [BP] carboxylic acid metabolic process [GO:0019752]; [BP] tricarboxylic acid cycle [GO:0006099]; [MF] L-malate dehydrogenase activity [GO:0030060]		AT2G22780	0	83.429				-1.40032	-3.00529
									LOC107848464	XM_016693236.1	XP_016548722.1	alcohol-forming fatty acyl-CoA reductase-like		cann:107848464	Cutin, suberine and wax biosynthesis [cann00073]; Peroxisome [cann04146]	alcohol-forming fatty acyl-CoA reductase; FAR (gene name); long-chain acyl-CoA:NADPH reductase [1.2.1.84]	NADPH:long-chain acyl-CoA reductase [1.2.1.84]	a long-chain acyl-CoA + 2 NADPH + 2 H+ = a long-chain alcohol + 2 NADP+ + CoA [RN:R10104]		FAD/NAD(P)-binding Rossmann fold Superfamily [CL0063]; 3-beta hydroxysteroid dehydrogenase/isomerase family [PF01073.19]; NAD dependent epimerase/dehydratase family [PF01370.21]; GDP-mannose 4,6 dehydratase [PF16363.5]; Male sterility protein [PF07993.12]; NmrA-like family [PF05368.13]; Polysaccharide biosynthesis protein [PF02719.15]; RmlD substrate binding domain [PF04321.17]; Male sterility pr…		[BP] lipid metabolic process [GO:0006629]; [MF] alcohol-forming fatty acyl-CoA reductase activity [GO:0102965]; [MF] fatty-acyl-CoA reductase (alcohol-forming) activity [GO:0080019]		AT4G33790	0	60.692			-1.2692	-1.80098	2.01138
									LOC107842827	XM_016686858.1	XP_016542344.1	tropinone reductase homolog		cann:107842827	Tropane, piperidine and pyridine alkaloid biosynthesis [cann00960]; Metabolic pathways [cann01100]; Biosynthesis of secondary metabolites [cann01110]	tropinone reductase I; tropine dehydrogenase; tropinone reductase (ambiguous); TR-I [1.1.1.206]	tropine:NADP+ 3alpha-oxidoreductase [1.1.1.206]	tropine + NADP+ = tropinone + NADPH + H+ [RN:R02832]		FAD/NAD(P)-binding Rossmann fold Superfamily [CL0063]; short chain dehydrogenase [PF00106.25]; Enoyl-(Acyl carrier protein) reductase [PF13561.6]; NAD dependent epimerase/dehydratase family [PF01370.21]; KR domain [PF08659.10]; Tetrahydrofolate dehydrogenase/cyclohydrolase, NAD(P)-binding domain [PF02882.19]		[MF] oxidoreductase activity [GO:0016491]		AT1G07440	1.59e-116	61.024				-1.66058	-2.95557
									LOC107860333	XM_016705650.1	XP_016561136.1	L-ascorbate oxidase homolog		cann:107860333						Multicopper oxidase-like domain [CL0026]; Multicopper oxidase [PF00394.22]; Multicopper oxidase [PF07731.14]; Multicopper oxidase [PF07732.15]		[MF] copper ion binding [GO:0005507]; [MF] oxidoreductase activity [GO:0016491]		AT5G66920	0	72.727				-4.20024	-3.5652
									LOC107845383	XM_016689673.1	XP_016545159.1	magnesium-chelatase subunit ChlI, chloroplastic		cann:107845383	Porphyrin and chlorophyll metabolism [cann00860]; Metabolic pathways [cann01100]; Biosynthesis of secondary metabolites [cann01110]	magnesium chelatase; protoporphyrin IX magnesium-chelatase; protoporphyrin IX Mg-chelatase; magnesium-protoporphyrin IX chelatase; magnesium-protoporphyrin chelatase; magnesium-chelatase; Mg-chelatase; Mg-protoporphyrin IX magnesio-lyase [6.6.1.1]	Mg-protoporphyrin IX magnesium-lyase [6.6.1.1]	ATP + protoporphyrin IX + Mg2+ + H2O = ADP + phosphate + Mg-protoporphyrin IX + 2 H+ [RN:R03877]		AAA+ ATPase lid domain superfamily [CL0671]; P-loop containing nucleoside triphosphate hydrolase superfamily [CL0023]; ATPase family associated with various cellular activities (AAA) [PF00004.29]; AAA ATPase domain [PF13191.6]; AAA domain [PF13238.6]; AAA domain [PF13401.6]; P-loop containing region of AAA domain [PF13555.6]; AAA domain (dynein-related subfamily) [PF07728.14]; P-loop containing d…		[BP] chlorophyll biosynthetic process [GO:0015995]; [BP] photosynthesis [GO:0015979]; [CC] chloroplast [GO:0009507]; [MF] ATP binding [GO:0005524]; [MF] magnesium chelatase activity [GO:0016851]		AT4G18480	0	76.457				-1.19729	-2.72574
									LOC107851768	XM_016696851.1	XP_016552337.1	ethylene-responsive transcription factor ERF061		cann:107851768						MBD-like DNA-binding domain [CL0081]; Ubiquitin superfamily [CL0072]; AP2 domain [PF00847.20]; Protein L b1 domain [PF02246.15]; E2F transcription factor CC-MB domain [PF16421.5]; KIX-binding domain of forkhead box O, CR2 [PF16675.5]; Sex determination protein N terminal [PF12278.8]		[CC] nucleus [GO:0005634]; [MF] DNA binding [GO:0003677]; [MF] DNA-binding transcription factor activity [GO:0003700]		AT1G64380	1.08e-75	49.258				-3.7742	-2.80789
									LOC107840015	XM_016683708.1	XP_016539194.1	beta-xylosidase/alpha-L-arabinofuranosidase 2-like		cann:107840015	Amino sugar and nucleotide sugar metabolism [cann00520]; Metabolic pathways [cann01100]	xylan 1,4-beta-xylosidase; xylobiase; beta-xylosidase; exo-1,4-beta-xylosidase; beta-D-xylopyranosidase; beta-xylosidase; beta-xylosidase; exo-1,4-xylosidase; exo-1,4-beta-D-xylosidase; 1,4-beta-D-xylan xylohydrolase [3.2.1.37]	4-beta-D-xylan xylohydrolase [3.2.1.37]	Hydrolysis of (1->4)-beta-D-xylans, to remove successive D-xylose residues from the non-reducing termini		Ig-like fold superfamily (E-set) [CL0159]; Tim barrel glycosyl hydrolase superfamily [CL0058]; Fibronectin type III-like domain [PF14310.6]; Glycosyl hydrolase family 3 N terminal domain [PF00933.21]; Glycosyl hydrolase family 3 C-terminal domain [PF01915.22]		[BP] carbohydrate metabolic process [GO:0005975]; [MF] hydrolase activity, hydrolyzing O-glycosyl compounds [GO:0004553]		AT5G64570	0	66.104				-1.43782	-2.70185					-1.80927
									LOC107862903	XM_016708613.1	XP_016564099.1	RNA polymerase sigma factor sigA-like		cann:107862903						Helix-turn-helix clan [CL0123]; Winged helix-turn-helix DNA-binding [PF13412.6]; Helix-turn-helix domain [PF13730.6]; AsnC-type helix-turn-helix domain [PF13404.6]; Sigma-70 region 2 [PF04542.14]; Sigma-70 region 3 [PF04539.16]; Sigma-70, region 4 [PF04545.16]; Sigma-70, region 4 [PF08281.12]		[BP] DNA-templated transcription, initiation [GO:0006352]; [MF] DNA-binding transcription factor activity [GO:0003700]		AT1G64860	0	64.535				-1.61857	-4.00489
									LOC107850905	XM_016695717.1	XP_016551203.1	phosphoglucan phosphatase DSP4, amyloplastic		cann:107850905						Glycosyl hydrolase domain superfamily [CL0369]; Phosphatase superfamily [CL0031]; Glycogen recognition site of AMP-activated protein kinase [PF16561.5]; Carbohydrate-binding module 48 (Isoamylase N-terminal domain) [PF02922.18]; Cyclin-dependent kinase inhibitor 3 (CDKN3) [PF05706.12]; Dual specificity phosphatase, catalytic domain [PF00782.20]		[BP] circadian rhythm [GO:0007623]; [BP] starch catabolic process [GO:0005983]; [CC] chloroplast stroma [GO:0009570]; [MF] amylopectin binding [GO:2001066]; [MF] carbohydrate phosphatase activity [GO:0019203]; [MF] polysaccharide binding [GO:0030247]; [MF] protein tyrosine/serine/threonine phosphatase activity [GO:0008138]		AT3G52180	1.98e-168	63.13				-1.88095	-1.66164
									LOC107840223	XM_016684021.1	XP_016539507.1	probable cinnamyl alcohol dehydrogenase 1		cann:107840223	Phenylpropanoid biosynthesis [cann00940]; Metabolic pathways [cann01100]; Biosynthesis of secondary metabolites [cann01110]	cinnamyl-alcohol dehydrogenase; cinnamyl alcohol dehydrogenase; CAD (ambiguous) [1.1.1.195]	cinnamyl-alcohol:NADP+ oxidoreductase [1.1.1.195]	cinnamyl alcohol + NADP+ = cinnamaldehyde + NADPH + H+ [RN:R03054]		AAA+ ATPase lid domain superfamily [CL0671]; FAD/NAD(P)-binding Rossmann fold Superfamily [CL0063]; GroES-like superfamily [CL0296]; D-isomer specific 2-hydroxyacid dehydrogenase, NAD binding domain [PF02826.19]; Alcohol dehydrogenase GroES-like domain [PF08240.12]; Zinc-binding dehydrogenase [PF00107.26]; Zinc-binding dehydrogenase [PF13602.6]; Alanine dehydrogenase/PNT, C-terminal domain [PF012…		[MF] oxidoreductase activity [GO:0016491]; [MF] zinc ion binding [GO:0008270]		AT3G19450	0	76.685				-1.50032
									LOC107875316	XM_016721980.1	XP_016577466.1	photosystem I reaction center subunit IV A, chloroplastic] [partial=5'] [exception=annotated by transcript or proteomic data		cann:107875316	Photosynthesis [cann00195]; Metabolic pathways [cann01100]					Electron transport accessory protein superfamily [CL0610]; Photosystem I reaction centre subunit IV / PsaE [PF02427.17]		[BP] photosynthesis [GO:0015979]; [CC] photosystem I reaction center [GO:0009538]		AT2G20260	3.39e-42	58.042				-1.15405	-5.25529					-1.58075
									LOC107850937	XM_016695797.1	XP_016551283.1	probable serine/threonine-protein kinase kinX		cann:107850937						Adenylate kinase, active site lid [PF05191.14]; CAAD domains of cyanobacterial aminoacyl-tRNA synthetase [PF14159.6]		[CC] thylakoid [GO:0009579]; [MF] kinase activity [GO:0016301]		AT4G38100	7.39e-30	45.205		-1.77189		-1.43303	-4.64708					-1.14403
									LOC107870732	XM_016717340.1	XP_016572826.1	uncharacterized LOC107870732] [partial=5'] [exception=annotated by transcript or proteomic data		cann:107870732						Photosystem II reaction centre X protein (PsbX) [PF06596.11]		[BP] photosynthesis [GO:0015979]; [CC] integral component of membrane [GO:0016021]; [CC] photosystem II [GO:0009523]		AT2G06520	8.8e-33	60.163				-1.22203	-4.82373					-1.34458
									LOC107863638	XM_016709663.1	XP_016565149.1	glucan endo-1,3-beta-glucosidase 13-like		cann:107863638						Tim barrel glycosyl hydrolase superfamily [CL0058]; Glycosyl hydrolases family 17 [PF00332.18]; X8 domain [PF07983.13]		[BP] carbohydrate metabolic process [GO:0005975]; [MF] hydrolase activity, hydrolyzing O-glycosyl compounds [GO:0004553]		AT5G55180	0	66.164				-3.77314	-2.68372
									LOC107870982	XM_016717721.1	XP_016573207.1	probable inactive shikimate kinase like 2, chloroplastic		cann:107870982						HSP20-like chaperone superfamily [CL0190]; P-loop containing nucleoside triphosphate hydrolase superfamily [CL0023]; CS domain [PF04969.16]; MEDS: MEthanogen/methylotroph, DcmR Sensory domain [PF14417.6]; Shikimate kinase [PF01202.22]		[CC] chloroplast [GO:0009507]; [MF] kinase activity [GO:0016301]		AT2G35500	6.56e-153	60.44				-2.01322
									LOC107853886	XM_016698869.1	XP_016554355.1	protein NRT1/ PTR FAMILY 6.1] [exception=unclassified transcription discrepancy		cann:107853886						Major Facilitator Superfamily [CL0015]; MerE protein [PF05052.12]; POT family [PF00854.21]		[BP] oligopeptide transport [GO:0006857]; [CC] integral component of membrane [GO:0016021]; [MF] transmembrane transporter activity [GO:0022857]		AT5G13400	0	77.44				-2.36459	-4.33998
									LOC107847928	XM_016692533.1	XP_016548019.1	rho GTPase-activating protein 5-like		cann:107847928						GTPase activation domain superfamily [CL0409]; P21-Rho-binding domain [PF00786.28]; RhoGAP domain [PF00620.27]		[BP] signal transduction [GO:0007165]		AT5G22400	3.63e-170	62.559				-2.3068
									LOC107854568	XM_016699579.1	XP_016555065.1	tropinone reductase 1		cann:107854568	Tropane, piperidine and pyridine alkaloid biosynthesis [cann00960]; Metabolic pathways [cann01100]; Biosynthesis of secondary metabolites [cann01110]	tropinone reductase I; tropine dehydrogenase; tropinone reductase (ambiguous); TR-I [1.1.1.206]	tropine:NADP+ 3alpha-oxidoreductase [1.1.1.206]	tropine + NADP+ = tropinone + NADPH + H+ [RN:R02832]		FAD/NAD(P)-binding Rossmann fold Superfamily [CL0063]; short chain dehydrogenase [PF00106.25]; Enoyl-(Acyl carrier protein) reductase [PF13561.6]; NAD dependent epimerase/dehydratase family [PF01370.21]; KR domain [PF08659.10]; Male sterility protein [PF07993.12]; Tetrahydrofolate dehydrogenase/cyclohydrolase, NAD(P)-binding domain [PF02882.19]		[CC] integral component of membrane [GO:0016021]; [MF] oxidoreductase activity [GO:0016491]				0				-1.21146	-3.38335
									LOC107845980	XM_016690509.1	XP_016545995.1	fructose-1,6-bisphosphatase, chloroplastic-like		cann:107845980	Glycolysis / Gluconeogenesis [cann00010]; Pentose phosphate pathway [cann00030]; Fructose and mannose metabolism [cann00051]; Carbon fixation in photosynthetic organisms [cann00710]; Metabolic pathways [cann01100]; Biosynthesis of secondary metabolites [cann01110]; Carbon metabolism [cann01200]	fructose-bisphosphatase; hexose diphosphatase; FBPase; fructose 1,6-diphosphatase; fructose 1,6-diphosphate phosphatase; D-fructose 1,6-diphosphatase; fructose 1,6-bisphosphatase; fructose diphosphatase; fructose diphosphate phosphatase; fructose bisphosphate phosphatase; fructose 1,6-bisphosphate 1-phosphatase; fructose 1,6-bisphosphate phosphatase; hexose bisphosphatase; D-fructose-1,6-bisphosp…	D-fructose-1,6-bisphosphate 1-phosphohydrolase [3.1.3.11]	D-fructose 1,6-bisphosphate + H2O = D-fructose 6-phosphate + phosphate [RN:R00762]		inositol polyphosphate 1 phosphatase like superfamily [CL0171]; Fructose-1-6-bisphosphatase, N-terminal domain [PF00316.20]		[BP] carbohydrate metabolic process [GO:0005975]; [MF] fructose 1,6-bisphosphate 1-phosphatase activity [GO:0042132]		AT3G54050	0	79.189				-2.63675	-5.8005
									LOC107844048	XM_016688535.1	XP_016544021.1	magnesium-protoporphyrin IX monomethyl ester [oxidative] cyclase, chloroplastic		cann:107844048	Porphyrin and chlorophyll metabolism [cann00860]; Metabolic pathways [cann01100]; Biosynthesis of secondary metabolites [cann01110]	magnesium-protoporphyrin IX monomethyl ester (oxidative) cyclase; Mg-protoporphyrin IX monomethyl ester (oxidative) cyclase [1.14.13.81]	magnesium-protoporphyrin-IX 13-monomethyl ester,NADPH:oxygen oxidoreductase (hydroxylating) [1.14.13.81]	magnesium-protoporphyrin IX 13-monomethyl ester + 3 NADPH + 3 H+ + 3 O2 = 3,8-divinyl protochlorophyllide a + 3 NADP+ + 5 H2O (overall reaction) [RN:R10068]; (1a) magnesium-protoporphyrin IX 13-monomethyl ester + NADPH + H+ + O2 = 131-hydroxy-magnesium-protoporphyrin IX 13-monomethyl ester + NADP+ + H2O [RN:R06265]; (1b) 131-hydroxy-magnesium-protoporphyrin IX 13-monomethyl ester + NADPH + H+ + O…		Ferritin-like Superfamily [CL0044]; Fatty acid desaturase [PF03405.14]; Rubrerythrin [PF02915.17]		[BP] chlorophyll biosynthetic process [GO:0015995]; [BP] photosynthesis [GO:0015979]; [MF] magnesium-protoporphyrin IX monomethyl ester (oxidative) cyclase activity [GO:0048529]; [MF] metal ion binding [GO:0046872]		AT3G56940	0	83.374				-1.73936	-5.20748		-1.44418			-1.45745
									LOC107839219	XM_016682623.1	XP_016538109.1	ferric reduction oxidase 2-like		cann:107839219		ferric-chelate reductase (NADH); ferric chelate reductase (ambiguous); iron chelate reductase (ambiguous); NADH:Fe3+-EDTA reductase; NADH2:Fe3+ oxidoreductase; ferB (gene name); Fe(II):NAD+ oxidoreductase [1.16.1.7]	Fe(II)-siderophore:NAD+ oxidoreductase [1.16.1.7]	2 Fe(II)-siderophore + NAD+ + H+ = 2 Fe(III)-siderophore + NADH [RN:R00092]		Ferredoxin / Ferric reductase-like NAD binding [CL0091]; Riboflavin synthase/Ferredoxin reductase FAD binding domain [CL0076]; Transmembrane di-heme cytochrome superfamily [CL0328]; Domain of unknown function (DUF3817) [PF12823.7]; FAD-binding domain [PF08022.12]; Ferric reductase like transmembrane component [PF01794.19]; Oxidoreductase NAD-binding domain [PF00175.21]; Ferric reductase NAD bindi…		[CC] integral component of membrane [GO:0016021]; [MF] oxidoreductase activity [GO:0016491]		AT1G01580	0	57.242				-1.94296
									LOC107860499	XM_016705877.1	XP_016561363.1	uncharacterized LOC107860499		cann:107860499						Calycin superfamily [CL0116]; Domain of unknown function (DUF3598) [PF12204.8]		[BP] cell division [GO:0051301]; [BP] regulation of division septum assembly [GO:0032955]		AT3G29185	4.99e-179	66.133				-2.39569	-3.43995
									LOC107842344	XM_016686125.1	XP_016541611.1	50S ribosomal protein L13, chloroplastic-like		cann:107842344	Ribosome [cann03010]					Ribosomal protein L13 [PF00572.18]		[BP] translation [GO:0006412]; [CC] ribosome [GO:0005840]; [MF] structural constituent of ribosome [GO:0003735]		AT1G78630	5.69e-121	73.733				-1.70317	-2.47707
	[MF] oxidoreductase activity [GO:0016491]	0.00208	0.0159	21	493	324	15220		LOC107856095	XM_016701089.1	XP_016556575.1	uncharacterized oxidoreductase At4g09670-like, transcript variant X2		cann:107856095						FAD/NAD(P)-binding Rossmann fold Superfamily [CL0063]; Oxidoreductase family, NAD-binding Rossmann fold [PF01408.22]		[MF] oxidoreductase activity [GO:0016491]				0				-1.43966
									LOC107850546	XM_016695149.1	XP_016550635.1	8-hydroxygeraniol dehydrogenase-like		cann:107850546	Monoterpenoid biosynthesis [cann00902]; Metabolic pathways [cann01100]; Biosynthesis of secondary metabolites [cann01110]	8-hydroxygeraniol dehydrogenase; 8-hydroxygeraniol oxidoreductase; CYP76B10; G10H; CrG10H; SmG10H; acyclic monoterpene primary alcohol:NADP+ oxidoreductase [1.1.1.324]	(6E)-8-hydroxygeraniol:NADP+ oxidoreductase [1.1.1.324]	(6E)-8-hydroxygeraniol + 2 NADP+ = (6E)-8-oxogeranial + 2 NADPH + 2 H+ (overall reaction) [RN:R08499]; (1a) (6E)-8-hydroxygeraniol + NADP+ = (6E)-8-hydroxygeranial + NADPH + H+ [RN:R09926]; (1b) (6E)-8-hydroxygeraniol + NADP+ = (6E)-8-oxogeraniol + NADPH + H+ [RN:R09927]; (1c) (6E)-8-hydroxygeranial + NADP+ = (6E)-8-oxogeranial + NADPH + H+ [RN:R09928]; (1d) (6E)-8-oxogeraniol + NADP+ = (6E)-8-ox…		FAD/NAD(P)-binding Rossmann fold Superfamily [CL0063]; GroES-like superfamily [CL0296]; D-isomer specific 2-hydroxyacid dehydrogenase, NAD binding domain [PF02826.19]; 3-hydroxyacyl-CoA dehydrogenase, NAD binding domain [PF02737.18]; Alcohol dehydrogenase GroES-like domain [PF08240.12]; Zinc-binding dehydrogenase [PF00107.26]; Zinc-binding dehydrogenase [PF13602.6]; Alanine dehydrogenase/PNT, C-t…		[MF] oxidoreductase activity [GO:0016491]; [MF] zinc ion binding [GO:0008270]				0				-3.15218	-2.51761
									LOC107859180	XM_016704097.1	XP_016559583.1	protein SRG1-like, transcript variant X2		cann:107859180						Cupin fold [CL0029]; 2OG-Fe(II) oxygenase superfamily [PF03171.20]; non-haem dioxygenase in morphine synthesis N-terminal [PF14226.6]		[MF] metal ion binding [GO:0046872]; [MF] oxidoreductase activity [GO:0016491]				0		1.80231		-2.56648			1.42493
									LOC107872994	XM_016719684.1	XP_016575170.1	chlorophyllide a oxygenase, chloroplastic] [exception=unclassified transcription discrepancy		cann:107872994	Porphyrin and chlorophyll metabolism [cann00860]; Metabolic pathways [cann01100]; Biosynthesis of secondary metabolites [cann01110]	chlorophyllide-a oxygenase; chlorophyllide a oxygenase; chlorophyll-b synthase; CAO [1.14.13.122]	chlorophyllide-a:oxygen 71-oxidoreductase [1.14.13.122]	chlorophyllide a + 2 O2 + 2 NADPH + 2 H+ = chlorophyllide b + 3 H2O + NADP+ (overall reaction) [RN:R10080]; (1a) chlorophyllide a + O2 + NADPH + H+ = 71-hydroxychlorophyllide a + H2O + NADP+ [RN:R08203]; (1b) 71-hydroxychlorophyllide a + O2 + NADPH + H+ = chlorophyllide b + 2 H2O + NADP+ [RN:R08204]		Rieske-like iron-sulphur domain [CL0516]; HP0268 [PF18618.1]; Ciliary protein causing Leber congenital amaurosis disease [PF15619.6]; Pheophorbide a oxygenase [PF08417.12]; Rieske [2Fe-2S] domain [PF00355.26]		[MF] 2 iron, 2 sulfur cluster binding [GO:0051537]; [MF] iron ion binding [GO:0005506]; [MF] oxidoreductase activity [GO:0016491]		AT1G44446	0	70.037				-1.42087	-2.39501
									LOC107842827	XM_016686858.1	XP_016542344.1	tropinone reductase homolog		cann:107842827	Tropane, piperidine and pyridine alkaloid biosynthesis [cann00960]; Metabolic pathways [cann01100]; Biosynthesis of secondary metabolites [cann01110]	tropinone reductase I; tropine dehydrogenase; tropinone reductase (ambiguous); TR-I [1.1.1.206]	tropine:NADP+ 3alpha-oxidoreductase [1.1.1.206]	tropine + NADP+ = tropinone + NADPH + H+ [RN:R02832]		FAD/NAD(P)-binding Rossmann fold Superfamily [CL0063]; short chain dehydrogenase [PF00106.25]; Enoyl-(Acyl carrier protein) reductase [PF13561.6]; NAD dependent epimerase/dehydratase family [PF01370.21]; KR domain [PF08659.10]; Tetrahydrofolate dehydrogenase/cyclohydrolase, NAD(P)-binding domain [PF02882.19]		[MF] oxidoreductase activity [GO:0016491]		AT1G07440	1.59e-116	61.024				-1.66058	-2.95557
									LOC107860333	XM_016705650.1	XP_016561136.1	L-ascorbate oxidase homolog		cann:107860333						Multicopper oxidase-like domain [CL0026]; Multicopper oxidase [PF00394.22]; Multicopper oxidase [PF07731.14]; Multicopper oxidase [PF07732.15]		[MF] copper ion binding [GO:0005507]; [MF] oxidoreductase activity [GO:0016491]		AT5G66920	0	72.727				-4.20024	-3.5652
									LOC107852026	XM_016697076.1	XP_016552562.1	peroxisomal (S)-2-hydroxy-acid oxidase GLO1, transcript variant X2		cann:107852026	Glyoxylate and dicarboxylate metabolism [cann00630]; Metabolic pathways [cann01100]; Biosynthesis of secondary metabolites [cann01110]; Carbon metabolism [cann01200]; Peroxisome [cann04146]	(S)-2-hydroxy-acid oxidase; hydroxy-acid oxidase A; hydroxy-acid oxidase B; glycolate oxidase; L-2-hydroxy acid oxidase; hydroxyacid oxidase A; L-alpha-hydroxy acid oxidase [1.1.3.15]	(S)-2-hydroxy carboxylate:oxygen 2-oxidoreductase [1.1.3.15]	an (S)-2-hydroxy carboxylate + O2 = a 2-oxo carboxylate + H2O2 [RN:R01341]		Common phosphate binding-site TIM barrel superfamily [CL0036]; LeuD/IlvD-like [CL0364]; Dihydroorotate dehydrogenase [PF01180.21]; Protein of unknown function (DUF561) [PF04481.12]; FMN-dependent dehydrogenase [PF01070.18]; Conserved region in glutamate synthase [PF01645.17]; Histidine biosynthesis protein [PF00977.21]; IMP dehydrogenase / GMP reductase domain [PF00478.25]; Nitronate monooxygenas…		[MF] FMN binding [GO:0010181]; [MF] oxidoreductase activity [GO:0016491]		AT3G14420	0	92.683				-1.62943	-4.21298
									LOC107877928	XM_016724741.1	XP_016580227.1	peroxiredoxin Q, chloroplastic		cann:107877928		peroxiredoxin; thioredoxin peroxidase; tryparedoxin peroxidase; alkyl hydroperoxide reductase C22; AhpC; TrxPx; TXNPx; Prx; PRDX [1.11.1.15]	thiol-containing-reductant:hydroperoxide oxidoreductase [1.11.1.15]	2 R'-SH + ROOH = R'-S-S-R' + H2O + ROH [RN:R07180]		Thioredoxin-like [CL0172]; AhpC/TSA family [PF00578.21]; AhpC/TSA antioxidant enzyme [PF13911.6]; Glutathione peroxidase [PF00255.19]; Redoxin [PF08534.10]; SCO1/SenC [PF02630.14]; Thioredoxin-like [PF13905.6]		[BP] cell redox homeostasis [GO:0045454]; [CC] cell [GO:0005623]; [MF] antioxidant activity [GO:0016209]; [MF] oxidoreductase activity [GO:0016491]		AT3G26060	9.5e-91	70.811				-1.81103	-2.83999
									LOC107843451	XM_016687751.1	XP_016543237.1	protein SRG1-like		cann:107843451						Cupin fold [CL0029]; 2OG-Fe(II) oxygenase superfamily [PF03171.20]; non-haem dioxygenase in morphine synthesis N-terminal [PF14226.6]; Immunoglobulin J chain [PF15097.6]		[MF] metal ion binding [GO:0046872]; [MF] oxidoreductase activity [GO:0016491]		AT5G05600	1.12e-157	59.384				-2.45059
									LOC107840223	XM_016684021.1	XP_016539507.1	probable cinnamyl alcohol dehydrogenase 1		cann:107840223	Phenylpropanoid biosynthesis [cann00940]; Metabolic pathways [cann01100]; Biosynthesis of secondary metabolites [cann01110]	cinnamyl-alcohol dehydrogenase; cinnamyl alcohol dehydrogenase; CAD (ambiguous) [1.1.1.195]	cinnamyl-alcohol:NADP+ oxidoreductase [1.1.1.195]	cinnamyl alcohol + NADP+ = cinnamaldehyde + NADPH + H+ [RN:R03054]		AAA+ ATPase lid domain superfamily [CL0671]; FAD/NAD(P)-binding Rossmann fold Superfamily [CL0063]; GroES-like superfamily [CL0296]; D-isomer specific 2-hydroxyacid dehydrogenase, NAD binding domain [PF02826.19]; Alcohol dehydrogenase GroES-like domain [PF08240.12]; Zinc-binding dehydrogenase [PF00107.26]; Zinc-binding dehydrogenase [PF13602.6]; Alanine dehydrogenase/PNT, C-terminal domain [PF012…		[MF] oxidoreductase activity [GO:0016491]; [MF] zinc ion binding [GO:0008270]		AT3G19450	0	76.685				-1.50032
									LOC107859820	XM_016704937.1	XP_016560423.1	uncharacterized LOC107859820		cann:107859820						FAD/NAD(P)-binding Rossmann fold Superfamily [CL0063]; Flavin containing amine oxidoreductase [PF01593.24]; FAD dependent oxidoreductase [PF01266.24]; FAD binding domain [PF00890.24]; FAD binding domain [PF01494.19]; FAD dependent oxidoreductase [PF12831.7]; Glucose inhibited division protein A [PF01134.22]; HI0933-like protein [PF03486.14]; Lycopene cyclase protein [PF05834.12]; NAD(P)-binding R…		[MF] oxidoreductase activity [GO:0016491]		AT3G09580	0	61.411		-1.56363		-2.19017	-2.9907
									LOC107840843	XM_016684779.1	XP_016540265.1	protein ECERIFERUM 3-like		cann:107840843						FAD/NAD(P)-binding Rossmann fold Superfamily [CL0063]; short chain dehydrogenase [PF00106.25]; Fatty acid hydroxylase superfamily [PF04116.13]; KR domain [PF08659.10]; WAX2 C-terminal domain [PF12076.8]		[BP] lipid biosynthetic process [GO:0008610]; [CC] integral component of membrane [GO:0016021]; [MF] iron ion binding [GO:0005506]; [MF] oxidoreductase activity [GO:0016491]		AT5G57800	0	67.563				-2.1388
									LOC107847267	XM_016691454.1	XP_016546940.1	alcohol dehydrogenase-like 2		cann:107847267						FAD/NAD(P)-binding Rossmann fold Superfamily [CL0063]; GroES-like superfamily [CL0296]; D-isomer specific 2-hydroxyacid dehydrogenase, NAD binding domain [PF02826.19]; Alcohol dehydrogenase GroES-like domain [PF08240.12]; Zinc-binding dehydrogenase [PF00107.26]; Alanine dehydrogenase/PNT, C-terminal domain [PF01262.21]; Glucose dehydrogenase C-terminus [PF16912.5]		[MF] oxidoreductase activity [GO:0016491]; [MF] zinc ion binding [GO:0008270]				0				-1.86951	-3.81574
									LOC107863364	XM_016709248.1	XP_016564734.1	gibberellin 20 oxidase 1-like		cann:107863364	Diterpenoid biosynthesis [cann00904]; Metabolic pathways [cann01100]; Biosynthesis of secondary metabolites [cann01110]	gibberellin-44 dioxygenase; oxygenase, gibberellin A44 oxidase; (gibberellin-44), 2-oxoglutarate:oxygen oxidoreductase [1.14.11.12]	(gibberellin-44),2-oxoglutarate:oxygen oxidoreductase [1.14.11.12]	gibberellin 44 + 2-oxoglutarate + O2 = gibberellin 19 + succinate + CO2 [RN:R07184]		Cupin fold [CL0029]; 2OG-Fe(II) oxygenase superfamily [PF03171.20]; non-haem dioxygenase in morphine synthesis N-terminal [PF14226.6]		[MF] metal ion binding [GO:0046872]; [MF] oxidoreductase activity [GO:0016491]		AT4G25420	1.04e-180	68.091		-1.86413		-2.27355	-6.32269
									LOC107875512	XM_016722258.1	XP_016577744.1	L-ascorbate oxidase-like] [partial=5'] [exception=annotated by transcript or proteomic data		cann:107875512	Ascorbate and aldarate metabolism [cann00053]; Metabolic pathways [cann01100]	L-ascorbate oxidase; ascorbase; ascorbic acid oxidase; ascorbate oxidase; ascorbic oxidase; ascorbate dehydrogenase; L-ascorbic acid oxidase; AAO; L-ascorbate:O2 oxidoreductase; AA oxidase [1.10.3.3]	L-ascorbate:oxygen oxidoreductase [1.10.3.3]	4 L-ascorbate + O2 = 4 monodehydroascorbate + 2 H2O [RN:R00068]		Multicopper oxidase-like domain [CL0026]; Multicopper oxidase [PF00394.22]; Multicopper oxidase [PF07731.14]; Multicopper oxidase [PF07732.15]; Cupredoxin-like domain [PF13473.6]		[CC] extracellular region [GO:0005576]; [MF] copper ion binding [GO:0005507]; [MF] oxidoreductase activity [GO:0016491]		AT5G21105	0	64.035				-2.46287
									LOC107854568	XM_016699579.1	XP_016555065.1	tropinone reductase 1		cann:107854568	Tropane, piperidine and pyridine alkaloid biosynthesis [cann00960]; Metabolic pathways [cann01100]; Biosynthesis of secondary metabolites [cann01110]	tropinone reductase I; tropine dehydrogenase; tropinone reductase (ambiguous); TR-I [1.1.1.206]	tropine:NADP+ 3alpha-oxidoreductase [1.1.1.206]	tropine + NADP+ = tropinone + NADPH + H+ [RN:R02832]		FAD/NAD(P)-binding Rossmann fold Superfamily [CL0063]; short chain dehydrogenase [PF00106.25]; Enoyl-(Acyl carrier protein) reductase [PF13561.6]; NAD dependent epimerase/dehydratase family [PF01370.21]; KR domain [PF08659.10]; Male sterility protein [PF07993.12]; Tetrahydrofolate dehydrogenase/cyclohydrolase, NAD(P)-binding domain [PF02882.19]		[CC] integral component of membrane [GO:0016021]; [MF] oxidoreductase activity [GO:0016491]				0				-1.21146	-3.38335
									LOC107855067	XM_016700054.1	XP_016555540.1	xanthoxin dehydrogenase-like, transcript variant X2		cann:107855067	Carotenoid biosynthesis [cann00906]; Metabolic pathways [cann01100]; Biosynthesis of secondary metabolites [cann01110]	xanthoxin dehydrogenase; xanthoxin oxidase; ABA2 [1.1.1.288]	xanthoxin:NAD+ oxidoreductase [1.1.1.288]	xanthoxin + NAD+ = abscisic aldehyde + NADH + H+ [RN:R06954]		FAD/NAD(P)-binding Rossmann fold Superfamily [CL0063]; 3-beta hydroxysteroid dehydrogenase/isomerase family [PF01073.19]; short chain dehydrogenase [PF00106.25]; Enoyl-(Acyl carrier protein) reductase [PF13561.6]; NAD dependent epimerase/dehydratase family [PF01370.21]; GDP-mannose 4,6 dehydratase [PF16363.5]; KR domain [PF08659.10]		[MF] oxidoreductase activity [GO:0016491]				0				-1.64441	-4.92849					-2.76276
									LOC107867549	XM_016713839.1	XP_016569325.1	acyl-lipid (9-3)-desaturase-like		cann:107867549		acyl-lipid Delta6-acetylenase [1.14.19.38]; acyl-lipid (9-3)-desaturase; acyl-lipid 6-desaturase; Delta6-desaturase; DES6 (gene name) [1.14.19.47]	Delta6 acyl-lipid,ferrocytochrome-b5:oxygen oxidoreductase (6,7-dehydrogenating) [1.14.19.38]; Delta9 acyl-[glycerolipid],ferrocytochrome b5:oxygen oxidoreductase (6,7-cis-dehydrogenating) [1.14.19.47]	(1) a gamma-linolenoyl-[glycerolipid] + 2 ferrocytochrome b5 + O2 + 2 H+ = a (9Z,12Z)-octadeca-9,12-dien-6-ynoyl-[glycerolipid] + 2 ferricytochrome b5 + 2 H2O; (2) a stearidonoyl-[glycerolipid] + 2 ferrocytochrome b5 + O2 + 2 H+ = a (9Z,12Z,15Z)-octadeca-9,12,15-trien-6-ynoyl-[glycerolipid] + 2 ferricytochrome b5 + 2 H2OSubstrate gamma-linolenoyl-[glycerolipid]; ferrocytochrome b5 ; (1) an alpha-…		Cytochrome b5-like Heme/Steroid binding domain [PF00173.28]; Fatty acid desaturase [PF00487.24]		[BP] lipid metabolic process [GO:0006629]; [CC] integral component of membrane [GO:0016021]; [MF] oxidoreductase activity [GO:0016491]				0				-3.32346	-3.55902					-1.73666
									LOC107839780	XM_016683411.1	XP_016538897.1	ferric reduction oxidase 7, chloroplastic-like		cann:107839780		ferric-chelate reductase (NADH); ferric chelate reductase (ambiguous); iron chelate reductase (ambiguous); NADH:Fe3+-EDTA reductase; NADH2:Fe3+ oxidoreductase; ferB (gene name); Fe(II):NAD+ oxidoreductase [1.16.1.7]	Fe(II)-siderophore:NAD+ oxidoreductase [1.16.1.7]	2 Fe(II)-siderophore + NAD+ + H+ = 2 Fe(III)-siderophore + NADH [RN:R00092]		Ferredoxin / Ferric reductase-like NAD binding [CL0091]; Riboflavin synthase/Ferredoxin reductase FAD binding domain [CL0076]; Transmembrane di-heme cytochrome superfamily [CL0328]; FAD-binding domain [PF08022.12]; Ferric reductase like transmembrane component [PF01794.19]; Oxidoreductase NAD-binding domain [PF00175.21]; Ferric reductase NAD binding domain [PF08030.12]		[CC] integral component of membrane [GO:0016021]; [MF] oxidoreductase activity [GO:0016491]		AT5G49730	0	57.741		-2.82884	-1.5032	-3.91094	-8.13195		-2.07542
									LOC107860653	XM_016706080.1	XP_016561566.1	monodehydroascorbate reductase 4, peroxisomal, transcript variant X2		cann:107860653	Ascorbate and aldarate metabolism [cann00053]; Metabolic pathways [cann01100]	monodehydroascorbate reductase (NADH); NADH:semidehydroascorbic acid oxidoreductase; MDHA; semidehydroascorbate reductase; AFR; AFR-reductase; ascorbic free radical reductase; ascorbate free radical reductase; SOR; MDAsA reductase (NADPH) ; SDA reductase; NADH:ascorbate radical oxidoreductase; NADH-semidehydroascorbate oxidoreductase; ascorbate free-radical reductase ; NADH:AFR oxidoreductase; mo…	NADH:monodehydroascorbate oxidoreductase [1.6.5.4]	NADH + H+ + 2 monodehydroascorbate = NAD+ + 2 ascorbate [RN:R00095]		FAD/NAD(P)-binding Rossmann fold Superfamily [CL0063]; 3-hydroxyacyl-CoA dehydrogenase, NAD binding domain [PF02737.18]; Flavin containing amine oxidoreductase [PF01593.24]; FAD dependent oxidoreductase [PF01266.24]; Glucose inhibited division protein A [PF01134.22]; HI0933-like protein [PF03486.14]; Putative NAD(P)-binding [PF13241.6]; Pyridine nucleotide-disulphide oxidoreductase [PF00070.27]; …		[CC] integral component of membrane [GO:0016021]; [MF] flavin adenine dinucleotide binding [GO:0050660]; [MF] oxidoreductase activity [GO:0016491]		AT3G27820	0	76.386				-1.2809
									LOC107839219	XM_016682623.1	XP_016538109.1	ferric reduction oxidase 2-like		cann:107839219		ferric-chelate reductase (NADH); ferric chelate reductase (ambiguous); iron chelate reductase (ambiguous); NADH:Fe3+-EDTA reductase; NADH2:Fe3+ oxidoreductase; ferB (gene name); Fe(II):NAD+ oxidoreductase [1.16.1.7]	Fe(II)-siderophore:NAD+ oxidoreductase [1.16.1.7]	2 Fe(II)-siderophore + NAD+ + H+ = 2 Fe(III)-siderophore + NADH [RN:R00092]		Ferredoxin / Ferric reductase-like NAD binding [CL0091]; Riboflavin synthase/Ferredoxin reductase FAD binding domain [CL0076]; Transmembrane di-heme cytochrome superfamily [CL0328]; Domain of unknown function (DUF3817) [PF12823.7]; FAD-binding domain [PF08022.12]; Ferric reductase like transmembrane component [PF01794.19]; Oxidoreductase NAD-binding domain [PF00175.21]; Ferric reductase NAD bindi…		[CC] integral component of membrane [GO:0016021]; [MF] oxidoreductase activity [GO:0016491]		AT1G01580	0	57.242				-1.94296
	[CC] extracellular region [GO:0005576]	0.00306	0.021	14	283	324	15220		LOC107852225	XM_016697276.1	XP_016552762.1	flower-specific defensin-like, transcript variant X1		cann:107852225						Scorpion toxin-like knottin superfamily [CL0054]; Cysteine-rich antifungal protein 2, defensin-like [PF10868.8]; Gamma-thionin family [PF00304.20]		[BP] defense response [GO:0006952]; [CC] extracellular region [GO:0005576]				0				-1.97048	-4.61547					-1.50268
									LOC107855312	XM_016700310.1	XP_016555796.1	probable polygalacturonase, transcript variant X1		cann:107855312						Pectate lyase-like beta helix [CL0268]; Right handed beta helix region [PF13229.6]; Glycosyl hydrolases family 28 [PF00295.17]; Pectate lyase superfamily protein [PF12708.7]		[BP] carbohydrate metabolic process [GO:0005975]; [BP] cell wall organization [GO:0071555]; [CC] extracellular region [GO:0005576]; [MF] polygalacturonase activity [GO:0004650]		AT4G23820	0	73.041				-2.64433	-6.31151					-1.33921
									LOC107877011	XM_016723806.1	XP_016579292.1	defensin-like protein		cann:107877011						Scorpion toxin-like knottin superfamily [CL0054]; Gamma-thionin family [PF00304.20]; S locus-related glycoprotein 1 binding pollen coat protein (SLR1-BP) [PF07333.12]		[BP] defense response [GO:0006952]; [CC] extracellular region [GO:0005576]				0			-1.30861	-1.63442	-1.97826					-1.92346
									LOC107848103	XM_016692780.1	XP_016548266.1	expansin-A1-like		cann:107848103						Double Psi beta barrel glucanase [CL0199]; Ig-like fold superfamily (E-set) [CL0159]; Lytic transglycolase [PF03330.18]; Pollen allergen [PF01357.21]		[BP] plant-type cell wall organization [GO:0009664]; [CC] cell wall [GO:0005618]; [CC] extracellular region [GO:0005576]; [CC] integral component of membrane [GO:0016021]		AT1G69530	1.26e-150	81.2		-1.63099		-2.9783	-2.01919
									LOC107850767	XM_016695514.1	XP_016551000.1	pectinesterase/pectinesterase inhibitor PPE8B-like		cann:107850767	Pentose and glucuronate interconversions [cann00040]; Metabolic pathways [cann01100]	pectinesterase; pectin demethoxylase; pectin methoxylase; pectin methylesterase; pectase; pectin methyl esterase; pectinoesterase [3.1.1.11]	pectin pectylhydrolase [3.1.1.11]	pectin + n H2O = n methanol + pectate [RN:R02362 R06250]		Pectate lyase-like beta helix [CL0268]; Pectate lyase superfamily protein [PF12708.7]; Pectinesterase [PF01095.19]; Plant invertase/pectin methylesterase inhibitor [PF04043.15]		[BP] cell wall modification [GO:0042545]; [BP] pectin catabolic process [GO:0045490]; [CC] cell wall [GO:0005618]; [CC] extracellular region [GO:0005576]; [MF] aspartyl esterase activity [GO:0045330]; [MF] enzyme inhibitor activity [GO:0004857]; [MF] pectinesterase activity [GO:0030599]		AT4G33220	0	60.6				-2.61103	-5.17511
									LOC107866853	XM_016712858.1	XP_016568344.1	expansin-A11-like		cann:107866853						Double Psi beta barrel glucanase [CL0199]; Ig-like fold superfamily (E-set) [CL0159]; Lytic transglycolase [PF03330.18]; Pollen allergen [PF01357.21]		[BP] plant-type cell wall organization [GO:0009664]; [CC] cell wall [GO:0005618]; [CC] extracellular region [GO:0005576]; [CC] membrane [GO:0016020]		AT1G20190	1.38e-136	73.95				-5.54549	-6.44315					-1.76561
									LOC107843196	XM_016687416.1	XP_016542902.1	putative phytosulfokines 6		cann:107843196						Glycine rich protein family [PF07172.11]; Phytosulfokine precursor protein (PSK) [PF06404.12]		[BP] cell population proliferation [GO:0008283]; [CC] extracellular region [GO:0005576]; [MF] growth factor activity [GO:0008083]		AT3G44735	2.06e-15	45.455				-1.37996	-3.12767
									LOC107873498	XM_016720362.1	XP_016575848.1	expansin-A6-like		cann:107873498						Double Psi beta barrel glucanase [CL0199]; Ig-like fold superfamily (E-set) [CL0159]; Lytic transglycolase [PF03330.18]; Domain of unknown function (DUF5348) [PF17295.2]; Pollen allergen [PF01357.21]		[BP] plant-type cell wall organization [GO:0009664]; [CC] cell wall [GO:0005618]; [CC] extracellular region [GO:0005576]; [CC] membrane [GO:0016020]		AT2G39700	4.45e-156	77.647			-1.06366	-4.06761	-4.00681
									LOC107860013	XM_016705208.1	XP_016560694.1	peroxidase 49-like		cann:107860013	Phenylpropanoid biosynthesis [cann00940]; Metabolic pathways [cann01100]; Biosynthesis of secondary metabolites [cann01110]	peroxidase; lactoperoxidase; guaiacol peroxidase; plant peroxidase; Japanese radish peroxidase; horseradish peroxidase (HRP); soybean peroxidase (SBP); extensin peroxidase; heme peroxidase; oxyperoxidase; protoheme peroxidase; pyrocatechol peroxidase; scopoletin peroxidase; Coprinus cinereus peroxidase; Arthromyces ramosus peroxidase [1.11.1.7]	phenolic donor:hydrogen-peroxide oxidoreductase [1.11.1.7]	2 phenolic donor + H2O2 = 2 phenoxyl radical of the donor + 2 H2O [RN:R03532]		Heme-dependent peroxidases superfamily [CL0617]; Peroxidase [PF00141.23]		[BP] hydrogen peroxide catabolic process [GO:0042744]; [BP] response to oxidative stress [GO:0006979]; [CC] extracellular region [GO:0005576]; [MF] heme binding [GO:0020037]; [MF] metal ion binding [GO:0046872]; [MF] peroxidase activity [GO:0004601]		AT5G66390	2.91e-173	68.06			-1.04055	-2.98247	-2.79059
									LOC107875512	XM_016722258.1	XP_016577744.1	L-ascorbate oxidase-like] [partial=5'] [exception=annotated by transcript or proteomic data		cann:107875512	Ascorbate and aldarate metabolism [cann00053]; Metabolic pathways [cann01100]	L-ascorbate oxidase; ascorbase; ascorbic acid oxidase; ascorbate oxidase; ascorbic oxidase; ascorbate dehydrogenase; L-ascorbic acid oxidase; AAO; L-ascorbate:O2 oxidoreductase; AA oxidase [1.10.3.3]	L-ascorbate:oxygen oxidoreductase [1.10.3.3]	4 L-ascorbate + O2 = 4 monodehydroascorbate + 2 H2O [RN:R00068]		Multicopper oxidase-like domain [CL0026]; Multicopper oxidase [PF00394.22]; Multicopper oxidase [PF07731.14]; Multicopper oxidase [PF07732.15]; Cupredoxin-like domain [PF13473.6]		[CC] extracellular region [GO:0005576]; [MF] copper ion binding [GO:0005507]; [MF] oxidoreductase activity [GO:0016491]		AT5G21105	0	64.035				-2.46287
									LOC107863246	XM_016709078.1	XP_016564564.1	peroxidase P7-like, transcript variant X2		cann:107863246	Phenylpropanoid biosynthesis [cann00940]; Metabolic pathways [cann01100]; Biosynthesis of secondary metabolites [cann01110]	peroxidase; lactoperoxidase; guaiacol peroxidase; plant peroxidase; Japanese radish peroxidase; horseradish peroxidase (HRP); soybean peroxidase (SBP); extensin peroxidase; heme peroxidase; oxyperoxidase; protoheme peroxidase; pyrocatechol peroxidase; scopoletin peroxidase; Coprinus cinereus peroxidase; Arthromyces ramosus peroxidase [1.11.1.7]	phenolic donor:hydrogen-peroxide oxidoreductase [1.11.1.7]	2 phenolic donor + H2O2 = 2 phenoxyl radical of the donor + 2 H2O [RN:R03532]		Heme-dependent peroxidases superfamily [CL0617]; Peroxidase [PF00141.23]		[BP] hydrogen peroxide catabolic process [GO:0042744]; [BP] response to oxidative stress [GO:0006979]; [CC] extracellular region [GO:0005576]; [MF] heme binding [GO:0020037]; [MF] metal ion binding [GO:0046872]; [MF] peroxidase activity [GO:0004601]		AT5G05340	1.24e-151	70.307				-2.94967	-5.99428					-2.58185
									LOC107839760	XM_016683385.1	XP_016538871.1	pectin acetylesterase 12		cann:107839760		[Wnt protein] O-palmitoleoyl-L-serine hydrolase; Notum [3.1.1.98]	[Wnt]-O-(9Z)-hexadec-9-enoyl-L-serine acylhydrolase [3.1.1.98]	[Wnt]-O-(9Z)-hexadec-9-enoyl-L-serine + H2O = [Wnt]-L-serine + (9Z)-hexadec-9-enoate [RN:R11202]		Alpha/Beta hydrolase fold [CL0028]; Transporter superfamily, four TM region [CL0375]; Clc-like [PF07062.12]; Pectinacetylesterase [PF03283.13]		[BP] cell wall organization [GO:0071555]; [CC] cell wall [GO:0005618]; [CC] extracellular region [GO:0005576]; [MF] hydrolase activity [GO:0016787]		AT5G26670	0	66.905				-1.68838	-3.32827					-1.18143
									LOC107860521	XM_016705906.1	XP_016561392.1	expansin-A10		cann:107860521						Double Psi beta barrel glucanase [CL0199]; Ig-like fold superfamily (E-set) [CL0159]; Lytic transglycolase [PF03330.18]; Pollen allergen [PF01357.21]		[BP] plant-type cell wall organization [GO:0009664]; [CC] cell wall [GO:0005618]; [CC] extracellular region [GO:0005576]; [CC] membrane [GO:0016020]				0				-4.55702	-4.45501					-1.55175
									LOC107871151	XM_016717978.1	XP_016573464.1	pectin acetylesterase 8-like, transcript variant X2		cann:107871151						Alpha/Beta hydrolase fold [CL0028]; Pectinacetylesterase [PF03283.13]; Prolyl oligopeptidase family [PF00326.21]		[BP] cell wall organization [GO:0071555]; [CC] cell wall [GO:0005618]; [CC] extracellular region [GO:0005576]; [MF] hydrolase activity [GO:0016787]		AT4G19420	0	70.619				-2.77038	-2.42805
	[MF] transmembrane transporter activity [GO:0022857]	0.00325	0.021	18	412	324	15220		LOC107873335	XM_016720145.1	XP_016575631.1	adenine/guanine permease AZG1		cann:107873335						APC superfamily [CL0062]; Permease family [PF00860.20]		[CC] integral component of membrane [GO:0016021]; [MF] transmembrane transporter activity [GO:0022857]		AT3G10960	0	78.832				-3.2976
									LOC107871169	XM_016717997.1	XP_016573483.1	WAT1-related protein At1g09380-like, transcript variant X6		cann:107871169						Drug/Metabolite transporter superfamily [CL0184]; Domain of unknown function (DUF4131) [PF13567.6]; EamA-like transporter family [PF00892.20]; Otopetrin [PF03189.13]		[CC] integral component of membrane [GO:0016021]; [MF] transmembrane transporter activity [GO:0022857]				0				-1.87225	-4.05304
									LOC107845452	XM_016689788.1	XP_016545274.1	triose phosphate/phosphate translocator, chloroplastic		cann:107845452						Drug/Metabolite transporter superfamily [CL0184]; EamA-like transporter family [PF00892.20]; Triose-phosphate Transporter family [PF03151.16]; UAA transporter family [PF08449.11]		[CC] integral component of membrane [GO:0016021]; [MF] transmembrane transporter activity [GO:0022857]		AT5G46110	0	75.822				-1.50343	-3.7913
									LOC107867404	XM_016713633.1	XP_016569119.1	protein NRT1/ PTR FAMILY 3.1		cann:107867404						Major Facilitator Superfamily [CL0015]; Transporter superfamily, four TM region [CL0375]; Clc-like [PF07062.12]; Uncharacterized conserved protein (DUF2304) [PF10066.9]; Major Facilitator Superfamily [PF07690.16]; POT family [PF00854.21]		[CC] integral component of membrane [GO:0016021]; [MF] transmembrane transporter activity [GO:0022857]		AT1G68570	0	72.222			-1.06388	-1.91009	-6.10783
									LOC107843152	XM_016687346.1	XP_016542832.1	purine-uracil permease NCS1		cann:107843152						APC superfamily [CL0062]; Protein of unknown function (DUF2663) [PF10864.8]; Permease for cytosine/purines, uracil, thiamine, allantoin [PF02133.15]		[CC] integral component of membrane [GO:0016021]; [MF] transmembrane transporter activity [GO:0022857]		AT5G03555	0	70.699				-2.94167	-4.55177
									LOC107847572	XM_016691909.1	XP_016547395.1	protein NRT1/ PTR FAMILY 2.13-like		cann:107847572						FAD/NAD(P)-binding Rossmann fold Superfamily [CL0063]; Major Facilitator Superfamily [CL0015]; Conserved hypothetical protein 95 [PF03602.15]; POT family [PF00854.21]		[BP] oligopeptide transport [GO:0006857]; [CC] integral component of membrane [GO:0016021]; [MF] transmembrane transporter activity [GO:0022857]		AT1G69870	0	56.833				-2.03222						-1.64603
									LOC107847661	XM_016692051.1	XP_016547537.1	nucleobase-ascorbate transporter 12		cann:107847661						APC superfamily [CL0062]; Protein of unknown function (DUF1656) [PF07869.12]; Domain of unknown function (DUF3597) [PF12200.8]; Permease family [PF00860.20]		[CC] integral component of membrane [GO:0016021]; [MF] transmembrane transporter activity [GO:0022857]		AT2G27810	0	70.907				-1.83508	-2.88246
									LOC107850693	XM_016695400.1	XP_016550886.1	nucleobase-ascorbate transporter 11, transcript variant X1		cann:107850693						APC superfamily [CL0062]; Permease family [PF00860.20]		[CC] integral component of membrane [GO:0016021]; [MF] transmembrane transporter activity [GO:0022857]		AT4G38050	0	66.074				-3.77482	-3.28215
									LOC107860596	XM_016705997.1	XP_016561483.1	protein NRT1/ PTR FAMILY 5.8, transcript variant X2		cann:107860596						Major Facilitator Superfamily [CL0015]; Major Facilitator Superfamily [PF07690.16]; POT family [PF00854.21]		[CC] membrane [GO:0016020]; [MF] transmembrane transporter activity [GO:0022857]		AT5G14940	0	57.169				-1.41905	-1.65364
									LOC107873447	XM_016720305.1	XP_016575791.1	protein NRT1/ PTR FAMILY 3.1-like		cann:107873447						Major Facilitator Superfamily [CL0015]; Predicted membrane protein (DUF2207) [PF09972.9]; Major Facilitator Superfamily [PF07690.16]; POT family [PF00854.21]		[CC] integral component of membrane [GO:0016021]; [MF] transmembrane transporter activity [GO:0022857]		AT1G68570	0	52.65				-3.50415	-4.64303
									LOC107842069	XM_016685863.1	XP_016541349.1	protein NRT1/ PTR FAMILY 6.4-like		cann:107842069						Major Facilitator Superfamily [CL0015]; Major Facilitator Superfamily [PF07690.16]; Phosphoinositide-interacting protein family [PF15099.6]; POT family [PF00854.21]		[CC] integral component of membrane [GO:0016021]; [MF] transmembrane transporter activity [GO:0022857]		AT3G21670	0	64.548				-2.01245	-2.91853
									LOC107853886	XM_016698869.1	XP_016554355.1	protein NRT1/ PTR FAMILY 6.1] [exception=unclassified transcription discrepancy		cann:107853886						Major Facilitator Superfamily [CL0015]; MerE protein [PF05052.12]; POT family [PF00854.21]		[BP] oligopeptide transport [GO:0006857]; [CC] integral component of membrane [GO:0016021]; [MF] transmembrane transporter activity [GO:0022857]		AT5G13400	0	77.44				-2.36459	-4.33998
									LOC107871171	XM_016718002.1	XP_016573488.1	WAT1-related protein At1g09380-like] [partial=5'] [exception=annotated by transcript or proteomic data		cann:107871171						Drug/Metabolite transporter superfamily [CL0184]; EamA-like transporter family [PF00892.20]		[CC] integral component of membrane [GO:0016021]; [MF] transmembrane transporter activity [GO:0022857]				0				-3.12782	-6.457
									LOC107860620	XM_016706035.1	XP_016561521.1	WAT1-related protein At3g28050-like		cann:107860620						Drug/Metabolite transporter superfamily [CL0184]; EamA-like transporter family [PF00892.20]; UAA transporter family [PF08449.11]		[CC] integral component of membrane [GO:0016021]; [MF] transmembrane transporter activity [GO:0022857]		AT3G28050	4.79e-150	61.035				-2.97532	-2.8245
									LOC107876166	XM_016723200.1	XP_016578686.1	protein NRT1/ PTR FAMILY 5.1		cann:107876166						Major Facilitator Superfamily [CL0015]; POT family [PF00854.21]		[CC] membrane [GO:0016020]; [MF] transmembrane transporter activity [GO:0022857]		AT2G40460	0	72.184				-3.41019	-6.29366
									LOC107848323	XM_016693059.1	XP_016548545.1	WAT1-related protein At1g70260-like		cann:107848323						Drug/Metabolite transporter superfamily [CL0184]; EamA-like transporter family [PF00892.20]		[CC] integral component of membrane [GO:0016021]; [MF] transmembrane transporter activity [GO:0022857]		AT1G70260	2.29e-108	42.896				-2.01753	-3.69102
									LOC107872974	XM_016719661.1	XP_016575147.1	protein NRT1/ PTR FAMILY 6.3-like		cann:107872974						Major Facilitator Superfamily [CL0015]; BT1 family [PF03092.16]; POT family [PF00854.21]		[BP] oligopeptide transport [GO:0006857]; [CC] integral component of membrane [GO:0016021]; [MF] transmembrane transporter activity [GO:0022857]		AT1G12110	0	59.564				-2.30117	-4.28536
									LOC107850844	XM_016695629.1	XP_016551115.1	protein NRT1/ PTR FAMILY 7.3-like		cann:107850844						Major Facilitator Superfamily [CL0015]; Major Facilitator Superfamily [PF07690.16]; POT family [PF00854.21]		[CC] integral component of membrane [GO:0016021]; [MF] transmembrane transporter activity [GO:0022857]				0			-1.83182	-6.13684

## Sheet: ObPV 24 hpi (+)
																												-10				0				10
	BiNGO enrichment analysis [ObPV 24 hpi (+)]								NCBI					KEGG						Pfam		Gene Ontology		Arabidopsis homolog				ObPV					PMMoV
	Over-represented GO terms	p-value	corr p-value	x	n	X	N		Gene ID	RefSeq RNA ID	RefSeq Protein ID	Description		Entry ID	Pathway	Enzyme	SysName	Reaction		Clans & Families		Biological Process (BP); Cellular Component (CC); Molecular Function (MF)		TAIR ID	e-value	identity		4 hpi	8 hpi	24 hpi	48 hpi		4 hpi	8 hpi	24 hpi	48 hpi
	[MF] transcription regulator activity [GO:0140110]	6.3e-07	2.71e-05	45	755	414	15220		LOC107839695	XM_016683296.1	XP_016538782.1	bZIP transcription factor 53-like		cann:107839695						bZIP-like leucine zipper [CL0018]; bZIP transcription factor [PF00170.21]; Basic region leucine zipper [PF07716.15]; Domain of unknown function (DUF4200) [PF13863.6]; Filament-like plant protein, long coiled-coil [PF05911.11]; Putative golgin subfamily A member 2-like protein 5 [PF15070.6]; Poxvirus DNA-directed RNA polymerase 19 kDa subunit [PF05320.12]		[MF] DNA-binding transcription factor activity [GO:0003700]		AT3G62420	1.95e-37	50.714				2.04958	3.25059
									LOC107851226	XM_016696166.1	XP_016551652.1	ethylene-responsive transcription factor 5-like		cann:107851226						MBD-like DNA-binding domain [CL0081]; AP2 domain [PF00847.20]		[CC] nucleus [GO:0005634]; [MF] DNA binding [GO:0003677]; [MF] DNA-binding transcription factor activity [GO:0003700]		AT5G51190	1.3e-54	51.613			-1.36958	2.425	1.77197
									LOC107875403	XM_016722112.1	XP_016577598.1	pathogenesis-related genes transcriptional activator PTI6-like		cann:107875403	Plant-pathogen interaction [cann04626]					MBD-like DNA-binding domain [CL0081]; AP2 domain [PF00847.20]		[CC] nucleus [GO:0005634]; [MF] DNA binding [GO:0003677]; [MF] DNA-binding transcription factor activity [GO:0003700]				0				2.81711	1.71091
									LOC107839995	XM_016683676.1	XP_016539162.1	G-box-binding factor 4-like, transcript variant X1		cann:107839995	Plant hormone signal transduction [cann04075]					bZIP-like leucine zipper [CL0018]; bZIP transcription factor [PF00170.21]; Basic region leucine zipper [PF07716.15]; bZIP Maf transcription factor [PF03131.17]; Transmembrane protein 126 [PF07114.11]; Transmembrane protein family 171 [PF15471.6]; Virilizer, N-terminal [PF15912.5]		[MF] DNA-binding transcription factor activity [GO:0003700]				0				1.31806	2.2826		1.22394
									LOC107876015	XM_016722971.1	XP_016578457.1	probable WRKY transcription factor 40		cann:107876015						Peptidase clan CA [CL0125]; WRKY-GCM1 superfamily [CL0274]; Growth-arrest specific micro-tubule binding [PF13851.6]; Menin [PF05053.13]; WRKY DNA -binding domain [PF03106.15]		[CC] nucleus [GO:0005634]; [MF] DNA-binding transcription factor activity [GO:0003700]; [MF] sequence-specific DNA binding [GO:0043565]		AT1G80840	5.05e-87	45.225				1.36303	1.8378
									LOC107874755	XM_016721503.1	XP_016576989.1	AP2-like ethylene-responsive transcription factor At1g16060		cann:107874755						MBD-like DNA-binding domain [CL0081]; AP2 domain [PF00847.20]		[CC] nucleus [GO:0005634]; [MF] DNA binding [GO:0003677]; [MF] DNA-binding transcription factor activity [GO:0003700]		AT1G16060	6.06e-116	59.202				3.37648
									LOC107850784	XM_016695540.1	XP_016551026.1	AT-hook motif nuclear-localized protein 23-like		cann:107850784						ALDC superfamily [CL0615]; Plants and Prokaryotes Conserved (PCC) domain [PF03479.15]		[CC] nucleus [GO:0005634]; [MF] AT DNA binding [GO:0003680]; [MF] DNA-binding transcription factor activity [GO:0003700]		AT2G35270	6.99e-95	58.904				4.02939	7.22393
									LOC107861198	XM_016706561.1	XP_016562047.1	pathogenesis-related genes transcriptional activator PTI5-like		cann:107861198	Plant-pathogen interaction [cann04626]					MBD-like DNA-binding domain [CL0081]; AP2 domain [PF00847.20]		[CC] nucleus [GO:0005634]; [MF] DNA binding [GO:0003677]; [MF] DNA-binding transcription factor activity [GO:0003700]				0				7.63423	7.78628					1.90193
									LOC107871207	XM_016718059.1	XP_016573545.1	bZIP transcription factor 17-like		cann:107871207						Tropomyosin-like superfamily [CL0452]; bZIP-like leucine zipper [CL0018]; bZIP transcription factor [PF00170.21]; Basic region leucine zipper [PF07716.15]; bZIP Maf transcription factor [PF03131.17]; Leucine-rich repeats of kinetochore protein Cenp-F/LEK1 [PF10473.9]; C-terminal leucine zipper domain of cyclic nucleotide-gated channels [PF16526.5]		[CC] integral component of membrane [GO:0016021]; [MF] DNA-binding transcription factor activity [GO:0003700]		AT2G40950	3.58e-141	52.145				1.9521
									LOC107871071	XM_016717869.1	XP_016573355.1	ethylene-responsive transcription factor 5-like		cann:107871071						MBD-like DNA-binding domain [CL0081]; AP2 domain [PF00847.20]		[CC] nucleus [GO:0005634]; [MF] DNA binding [GO:0003677]; [MF] DNA-binding transcription factor activity [GO:0003700]		AT5G51190	2.79e-57	51.323				2.20346
									LOC107866619	XM_016712649.1	XP_016568135.1	ethylene-responsive transcription factor 1B-like		cann:107866619	MAPK signaling pathway - plant [cann04016]; Plant hormone signal transduction [cann04075]					MBD-like DNA-binding domain [CL0081]; AP2 domain [PF00847.20]; Calcium signal-modulating cyclophilin ligand [PF14963.6]		[CC] nucleus [GO:0005634]; [MF] DNA binding [GO:0003677]; [MF] DNA-binding transcription factor activity [GO:0003700]				0				3.23776	2.05879
									LOC107875981	XM_016722906.1	XP_016578392.1	ethylene-responsive transcription factor ERF114-like, transcript variant X1		cann:107875981						MBD-like DNA-binding domain [CL0081]; AP2 domain [PF00847.20]		[CC] nucleus [GO:0005634]; [MF] DNA binding [GO:0003677]; [MF] DNA-binding transcription factor activity [GO:0003700]		AT5G61890	2.6e-49	52.459				2.89658	5.13417
									LOC107855583	XM_016700598.1	XP_016556084.1	probable WRKY transcription factor 51		cann:107855583						Immunoglobulin superfamily [CL0011]; WRKY-GCM1 superfamily [CL0274]; FAR1 DNA-binding domain [PF03101.15]; Intercellular adhesion molecule (ICAM), N-terminal domain [PF03921.14]; WRKY DNA -binding domain [PF03106.15]		[CC] nucleus [GO:0005634]; [MF] DNA-binding transcription factor activity [GO:0003700]; [MF] sequence-specific DNA binding [GO:0043565]		AT5G64810	2.19e-37	42.771				4.28834	5.06813					2.14643
									LOC107859607	XM_016704664.1	XP_016560150.1	probable WRKY transcription factor 31, transcript variant X1		cann:107859607						Phosphotransferase/anion transport protein superfamily [CL0340]; WRKY-GCM1 superfamily [CL0274]; Band 3 cytoplasmic domain [PF07565.13]; Ki-ras-induced actin-interacting protein-IP3R-interacting domain [PF14722.6]; Macoilin family [PF09726.9]; Thg1 C terminal domain [PF14413.6]; TATA element modulatory factor 1 TATA binding [PF12325.8]; V-type ATPase 116kDa subunit family [PF01496.19]; WRKY DNA -…		[CC] nucleus [GO:0005634]; [MF] DNA-binding transcription factor activity [GO:0003700]; [MF] sequence-specific DNA binding [GO:0043565]		AT1G62300	8.36e-158	52.74			-1.32347	2.05977	4.28032
									LOC107864060	XM_016710315.1	XP_016565801.1	ethylene-responsive transcription factor ERF071-like		cann:107864060						MBD-like DNA-binding domain [CL0081]; AP2 domain [PF00847.20]		[CC] nucleus [GO:0005634]; [MF] DNA binding [GO:0003677]; [MF] DNA-binding transcription factor activity [GO:0003700]		AT2G47520	1.04e-44	40.316				3.34527
									LOC107870034	XM_016716424.1	XP_016571910.1	heat stress transcription factor B-3		cann:107870034						Helix-turn-helix clan [CL0123]; HSF-type DNA-binding [PF00447.17]		[CC] nucleus [GO:0005634]; [MF] DNA-binding transcription factor activity [GO:0003700]; [MF] sequence-specific DNA binding [GO:0043565]		AT2G41690	3.17e-65	47.619				3.69983	5.59982
									LOC107839290	XM_016682712.1	XP_016538198.1	probable WRKY transcription factor 53		cann:107839290						WRKY-GCM1 superfamily [CL0274]; WRKY DNA -binding domain [PF03106.15]		[CC] nucleus [GO:0005634]; [MF] DNA-binding transcription factor activity [GO:0003700]; [MF] sequence-specific DNA binding [GO:0043565]				0				1.73113
									LOC107869394	XM_016715926.1	XP_016571412.1	transcription factor E2FC		cann:107869394						Helix-turn-helix clan [CL0123]; E2F transcription factor CC-MB domain [PF16421.5]; E2F/DP family winged-helix DNA-binding domain [PF02319.20]; Leucine rich adaptor protein [PF14854.6]; Phosphatidylinositol 3-kinase regulatory subunit P85 inter-SH2 domain [PF16454.5]		[CC] nucleus [GO:0005634]; [CC] transcription factor complex [GO:0005667]; [MF] DNA binding [GO:0003677]; [MF] DNA-binding transcription factor activity [GO:0003700]; [MF] protein dimerization activity [GO:0046983]				0				2.09331
									LOC107860258	XM_016705539.1	XP_016561025.1	probable WRKY transcription factor 7		cann:107860258						Scorpion toxin-like knottin superfamily [CL0054]; WRKY-GCM1 superfamily [CL0274]; FLYWCH zinc finger domain [PF04500.16]; Gamma-thionin family [PF00304.20]; Plant zinc cluster domain [PF10533.9]; WRKY DNA -binding domain [PF03106.15]		[CC] nucleus [GO:0005634]; [MF] DNA-binding transcription factor activity [GO:0003700]; [MF] sequence-specific DNA binding [GO:0043565]		AT4G24240	3.75e-95	47.011				2.44342	3.36708
									LOC107861978	XM_016707397.1	XP_016562883.1	probable WRKY transcription factor 40		cann:107861978						WRKY-GCM1 superfamily [CL0274]; Coiled-coil domain-containing protein 106 [PF15794.5]; Golgin subfamily A member 5 [PF09787.9]; Replication protein C C-terminal region [PF11800.8]; Putative bacterial virulence factor [PF10139.9]; V-type ATPase 116kDa subunit family [PF01496.19]; WRKY DNA -binding domain [PF03106.15]		[CC] nucleus [GO:0005634]; [MF] DNA-binding transcription factor activity [GO:0003700]; [MF] sequence-specific DNA binding [GO:0043565]		AT1G80840	2.35e-91	47.075				5.01347	5.21345
									LOC107868079	XM_016714653.1	XP_016570139.1	ethylene-responsive transcription factor 1A-like		cann:107868079						MBD-like DNA-binding domain [CL0081]; AP2 domain [PF00847.20]		[CC] nucleus [GO:0005634]; [MF] DNA binding [GO:0003677]; [MF] DNA-binding transcription factor activity [GO:0003700]		AT5G47220	6.73e-49	66.129				5.94407	6.30418
									LOC107849654	XM_016694209.1	XP_016549695.1	probable WRKY transcription factor 50, transcript variant X2		cann:107849654						WRKY-GCM1 superfamily [CL0274]; WRKY DNA -binding domain [PF03106.15]		[CC] nucleus [GO:0005634]; [MF] DNA-binding transcription factor activity [GO:0003700]; [MF] sequence-specific DNA binding [GO:0043565]		AT5G26170	2.85e-38	49.032				5.39878	7.08471
									LOC107843395	XM_016687667.1	XP_016543153.1	probable WRKY transcription factor 70		cann:107843395						WRKY-GCM1 superfamily [CL0274]; WRKY DNA -binding domain [PF03106.15]		[CC] nucleus [GO:0005634]; [MF] DNA-binding transcription factor activity [GO:0003700]; [MF] sequence-specific DNA binding [GO:0043565]		AT3G56400	4.84e-42	43.169				3.18894	5.45625					3.4036
									LOC107863805	XM_016709955.1	XP_016565441.1	heat stress transcription factor A-7a-like		cann:107863805						Helix-turn-helix clan [CL0123]; HSF-type DNA-binding [PF00447.17]		[CC] nucleus [GO:0005634]; [MF] DNA-binding transcription factor activity [GO:0003700]; [MF] sequence-specific DNA binding [GO:0043565]		AT3G22830	1.36e-126	53.022				1.91788
									LOC107853116	XM_016698130.1	XP_016553616.1	ethylene-responsive transcription factor 2-like		cann:107853116	Plant hormone signal transduction [cann04075]					MBD-like DNA-binding domain [CL0081]; AP2 domain [PF00847.20]		[CC] nucleus [GO:0005634]; [MF] DNA binding [GO:0003677]; [MF] DNA-binding transcription factor activity [GO:0003700]		AT5G47220	4.47e-55	46.667				2.51416	2.79993
									LOC107866759	XM_016712721.1	XP_016568207.1	AT-hook motif nuclear-localized protein 27-like, transcript variant X1		cann:107866759						ALDC superfamily [CL0615]; Plants and Prokaryotes Conserved (PCC) domain [PF03479.15]; LrgB-like family [PF04172.16]		[CC] nucleus [GO:0005634]; [MF] AT DNA binding [GO:0003680]; [MF] DNA-binding transcription factor activity [GO:0003700]		AT1G76500	5.93e-76	72.131				1.65095
									LOC107843915	XM_016688344.1	XP_016543830.1	heat stress transcription factor B-3-like, transcript variant X2		cann:107843915						Helix-turn-helix clan [CL0123]; Atrophin-1 family [PF03154.15]; Homeobox associated leucine zipper [PF02183.18]; HSF-type DNA-binding [PF00447.17]; KIP1-like protein [PF07765.12]		[CC] nucleus [GO:0005634]; [MF] DNA-binding transcription factor activity [GO:0003700]; [MF] sequence-specific DNA binding [GO:0043565]		AT2G41690	9.24e-65	48.707				4.52809	5.40588					1.58342
									LOC107842608	XM_016686548.1	XP_016542034.1	trihelix transcription factor GT-3b		cann:107842608						Helix-turn-helix clan [CL0123]; Putative abortive phage resistance protein AbiGi, antitoxin [PF10899.8]; Alcohol dehydrogenase transcription factor Myb/SANT-like [PF10545.9]; Myb-like DNA-binding domain [PF00249.31]; Myb/SANT-like DNA-binding domain [PF13837.6]; Myb-like DNA-binding domain [PF13921.6]		[CC] nucleus [GO:0005634]; [MF] DNA-binding transcription factor activity [GO:0003700]; [MF] sequence-specific DNA binding [GO:0043565]		AT2G38250	2.75e-69	55.678				2.28284	5.09992
									LOC107866338	XM_016712442.1	XP_016567928.1	ethylene-responsive transcription factor 1B-like		cann:107866338	MAPK signaling pathway - plant [cann04016]; Plant hormone signal transduction [cann04075]					MBD-like DNA-binding domain [CL0081]; AP2 domain [PF00847.20]		[CC] nucleus [GO:0005634]; [MF] DNA binding [GO:0003677]; [MF] DNA-binding transcription factor activity [GO:0003700]		AT3G23240	6.99e-70	57.754				3.43864
									LOC107879695	XM_016726661.1	XP_016582147.1	WRKY transcription factor 18-like		cann:107879695						WRKY-GCM1 superfamily [CL0274]; DASH complex subunit Dad4 [PF08650.10]; Protein of unknown function (DUF1043) [PF06295.12]; WRKY DNA -binding domain [PF03106.15]		[CC] nucleus [GO:0005634]; [MF] DNA-binding transcription factor activity [GO:0003700]; [MF] sequence-specific DNA binding [GO:0043565]		AT1G80840	2.3e-60	43.841				3.65391	5.15207
									LOC107842605	XM_016686544.1	XP_016542030.1	probable WRKY transcription factor 26		cann:107842605	MAPK signaling pathway - plant [cann04016]; Plant-pathogen interaction [cann04626]					WRKY-GCM1 superfamily [CL0274]; WRKY DNA -binding domain [PF03106.15]		[CC] nucleus [GO:0005634]; [MF] DNA-binding transcription factor activity [GO:0003700]; [MF] sequence-specific DNA binding [GO:0043565]		AT2G38470	6.96e-125	47.059				6.56074	4.97675
									LOC107879653	XM_016726643.1	XP_016582129.1	probable WRKY transcription factor 50		cann:107879653						WRKY-GCM1 superfamily [CL0274]; FAR1 DNA-binding domain [PF03101.15]; WRKY DNA -binding domain [PF03106.15]		[BP] defense response to fungus [GO:0050832]; [BP] jasmonic acid mediated signaling pathway [GO:0009867]; [CC] nucleus [GO:0005634]; [MF] DNA-binding transcription factor activity [GO:0003700]; [MF] sequence-specific DNA binding [GO:0043565]		AT5G64810	3.91e-40	45.882				2.56699	4.48351
									LOC107851739	XM_016696826.1	XP_016552312.1	probable WRKY transcription factor 53		cann:107851739						WRKY-GCM1 superfamily [CL0274]; WRKY DNA -binding domain [PF03106.15]		[CC] nucleus [GO:0005634]; [MF] DNA-binding transcription factor activity [GO:0003700]; [MF] sequence-specific DNA binding [GO:0043565]		AT4G11070	3.17e-66	39.51				3.12919	5.1698
									LOC107849967	XM_016694471.1	XP_016549957.1	ethylene-responsive transcription factor 1B-like		cann:107849967	MAPK signaling pathway - plant [cann04016]; Plant hormone signal transduction [cann04075]					MBD-like DNA-binding domain [CL0081]; AP2 domain [PF00847.20]		[CC] nucleus [GO:0005634]; [MF] DNA binding [GO:0003677]; [MF] DNA-binding transcription factor activity [GO:0003700]		AT3G23240	1.07e-58	51.648				4.11892
									LOC107860298	XM_016705606.1	XP_016561092.1	heat shock factor protein HSF24		cann:107860298						FtsL-like superfamily [CL0225]; Helix-turn-helix clan [CL0123]; Major outer membrane lipoprotein zipper superfamily [CL0590]; bZIP-like leucine zipper [CL0018]; bZIP transcription factor [PF00170.21]; Geminin [PF07412.12]; Homeobox associated leucine zipper [PF02183.18]; HSF-type DNA-binding [PF00447.17]; Lipoprotein leucine-zipper [PF04728.13]; PDZ domain of MCC-2 bdg protein for Usher syndrome …		[CC] nucleus [GO:0005634]; [MF] DNA-binding transcription factor activity [GO:0003700]; [MF] sequence-specific DNA binding [GO:0043565]		AT4G36990	4.34e-90	53.896		2.03802		2.90067	5.71341		1.71463
									LOC107872867	XM_016719517.1	XP_016575003.1	probable WRKY transcription factor 25		cann:107872867	MAPK signaling pathway - plant [cann04016]; Plant-pathogen interaction [cann04626]					WRKY-GCM1 superfamily [CL0274]; MuDR family transposase [PF03108.15]; WRKY DNA -binding domain [PF03106.15]		[CC] nucleus [GO:0005634]; [MF] DNA-binding transcription factor activity [GO:0003700]; [MF] sequence-specific DNA binding [GO:0043565]		AT2G38470	9.49e-122	49.419			-1.05688	2.45487	3.61801		1.34594
									LOC107847951	XM_016692568.1	XP_016548054.1	AP2/ERF and B3 domain-containing transcription factor RAV1		cann:107847951						DNA-binding pseudo-barrel domain [CL0405]; MBD-like DNA-binding domain [CL0081]; Transthyretin superfamily [CL0287]; AP2 domain [PF00847.20]; B3 DNA binding domain [PF02362.21]; Domain of unknown function (DUF313) [PF03754.13]; Ribosomal protein S8 [PF00410.19]; Type VI secretion lipoprotein, VasD, EvfM, TssJ, VC_A0113 [PF12790.7]		[CC] nucleus [GO:0005634]; [MF] DNA binding [GO:0003677]; [MF] DNA-binding transcription factor activity [GO:0003700]		AT1G25560	3.11e-142	56.858				1.53853
									LOC107870958	XM_016717675.1	XP_016573161.1	ethylene-responsive transcription factor 1B-like		cann:107870958	MAPK signaling pathway - plant [cann04016]; Plant hormone signal transduction [cann04075]					ClpP/Crotonase superfamily [CL0127]; MBD-like DNA-binding domain [CL0081]; AP2 domain [PF00847.20]; Calcium signal-modulating cyclophilin ligand [PF14963.6]; Eukaryotic protein of unknown function (DUF1764) [PF08576.10]; Peptidase family S49 N-terminal [PF08496.10]		[CC] nucleus [GO:0005634]; [MF] DNA binding [GO:0003677]; [MF] DNA-binding transcription factor activity [GO:0003700]				0				3.07953	4.61749
									LOC107865545	XM_016711793.1	XP_016567279.1	heat stress transcription factor B-2b		cann:107865545						FtsL-like superfamily [CL0225]; Helix-turn-helix clan [CL0123]; Thiolase-like Superfamily [CL0046]; Septum formation initiator [PF04977.15]; Homeobox associated leucine zipper [PF02183.18]; HSF-type DNA-binding [PF00447.17]; Nuclear receptor-binding factor 2, autophagy regulator [PF08961.10]; Novel toxin 16 [PF15523.6]; Narbonolide/10-deoxymethynolide synthase PikA4 N-terminal domain [PF18605.1];…		[CC] nucleus [GO:0005634]; [MF] DNA-binding transcription factor activity [GO:0003700]; [MF] sequence-specific DNA binding [GO:0043565]		AT4G11660	1.19e-104	51.807				1.77894	2.19321
									LOC107844009	XM_016688476.1	XP_016543962.1	transcription factor-like protein DPB, transcript variant X2		cann:107844009						Helix-turn-helix clan [CL0123]; Leucine-rich repeats of kinetochore protein Cenp-F/LEK1 [PF10473.9]; Transcription factor DP [PF08781.10]; E2F/DP family winged-helix DNA-binding domain [PF02319.20]		[BP] DNA endoreduplication [GO:0042023]; [BP] regulation of cell cycle [GO:0051726]; [CC] cytoplasm [GO:0005737]; [CC] nucleus [GO:0005634]; [CC] transcription factor complex [GO:0005667]; [MF] DNA binding [GO:0003677]; [MF] DNA-binding transcription factor activity [GO:0003700]; [MF] protein heterodimerization activity [GO:0046982]		AT5G03415	3.15e-155	65.565				2.10382
									LOC107861505	XM_016706845.1	XP_016562331.1	probable WRKY transcription factor 43		cann:107861505						WRKY-GCM1 superfamily [CL0274]; Rotavirus VP3 protein [PF06929.11]; WRKY DNA -binding domain [PF03106.15]		[CC] nucleus [GO:0005634]; [MF] DNA-binding transcription factor activity [GO:0003700]; [MF] sequence-specific DNA binding [GO:0043565]		AT5G13080	5.42e-51	78.022				7.16773	9.306
									LOC107866959	XM_016713025.1	XP_016568511.1	bZIP transcription factor 53-like		cann:107866959						Endosomal sorting complex assembly domain [CL0596]; bZIP-like leucine zipper [CL0018]; Apg6 coiled-coil region [PF17675.1]; 6-carboxyhexanoate--CoA ligase [PF03744.13]; bZIP transcription factor [PF00170.21]; Basic region leucine zipper [PF07716.15]; bZIP Maf transcription factor [PF03131.17]; DASH complex subunit Hsk3 like [PF08227.11]; Protein of unknown function (DUF2968) [PF11180.8]; Domain o…		[MF] DNA-binding transcription factor activity [GO:0003700]		AT1G75390	4.87e-49	50.299				2.20855	2.28263
									LOC107878458	XM_016725453.1	XP_016580939.1	heat stress transcription factor A-4c-like		cann:107878458						Helix-turn-helix clan [CL0123]; Allexivirus 40kDa protein [PF05549.11]; Protein of unknown function (DUF3450) [PF11932.8]; HSF-type DNA-binding [PF00447.17]		[CC] nucleus [GO:0005634]; [MF] DNA-binding transcription factor activity [GO:0003700]; [MF] sequence-specific DNA binding [GO:0043565]				0				2.58845
									LOC107874321	XM_016721143.1	XP_016576629.1	ETHYLENE INSENSITIVE 3-like 3 protein, transcript variant X1		cann:107874321	MAPK signaling pathway - plant [cann04016]; Plant hormone signal transduction [cann04075]					Phage fibre superfamily [CL0606]; Protein of unknown function (DUF2841) [PF11001.8]; Ethylene insensitive 3 [PF04873.13]; Catalytic domain of bacteriophage endosialidase [PF12219.8]		[CC] nucleus [GO:0005634]; [MF] DNA-binding transcription factor activity [GO:0003700]				0				1.92188
									LOC107858557	XM_016703286.1	XP_016558772.1	ethylene-responsive transcription factor ERF113-like		cann:107858557						MBD-like DNA-binding domain [CL0081]; AP2 domain [PF00847.20]		[BP] cellular response to freezing [GO:0071497]; [BP] glucosinolate metabolic process [GO:0019760]; [BP] positive regulation of transcription, DNA-templated [GO:0045893]; [BP] response to abscisic acid [GO:0009737]; [BP] response to ethylene [GO:0009723]; [BP] response to jasmonic acid [GO:0009753]; [BP] response to salicylic acid [GO:0009751]; [BP] response to salt stress [GO:0009651]; [BP] resp…		AT5G13330	5.15e-40	54.545				2.09916	2.22298
	[MF] DNA-binding transcription factor activity [GO:0003700]	6.3e-07	2.71e-05	45	755	414	15220		LOC107839695	XM_016683296.1	XP_016538782.1	bZIP transcription factor 53-like		cann:107839695						bZIP-like leucine zipper [CL0018]; bZIP transcription factor [PF00170.21]; Basic region leucine zipper [PF07716.15]; Domain of unknown function (DUF4200) [PF13863.6]; Filament-like plant protein, long coiled-coil [PF05911.11]; Putative golgin subfamily A member 2-like protein 5 [PF15070.6]; Poxvirus DNA-directed RNA polymerase 19 kDa subunit [PF05320.12]		[MF] DNA-binding transcription factor activity [GO:0003700]		AT3G62420	1.95e-37	50.714				2.04958	3.25059
									LOC107851226	XM_016696166.1	XP_016551652.1	ethylene-responsive transcription factor 5-like		cann:107851226						MBD-like DNA-binding domain [CL0081]; AP2 domain [PF00847.20]		[CC] nucleus [GO:0005634]; [MF] DNA binding [GO:0003677]; [MF] DNA-binding transcription factor activity [GO:0003700]		AT5G51190	1.3e-54	51.613			-1.36958	2.425	1.77197
									LOC107875403	XM_016722112.1	XP_016577598.1	pathogenesis-related genes transcriptional activator PTI6-like		cann:107875403	Plant-pathogen interaction [cann04626]					MBD-like DNA-binding domain [CL0081]; AP2 domain [PF00847.20]		[CC] nucleus [GO:0005634]; [MF] DNA binding [GO:0003677]; [MF] DNA-binding transcription factor activity [GO:0003700]				0				2.81711	1.71091
									LOC107839995	XM_016683676.1	XP_016539162.1	G-box-binding factor 4-like, transcript variant X1		cann:107839995	Plant hormone signal transduction [cann04075]					bZIP-like leucine zipper [CL0018]; bZIP transcription factor [PF00170.21]; Basic region leucine zipper [PF07716.15]; bZIP Maf transcription factor [PF03131.17]; Transmembrane protein 126 [PF07114.11]; Transmembrane protein family 171 [PF15471.6]; Virilizer, N-terminal [PF15912.5]		[MF] DNA-binding transcription factor activity [GO:0003700]				0				1.31806	2.2826		1.22394
									LOC107876015	XM_016722971.1	XP_016578457.1	probable WRKY transcription factor 40		cann:107876015						Peptidase clan CA [CL0125]; WRKY-GCM1 superfamily [CL0274]; Growth-arrest specific micro-tubule binding [PF13851.6]; Menin [PF05053.13]; WRKY DNA -binding domain [PF03106.15]		[CC] nucleus [GO:0005634]; [MF] DNA-binding transcription factor activity [GO:0003700]; [MF] sequence-specific DNA binding [GO:0043565]		AT1G80840	5.05e-87	45.225				1.36303	1.8378
									LOC107874755	XM_016721503.1	XP_016576989.1	AP2-like ethylene-responsive transcription factor At1g16060		cann:107874755						MBD-like DNA-binding domain [CL0081]; AP2 domain [PF00847.20]		[CC] nucleus [GO:0005634]; [MF] DNA binding [GO:0003677]; [MF] DNA-binding transcription factor activity [GO:0003700]		AT1G16060	6.06e-116	59.202				3.37648
									LOC107850784	XM_016695540.1	XP_016551026.1	AT-hook motif nuclear-localized protein 23-like		cann:107850784						ALDC superfamily [CL0615]; Plants and Prokaryotes Conserved (PCC) domain [PF03479.15]		[CC] nucleus [GO:0005634]; [MF] AT DNA binding [GO:0003680]; [MF] DNA-binding transcription factor activity [GO:0003700]		AT2G35270	6.99e-95	58.904				4.02939	7.22393
									LOC107861198	XM_016706561.1	XP_016562047.1	pathogenesis-related genes transcriptional activator PTI5-like		cann:107861198	Plant-pathogen interaction [cann04626]					MBD-like DNA-binding domain [CL0081]; AP2 domain [PF00847.20]		[CC] nucleus [GO:0005634]; [MF] DNA binding [GO:0003677]; [MF] DNA-binding transcription factor activity [GO:0003700]				0				7.63423	7.78628					1.90193
									LOC107871207	XM_016718059.1	XP_016573545.1	bZIP transcription factor 17-like		cann:107871207						Tropomyosin-like superfamily [CL0452]; bZIP-like leucine zipper [CL0018]; bZIP transcription factor [PF00170.21]; Basic region leucine zipper [PF07716.15]; bZIP Maf transcription factor [PF03131.17]; Leucine-rich repeats of kinetochore protein Cenp-F/LEK1 [PF10473.9]; C-terminal leucine zipper domain of cyclic nucleotide-gated channels [PF16526.5]		[CC] integral component of membrane [GO:0016021]; [MF] DNA-binding transcription factor activity [GO:0003700]		AT2G40950	3.58e-141	52.145				1.9521
									LOC107871071	XM_016717869.1	XP_016573355.1	ethylene-responsive transcription factor 5-like		cann:107871071						MBD-like DNA-binding domain [CL0081]; AP2 domain [PF00847.20]		[CC] nucleus [GO:0005634]; [MF] DNA binding [GO:0003677]; [MF] DNA-binding transcription factor activity [GO:0003700]		AT5G51190	2.79e-57	51.323				2.20346
									LOC107866619	XM_016712649.1	XP_016568135.1	ethylene-responsive transcription factor 1B-like		cann:107866619	MAPK signaling pathway - plant [cann04016]; Plant hormone signal transduction [cann04075]					MBD-like DNA-binding domain [CL0081]; AP2 domain [PF00847.20]; Calcium signal-modulating cyclophilin ligand [PF14963.6]		[CC] nucleus [GO:0005634]; [MF] DNA binding [GO:0003677]; [MF] DNA-binding transcription factor activity [GO:0003700]				0				3.23776	2.05879
									LOC107875981	XM_016722906.1	XP_016578392.1	ethylene-responsive transcription factor ERF114-like, transcript variant X1		cann:107875981						MBD-like DNA-binding domain [CL0081]; AP2 domain [PF00847.20]		[CC] nucleus [GO:0005634]; [MF] DNA binding [GO:0003677]; [MF] DNA-binding transcription factor activity [GO:0003700]		AT5G61890	2.6e-49	52.459				2.89658	5.13417
									LOC107855583	XM_016700598.1	XP_016556084.1	probable WRKY transcription factor 51		cann:107855583						Immunoglobulin superfamily [CL0011]; WRKY-GCM1 superfamily [CL0274]; FAR1 DNA-binding domain [PF03101.15]; Intercellular adhesion molecule (ICAM), N-terminal domain [PF03921.14]; WRKY DNA -binding domain [PF03106.15]		[CC] nucleus [GO:0005634]; [MF] DNA-binding transcription factor activity [GO:0003700]; [MF] sequence-specific DNA binding [GO:0043565]		AT5G64810	2.19e-37	42.771				4.28834	5.06813					2.14643
									LOC107859607	XM_016704664.1	XP_016560150.1	probable WRKY transcription factor 31, transcript variant X1		cann:107859607						Phosphotransferase/anion transport protein superfamily [CL0340]; WRKY-GCM1 superfamily [CL0274]; Band 3 cytoplasmic domain [PF07565.13]; Ki-ras-induced actin-interacting protein-IP3R-interacting domain [PF14722.6]; Macoilin family [PF09726.9]; Thg1 C terminal domain [PF14413.6]; TATA element modulatory factor 1 TATA binding [PF12325.8]; V-type ATPase 116kDa subunit family [PF01496.19]; WRKY DNA -…		[CC] nucleus [GO:0005634]; [MF] DNA-binding transcription factor activity [GO:0003700]; [MF] sequence-specific DNA binding [GO:0043565]		AT1G62300	8.36e-158	52.74			-1.32347	2.05977	4.28032
									LOC107864060	XM_016710315.1	XP_016565801.1	ethylene-responsive transcription factor ERF071-like		cann:107864060						MBD-like DNA-binding domain [CL0081]; AP2 domain [PF00847.20]		[CC] nucleus [GO:0005634]; [MF] DNA binding [GO:0003677]; [MF] DNA-binding transcription factor activity [GO:0003700]		AT2G47520	1.04e-44	40.316				3.34527
									LOC107870034	XM_016716424.1	XP_016571910.1	heat stress transcription factor B-3		cann:107870034						Helix-turn-helix clan [CL0123]; HSF-type DNA-binding [PF00447.17]		[CC] nucleus [GO:0005634]; [MF] DNA-binding transcription factor activity [GO:0003700]; [MF] sequence-specific DNA binding [GO:0043565]		AT2G41690	3.17e-65	47.619				3.69983	5.59982
									LOC107839290	XM_016682712.1	XP_016538198.1	probable WRKY transcription factor 53		cann:107839290						WRKY-GCM1 superfamily [CL0274]; WRKY DNA -binding domain [PF03106.15]		[CC] nucleus [GO:0005634]; [MF] DNA-binding transcription factor activity [GO:0003700]; [MF] sequence-specific DNA binding [GO:0043565]				0				1.73113
									LOC107869394	XM_016715926.1	XP_016571412.1	transcription factor E2FC		cann:107869394						Helix-turn-helix clan [CL0123]; E2F transcription factor CC-MB domain [PF16421.5]; E2F/DP family winged-helix DNA-binding domain [PF02319.20]; Leucine rich adaptor protein [PF14854.6]; Phosphatidylinositol 3-kinase regulatory subunit P85 inter-SH2 domain [PF16454.5]		[CC] nucleus [GO:0005634]; [CC] transcription factor complex [GO:0005667]; [MF] DNA binding [GO:0003677]; [MF] DNA-binding transcription factor activity [GO:0003700]; [MF] protein dimerization activity [GO:0046983]				0				2.09331
									LOC107860258	XM_016705539.1	XP_016561025.1	probable WRKY transcription factor 7		cann:107860258						Scorpion toxin-like knottin superfamily [CL0054]; WRKY-GCM1 superfamily [CL0274]; FLYWCH zinc finger domain [PF04500.16]; Gamma-thionin family [PF00304.20]; Plant zinc cluster domain [PF10533.9]; WRKY DNA -binding domain [PF03106.15]		[CC] nucleus [GO:0005634]; [MF] DNA-binding transcription factor activity [GO:0003700]; [MF] sequence-specific DNA binding [GO:0043565]		AT4G24240	3.75e-95	47.011				2.44342	3.36708
									LOC107861978	XM_016707397.1	XP_016562883.1	probable WRKY transcription factor 40		cann:107861978						WRKY-GCM1 superfamily [CL0274]; Coiled-coil domain-containing protein 106 [PF15794.5]; Golgin subfamily A member 5 [PF09787.9]; Replication protein C C-terminal region [PF11800.8]; Putative bacterial virulence factor [PF10139.9]; V-type ATPase 116kDa subunit family [PF01496.19]; WRKY DNA -binding domain [PF03106.15]		[CC] nucleus [GO:0005634]; [MF] DNA-binding transcription factor activity [GO:0003700]; [MF] sequence-specific DNA binding [GO:0043565]		AT1G80840	2.35e-91	47.075				5.01347	5.21345
									LOC107868079	XM_016714653.1	XP_016570139.1	ethylene-responsive transcription factor 1A-like		cann:107868079						MBD-like DNA-binding domain [CL0081]; AP2 domain [PF00847.20]		[CC] nucleus [GO:0005634]; [MF] DNA binding [GO:0003677]; [MF] DNA-binding transcription factor activity [GO:0003700]		AT5G47220	6.73e-49	66.129				5.94407	6.30418
									LOC107849654	XM_016694209.1	XP_016549695.1	probable WRKY transcription factor 50, transcript variant X2		cann:107849654						WRKY-GCM1 superfamily [CL0274]; WRKY DNA -binding domain [PF03106.15]		[CC] nucleus [GO:0005634]; [MF] DNA-binding transcription factor activity [GO:0003700]; [MF] sequence-specific DNA binding [GO:0043565]		AT5G26170	2.85e-38	49.032				5.39878	7.08471
									LOC107843395	XM_016687667.1	XP_016543153.1	probable WRKY transcription factor 70		cann:107843395						WRKY-GCM1 superfamily [CL0274]; WRKY DNA -binding domain [PF03106.15]		[CC] nucleus [GO:0005634]; [MF] DNA-binding transcription factor activity [GO:0003700]; [MF] sequence-specific DNA binding [GO:0043565]		AT3G56400	4.84e-42	43.169				3.18894	5.45625					3.4036
									LOC107863805	XM_016709955.1	XP_016565441.1	heat stress transcription factor A-7a-like		cann:107863805						Helix-turn-helix clan [CL0123]; HSF-type DNA-binding [PF00447.17]		[CC] nucleus [GO:0005634]; [MF] DNA-binding transcription factor activity [GO:0003700]; [MF] sequence-specific DNA binding [GO:0043565]		AT3G22830	1.36e-126	53.022				1.91788
									LOC107853116	XM_016698130.1	XP_016553616.1	ethylene-responsive transcription factor 2-like		cann:107853116	Plant hormone signal transduction [cann04075]					MBD-like DNA-binding domain [CL0081]; AP2 domain [PF00847.20]		[CC] nucleus [GO:0005634]; [MF] DNA binding [GO:0003677]; [MF] DNA-binding transcription factor activity [GO:0003700]		AT5G47220	4.47e-55	46.667				2.51416	2.79993
									LOC107866759	XM_016712721.1	XP_016568207.1	AT-hook motif nuclear-localized protein 27-like, transcript variant X1		cann:107866759						ALDC superfamily [CL0615]; Plants and Prokaryotes Conserved (PCC) domain [PF03479.15]; LrgB-like family [PF04172.16]		[CC] nucleus [GO:0005634]; [MF] AT DNA binding [GO:0003680]; [MF] DNA-binding transcription factor activity [GO:0003700]		AT1G76500	5.93e-76	72.131				1.65095
									LOC107843915	XM_016688344.1	XP_016543830.1	heat stress transcription factor B-3-like, transcript variant X2		cann:107843915						Helix-turn-helix clan [CL0123]; Atrophin-1 family [PF03154.15]; Homeobox associated leucine zipper [PF02183.18]; HSF-type DNA-binding [PF00447.17]; KIP1-like protein [PF07765.12]		[CC] nucleus [GO:0005634]; [MF] DNA-binding transcription factor activity [GO:0003700]; [MF] sequence-specific DNA binding [GO:0043565]		AT2G41690	9.24e-65	48.707				4.52809	5.40588					1.58342
									LOC107842608	XM_016686548.1	XP_016542034.1	trihelix transcription factor GT-3b		cann:107842608						Helix-turn-helix clan [CL0123]; Putative abortive phage resistance protein AbiGi, antitoxin [PF10899.8]; Alcohol dehydrogenase transcription factor Myb/SANT-like [PF10545.9]; Myb-like DNA-binding domain [PF00249.31]; Myb/SANT-like DNA-binding domain [PF13837.6]; Myb-like DNA-binding domain [PF13921.6]		[CC] nucleus [GO:0005634]; [MF] DNA-binding transcription factor activity [GO:0003700]; [MF] sequence-specific DNA binding [GO:0043565]		AT2G38250	2.75e-69	55.678				2.28284	5.09992
									LOC107866338	XM_016712442.1	XP_016567928.1	ethylene-responsive transcription factor 1B-like		cann:107866338	MAPK signaling pathway - plant [cann04016]; Plant hormone signal transduction [cann04075]					MBD-like DNA-binding domain [CL0081]; AP2 domain [PF00847.20]		[CC] nucleus [GO:0005634]; [MF] DNA binding [GO:0003677]; [MF] DNA-binding transcription factor activity [GO:0003700]		AT3G23240	6.99e-70	57.754				3.43864
									LOC107879695	XM_016726661.1	XP_016582147.1	WRKY transcription factor 18-like		cann:107879695						WRKY-GCM1 superfamily [CL0274]; DASH complex subunit Dad4 [PF08650.10]; Protein of unknown function (DUF1043) [PF06295.12]; WRKY DNA -binding domain [PF03106.15]		[CC] nucleus [GO:0005634]; [MF] DNA-binding transcription factor activity [GO:0003700]; [MF] sequence-specific DNA binding [GO:0043565]		AT1G80840	2.3e-60	43.841				3.65391	5.15207
									LOC107842605	XM_016686544.1	XP_016542030.1	probable WRKY transcription factor 26		cann:107842605	MAPK signaling pathway - plant [cann04016]; Plant-pathogen interaction [cann04626]					WRKY-GCM1 superfamily [CL0274]; WRKY DNA -binding domain [PF03106.15]		[CC] nucleus [GO:0005634]; [MF] DNA-binding transcription factor activity [GO:0003700]; [MF] sequence-specific DNA binding [GO:0043565]		AT2G38470	6.96e-125	47.059				6.56074	4.97675
									LOC107879653	XM_016726643.1	XP_016582129.1	probable WRKY transcription factor 50		cann:107879653						WRKY-GCM1 superfamily [CL0274]; FAR1 DNA-binding domain [PF03101.15]; WRKY DNA -binding domain [PF03106.15]		[BP] defense response to fungus [GO:0050832]; [BP] jasmonic acid mediated signaling pathway [GO:0009867]; [CC] nucleus [GO:0005634]; [MF] DNA-binding transcription factor activity [GO:0003700]; [MF] sequence-specific DNA binding [GO:0043565]		AT5G64810	3.91e-40	45.882				2.56699	4.48351
									LOC107851739	XM_016696826.1	XP_016552312.1	probable WRKY transcription factor 53		cann:107851739						WRKY-GCM1 superfamily [CL0274]; WRKY DNA -binding domain [PF03106.15]		[CC] nucleus [GO:0005634]; [MF] DNA-binding transcription factor activity [GO:0003700]; [MF] sequence-specific DNA binding [GO:0043565]		AT4G11070	3.17e-66	39.51				3.12919	5.1698
									LOC107849967	XM_016694471.1	XP_016549957.1	ethylene-responsive transcription factor 1B-like		cann:107849967	MAPK signaling pathway - plant [cann04016]; Plant hormone signal transduction [cann04075]					MBD-like DNA-binding domain [CL0081]; AP2 domain [PF00847.20]		[CC] nucleus [GO:0005634]; [MF] DNA binding [GO:0003677]; [MF] DNA-binding transcription factor activity [GO:0003700]		AT3G23240	1.07e-58	51.648				4.11892
									LOC107860298	XM_016705606.1	XP_016561092.1	heat shock factor protein HSF24		cann:107860298						FtsL-like superfamily [CL0225]; Helix-turn-helix clan [CL0123]; Major outer membrane lipoprotein zipper superfamily [CL0590]; bZIP-like leucine zipper [CL0018]; bZIP transcription factor [PF00170.21]; Geminin [PF07412.12]; Homeobox associated leucine zipper [PF02183.18]; HSF-type DNA-binding [PF00447.17]; Lipoprotein leucine-zipper [PF04728.13]; PDZ domain of MCC-2 bdg protein for Usher syndrome …		[CC] nucleus [GO:0005634]; [MF] DNA-binding transcription factor activity [GO:0003700]; [MF] sequence-specific DNA binding [GO:0043565]		AT4G36990	4.34e-90	53.896		2.03802		2.90067	5.71341		1.71463
									LOC107872867	XM_016719517.1	XP_016575003.1	probable WRKY transcription factor 25		cann:107872867	MAPK signaling pathway - plant [cann04016]; Plant-pathogen interaction [cann04626]					WRKY-GCM1 superfamily [CL0274]; MuDR family transposase [PF03108.15]; WRKY DNA -binding domain [PF03106.15]		[CC] nucleus [GO:0005634]; [MF] DNA-binding transcription factor activity [GO:0003700]; [MF] sequence-specific DNA binding [GO:0043565]		AT2G38470	9.49e-122	49.419			-1.05688	2.45487	3.61801		1.34594
									LOC107847951	XM_016692568.1	XP_016548054.1	AP2/ERF and B3 domain-containing transcription factor RAV1		cann:107847951						DNA-binding pseudo-barrel domain [CL0405]; MBD-like DNA-binding domain [CL0081]; Transthyretin superfamily [CL0287]; AP2 domain [PF00847.20]; B3 DNA binding domain [PF02362.21]; Domain of unknown function (DUF313) [PF03754.13]; Ribosomal protein S8 [PF00410.19]; Type VI secretion lipoprotein, VasD, EvfM, TssJ, VC_A0113 [PF12790.7]		[CC] nucleus [GO:0005634]; [MF] DNA binding [GO:0003677]; [MF] DNA-binding transcription factor activity [GO:0003700]		AT1G25560	3.11e-142	56.858				1.53853
									LOC107870958	XM_016717675.1	XP_016573161.1	ethylene-responsive transcription factor 1B-like		cann:107870958	MAPK signaling pathway - plant [cann04016]; Plant hormone signal transduction [cann04075]					ClpP/Crotonase superfamily [CL0127]; MBD-like DNA-binding domain [CL0081]; AP2 domain [PF00847.20]; Calcium signal-modulating cyclophilin ligand [PF14963.6]; Eukaryotic protein of unknown function (DUF1764) [PF08576.10]; Peptidase family S49 N-terminal [PF08496.10]		[CC] nucleus [GO:0005634]; [MF] DNA binding [GO:0003677]; [MF] DNA-binding transcription factor activity [GO:0003700]				0				3.07953	4.61749
									LOC107865545	XM_016711793.1	XP_016567279.1	heat stress transcription factor B-2b		cann:107865545						FtsL-like superfamily [CL0225]; Helix-turn-helix clan [CL0123]; Thiolase-like Superfamily [CL0046]; Septum formation initiator [PF04977.15]; Homeobox associated leucine zipper [PF02183.18]; HSF-type DNA-binding [PF00447.17]; Nuclear receptor-binding factor 2, autophagy regulator [PF08961.10]; Novel toxin 16 [PF15523.6]; Narbonolide/10-deoxymethynolide synthase PikA4 N-terminal domain [PF18605.1];…		[CC] nucleus [GO:0005634]; [MF] DNA-binding transcription factor activity [GO:0003700]; [MF] sequence-specific DNA binding [GO:0043565]		AT4G11660	1.19e-104	51.807				1.77894	2.19321
									LOC107844009	XM_016688476.1	XP_016543962.1	transcription factor-like protein DPB, transcript variant X2		cann:107844009						Helix-turn-helix clan [CL0123]; Leucine-rich repeats of kinetochore protein Cenp-F/LEK1 [PF10473.9]; Transcription factor DP [PF08781.10]; E2F/DP family winged-helix DNA-binding domain [PF02319.20]		[BP] DNA endoreduplication [GO:0042023]; [BP] regulation of cell cycle [GO:0051726]; [CC] cytoplasm [GO:0005737]; [CC] nucleus [GO:0005634]; [CC] transcription factor complex [GO:0005667]; [MF] DNA binding [GO:0003677]; [MF] DNA-binding transcription factor activity [GO:0003700]; [MF] protein heterodimerization activity [GO:0046982]		AT5G03415	3.15e-155	65.565				2.10382
									LOC107861505	XM_016706845.1	XP_016562331.1	probable WRKY transcription factor 43		cann:107861505						WRKY-GCM1 superfamily [CL0274]; Rotavirus VP3 protein [PF06929.11]; WRKY DNA -binding domain [PF03106.15]		[CC] nucleus [GO:0005634]; [MF] DNA-binding transcription factor activity [GO:0003700]; [MF] sequence-specific DNA binding [GO:0043565]		AT5G13080	5.42e-51	78.022				7.16773	9.306
									LOC107866959	XM_016713025.1	XP_016568511.1	bZIP transcription factor 53-like		cann:107866959						Endosomal sorting complex assembly domain [CL0596]; bZIP-like leucine zipper [CL0018]; Apg6 coiled-coil region [PF17675.1]; 6-carboxyhexanoate--CoA ligase [PF03744.13]; bZIP transcription factor [PF00170.21]; Basic region leucine zipper [PF07716.15]; bZIP Maf transcription factor [PF03131.17]; DASH complex subunit Hsk3 like [PF08227.11]; Protein of unknown function (DUF2968) [PF11180.8]; Domain o…		[MF] DNA-binding transcription factor activity [GO:0003700]		AT1G75390	4.87e-49	50.299				2.20855	2.28263
									LOC107878458	XM_016725453.1	XP_016580939.1	heat stress transcription factor A-4c-like		cann:107878458						Helix-turn-helix clan [CL0123]; Allexivirus 40kDa protein [PF05549.11]; Protein of unknown function (DUF3450) [PF11932.8]; HSF-type DNA-binding [PF00447.17]		[CC] nucleus [GO:0005634]; [MF] DNA-binding transcription factor activity [GO:0003700]; [MF] sequence-specific DNA binding [GO:0043565]				0				2.58845
									LOC107874321	XM_016721143.1	XP_016576629.1	ETHYLENE INSENSITIVE 3-like 3 protein, transcript variant X1		cann:107874321	MAPK signaling pathway - plant [cann04016]; Plant hormone signal transduction [cann04075]					Phage fibre superfamily [CL0606]; Protein of unknown function (DUF2841) [PF11001.8]; Ethylene insensitive 3 [PF04873.13]; Catalytic domain of bacteriophage endosialidase [PF12219.8]		[CC] nucleus [GO:0005634]; [MF] DNA-binding transcription factor activity [GO:0003700]				0				1.92188
									LOC107858557	XM_016703286.1	XP_016558772.1	ethylene-responsive transcription factor ERF113-like		cann:107858557						MBD-like DNA-binding domain [CL0081]; AP2 domain [PF00847.20]		[BP] cellular response to freezing [GO:0071497]; [BP] glucosinolate metabolic process [GO:0019760]; [BP] positive regulation of transcription, DNA-templated [GO:0045893]; [BP] response to abscisic acid [GO:0009737]; [BP] response to ethylene [GO:0009723]; [BP] response to jasmonic acid [GO:0009753]; [BP] response to salicylic acid [GO:0009751]; [BP] response to salt stress [GO:0009651]; [BP] resp…		AT5G13330	5.15e-40	54.545				2.09916	2.22298
	[BP] regulation of molecular function [GO:0065009]	1.04e-06	2.99e-05	45	769	414	15220		LOC107839695	XM_016683296.1	XP_016538782.1	bZIP transcription factor 53-like		cann:107839695						bZIP-like leucine zipper [CL0018]; bZIP transcription factor [PF00170.21]; Basic region leucine zipper [PF07716.15]; Domain of unknown function (DUF4200) [PF13863.6]; Filament-like plant protein, long coiled-coil [PF05911.11]; Putative golgin subfamily A member 2-like protein 5 [PF15070.6]; Poxvirus DNA-directed RNA polymerase 19 kDa subunit [PF05320.12]		[MF] DNA-binding transcription factor activity [GO:0003700]		AT3G62420	1.95e-37	50.714				2.04958	3.25059
									LOC107851226	XM_016696166.1	XP_016551652.1	ethylene-responsive transcription factor 5-like		cann:107851226						MBD-like DNA-binding domain [CL0081]; AP2 domain [PF00847.20]		[CC] nucleus [GO:0005634]; [MF] DNA binding [GO:0003677]; [MF] DNA-binding transcription factor activity [GO:0003700]		AT5G51190	1.3e-54	51.613			-1.36958	2.425	1.77197
									LOC107875403	XM_016722112.1	XP_016577598.1	pathogenesis-related genes transcriptional activator PTI6-like		cann:107875403	Plant-pathogen interaction [cann04626]					MBD-like DNA-binding domain [CL0081]; AP2 domain [PF00847.20]		[CC] nucleus [GO:0005634]; [MF] DNA binding [GO:0003677]; [MF] DNA-binding transcription factor activity [GO:0003700]				0				2.81711	1.71091
									LOC107839995	XM_016683676.1	XP_016539162.1	G-box-binding factor 4-like, transcript variant X1		cann:107839995	Plant hormone signal transduction [cann04075]					bZIP-like leucine zipper [CL0018]; bZIP transcription factor [PF00170.21]; Basic region leucine zipper [PF07716.15]; bZIP Maf transcription factor [PF03131.17]; Transmembrane protein 126 [PF07114.11]; Transmembrane protein family 171 [PF15471.6]; Virilizer, N-terminal [PF15912.5]		[MF] DNA-binding transcription factor activity [GO:0003700]				0				1.31806	2.2826		1.22394
									LOC107876015	XM_016722971.1	XP_016578457.1	probable WRKY transcription factor 40		cann:107876015						Peptidase clan CA [CL0125]; WRKY-GCM1 superfamily [CL0274]; Growth-arrest specific micro-tubule binding [PF13851.6]; Menin [PF05053.13]; WRKY DNA -binding domain [PF03106.15]		[CC] nucleus [GO:0005634]; [MF] DNA-binding transcription factor activity [GO:0003700]; [MF] sequence-specific DNA binding [GO:0043565]		AT1G80840	5.05e-87	45.225				1.36303	1.8378
									LOC107874755	XM_016721503.1	XP_016576989.1	AP2-like ethylene-responsive transcription factor At1g16060		cann:107874755						MBD-like DNA-binding domain [CL0081]; AP2 domain [PF00847.20]		[CC] nucleus [GO:0005634]; [MF] DNA binding [GO:0003677]; [MF] DNA-binding transcription factor activity [GO:0003700]		AT1G16060	6.06e-116	59.202				3.37648
									LOC107850784	XM_016695540.1	XP_016551026.1	AT-hook motif nuclear-localized protein 23-like		cann:107850784						ALDC superfamily [CL0615]; Plants and Prokaryotes Conserved (PCC) domain [PF03479.15]		[CC] nucleus [GO:0005634]; [MF] AT DNA binding [GO:0003680]; [MF] DNA-binding transcription factor activity [GO:0003700]		AT2G35270	6.99e-95	58.904				4.02939	7.22393
									LOC107861198	XM_016706561.1	XP_016562047.1	pathogenesis-related genes transcriptional activator PTI5-like		cann:107861198	Plant-pathogen interaction [cann04626]					MBD-like DNA-binding domain [CL0081]; AP2 domain [PF00847.20]		[CC] nucleus [GO:0005634]; [MF] DNA binding [GO:0003677]; [MF] DNA-binding transcription factor activity [GO:0003700]				0				7.63423	7.78628					1.90193
									LOC107871207	XM_016718059.1	XP_016573545.1	bZIP transcription factor 17-like		cann:107871207						Tropomyosin-like superfamily [CL0452]; bZIP-like leucine zipper [CL0018]; bZIP transcription factor [PF00170.21]; Basic region leucine zipper [PF07716.15]; bZIP Maf transcription factor [PF03131.17]; Leucine-rich repeats of kinetochore protein Cenp-F/LEK1 [PF10473.9]; C-terminal leucine zipper domain of cyclic nucleotide-gated channels [PF16526.5]		[CC] integral component of membrane [GO:0016021]; [MF] DNA-binding transcription factor activity [GO:0003700]		AT2G40950	3.58e-141	52.145				1.9521
									LOC107871071	XM_016717869.1	XP_016573355.1	ethylene-responsive transcription factor 5-like		cann:107871071						MBD-like DNA-binding domain [CL0081]; AP2 domain [PF00847.20]		[CC] nucleus [GO:0005634]; [MF] DNA binding [GO:0003677]; [MF] DNA-binding transcription factor activity [GO:0003700]		AT5G51190	2.79e-57	51.323				2.20346
									LOC107866619	XM_016712649.1	XP_016568135.1	ethylene-responsive transcription factor 1B-like		cann:107866619	MAPK signaling pathway - plant [cann04016]; Plant hormone signal transduction [cann04075]					MBD-like DNA-binding domain [CL0081]; AP2 domain [PF00847.20]; Calcium signal-modulating cyclophilin ligand [PF14963.6]		[CC] nucleus [GO:0005634]; [MF] DNA binding [GO:0003677]; [MF] DNA-binding transcription factor activity [GO:0003700]				0				3.23776	2.05879
									LOC107875981	XM_016722906.1	XP_016578392.1	ethylene-responsive transcription factor ERF114-like, transcript variant X1		cann:107875981						MBD-like DNA-binding domain [CL0081]; AP2 domain [PF00847.20]		[CC] nucleus [GO:0005634]; [MF] DNA binding [GO:0003677]; [MF] DNA-binding transcription factor activity [GO:0003700]		AT5G61890	2.6e-49	52.459				2.89658	5.13417
									LOC107855583	XM_016700598.1	XP_016556084.1	probable WRKY transcription factor 51		cann:107855583						Immunoglobulin superfamily [CL0011]; WRKY-GCM1 superfamily [CL0274]; FAR1 DNA-binding domain [PF03101.15]; Intercellular adhesion molecule (ICAM), N-terminal domain [PF03921.14]; WRKY DNA -binding domain [PF03106.15]		[CC] nucleus [GO:0005634]; [MF] DNA-binding transcription factor activity [GO:0003700]; [MF] sequence-specific DNA binding [GO:0043565]		AT5G64810	2.19e-37	42.771				4.28834	5.06813					2.14643
									LOC107859607	XM_016704664.1	XP_016560150.1	probable WRKY transcription factor 31, transcript variant X1		cann:107859607						Phosphotransferase/anion transport protein superfamily [CL0340]; WRKY-GCM1 superfamily [CL0274]; Band 3 cytoplasmic domain [PF07565.13]; Ki-ras-induced actin-interacting protein-IP3R-interacting domain [PF14722.6]; Macoilin family [PF09726.9]; Thg1 C terminal domain [PF14413.6]; TATA element modulatory factor 1 TATA binding [PF12325.8]; V-type ATPase 116kDa subunit family [PF01496.19]; WRKY DNA -…		[CC] nucleus [GO:0005634]; [MF] DNA-binding transcription factor activity [GO:0003700]; [MF] sequence-specific DNA binding [GO:0043565]		AT1G62300	8.36e-158	52.74			-1.32347	2.05977	4.28032
									LOC107864060	XM_016710315.1	XP_016565801.1	ethylene-responsive transcription factor ERF071-like		cann:107864060						MBD-like DNA-binding domain [CL0081]; AP2 domain [PF00847.20]		[CC] nucleus [GO:0005634]; [MF] DNA binding [GO:0003677]; [MF] DNA-binding transcription factor activity [GO:0003700]		AT2G47520	1.04e-44	40.316				3.34527
									LOC107870034	XM_016716424.1	XP_016571910.1	heat stress transcription factor B-3		cann:107870034						Helix-turn-helix clan [CL0123]; HSF-type DNA-binding [PF00447.17]		[CC] nucleus [GO:0005634]; [MF] DNA-binding transcription factor activity [GO:0003700]; [MF] sequence-specific DNA binding [GO:0043565]		AT2G41690	3.17e-65	47.619				3.69983	5.59982
									LOC107839290	XM_016682712.1	XP_016538198.1	probable WRKY transcription factor 53		cann:107839290						WRKY-GCM1 superfamily [CL0274]; WRKY DNA -binding domain [PF03106.15]		[CC] nucleus [GO:0005634]; [MF] DNA-binding transcription factor activity [GO:0003700]; [MF] sequence-specific DNA binding [GO:0043565]				0				1.73113
									LOC107869394	XM_016715926.1	XP_016571412.1	transcription factor E2FC		cann:107869394						Helix-turn-helix clan [CL0123]; E2F transcription factor CC-MB domain [PF16421.5]; E2F/DP family winged-helix DNA-binding domain [PF02319.20]; Leucine rich adaptor protein [PF14854.6]; Phosphatidylinositol 3-kinase regulatory subunit P85 inter-SH2 domain [PF16454.5]		[CC] nucleus [GO:0005634]; [CC] transcription factor complex [GO:0005667]; [MF] DNA binding [GO:0003677]; [MF] DNA-binding transcription factor activity [GO:0003700]; [MF] protein dimerization activity [GO:0046983]				0				2.09331
									LOC107860258	XM_016705539.1	XP_016561025.1	probable WRKY transcription factor 7		cann:107860258						Scorpion toxin-like knottin superfamily [CL0054]; WRKY-GCM1 superfamily [CL0274]; FLYWCH zinc finger domain [PF04500.16]; Gamma-thionin family [PF00304.20]; Plant zinc cluster domain [PF10533.9]; WRKY DNA -binding domain [PF03106.15]		[CC] nucleus [GO:0005634]; [MF] DNA-binding transcription factor activity [GO:0003700]; [MF] sequence-specific DNA binding [GO:0043565]		AT4G24240	3.75e-95	47.011				2.44342	3.36708
									LOC107861978	XM_016707397.1	XP_016562883.1	probable WRKY transcription factor 40		cann:107861978						WRKY-GCM1 superfamily [CL0274]; Coiled-coil domain-containing protein 106 [PF15794.5]; Golgin subfamily A member 5 [PF09787.9]; Replication protein C C-terminal region [PF11800.8]; Putative bacterial virulence factor [PF10139.9]; V-type ATPase 116kDa subunit family [PF01496.19]; WRKY DNA -binding domain [PF03106.15]		[CC] nucleus [GO:0005634]; [MF] DNA-binding transcription factor activity [GO:0003700]; [MF] sequence-specific DNA binding [GO:0043565]		AT1G80840	2.35e-91	47.075				5.01347	5.21345
									LOC107868079	XM_016714653.1	XP_016570139.1	ethylene-responsive transcription factor 1A-like		cann:107868079						MBD-like DNA-binding domain [CL0081]; AP2 domain [PF00847.20]		[CC] nucleus [GO:0005634]; [MF] DNA binding [GO:0003677]; [MF] DNA-binding transcription factor activity [GO:0003700]		AT5G47220	6.73e-49	66.129				5.94407	6.30418
									LOC107849654	XM_016694209.1	XP_016549695.1	probable WRKY transcription factor 50, transcript variant X2		cann:107849654						WRKY-GCM1 superfamily [CL0274]; WRKY DNA -binding domain [PF03106.15]		[CC] nucleus [GO:0005634]; [MF] DNA-binding transcription factor activity [GO:0003700]; [MF] sequence-specific DNA binding [GO:0043565]		AT5G26170	2.85e-38	49.032				5.39878	7.08471
									LOC107843395	XM_016687667.1	XP_016543153.1	probable WRKY transcription factor 70		cann:107843395						WRKY-GCM1 superfamily [CL0274]; WRKY DNA -binding domain [PF03106.15]		[CC] nucleus [GO:0005634]; [MF] DNA-binding transcription factor activity [GO:0003700]; [MF] sequence-specific DNA binding [GO:0043565]		AT3G56400	4.84e-42	43.169				3.18894	5.45625					3.4036
									LOC107863805	XM_016709955.1	XP_016565441.1	heat stress transcription factor A-7a-like		cann:107863805						Helix-turn-helix clan [CL0123]; HSF-type DNA-binding [PF00447.17]		[CC] nucleus [GO:0005634]; [MF] DNA-binding transcription factor activity [GO:0003700]; [MF] sequence-specific DNA binding [GO:0043565]		AT3G22830	1.36e-126	53.022				1.91788
									LOC107853116	XM_016698130.1	XP_016553616.1	ethylene-responsive transcription factor 2-like		cann:107853116	Plant hormone signal transduction [cann04075]					MBD-like DNA-binding domain [CL0081]; AP2 domain [PF00847.20]		[CC] nucleus [GO:0005634]; [MF] DNA binding [GO:0003677]; [MF] DNA-binding transcription factor activity [GO:0003700]		AT5G47220	4.47e-55	46.667				2.51416	2.79993
									LOC107866759	XM_016712721.1	XP_016568207.1	AT-hook motif nuclear-localized protein 27-like, transcript variant X1		cann:107866759						ALDC superfamily [CL0615]; Plants and Prokaryotes Conserved (PCC) domain [PF03479.15]; LrgB-like family [PF04172.16]		[CC] nucleus [GO:0005634]; [MF] AT DNA binding [GO:0003680]; [MF] DNA-binding transcription factor activity [GO:0003700]		AT1G76500	5.93e-76	72.131				1.65095
									LOC107843915	XM_016688344.1	XP_016543830.1	heat stress transcription factor B-3-like, transcript variant X2		cann:107843915						Helix-turn-helix clan [CL0123]; Atrophin-1 family [PF03154.15]; Homeobox associated leucine zipper [PF02183.18]; HSF-type DNA-binding [PF00447.17]; KIP1-like protein [PF07765.12]		[CC] nucleus [GO:0005634]; [MF] DNA-binding transcription factor activity [GO:0003700]; [MF] sequence-specific DNA binding [GO:0043565]		AT2G41690	9.24e-65	48.707				4.52809	5.40588					1.58342
									LOC107842608	XM_016686548.1	XP_016542034.1	trihelix transcription factor GT-3b		cann:107842608						Helix-turn-helix clan [CL0123]; Putative abortive phage resistance protein AbiGi, antitoxin [PF10899.8]; Alcohol dehydrogenase transcription factor Myb/SANT-like [PF10545.9]; Myb-like DNA-binding domain [PF00249.31]; Myb/SANT-like DNA-binding domain [PF13837.6]; Myb-like DNA-binding domain [PF13921.6]		[CC] nucleus [GO:0005634]; [MF] DNA-binding transcription factor activity [GO:0003700]; [MF] sequence-specific DNA binding [GO:0043565]		AT2G38250	2.75e-69	55.678				2.28284	5.09992
									LOC107866338	XM_016712442.1	XP_016567928.1	ethylene-responsive transcription factor 1B-like		cann:107866338	MAPK signaling pathway - plant [cann04016]; Plant hormone signal transduction [cann04075]					MBD-like DNA-binding domain [CL0081]; AP2 domain [PF00847.20]		[CC] nucleus [GO:0005634]; [MF] DNA binding [GO:0003677]; [MF] DNA-binding transcription factor activity [GO:0003700]		AT3G23240	6.99e-70	57.754				3.43864
									LOC107879695	XM_016726661.1	XP_016582147.1	WRKY transcription factor 18-like		cann:107879695						WRKY-GCM1 superfamily [CL0274]; DASH complex subunit Dad4 [PF08650.10]; Protein of unknown function (DUF1043) [PF06295.12]; WRKY DNA -binding domain [PF03106.15]		[CC] nucleus [GO:0005634]; [MF] DNA-binding transcription factor activity [GO:0003700]; [MF] sequence-specific DNA binding [GO:0043565]		AT1G80840	2.3e-60	43.841				3.65391	5.15207
									LOC107842605	XM_016686544.1	XP_016542030.1	probable WRKY transcription factor 26		cann:107842605	MAPK signaling pathway - plant [cann04016]; Plant-pathogen interaction [cann04626]					WRKY-GCM1 superfamily [CL0274]; WRKY DNA -binding domain [PF03106.15]		[CC] nucleus [GO:0005634]; [MF] DNA-binding transcription factor activity [GO:0003700]; [MF] sequence-specific DNA binding [GO:0043565]		AT2G38470	6.96e-125	47.059				6.56074	4.97675
									LOC107879653	XM_016726643.1	XP_016582129.1	probable WRKY transcription factor 50		cann:107879653						WRKY-GCM1 superfamily [CL0274]; FAR1 DNA-binding domain [PF03101.15]; WRKY DNA -binding domain [PF03106.15]		[BP] defense response to fungus [GO:0050832]; [BP] jasmonic acid mediated signaling pathway [GO:0009867]; [CC] nucleus [GO:0005634]; [MF] DNA-binding transcription factor activity [GO:0003700]; [MF] sequence-specific DNA binding [GO:0043565]		AT5G64810	3.91e-40	45.882				2.56699	4.48351
									LOC107851739	XM_016696826.1	XP_016552312.1	probable WRKY transcription factor 53		cann:107851739						WRKY-GCM1 superfamily [CL0274]; WRKY DNA -binding domain [PF03106.15]		[CC] nucleus [GO:0005634]; [MF] DNA-binding transcription factor activity [GO:0003700]; [MF] sequence-specific DNA binding [GO:0043565]		AT4G11070	3.17e-66	39.51				3.12919	5.1698
									LOC107849967	XM_016694471.1	XP_016549957.1	ethylene-responsive transcription factor 1B-like		cann:107849967	MAPK signaling pathway - plant [cann04016]; Plant hormone signal transduction [cann04075]					MBD-like DNA-binding domain [CL0081]; AP2 domain [PF00847.20]		[CC] nucleus [GO:0005634]; [MF] DNA binding [GO:0003677]; [MF] DNA-binding transcription factor activity [GO:0003700]		AT3G23240	1.07e-58	51.648				4.11892
									LOC107860298	XM_016705606.1	XP_016561092.1	heat shock factor protein HSF24		cann:107860298						FtsL-like superfamily [CL0225]; Helix-turn-helix clan [CL0123]; Major outer membrane lipoprotein zipper superfamily [CL0590]; bZIP-like leucine zipper [CL0018]; bZIP transcription factor [PF00170.21]; Geminin [PF07412.12]; Homeobox associated leucine zipper [PF02183.18]; HSF-type DNA-binding [PF00447.17]; Lipoprotein leucine-zipper [PF04728.13]; PDZ domain of MCC-2 bdg protein for Usher syndrome …		[CC] nucleus [GO:0005634]; [MF] DNA-binding transcription factor activity [GO:0003700]; [MF] sequence-specific DNA binding [GO:0043565]		AT4G36990	4.34e-90	53.896		2.03802		2.90067	5.71341		1.71463
									LOC107872867	XM_016719517.1	XP_016575003.1	probable WRKY transcription factor 25		cann:107872867	MAPK signaling pathway - plant [cann04016]; Plant-pathogen interaction [cann04626]					WRKY-GCM1 superfamily [CL0274]; MuDR family transposase [PF03108.15]; WRKY DNA -binding domain [PF03106.15]		[CC] nucleus [GO:0005634]; [MF] DNA-binding transcription factor activity [GO:0003700]; [MF] sequence-specific DNA binding [GO:0043565]		AT2G38470	9.49e-122	49.419			-1.05688	2.45487	3.61801		1.34594
									LOC107847951	XM_016692568.1	XP_016548054.1	AP2/ERF and B3 domain-containing transcription factor RAV1		cann:107847951						DNA-binding pseudo-barrel domain [CL0405]; MBD-like DNA-binding domain [CL0081]; Transthyretin superfamily [CL0287]; AP2 domain [PF00847.20]; B3 DNA binding domain [PF02362.21]; Domain of unknown function (DUF313) [PF03754.13]; Ribosomal protein S8 [PF00410.19]; Type VI secretion lipoprotein, VasD, EvfM, TssJ, VC_A0113 [PF12790.7]		[CC] nucleus [GO:0005634]; [MF] DNA binding [GO:0003677]; [MF] DNA-binding transcription factor activity [GO:0003700]		AT1G25560	3.11e-142	56.858				1.53853
									LOC107870958	XM_016717675.1	XP_016573161.1	ethylene-responsive transcription factor 1B-like		cann:107870958	MAPK signaling pathway - plant [cann04016]; Plant hormone signal transduction [cann04075]					ClpP/Crotonase superfamily [CL0127]; MBD-like DNA-binding domain [CL0081]; AP2 domain [PF00847.20]; Calcium signal-modulating cyclophilin ligand [PF14963.6]; Eukaryotic protein of unknown function (DUF1764) [PF08576.10]; Peptidase family S49 N-terminal [PF08496.10]		[CC] nucleus [GO:0005634]; [MF] DNA binding [GO:0003677]; [MF] DNA-binding transcription factor activity [GO:0003700]				0				3.07953	4.61749
									LOC107865545	XM_016711793.1	XP_016567279.1	heat stress transcription factor B-2b		cann:107865545						FtsL-like superfamily [CL0225]; Helix-turn-helix clan [CL0123]; Thiolase-like Superfamily [CL0046]; Septum formation initiator [PF04977.15]; Homeobox associated leucine zipper [PF02183.18]; HSF-type DNA-binding [PF00447.17]; Nuclear receptor-binding factor 2, autophagy regulator [PF08961.10]; Novel toxin 16 [PF15523.6]; Narbonolide/10-deoxymethynolide synthase PikA4 N-terminal domain [PF18605.1];…		[CC] nucleus [GO:0005634]; [MF] DNA-binding transcription factor activity [GO:0003700]; [MF] sequence-specific DNA binding [GO:0043565]		AT4G11660	1.19e-104	51.807				1.77894	2.19321
									LOC107844009	XM_016688476.1	XP_016543962.1	transcription factor-like protein DPB, transcript variant X2		cann:107844009						Helix-turn-helix clan [CL0123]; Leucine-rich repeats of kinetochore protein Cenp-F/LEK1 [PF10473.9]; Transcription factor DP [PF08781.10]; E2F/DP family winged-helix DNA-binding domain [PF02319.20]		[BP] DNA endoreduplication [GO:0042023]; [BP] regulation of cell cycle [GO:0051726]; [CC] cytoplasm [GO:0005737]; [CC] nucleus [GO:0005634]; [CC] transcription factor complex [GO:0005667]; [MF] DNA binding [GO:0003677]; [MF] DNA-binding transcription factor activity [GO:0003700]; [MF] protein heterodimerization activity [GO:0046982]		AT5G03415	3.15e-155	65.565				2.10382
									LOC107861505	XM_016706845.1	XP_016562331.1	probable WRKY transcription factor 43		cann:107861505						WRKY-GCM1 superfamily [CL0274]; Rotavirus VP3 protein [PF06929.11]; WRKY DNA -binding domain [PF03106.15]		[CC] nucleus [GO:0005634]; [MF] DNA-binding transcription factor activity [GO:0003700]; [MF] sequence-specific DNA binding [GO:0043565]		AT5G13080	5.42e-51	78.022				7.16773	9.306
									LOC107866959	XM_016713025.1	XP_016568511.1	bZIP transcription factor 53-like		cann:107866959						Endosomal sorting complex assembly domain [CL0596]; bZIP-like leucine zipper [CL0018]; Apg6 coiled-coil region [PF17675.1]; 6-carboxyhexanoate--CoA ligase [PF03744.13]; bZIP transcription factor [PF00170.21]; Basic region leucine zipper [PF07716.15]; bZIP Maf transcription factor [PF03131.17]; DASH complex subunit Hsk3 like [PF08227.11]; Protein of unknown function (DUF2968) [PF11180.8]; Domain o…		[MF] DNA-binding transcription factor activity [GO:0003700]		AT1G75390	4.87e-49	50.299				2.20855	2.28263
									LOC107878458	XM_016725453.1	XP_016580939.1	heat stress transcription factor A-4c-like		cann:107878458						Helix-turn-helix clan [CL0123]; Allexivirus 40kDa protein [PF05549.11]; Protein of unknown function (DUF3450) [PF11932.8]; HSF-type DNA-binding [PF00447.17]		[CC] nucleus [GO:0005634]; [MF] DNA-binding transcription factor activity [GO:0003700]; [MF] sequence-specific DNA binding [GO:0043565]				0				2.58845
									LOC107874321	XM_016721143.1	XP_016576629.1	ETHYLENE INSENSITIVE 3-like 3 protein, transcript variant X1		cann:107874321	MAPK signaling pathway - plant [cann04016]; Plant hormone signal transduction [cann04075]					Phage fibre superfamily [CL0606]; Protein of unknown function (DUF2841) [PF11001.8]; Ethylene insensitive 3 [PF04873.13]; Catalytic domain of bacteriophage endosialidase [PF12219.8]		[CC] nucleus [GO:0005634]; [MF] DNA-binding transcription factor activity [GO:0003700]				0				1.92188
									LOC107858557	XM_016703286.1	XP_016558772.1	ethylene-responsive transcription factor ERF113-like		cann:107858557						MBD-like DNA-binding domain [CL0081]; AP2 domain [PF00847.20]		[BP] cellular response to freezing [GO:0071497]; [BP] glucosinolate metabolic process [GO:0019760]; [BP] positive regulation of transcription, DNA-templated [GO:0045893]; [BP] response to abscisic acid [GO:0009737]; [BP] response to ethylene [GO:0009723]; [BP] response to jasmonic acid [GO:0009753]; [BP] response to salicylic acid [GO:0009751]; [BP] response to salt stress [GO:0009651]; [BP] resp…		AT5G13330	5.15e-40	54.545				2.09916	2.22298
	[MF] hydrolase activity [GO:0016787]	0.000132	0.00285	30	531	414	15220		LOC107863097	XM_016708867.1	XP_016564353.1	putative aminoacrylate hydrolase RutD		cann:107863097						Alpha/Beta hydrolase fold [CL0028]; alpha/beta hydrolase fold [PF00561.20]; Alpha/beta hydrolase family [PF12697.7]; Serine aminopeptidase, S33 [PF12146.8]; Ndr family [PF03096.14]; Thioesterase domain [PF00975.20]		[CC] integral component of membrane [GO:0016021]; [MF] hydrolase activity [GO:0016787]		AT5G53050	5.87e-175	66.08				1.52177	2.6979
									LOC107860321	XM_016705637.1	XP_016561123.1	patatin-like protein 3		cann:107860321						Patatin/FabD/lysophospholipase-like superfamily [CL0323]; Patatin-like phospholipase [PF01734.22]		[BP] lipid catabolic process [GO:0016042]; [MF] hydrolase activity [GO:0016787]				0				5.59888	7.97541
									LOC107867571	XM_016713862.1	XP_016569348.1	probable carboxylesterase 120		cann:107867571						Alpha/Beta hydrolase fold [CL0028]; alpha/beta hydrolase fold [PF00561.20]; alpha/beta hydrolase fold [PF07859.13]; Carboxylesterase family [PF00135.28]; Serine aminopeptidase, S33 [PF12146.8]; Steryl acetyl hydrolase [PF10340.9]		[MF] hydrolase activity [GO:0016787]				0				9.57419	11.5131
									LOC107843113	XM_016687291.1	XP_016542777.1	cell division cycle protein 48 homolog		cann:107843113	Protein processing in endoplasmic reticulum [cann04141]					AAA+ ATPase lid domain superfamily [CL0671]; Acetyl-decarboxylase like superfamily [CL0332]; Cdc48 domain 2-like [CL0402]; P-loop containing nucleoside triphosphate hydrolase superfamily [CL0023]; ATPase family associated with various cellular activities (AAA) [PF00004.29]; AAA domain [PF13086.6]; AAA domain [PF13173.6]; AAA ATPase domain [PF13191.6]; AAA domain [PF13207.6]; AAA domain [PF13238.6…		[BP] cell division [GO:0051301]; [MF] ATP binding [GO:0005524]; [MF] hydrolase activity [GO:0016787]				0				1.38283	3.43732					1.58666
									LOC107845850	XM_016690346.1	XP_016545832.1	probable carboxylesterase 11		cann:107845850						Alpha/Beta hydrolase fold [CL0028]; Glycosyl transferase clan GT-B [CL0113]; alpha/beta hydrolase fold [PF07859.13]; Alpha/beta hydrolase family [PF12697.7]; Carboxylesterase family [PF00135.28]; Protein of unknown function (DUF1205) [PF06722.12]		[MF] hydrolase activity [GO:0016787]				0				3.12631	2.93105
									LOC107875096	XM_016721735.1	XP_016577221.1	probable carboxylesterase 12, transcript variant X3		cann:107875096						Alpha/Beta hydrolase fold [CL0028]; alpha/beta hydrolase fold [PF07859.13]; Carboxylesterase family [PF00135.28]; Esterase PHB depolymerase [PF10503.9]; Steryl acetyl hydrolase [PF10340.9]		[MF] hydrolase activity [GO:0016787]				0				5.23232	6.80944
									LOC107870502	XM_016717057.1	XP_016572543.1	uncharacterized LOC107870502] [partial=5'] [exception=annotated by transcript or proteomic data		cann:107870502						Alpha/Beta hydrolase fold [CL0028]; Lipase 3 N-terminal region [PF03893.16]; Lipase (class 3) [PF01764.25]		[BP] lipid catabolic process [GO:0016042]; [MF] hydrolase activity [GO:0016787]		AT5G37710	0	65.011				3.50708	2.57587
									LOC107851852	XM_016696953.1	XP_016552439.1	uncharacterized LOC107851852		cann:107851852						Alpha/Beta hydrolase fold [CL0028]; alpha/beta hydrolase fold [PF00561.20]; Alpha/beta hydrolase family [PF12695.7]; Alpha/beta hydrolase family [PF12697.7]; Protein of unknown function (DUF2974) [PF11187.8]; Serine aminopeptidase, S33 [PF12146.8]; Lipase (class 3) [PF01764.25]		[BP] lipid metabolic process [GO:0006629]; [MF] hydrolase activity [GO:0016787]		AT5G42930	0	54.585				6.12711	7.55469
									LOC107874641	XM_016721403.1	XP_016576889.1	cytokinin riboside 5'-monophosphate phosphoribohydrolase LOG4-like		cann:107874641						SMF/DprA-LOG (SLOG) [CL0349]; SLOG cluster4 family [PF18306.1]; Possible lysine decarboxylase [PF03641.14]		[BP] cytokinin biosynthetic process [GO:0009691]; [MF] hydrolase activity [GO:0016787]				0				1.94507						1.97316
									LOC107865099	XM_016711450.1	XP_016566936.1	sugar phosphatase YfbT		cann:107865099	Riboflavin metabolism [cann00740]; Metabolic pathways [cann01100]; Biosynthesis of secondary metabolites [cann01110]	5-amino-6-(5-phospho-D-ribitylamino)uracil phosphatase; 5-amino-6-ribitylamino-2,4(1H,3H)-pyrimidinedione 5'-phosphate phosphatase [3.1.3.104]	5-amino-6-(5-phospho-D-ribitylamino)uracil phosphohydrolase [3.1.3.104]	5-amino-6-(5-phospho-D-ribitylamino)uracil + H2O = 5-amino-6-(D-ribitylamino)uracil + phosphate [RN:R07280]		HAD superfamily [CL0137]; Haloacid dehalogenase-like hydrolase [PF13419.6]; haloacid dehalogenase-like hydrolase [PF00702.26]; HAD-hyrolase-like [PF13242.6]		[MF] hydrolase activity [GO:0016787]		AT4G11570	1.35e-174	63.588				1.59915	2.13934
									LOC107875924	XM_016722828.1	XP_016578314.1	protein EDS1-like		cann:107875924	Plant-pathogen interaction [cann04626]					Alpha/Beta hydrolase fold [CL0028]; Helix-hairpin-helix superfamily [CL0198]; alpha/beta hydrolase fold [PF07859.13]; Alpha/beta hydrolase family [PF12697.7]; Protein of unknown function (DUF2974) [PF11187.8]; Putative serine esterase (DUF676) [PF05057.14]; Enhanced disease susceptibility 1 protein EP domain [PF18117.1]; Lipase (class 3) [PF01764.25]; Bacterial RNA polymerase, alpha chain C termi…		[BP] lipid metabolic process [GO:0006629]; [MF] hydrolase activity [GO:0016787]		AT3G48090	5.16e-153	41.903				1.65316	2.00873					1.70353
									LOC107856184	XM_016701177.1	XP_016556663.1	bifunctional riboflavin kinase/FMN phosphatase-like, transcript variant X3		cann:107856184	Riboflavin metabolism [cann00740]; Metabolic pathways [cann01100]; Biosynthesis of secondary metabolites [cann01110]	riboflavin kinase; flavokinase; FK; RFK [2.7.1.26]; FMN hydrolase; FMN phosphatase; AtcpFHy1 [3.1.3.102]	ATP:riboflavin 5'-phosphotransferase [2.7.1.26]; FMN phosphohydrolase [3.1.3.102]	ATP + riboflavin = ADP + FMN [RN:R00549]; FMN + H2O = riboflavin + phosphate [RN:R00548]		HAD superfamily [CL0137]; HAD superfamily, subfamily IIIB (Acid phosphatase) [PF03767.14]; haloacid dehalogenase-like hydrolase [PF12710.7]; Haloacid dehalogenase-like hydrolase [PF13419.6]; haloacid dehalogenase-like hydrolase [PF00702.26]; Haloacid dehalogenase-like hydrolase [PF13344.6]; HAD-hyrolase-like [PF13242.6]		[BP] riboflavin biosynthetic process [GO:0009231]; [MF] hydrolase activity [GO:0016787]; [MF] riboflavin kinase activity [GO:0008531]		AT4G21470	3.2e-90	43.213				3.75082	3.94348
									LOC107842524	XM_016686423.1	XP_016541909.1	probable aminopyrimidine aminohydrolase, mitochondrial		cann:107842524	Thiamine metabolism [cann00730]; Metabolic pathways [cann01100]	thiamine phosphate phosphatase [3.1.3.100]	thiamine phosphate phosphohydrolase [3.1.3.100]	thiamine phosphate + H2O = thiamine + phosphate [RN:R02135]		Heme oxygenase-like superfamily [CL0230]; TENA/THI-4/PQQC family [PF03070.16]		[MF] hydrolase activity [GO:0016787]				0				1.74541	2.69217
									LOC107879788	XM_016726737.1	XP_016582223.1	carboxylesterase 1-like		cann:107879788						Alpha/Beta hydrolase fold [CL0028]; Helix-turn-helix clan [CL0123]; alpha/beta hydrolase fold [PF07859.13]; Chlorophyllase enzyme [PF12740.7]; Carboxylesterase family [PF00135.28]; Serine aminopeptidase, S33 [PF12146.8]; LexA DNA binding domain [PF01726.16]; Steryl acetyl hydrolase [PF10340.9]		[MF] hydrolase activity [GO:0016787]		AT5G62180	1.67e-99	46.914			-1.95377	2.5302	6.0174		1.7886
									LOC107839479	XM_016682980.1	XP_016538466.1	guanine deaminase-like		cann:107839479						Cytidine deaminase-like (CDA) superfamily [CL0109]; APOBEC2 [PF18772.1]; APOBEC3 [PF18771.1]; Cytidine and deoxycytidylate deaminase zinc-binding region [PF00383.23]; Predicted transporter (DUF2162) [PF09930.9]; FAM24 family [PF15193.6]; MafB19-like deaminase [PF14437.6]; Novel AID APOBEC clade 2 [PF18782.1]; Secreted Novel AID/APOBEC-like Deaminase 4 [PF18750.1]		[MF] hydrolase activity [GO:0016787]; [MF] zinc ion binding [GO:0008270]		AT5G28050	3.74e-113	82.796				1.59144	2.90242
									LOC107849818	XM_016694374.1	XP_016549860.1	pectin acetylesterase 8-like, transcript variant X1		cann:107849818		[Wnt protein] O-palmitoleoyl-L-serine hydrolase; Notum [3.1.1.98]	[Wnt]-O-(9Z)-hexadec-9-enoyl-L-serine acylhydrolase [3.1.1.98]	[Wnt]-O-(9Z)-hexadec-9-enoyl-L-serine + H2O = [Wnt]-L-serine + (9Z)-hexadec-9-enoate [RN:R11202]		Alpha/Beta hydrolase fold [CL0028]; Pectinacetylesterase [PF03283.13]		[BP] cell wall organization [GO:0071555]; [CC] cell wall [GO:0005618]; [CC] extracellular region [GO:0005576]; [MF] hydrolase activity [GO:0016787]		AT4G19420	0	62.953				1.49435	1.5688
									LOC107841698	XM_016685546.1	XP_016541032.1	endo-1,3;1,4-beta-D-glucanase-like, transcript variant X1		cann:107841698	Metabolic pathways [cann01100]	carboxymethylenebutenolidase; maleylacetate enol-lactonase; dienelactone hydrolase; carboxymethylene butenolide hydrolase [3.1.1.45]	4-carboxymethylenebut-2-en-4-olide lactonohydrolase [3.1.1.45]	4-carboxymethylenebut-2-en-4-olide + H2O = 4-oxohex-2-enedioate [RN:R03893]		Alpha/Beta hydrolase fold [CL0028]; BAAT / Acyl-CoA thioester hydrolase C terminal [PF08840.11]; Dienelactone hydrolase family [PF01738.18]		[MF] hydrolase activity [GO:0016787]				0				3.12747
									LOC107875527	XM_016722277.1	XP_016577763.1	uncharacterized protein C24B11.05, transcript variant X1		cann:107875527						HAD superfamily [CL0137]; N-acetyltransferase like [CL0257]; Thiolase-like Superfamily [CL0046]; ESCO1/2 acetyl-transferase [PF13880.6]; Acid Phosphatase [PF12689.7]; 3-Oxoacyl-[acyl-carrier-protein (ACP)] synthase III C terminal [PF08541.10]; Haloacid dehalogenase-like hydrolase [PF13419.6]; haloacid dehalogenase-like hydrolase [PF00702.26]; HAD-hyrolase-like [PF13242.6]; Putative Phosphatase [P…		[MF] hydrolase activity [GO:0016787]		AT5G59480	1.79e-123	58.781			-1.09789	3.75355	6.15654
									LOC107839491	XM_016682997.1	XP_016538483.1	carboxylesterase 1-like		cann:107839491						Alpha/Beta hydrolase fold [CL0028]; alpha/beta hydrolase fold [PF07859.13]; Carboxylesterase family [PF00135.28]; Serine aminopeptidase, S33 [PF12146.8]; Steryl acetyl hydrolase [PF10340.9]		[MF] hydrolase activity [GO:0016787]		AT5G62180	4.63e-97	46.584				1.88061	2.65191
									LOC107853718	XM_016698700.1	XP_016554186.1	nudix hydrolase 2-like, transcript variant X2		cann:107853718						NUDIX superfamily [CL0261]; NUDIX domain [PF00293.28]; Nudix hydrolase domain [PF18290.1]		[MF] hydrolase activity [GO:0016787]		AT5G47650	4.93e-122	60.791				2.54345	2.79237
									LOC107842607	XM_016686547.1	XP_016542033.1	myosin-6-like		cann:107842607						EF-hand like superfamily [CL0220]; P-loop containing nucleoside triphosphate hydrolase superfamily [CL0023]; PEP carboxykinase-like superfamily [CL0374]; Src homology-3 domain [CL0010]; AAA ATPase domain [PF13191.6]; AAA domain [PF13238.6]; AAA domain [PF13401.6]; DIL domain [PF01843.19]; Uncharacterized protein conserved in archaea (DUF2120) [PF09893.9]; Protein of unknown function (DUF2894) [PF…		[BP] actin filament organization [GO:0007015]; [CC] myosin complex [GO:0016459]; [MF] actin binding [GO:0003779]; [MF] ATP binding [GO:0005524]; [MF] motor activity [GO:0003774]		AT5G43900	0	76.436				1.35143	1.1809
									LOC107845259	XM_016689480.1	XP_016544966.1	bifunctional epoxide hydrolase 2-like		cann:107845259						Alpha/Beta hydrolase fold [CL0028]; alpha/beta hydrolase fold [PF00561.20]; Alpha/beta hydrolase family [PF12697.7]; Chlorophyllase [PF07224.11]; Chlorophyllase enzyme [PF12740.7]; Serine aminopeptidase, S33 [PF12146.8]; Ndr family [PF03096.14]; Prolyl oligopeptidase family [PF00326.21]		[MF] hydrolase activity [GO:0016787]				0				2.62976	6.75707
									LOC107860082	XM_016705304.1	XP_016560790.1	protein NtpR		cann:107860082						Class-I Glutamine amidotransferase superfamily [CL0014]; Glutamine amidotransferase class-I [PF00117.28]; Peptidase C26 [PF07722.13]		[BP] glutamine metabolic process [GO:0006541]; [MF] hydrolase activity [GO:0016787]		AT5G38200	0	74.94		2.35703		3.39446
									LOC107871049	XM_016717842.1	XP_016573328.1	carboxylesterase 1-like		cann:107871049						Alpha/Beta hydrolase fold [CL0028]; alpha/beta hydrolase fold [PF07859.13]; Carboxylesterase family [PF00135.28]; Serine aminopeptidase, S33 [PF12146.8]; Steryl acetyl hydrolase [PF10340.9]		[MF] hydrolase activity [GO:0016787]		AT5G62180	4.21e-101	45.963				5.69777	6.44938
									LOC107840304	XM_016684126.1	XP_016539612.1	probable carboxylesterase 13		cann:107840304						Alpha/Beta hydrolase fold [CL0028]; alpha/beta hydrolase fold [PF07859.13]; Chlorophyllase enzyme [PF12740.7]; Carboxylesterase family [PF00135.28]; Steryl acetyl hydrolase [PF10340.9]		[MF] hydrolase activity [GO:0016787]				0				3.05737
									LOC107848221	XM_016692928.1	XP_016548414.1	IAA-amino acid hydrolase ILR1-like 4		cann:107848221						Peptidase clan MH/MC/MF [CL0035]; Peptidase dimerisation domain [PF07687.14]; Peptidase family M20/M25/M40 [PF01546.28]; Peptidase family M28 [PF04389.17]; Phage tail sheath protein beta-sandwich domain [PF17481.2]		[MF] hydrolase activity [GO:0016787]		AT1G51760	2.01e-165	56.391		1.82055		2.76832	5.50786		1.53098
									LOC107845379	XM_016689665.1	XP_016545151.1	nudix hydrolase 11-like		cann:107845379						NUDIX superfamily [CL0261]; Uncharacterized protein conserved in bacteria (DUF2066) [PF09839.9]; NUDIX domain [PF00293.28]		[MF] hydrolase activity [GO:0016787]		AT1G28960	4.1e-87	55.042				2.20646	3.20174
									LOC107859022	XM_016703875.1	XP_016559361.1	probable carboxylesterase 6		cann:107859022						Alpha/Beta hydrolase fold [CL0028]; alpha/beta hydrolase fold [PF07859.13]; Chlorophyllase enzyme [PF12740.7]; Carboxylesterase family [PF00135.28]; Dienelactone hydrolase family [PF01738.18]; Prolyl oligopeptidase family [PF00326.21]; Steryl acetyl hydrolase [PF10340.9]		[MF] hydrolase activity [GO:0016787]				0				5.12142	2.37002
									LOC107871417	XM_016718349.1	XP_016573835.1	isopentenyl-diphosphate Delta-isomerase I] [partial=5'] [exception=annotated by transcript or proteomic data		cann:107871417	Terpenoid backbone biosynthesis [cann00900]; Metabolic pathways [cann01100]; Biosynthesis of secondary metabolites [cann01110]	isopentenyl-diphosphate Delta-isomerase; isopentenylpyrophosphate Delta-isomerase; methylbutenylpyrophosphate isomerase; isopentenylpyrophosphate isomerase [5.3.3.2]	isopentenyl-diphosphate Delta3-Delta2-isomerase [5.3.3.2]	isopentenyl diphosphate = dimethylallyl diphosphate [RN:R01123]		NUDIX superfamily [CL0261]; NUDIX domain [PF00293.28]		[BP] isoprenoid biosynthetic process [GO:0008299]; [MF] hydrolase activity [GO:0016787]; [MF] isopentenyl-diphosphate delta-isomerase activity [GO:0004452]		AT3G02780	4.69e-156	90.351				3.09064	4.73824
									LOC107840951	XM_016684910.1	XP_016540396.1	uncharacterized LOC107840951		cann:107840951						Alpha/Beta hydrolase fold [CL0028]; BIR-like domains [CL0417]; Lipase (class 3) [PF01764.25]; PDDEXK-like family of unknown function [PF04720.12]; C3HC zinc finger-like [PF07967.13]		[BP] lipid metabolic process [GO:0006629]; [CC] integral component of membrane [GO:0016021]; [MF] hydrolase activity [GO:0016787]		AT1G02660	0	55.67				4.02473	4.90953
	[CC] extracellular region [GO:0005576]	0.000767	0.0132	18	283	414	15220		LOC107851279	XM_016696232.1	XP_016551718.1	L-ascorbate oxidase		cann:107851279						Multicopper oxidase-like domain [CL0026]; Multicopper oxidase [PF00394.22]; Multicopper oxidase [PF07731.14]; Multicopper oxidase [PF07732.15]		[CC] extracellular region [GO:0005576]; [MF] copper ion binding [GO:0005507]; [MF] oxidoreductase activity [GO:0016491]		AT4G39830	0	68.078				3.24973	3.53004
									LOC107854776	XM_016699779.1	XP_016555265.1	defensin-like protein 1		cann:107854776						Scorpion toxin-like knottin superfamily [CL0054]; Gamma-thionin family [PF00304.20]; Scorpion toxin-like domain [PF00537.18]		[BP] defense response [GO:0006952]; [CC] extracellular region [GO:0005576]		AT1G19610	9.06e-20	48.75				3.15001	4.93567
									LOC107840155	XM_016683907.1	XP_016539393.1	basic form of pathogenesis-related protein 1-like		cann:107840155	MAPK signaling pathway - plant [cann04016]; Plant hormone signal transduction [cann04075]; Plant-pathogen interaction [cann04626]					Cysteine-rich secretory proteins [CL0659]; Cysteine-rich secretory protein family [PF00188.26]		[CC] extracellular region [GO:0005576]		AT2G14580	9.88e-68	61.392				3.8028	5.50182
									LOC107874093	XM_016720974.1	XP_016576460.1	lignin-forming anionic peroxidase-like		cann:107874093	Phenylpropanoid biosynthesis [cann00940]; Metabolic pathways [cann01100]; Biosynthesis of secondary metabolites [cann01110]	peroxidase; lactoperoxidase; guaiacol peroxidase; plant peroxidase; Japanese radish peroxidase; horseradish peroxidase (HRP); soybean peroxidase (SBP); extensin peroxidase; heme peroxidase; oxyperoxidase; protoheme peroxidase; pyrocatechol peroxidase; scopoletin peroxidase; Coprinus cinereus peroxidase; Arthromyces ramosus peroxidase [1.11.1.7]	phenolic donor:hydrogen-peroxide oxidoreductase [1.11.1.7]	2 phenolic donor + H2O2 = 2 phenoxyl radical of the donor + 2 H2O [RN:R03532]		Heme-dependent peroxidases superfamily [CL0617]; Peroxidase [PF00141.23]; Photosystem I reaction centre subunit VI [PF03244.14]		[BP] hydrogen peroxide catabolic process [GO:0042744]; [BP] response to oxidative stress [GO:0006979]; [CC] extracellular region [GO:0005576]; [MF] heme binding [GO:0020037]; [MF] metal ion binding [GO:0046872]; [MF] peroxidase activity [GO:0004601]		AT5G06720	1.94e-143	62.422				1.40208	3.0189					-1.41172
									LOC107861638	XM_016706939.1	XP_016562425.1	pectinesterase/pectinesterase inhibitor U1		cann:107861638	Pentose and glucuronate interconversions [cann00040]; Metabolic pathways [cann01100]	pectinesterase; pectin demethoxylase; pectin methoxylase; pectin methylesterase; pectase; pectin methyl esterase; pectinoesterase [3.1.1.11]	pectin pectylhydrolase [3.1.1.11]	pectin + n H2O = n methanol + pectate [RN:R02362 R06250]		Pectate lyase-like beta helix [CL0268]; Pectinesterase [PF01095.19]; Plant invertase/pectin methylesterase inhibitor [PF04043.15]		[BP] cell wall modification [GO:0042545]; [BP] pectin catabolic process [GO:0045490]; [CC] cell wall [GO:0005618]; [CC] extracellular region [GO:0005576]; [CC] integral component of membrane [GO:0016021]; [MF] aspartyl esterase activity [GO:0045330]; [MF] enzyme inhibitor activity [GO:0004857]; [MF] pectinesterase activity [GO:0030599]		AT3G14310	0	71.138				2.35126						-1.06382
									LOC107860938	XM_016706372.1	XP_016561858.1	lignin-forming anionic peroxidase-like		cann:107860938	Phenylpropanoid biosynthesis [cann00940]; Metabolic pathways [cann01100]; Biosynthesis of secondary metabolites [cann01110]	peroxidase; lactoperoxidase; guaiacol peroxidase; plant peroxidase; Japanese radish peroxidase; horseradish peroxidase (HRP); soybean peroxidase (SBP); extensin peroxidase; heme peroxidase; oxyperoxidase; protoheme peroxidase; pyrocatechol peroxidase; scopoletin peroxidase; Coprinus cinereus peroxidase; Arthromyces ramosus peroxidase [1.11.1.7]	phenolic donor:hydrogen-peroxide oxidoreductase [1.11.1.7]	2 phenolic donor + H2O2 = 2 phenoxyl radical of the donor + 2 H2O [RN:R03532]		Heme-dependent peroxidases superfamily [CL0617]; Peroxidase [PF00141.23]		[BP] hydrogen peroxide catabolic process [GO:0042744]; [BP] response to oxidative stress [GO:0006979]; [CC] extracellular region [GO:0005576]; [MF] heme binding [GO:0020037]; [MF] metal ion binding [GO:0046872]; [MF] peroxidase activity [GO:0004601]		AT1G14550	7.44e-151	66.124				2.42624
									LOC107866094	XM_016712277.1	XP_016567763.1	lignin-forming anionic peroxidase-like		cann:107866094	Phenylpropanoid biosynthesis [cann00940]; Metabolic pathways [cann01100]; Biosynthesis of secondary metabolites [cann01110]	peroxidase; lactoperoxidase; guaiacol peroxidase; plant peroxidase; Japanese radish peroxidase; horseradish peroxidase (HRP); soybean peroxidase (SBP); extensin peroxidase; heme peroxidase; oxyperoxidase; protoheme peroxidase; pyrocatechol peroxidase; scopoletin peroxidase; Coprinus cinereus peroxidase; Arthromyces ramosus peroxidase [1.11.1.7]	phenolic donor:hydrogen-peroxide oxidoreductase [1.11.1.7]	2 phenolic donor + H2O2 = 2 phenoxyl radical of the donor + 2 H2O [RN:R03532]		Heme-dependent peroxidases superfamily [CL0617]; Vertebrate endogenous opioids neuropeptide [PF01160.18]; Peroxidase [PF00141.23]		[BP] hydrogen peroxide catabolic process [GO:0042744]; [BP] response to oxidative stress [GO:0006979]; [CC] extracellular region [GO:0005576]; [MF] heme binding [GO:0020037]; [MF] metal ion binding [GO:0046872]; [MF] peroxidase activity [GO:0004601]				0				3.56611	5.69006
									LOC107867619	XM_016713935.1	XP_016569421.1	peroxidase 12-like		cann:107867619	Phenylpropanoid biosynthesis [cann00940]; Metabolic pathways [cann01100]; Biosynthesis of secondary metabolites [cann01110]	peroxidase; lactoperoxidase; guaiacol peroxidase; plant peroxidase; Japanese radish peroxidase; horseradish peroxidase (HRP); soybean peroxidase (SBP); extensin peroxidase; heme peroxidase; oxyperoxidase; protoheme peroxidase; pyrocatechol peroxidase; scopoletin peroxidase; Coprinus cinereus peroxidase; Arthromyces ramosus peroxidase [1.11.1.7]	phenolic donor:hydrogen-peroxide oxidoreductase [1.11.1.7]	2 phenolic donor + H2O2 = 2 phenoxyl radical of the donor + 2 H2O [RN:R03532]		Heme-dependent peroxidases superfamily [CL0617]; Peroxidase [PF00141.23]		[BP] hydrogen peroxide catabolic process [GO:0042744]; [BP] response to oxidative stress [GO:0006979]; [CC] extracellular region [GO:0005576]; [MF] heme binding [GO:0020037]; [MF] metal ion binding [GO:0046872]; [MF] peroxidase activity [GO:0004601]		AT1G71695	1.77e-156	59.942				5.1063	7.10589
									LOC107847029	XM_016691280.1	XP_016546766.1	polygalacturonase At1g48100		cann:107847029	Pentose and glucuronate interconversions [cann00040]; Metabolic pathways [cann01100]	galacturonan 1,4-alpha-galacturonidase; exo-polygalacturonase; poly(galacturonate) hydrolase (ambiguous); exo-D-galacturonase; exo-D-galacturonanase; exopoly-D-galacturonase; poly(1,4-alpha-D-galacturonide) galacturonohydrolase (ambiguous); pgaA (gene name); pgaB (gene name); pgaC (gene name); pgaD (gene name); pgaE (gene name); pgaI (gene name); pgaII (gene name); poly[(1->4)-alpha-D-galacturoni…	poly[(1->4)-alpha-D-galacturonide] non-reducing-end galacturonohydrolase [3.2.1.67]	[(1->4)-alpha-D-galacturonide]n + H2O = [(1->4)-alpha-D-galacturonide]n-1 + D-galacturonate [RN:R04320 R06201]		Pectate lyase-like beta helix [CL0268]; 3H domain [PF02829.14]; Right handed beta helix region [PF13229.6]; N terminal extension of bacteriophage endosialidase [PF12218.8]; Glycosyl hydrolases family 28 [PF00295.17]; Periplasmic copper-binding protein (NosD) [PF05048.13]; Pectate lyase superfamily protein [PF12708.7]		[BP] carbohydrate metabolic process [GO:0005975]; [BP] cell wall organization [GO:0071555]; [CC] extracellular region [GO:0005576]; [MF] polygalacturonase activity [GO:0004650]		AT3G26610	0	59.426				3.99762
									LOC107853224	XM_016698230.1	XP_016553716.1	expansin-like B1, transcript variant X2		cann:107853224						Double Psi beta barrel glucanase [CL0199]; Ig-like fold superfamily (E-set) [CL0159]; Lytic transglycolase [PF03330.18]; Pollen allergen [PF01357.21]		[CC] extracellular region [GO:0005576]				0				3.42667	4.73513
									LOC107842907	XM_016686956.1	XP_016542442.1	pathogenesis-related leaf protein 6		cann:107842907	MAPK signaling pathway - plant [cann04016]; Plant hormone signal transduction [cann04075]; Plant-pathogen interaction [cann04626]					Cysteine-rich secretory proteins [CL0659]; Cysteine-rich secretory protein family [PF00188.26]		[CC] extracellular region [GO:0005576]				0				3.70601	4.98704					1.91584
									LOC107879924	XM_016726851.1	XP_016582337.1	basic form of pathogenesis-related protein 1-like		cann:107879924	MAPK signaling pathway - plant [cann04016]; Plant hormone signal transduction [cann04075]; Plant-pathogen interaction [cann04626]					Cysteine-rich secretory proteins [CL0659]; Cysteine-rich secretory protein family [PF00188.26]		[CC] extracellular region [GO:0005576]		AT3G19690	6.89e-65	57.237				3.72537
									LOC107866097	XM_016712281.1	XP_016567767.1	lignin-forming anionic peroxidase-like		cann:107866097	Phenylpropanoid biosynthesis [cann00940]; Metabolic pathways [cann01100]; Biosynthesis of secondary metabolites [cann01110]	peroxidase; lactoperoxidase; guaiacol peroxidase; plant peroxidase; Japanese radish peroxidase; horseradish peroxidase (HRP); soybean peroxidase (SBP); extensin peroxidase; heme peroxidase; oxyperoxidase; protoheme peroxidase; pyrocatechol peroxidase; scopoletin peroxidase; Coprinus cinereus peroxidase; Arthromyces ramosus peroxidase [1.11.1.7]	phenolic donor:hydrogen-peroxide oxidoreductase [1.11.1.7]	2 phenolic donor + H2O2 = 2 phenoxyl radical of the donor + 2 H2O [RN:R03532]		Heme-dependent peroxidases superfamily [CL0617]; Peroxidase [PF00141.23]		[BP] hydrogen peroxide catabolic process [GO:0042744]; [BP] response to oxidative stress [GO:0006979]; [CC] extracellular region [GO:0005576]; [MF] heme binding [GO:0020037]; [MF] metal ion binding [GO:0046872]; [MF] peroxidase activity [GO:0004601]				0				5.36491
									LOC107867617	XM_016713933.1	XP_016569419.1	peroxidase 12-like		cann:107867617	Phenylpropanoid biosynthesis [cann00940]; Metabolic pathways [cann01100]; Biosynthesis of secondary metabolites [cann01110]	peroxidase; lactoperoxidase; guaiacol peroxidase; plant peroxidase; Japanese radish peroxidase; horseradish peroxidase (HRP); soybean peroxidase (SBP); extensin peroxidase; heme peroxidase; oxyperoxidase; protoheme peroxidase; pyrocatechol peroxidase; scopoletin peroxidase; Coprinus cinereus peroxidase; Arthromyces ramosus peroxidase [1.11.1.7]	phenolic donor:hydrogen-peroxide oxidoreductase [1.11.1.7]	2 phenolic donor + H2O2 = 2 phenoxyl radical of the donor + 2 H2O [RN:R03532]		Heme-dependent peroxidases superfamily [CL0617]; Peroxidase [PF00141.23]		[BP] hydrogen peroxide catabolic process [GO:0042744]; [BP] response to oxidative stress [GO:0006979]; [CC] extracellular region [GO:0005576]; [MF] heme binding [GO:0020037]; [MF] metal ion binding [GO:0046872]; [MF] peroxidase activity [GO:0004601]		AT1G71695	3.14e-164	64.307				1.19311
									LOC107839102	XM_016682461.1	XP_016537947.1	metalloendoproteinase 5-MMP-like		cann:107839102						PGBD superfamily [CL0244]; Peptidase clan MA [CL0126]; Astacin (Peptidase family M12A) [PF01400.24]; Met-zincin [PF16313.5]; Putative peptidase family [PF12044.8]; Matrixin [PF00413.24]; Peptidase family M54 [PF07998.11]; Dual-action HEIGH metallo-peptidase [PF12388.8]; Peptidase M66 [PF10462.9]; Putative peptidoglycan binding domain [PF01471.18]; Metallo-peptidase family M12B Reprolysin-like [PF…		[CC] extracellular matrix [GO:0031012]; [MF] metalloendopeptidase activity [GO:0004222]; [MF] zinc ion binding [GO:0008270]		AT1G24140	7.81e-146	54.731				3.32197	3.77621
									LOC107849818	XM_016694374.1	XP_016549860.1	pectin acetylesterase 8-like, transcript variant X1		cann:107849818		[Wnt protein] O-palmitoleoyl-L-serine hydrolase; Notum [3.1.1.98]	[Wnt]-O-(9Z)-hexadec-9-enoyl-L-serine acylhydrolase [3.1.1.98]	[Wnt]-O-(9Z)-hexadec-9-enoyl-L-serine + H2O = [Wnt]-L-serine + (9Z)-hexadec-9-enoate [RN:R11202]		Alpha/Beta hydrolase fold [CL0028]; Pectinacetylesterase [PF03283.13]		[BP] cell wall organization [GO:0071555]; [CC] cell wall [GO:0005618]; [CC] extracellular region [GO:0005576]; [MF] hydrolase activity [GO:0016787]		AT4G19420	0	62.953				1.49435	1.5688
									LOC107840027	XM_016683726.1	XP_016539212.1	peroxidase N1-like		cann:107840027	Phenylpropanoid biosynthesis [cann00940]; Metabolic pathways [cann01100]; Biosynthesis of secondary metabolites [cann01110]	peroxidase; lactoperoxidase; guaiacol peroxidase; plant peroxidase; Japanese radish peroxidase; horseradish peroxidase (HRP); soybean peroxidase (SBP); extensin peroxidase; heme peroxidase; oxyperoxidase; protoheme peroxidase; pyrocatechol peroxidase; scopoletin peroxidase; Coprinus cinereus peroxidase; Arthromyces ramosus peroxidase [1.11.1.7]	phenolic donor:hydrogen-peroxide oxidoreductase [1.11.1.7]	2 phenolic donor + H2O2 = 2 phenoxyl radical of the donor + 2 H2O [RN:R03532]		Heme-dependent peroxidases superfamily [CL0617]; Peroxidase [PF00141.23]		[BP] hydrogen peroxide catabolic process [GO:0042744]; [BP] response to oxidative stress [GO:0006979]; [CC] extracellular region [GO:0005576]; [MF] heme binding [GO:0020037]; [MF] metal ion binding [GO:0046872]; [MF] peroxidase activity [GO:0004601]		AT2G41480	1.39e-144	60.748				2.74494	4.69244
									LOC107868458	XM_016715155.1	XP_016570641.1	expansin-like B1		cann:107868458						Double Psi beta barrel glucanase [CL0199]; Ig-like fold superfamily (E-set) [CL0159]; Lytic transglycolase [PF03330.18]; Pollen allergen [PF01357.21]		[BP] sexual reproduction [GO:0019953]; [CC] extracellular region [GO:0005576]		AT4G17030	3.65e-94	53.175				2.97121	3.69947				1.34262
	[MF] signaling receptor activity [GO:0038023]	0.000969	0.0139	4	17	414	15220		LOC107864568	XM_016710983.1	XP_016566469.1	pathogenesis-related protein STH-21-like		cann:107864568						Bet V 1 like [CL0209]; Pathogenesis-related protein Bet v I family [PF00407.19]		[BP] abscisic acid-activated signaling pathway [GO:0009738]; [BP] defense response [GO:0006952]; [MF] abscisic acid binding [GO:0010427]; [MF] protein phosphatase inhibitor activity [GO:0004864]; [MF] signaling receptor activity [GO:0038023]				0				6.2961	9.21906				1.57666
									LOC107866596	XM_016712626.1	XP_016568112.1	pathogenesis-related protein STH-21-like		cann:107866596						Bet V 1 like [CL0209]; Profilin-like superfamily [CL0431]; Pathogenesis-related protein Bet v I family [PF00407.19]; Profilin [PF00235.19]		[BP] abscisic acid-activated signaling pathway [GO:0009738]; [BP] defense response [GO:0006952]; [MF] abscisic acid binding [GO:0010427]; [MF] protein phosphatase inhibitor activity [GO:0004864]; [MF] signaling receptor activity [GO:0038023]				0				3.7831	4.97135
									LOC107853163	XM_016698168.1	XP_016553654.1	pathogenesis-related protein STH-2-like		cann:107853163						Bet V 1 like [CL0209]; Pathogenesis-related protein Bet v I family [PF00407.19]		[BP] abscisic acid-activated signaling pathway [GO:0009738]; [BP] defense response [GO:0006952]; [MF] abscisic acid binding [GO:0010427]; [MF] protein phosphatase inhibitor activity [GO:0004864]; [MF] signaling receptor activity [GO:0038023]				0				7.18235	6.0081
									LOC107872299	XM_016719054.1	XP_016574540.1	pathogenesis-related protein STH-2-like		cann:107872299						Bet V 1 like [CL0209]; Pathogenesis-related protein Bet v I family [PF00407.19]		[BP] abscisic acid-activated signaling pathway [GO:0009738]; [BP] defense response [GO:0006952]; [MF] abscisic acid binding [GO:0010427]; [MF] protein phosphatase inhibitor activity [GO:0004864]; [MF] signaling receptor activity [GO:0038023]				0				5.52428
	[BP] lipid metabolic process [GO:0006629]	0.00131	0.0161	13	180	414	15220		LOC107851215	XM_016696154.1	XP_016551640.1	delta(12)-acyl-lipid-desaturase-like		cann:107851215	Biosynthesis of unsaturated fatty acids [cann01040]; Metabolic pathways [cann01100]; Fatty acid metabolism [cann01212]	acyl-lipid omega-6 desaturase (cytochrome b5); oleate desaturase (ambiguous); linoleate synthase (ambiguous); oleoyl-CoA desaturase (incorrect); oleoylphosphatidylcholine desaturase (ambiguous); phosphatidylcholine desaturase (ambiguous); n-6 desaturase (ambiguous); FAD2 (gene name) [1.14.19.22]; acyl-CoA (9+3)-desaturase; oleoyl-CoA 12-desaturase; Delta12 fatty acid desaturase; Delta12(omega6)-d…	1-acyl-2-oleoyl-sn-glycero-3-phosphocholine,ferrocytochrome-b5:oxygen oxidoreductase (12,13 cis-dehydrogenating) [1.14.19.22]; acyl-CoA,ferrocytochrome b5:oxygen oxidoreductase (12,13 cis-dehydrogenating) [1.14.19.6]	an oleoyl-[glycerolipid] + 2 ferrocytochrome b5 + O2 + 2 H+ = a linoleoyl-[glycerolipid] + 2 ferricytochrome b5 + 2 H2OSubstrate oleoyl-[glycerolipid]; ferrocytochrome b5 ; (1) oleoyl-CoA + 2 ferrocytochrome b5 + O2 + 2 H+ = linoleoyl-CoA + 2 ferricytochrome b5 + 2 H2O [RN:R11043]; (2) palmitoleoyl-CoA + 2 ferrocytochrome b5 + O2 + 2 H+ = (9Z,12Z)-hexadeca-9,12-dienoyl-CoA + 2 ferricytochrome b5 …		Domain of unknown function (DUF3474) [PF11960.8]; Fatty acid desaturase [PF00487.24]		[BP] lipid metabolic process [GO:0006629]; [CC] integral component of membrane [GO:0016021]; [MF] oxidoreductase activity, acting on paired donors, with oxidation of a pair of donors resulting in the reduction of molecular oxygen to two molecules of water [GO:0016717]				0				5.79023	6.78559
									LOC107851251	XM_016696201.1	XP_016551687.1	delta(12)-acyl-lipid-desaturase-like		cann:107851256	Biosynthesis of unsaturated fatty acids [cann01040]; Metabolic pathways [cann01100]; Fatty acid metabolism [cann01212]	acyl-lipid omega-6 desaturase (cytochrome b5); oleate desaturase (ambiguous); linoleate synthase (ambiguous); oleoyl-CoA desaturase (incorrect); oleoylphosphatidylcholine desaturase (ambiguous); phosphatidylcholine desaturase (ambiguous); n-6 desaturase (ambiguous); FAD2 (gene name) [1.14.19.22]; acyl-CoA (9+3)-desaturase; oleoyl-CoA 12-desaturase; Delta12 fatty acid desaturase; Delta12(omega6)-d…	1-acyl-2-oleoyl-sn-glycero-3-phosphocholine,ferrocytochrome-b5:oxygen oxidoreductase (12,13 cis-dehydrogenating) [1.14.19.22]; acyl-CoA,ferrocytochrome b5:oxygen oxidoreductase (12,13 cis-dehydrogenating) [1.14.19.6]	an oleoyl-[glycerolipid] + 2 ferrocytochrome b5 + O2 + 2 H+ = a linoleoyl-[glycerolipid] + 2 ferricytochrome b5 + 2 H2OSubstrate oleoyl-[glycerolipid]; ferrocytochrome b5 ; (1) oleoyl-CoA + 2 ferrocytochrome b5 + O2 + 2 H+ = linoleoyl-CoA + 2 ferricytochrome b5 + 2 H2O [RN:R11043]; (2) palmitoleoyl-CoA + 2 ferrocytochrome b5 + O2 + 2 H+ = (9Z,12Z)-hexadeca-9,12-dienoyl-CoA + 2 ferricytochrome b5 …		Domain of unknown function (DUF3474) [PF11960.8]; Fatty acid desaturase [PF00487.24]		[BP] lipid metabolic process [GO:0006629]; [CC] integral component of membrane [GO:0016021]; [MF] oxidoreductase activity, acting on paired donors, with oxidation of a pair of donors resulting in the reduction of molecular oxygen to two molecules of water [GO:0016717]		AT3G12120	0	64.491				6.6659	9.93435					1.63238
									LOC107851434	XM_016696442.1	XP_016551928.1	delta(12)-acyl-lipid-desaturase-like		cann:107851434	Biosynthesis of unsaturated fatty acids [cann01040]; Metabolic pathways [cann01100]; Fatty acid metabolism [cann01212]	acyl-lipid omega-6 desaturase (cytochrome b5); oleate desaturase (ambiguous); linoleate synthase (ambiguous); oleoyl-CoA desaturase (incorrect); oleoylphosphatidylcholine desaturase (ambiguous); phosphatidylcholine desaturase (ambiguous); n-6 desaturase (ambiguous); FAD2 (gene name) [1.14.19.22]; acyl-CoA (9+3)-desaturase; oleoyl-CoA 12-desaturase; Delta12 fatty acid desaturase; Delta12(omega6)-d…	1-acyl-2-oleoyl-sn-glycero-3-phosphocholine,ferrocytochrome-b5:oxygen oxidoreductase (12,13 cis-dehydrogenating) [1.14.19.22]; acyl-CoA,ferrocytochrome b5:oxygen oxidoreductase (12,13 cis-dehydrogenating) [1.14.19.6]	an oleoyl-[glycerolipid] + 2 ferrocytochrome b5 + O2 + 2 H+ = a linoleoyl-[glycerolipid] + 2 ferricytochrome b5 + 2 H2OSubstrate oleoyl-[glycerolipid]; ferrocytochrome b5 ; (1) oleoyl-CoA + 2 ferrocytochrome b5 + O2 + 2 H+ = linoleoyl-CoA + 2 ferricytochrome b5 + 2 H2O [RN:R11043]; (2) palmitoleoyl-CoA + 2 ferrocytochrome b5 + O2 + 2 H+ = (9Z,12Z)-hexadeca-9,12-dienoyl-CoA + 2 ferricytochrome b5 …		Protein of unknown function (DUF3341) [PF11821.8]; Domain of unknown function (DUF3474) [PF11960.8]; Fatty acid desaturase [PF00487.24]; Family of unknown function [PF17412.2]		[BP] lipid metabolic process [GO:0006629]; [MF] oxidoreductase activity, acting on paired donors, with oxidation of a pair of donors resulting in the reduction of molecular oxygen to two molecules of water [GO:0016717]				0				8.86914	10.5737
									LOC107843168	XM_016687367.1	XP_016542853.1	delta(12)-fatty-acid desaturase FAD2-like		cann:107843168	Biosynthesis of unsaturated fatty acids [cann01040]; Metabolic pathways [cann01100]; Fatty acid metabolism [cann01212]	acyl-lipid omega-6 desaturase (cytochrome b5); oleate desaturase (ambiguous); linoleate synthase (ambiguous); oleoyl-CoA desaturase (incorrect); oleoylphosphatidylcholine desaturase (ambiguous); phosphatidylcholine desaturase (ambiguous); n-6 desaturase (ambiguous); FAD2 (gene name) [1.14.19.22]; acyl-CoA (9+3)-desaturase; oleoyl-CoA 12-desaturase; Delta12 fatty acid desaturase; Delta12(omega6)-d…	1-acyl-2-oleoyl-sn-glycero-3-phosphocholine,ferrocytochrome-b5:oxygen oxidoreductase (12,13 cis-dehydrogenating) [1.14.19.22]; acyl-CoA,ferrocytochrome b5:oxygen oxidoreductase (12,13 cis-dehydrogenating) [1.14.19.6]	an oleoyl-[glycerolipid] + 2 ferrocytochrome b5 + O2 + 2 H+ = a linoleoyl-[glycerolipid] + 2 ferricytochrome b5 + 2 H2OSubstrate oleoyl-[glycerolipid]; ferrocytochrome b5 ; (1) oleoyl-CoA + 2 ferrocytochrome b5 + O2 + 2 H+ = linoleoyl-CoA + 2 ferricytochrome b5 + 2 H2O [RN:R11043]; (2) palmitoleoyl-CoA + 2 ferrocytochrome b5 + O2 + 2 H+ = (9Z,12Z)-hexadeca-9,12-dienoyl-CoA + 2 ferricytochrome b5 …		Domain of unknown function (DUF3474) [PF11960.8]; Fatty acid desaturase [PF00487.24]		[BP] lipid metabolic process [GO:0006629]; [CC] integral component of membrane [GO:0016021]				0			-1.35569	4.06183	6.26442
									LOC107861698	XM_016707015.1	XP_016562501.1	phospholipid:diacylglycerol acyltransferase 1-like		cann:107861698	Glycerolipid metabolism [cann00561]; Metabolic pathways [cann01100]	phospholipid:diacylglycerol acyltransferase; PDAT [2.3.1.158]	phospholipid:1,2-diacyl-sn-glycerol O-acyltransferase [2.3.1.158]	phospholipid + 1,2-diacyl-sn-glycerol = lysophospholipid + triacylglycerol [RN:R05333]		Alpha/Beta hydrolase fold [CL0028]; Lecithin:cholesterol acyltransferase [PF02450.15]; Serine hydrolase [PF06821.13]		[BP] lipid metabolic process [GO:0006629]; [CC] integral component of membrane [GO:0016021]; [MF] O-acyltransferase activity [GO:0008374]		AT5G13640	0	74.777				1.31789	1.16561
									LOC107860821	XM_016706313.1	XP_016561799.1	glycerophosphodiester phosphodiesterase GDPD1, chloroplastic-like		cann:107860821	Glycerophospholipid metabolism [cann00564]	glycerophosphodiester phosphodiesterase; gene hpd protein; glycerophosphoryl diester phosphodiesterase; IgD-binding protein D [3.1.4.46]	glycerophosphodiester glycerophosphohydrolase [3.1.4.46]	a glycerophosphodiester + H2O = an alcohol + sn-glycerol 3-phosphate [RN:R00857]		PLC-like phosphodiesterases [CL0384]; Glycerophosphoryl diester phosphodiesterase family [PF03009.17]		[BP] lipid metabolic process [GO:0006629]; [MF] phosphoric diester hydrolase activity [GO:0008081]		AT3G02040	2.6e-174	62.992			1.20454	4.56927	3.93558
									LOC107851852	XM_016696953.1	XP_016552439.1	uncharacterized LOC107851852		cann:107851852						Alpha/Beta hydrolase fold [CL0028]; alpha/beta hydrolase fold [PF00561.20]; Alpha/beta hydrolase family [PF12695.7]; Alpha/beta hydrolase family [PF12697.7]; Protein of unknown function (DUF2974) [PF11187.8]; Serine aminopeptidase, S33 [PF12146.8]; Lipase (class 3) [PF01764.25]		[BP] lipid metabolic process [GO:0006629]; [MF] hydrolase activity [GO:0016787]		AT5G42930	0	54.585				6.12711	7.55469
									LOC107875924	XM_016722828.1	XP_016578314.1	protein EDS1-like		cann:107875924	Plant-pathogen interaction [cann04626]					Alpha/Beta hydrolase fold [CL0028]; Helix-hairpin-helix superfamily [CL0198]; alpha/beta hydrolase fold [PF07859.13]; Alpha/beta hydrolase family [PF12697.7]; Protein of unknown function (DUF2974) [PF11187.8]; Putative serine esterase (DUF676) [PF05057.14]; Enhanced disease susceptibility 1 protein EP domain [PF18117.1]; Lipase (class 3) [PF01764.25]; Bacterial RNA polymerase, alpha chain C termi…		[BP] lipid metabolic process [GO:0006629]; [MF] hydrolase activity [GO:0016787]		AT3G48090	5.16e-153	41.903				1.65316	2.00873					1.70353
									LOC107850481	XM_016695018.1	XP_016550504.1	delta(12)-acyl-lipid-desaturase-like] [exception=unclassified transcription discrepancy		cann:107850481	Biosynthesis of unsaturated fatty acids [cann01040]; Metabolic pathways [cann01100]; Fatty acid metabolism [cann01212]	acyl-lipid omega-6 desaturase (cytochrome b5); oleate desaturase (ambiguous); linoleate synthase (ambiguous); oleoyl-CoA desaturase (incorrect); oleoylphosphatidylcholine desaturase (ambiguous); phosphatidylcholine desaturase (ambiguous); n-6 desaturase (ambiguous); FAD2 (gene name) [1.14.19.22]; acyl-CoA (9+3)-desaturase; oleoyl-CoA 12-desaturase; Delta12 fatty acid desaturase; Delta12(omega6)-d…	1-acyl-2-oleoyl-sn-glycero-3-phosphocholine,ferrocytochrome-b5:oxygen oxidoreductase (12,13 cis-dehydrogenating) [1.14.19.22]; acyl-CoA,ferrocytochrome b5:oxygen oxidoreductase (12,13 cis-dehydrogenating) [1.14.19.6]	an oleoyl-[glycerolipid] + 2 ferrocytochrome b5 + O2 + 2 H+ = a linoleoyl-[glycerolipid] + 2 ferricytochrome b5 + 2 H2OSubstrate oleoyl-[glycerolipid]; ferrocytochrome b5 ; (1) oleoyl-CoA + 2 ferrocytochrome b5 + O2 + 2 H+ = linoleoyl-CoA + 2 ferricytochrome b5 + 2 H2O [RN:R11043]; (2) palmitoleoyl-CoA + 2 ferrocytochrome b5 + O2 + 2 H+ = (9Z,12Z)-hexadeca-9,12-dienoyl-CoA + 2 ferricytochrome b5 …		Domain of unknown function (DUF3474) [PF11960.8]; Fatty acid desaturase [PF00487.24]		[BP] lipid metabolic process [GO:0006629]; [CC] integral component of membrane [GO:0016021]; [MF] oxidoreductase activity, acting on paired donors, with oxidation of a pair of donors resulting in the reduction of molecular oxygen to two molecules of water [GO:0016717]				0			-1.81821	6.47057	9.20455					2.08168
									LOC107851256	XM_016696205.1	XP_016551691.1	delta(12)-acyl-lipid-desaturase-like		cann:107851256	Biosynthesis of unsaturated fatty acids [cann01040]; Metabolic pathways [cann01100]; Fatty acid metabolism [cann01212]	acyl-lipid omega-6 desaturase (cytochrome b5); oleate desaturase (ambiguous); linoleate synthase (ambiguous); oleoyl-CoA desaturase (incorrect); oleoylphosphatidylcholine desaturase (ambiguous); phosphatidylcholine desaturase (ambiguous); n-6 desaturase (ambiguous); FAD2 (gene name) [1.14.19.22]; acyl-CoA (9+3)-desaturase; oleoyl-CoA 12-desaturase; Delta12 fatty acid desaturase; Delta12(omega6)-d…	1-acyl-2-oleoyl-sn-glycero-3-phosphocholine,ferrocytochrome-b5:oxygen oxidoreductase (12,13 cis-dehydrogenating) [1.14.19.22]; acyl-CoA,ferrocytochrome b5:oxygen oxidoreductase (12,13 cis-dehydrogenating) [1.14.19.6]	an oleoyl-[glycerolipid] + 2 ferrocytochrome b5 + O2 + 2 H+ = a linoleoyl-[glycerolipid] + 2 ferricytochrome b5 + 2 H2OSubstrate oleoyl-[glycerolipid]; ferrocytochrome b5 ; (1) oleoyl-CoA + 2 ferrocytochrome b5 + O2 + 2 H+ = linoleoyl-CoA + 2 ferricytochrome b5 + 2 H2O [RN:R11043]; (2) palmitoleoyl-CoA + 2 ferrocytochrome b5 + O2 + 2 H+ = (9Z,12Z)-hexadeca-9,12-dienoyl-CoA + 2 ferricytochrome b5 …		Domain of unknown function (DUF3474) [PF11960.8]; Fatty acid desaturase [PF00487.24]		[BP] lipid metabolic process [GO:0006629]; [CC] integral component of membrane [GO:0016021]; [MF] oxidoreductase activity, acting on paired donors, with oxidation of a pair of donors resulting in the reduction of molecular oxygen to two molecules of water [GO:0016717]				0				4.30694	7.24718
									LOC107851421	XM_016696421.1	XP_016551907.1	delta(12)-acyl-lipid-desaturase-like, transcript variant X1		cann:107851421	Biosynthesis of unsaturated fatty acids [cann01040]; Metabolic pathways [cann01100]; Fatty acid metabolism [cann01212]	acyl-lipid omega-6 desaturase (cytochrome b5); oleate desaturase (ambiguous); linoleate synthase (ambiguous); oleoyl-CoA desaturase (incorrect); oleoylphosphatidylcholine desaturase (ambiguous); phosphatidylcholine desaturase (ambiguous); n-6 desaturase (ambiguous); FAD2 (gene name) [1.14.19.22]; acyl-CoA (9+3)-desaturase; oleoyl-CoA 12-desaturase; Delta12 fatty acid desaturase; Delta12(omega6)-d…	1-acyl-2-oleoyl-sn-glycero-3-phosphocholine,ferrocytochrome-b5:oxygen oxidoreductase (12,13 cis-dehydrogenating) [1.14.19.22]; acyl-CoA,ferrocytochrome b5:oxygen oxidoreductase (12,13 cis-dehydrogenating) [1.14.19.6]	an oleoyl-[glycerolipid] + 2 ferrocytochrome b5 + O2 + 2 H+ = a linoleoyl-[glycerolipid] + 2 ferricytochrome b5 + 2 H2OSubstrate oleoyl-[glycerolipid]; ferrocytochrome b5 ; (1) oleoyl-CoA + 2 ferrocytochrome b5 + O2 + 2 H+ = linoleoyl-CoA + 2 ferricytochrome b5 + 2 H2O [RN:R11043]; (2) palmitoleoyl-CoA + 2 ferrocytochrome b5 + O2 + 2 H+ = (9Z,12Z)-hexadeca-9,12-dienoyl-CoA + 2 ferricytochrome b5 …		Domain of unknown function (DUF3474) [PF11960.8]; Protein of unknown function (DUF751) [PF05421.11]; Fatty acid desaturase [PF00487.24]		[BP] lipid metabolic process [GO:0006629]; [CC] integral component of membrane [GO:0016021]; [MF] oxidoreductase activity, acting on paired donors, with oxidation of a pair of donors resulting in the reduction of molecular oxygen to two molecules of water [GO:0016717]				0				6.59673	10.9229
									LOC107873633	XM_016720559.1	XP_016576045.1	delta(12)-acyl-lipid-desaturase-like, transcript variant X1		cann:107873633	Biosynthesis of unsaturated fatty acids [cann01040]; Metabolic pathways [cann01100]; Fatty acid metabolism [cann01212]	acyl-lipid omega-6 desaturase (cytochrome b5); oleate desaturase (ambiguous); linoleate synthase (ambiguous); oleoyl-CoA desaturase (incorrect); oleoylphosphatidylcholine desaturase (ambiguous); phosphatidylcholine desaturase (ambiguous); n-6 desaturase (ambiguous); FAD2 (gene name) [1.14.19.22]; acyl-CoA (9+3)-desaturase; oleoyl-CoA 12-desaturase; Delta12 fatty acid desaturase; Delta12(omega6)-d…	1-acyl-2-oleoyl-sn-glycero-3-phosphocholine,ferrocytochrome-b5:oxygen oxidoreductase (12,13 cis-dehydrogenating) [1.14.19.22]; acyl-CoA,ferrocytochrome b5:oxygen oxidoreductase (12,13 cis-dehydrogenating) [1.14.19.6]	an oleoyl-[glycerolipid] + 2 ferrocytochrome b5 + O2 + 2 H+ = a linoleoyl-[glycerolipid] + 2 ferricytochrome b5 + 2 H2OSubstrate oleoyl-[glycerolipid]; ferrocytochrome b5 ; (1) oleoyl-CoA + 2 ferrocytochrome b5 + O2 + 2 H+ = linoleoyl-CoA + 2 ferricytochrome b5 + 2 H2O [RN:R11043]; (2) palmitoleoyl-CoA + 2 ferrocytochrome b5 + O2 + 2 H+ = (9Z,12Z)-hexadeca-9,12-dienoyl-CoA + 2 ferricytochrome b5 …		APC superfamily [CL0062]; Amino acid permease [PF13520.6]; Domain of unknown function (DUF3474) [PF11960.8]; Fatty acid desaturase [PF00487.24]		[BP] lipid metabolic process [GO:0006629]; [MF] oxidoreductase activity, acting on paired donors, with oxidation of a pair of donors resulting in the reduction of molecular oxygen to two molecules of water [GO:0016717]		AT3G12120	0	73.177				1.68732	2.38935
									LOC107840951	XM_016684910.1	XP_016540396.1	uncharacterized LOC107840951		cann:107840951						Alpha/Beta hydrolase fold [CL0028]; BIR-like domains [CL0417]; Lipase (class 3) [PF01764.25]; PDDEXK-like family of unknown function [PF04720.12]; C3HC zinc finger-like [PF07967.13]		[BP] lipid metabolic process [GO:0006629]; [CC] integral component of membrane [GO:0016021]; [MF] hydrolase activity [GO:0016787]		AT1G02660	0	55.67				4.02473	4.90953
	[MF] carbohydrate binding [GO:0030246]	0.00151	0.0162	16	252	414	15220		LOC107878725	XM_016725821.1	XP_016581307.1	G-type lectin S-receptor-like serine/threonine-protein kinase At4g27290		cann:107878725						PAN-like [CL0168]; Protein kinase superfamily [CL0016]; Phosphotransferase enzyme family [PF01636.23]; D-mannose binding lectin [PF01453.24]; Domain of unknown function (DUF3403) [PF11883.8]; Haspin like kinase domain [PF12330.8]; PAN-like domain [PF08276.11]; Protein kinase domain [PF00069.25]; Fungal protein kinase [PF17667.1]; Protein tyrosine kinase [PF07714.17]; S-locus glycoprotein domain […		[BP] recognition of pollen [GO:0048544]; [CC] integral component of membrane [GO:0016021]; [MF] ATP binding [GO:0005524]; [MF] carbohydrate binding [GO:0030246]; [MF] protein serine/threonine kinase activity [GO:0004674]				0				3.54151
									LOC107842808	XM_016686837.1	XP_016542323.1	L-type lectin-domain containing receptor kinase IV.1-like		cann:107842808						Concanavalin-like lectin/glucanase superfamily [CL0004]; Protein kinase superfamily [CL0016]; Bacterial lectin [PF18483.1]; Haspin like kinase domain [PF12330.8]; Legume lectin domain [PF00139.19]; Protein kinase domain [PF00069.25]; Protein tyrosine kinase [PF07714.17]		[MF] ATP binding [GO:0005524]; [MF] carbohydrate binding [GO:0030246]; [MF] protein kinase activity [GO:0004672]				0				2.52145	6.124
									LOC107860543	XM_016705933.1	XP_016561419.1	aldose 1-epimerase-like		cann:107860543	Glycolysis / Gluconeogenesis [cann00010]; Galactose metabolism [cann00052]; Metabolic pathways [cann01100]; Biosynthesis of secondary metabolites [cann01110]	aldose 1-epimerase; mutarotase; aldose mutarotase; galactose mutarotase; galactose 1-epimerase; D-galactose 1-epimerase [5.1.3.3]	aldose 1-epimerase [5.1.3.3]	alpha-D-glucose = beta-D-glucose [RN:R01602]		Galactose Mutarotase-like superfamily [CL0103]; Aldose 1-epimerase [PF01263.20]		[BP] hexose metabolic process [GO:0019318]; [MF] aldose 1-epimerase activity [GO:0004034]; [MF] carbohydrate binding [GO:0030246]		AT5G15140	1.66e-132	54.985				3.67747	3.59211
									LOC107875933	XM_016722836.1	XP_016578322.1	hydroxyproline O-galactosyltransferase GALT6		cann:107875933						Concanavalin-like lectin/glucanase superfamily [CL0004]; Glycosyl transferase clan GT-A [CL0110]; Fringe-like [PF02434.16]; Galactoside-binding lectin [PF00337.22]; Galactosyltransferase [PF01762.21]		[BP] protein glycosylation [GO:0006486]; [CC] Golgi apparatus [GO:0005794]; [CC] integral component of membrane [GO:0016021]; [MF] carbohydrate binding [GO:0030246]; [MF] galactosyltransferase activity [GO:0008378]		AT5G62620	0	65.379				1.59892	2.03375
									LOC107867288	XM_016713453.1	XP_016568939.1	G-type lectin S-receptor-like serine/threonine-protein kinase At4g27290, transcript variant X2		cann:107867288						PAN-like [CL0168]; Protein kinase superfamily [CL0016]; D-mannose binding lectin [PF01453.24]; Domain of unknown function (DUF3403) [PF11883.8]; PAN-like domain [PF08276.11]; Protein kinase domain [PF00069.25]; Protein tyrosine kinase [PF07714.17]; S-locus glycoprotein domain [PF00954.20]		[BP] recognition of pollen [GO:0048544]; [CC] integral component of membrane [GO:0016021]; [MF] ATP binding [GO:0005524]; [MF] carbohydrate binding [GO:0030246]; [MF] protein serine/threonine kinase activity [GO:0004674]				0				3.23251	1.83245
									LOC107868274	XM_016714926.1	XP_016570412.1	probable L-type lectin-domain containing receptor kinase S.5		cann:107868274						Concanavalin-like lectin/glucanase superfamily [CL0004]; P-loop containing nucleoside triphosphate hydrolase superfamily [CL0023]; Protein kinase superfamily [CL0016]; Haspin like kinase domain [PF12330.8]; Kinase-like [PF14531.6]; Legume lectin domain [PF00139.19]; Mid2 like cell wall stress sensor [PF04478.12]; Protein melan-A [PF14991.6]; Protein kinase domain [PF00069.25]; Fungal protein kina…		[CC] integral component of membrane [GO:0016021]; [MF] ATP binding [GO:0005524]; [MF] carbohydrate binding [GO:0030246]; [MF] protein kinase activity [GO:0004672]		AT5G06740	1.47e-151	38.52				2.23146	1.52138
									LOC107847797	XM_016692290.1	XP_016547776.1	beta-1,3-galactosyltransferase GALT1, transcript variant X4		cann:107847797	Various types of N-glycan biosynthesis [cann00513]; Metabolic pathways [cann01100]					Alpha/Beta hydrolase fold [CL0028]; Concanavalin-like lectin/glucanase superfamily [CL0004]; Glycosyl transferase clan GT-A [CL0110]; Abhydrolase domain containing 18 [PF09752.9]; Galactoside-binding lectin [PF00337.22]; Galactosyltransferase [PF01762.21]		[BP] protein glycosylation [GO:0006486]; [CC] Golgi apparatus [GO:0005794]; [CC] integral component of membrane [GO:0016021]; [MF] carbohydrate binding [GO:0030246]; [MF] galactosyltransferase activity [GO:0008378]				0				2.391	2.64102
									LOC107877656	XM_016724343.1	XP_016579829.1	G-type lectin S-receptor-like serine/threonine-protein kinase At1g67520		cann:107877656						Protein kinase superfamily [CL0016]; Phosphotransferase enzyme family [PF01636.23]; Domain of unknown function (DUF3403) [PF11883.8]; Haspin like kinase domain [PF12330.8]; Protein kinase domain [PF00069.25]; Fungal protein kinase [PF17667.1]; Protein tyrosine kinase [PF07714.17]		[MF] ATP binding [GO:0005524]; [MF] carbohydrate binding [GO:0030246]; [MF] protein kinase activity [GO:0004672]				0				3.49083
									LOC107869723	XM_016716191.1	XP_016571677.1	G-type lectin S-receptor-like serine/threonine-protein kinase CES101		cann:107869723						C-type lectin-like superfamily [CL0056]; Cytochrome oxidase biogenesis family [CL0376]; Family A G protein-coupled receptor-like superfamily [CL0192]; PAN-like [CL0168]; Protein kinase superfamily [CL0016]; 2TM domain [PF13239.6]; 7 transmembrane sweet-taste receptor of 3 GCPR [PF00003.22]; ABC1 family [PF03109.16]; Phosphotransferase enzyme family [PF01636.23]; Predicted permease [PF03773.13]; D…		[CC] integral component of membrane [GO:0016021]; [MF] ATP binding [GO:0005524]; [MF] carbohydrate binding [GO:0030246]; [MF] protein serine/threonine kinase activity [GO:0004674]		AT3G16030	0	41.458				1.90993	1.86487
									LOC107859512	XM_016704551.1	XP_016560037.1	G-type lectin S-receptor-like serine/threonine-protein kinase B120, transcript variant X1		cann:107859512						PAN-like [CL0168]; Protein kinase superfamily [CL0016]; Phosphotransferase enzyme family [PF01636.23]; Haspin like kinase domain [PF12330.8]; PAN-like domain [PF08276.11]; Protein kinase domain [PF00069.25]; Fungal protein kinase [PF17667.1]; Protein tyrosine kinase [PF07714.17]; S-locus glycoprotein domain [PF00954.20]		[BP] recognition of pollen [GO:0048544]; [CC] integral component of membrane [GO:0016021]; [MF] ATP binding [GO:0005524]; [MF] carbohydrate binding [GO:0030246]; [MF] protein kinase activity [GO:0004672]				0				4.75422	4.2639
									LOC107858877	XM_016703679.1	XP_016559165.1	probable L-type lectin-domain containing receptor kinase S.5		cann:107858877						Concanavalin-like lectin/glucanase superfamily [CL0004]; Flp pilus-biogenesis Tad-like superfamily [CL0496]; Protein kinase superfamily [CL0016]; Bacterial lectin [PF18483.1]; Haspin like kinase domain [PF12330.8]; Kinase-like [PF14531.6]; Legume lectin domain [PF00139.19]; Protein kinase domain [PF00069.25]; Fungal protein kinase [PF17667.1]; Protein tyrosine kinase [PF07714.17]; Transmembrane a…		[MF] ATP binding [GO:0005524]; [MF] carbohydrate binding [GO:0030246]; [MF] protein kinase activity [GO:0004672]				0				2.24199	3.00079
									LOC107846896	XM_016691167.1	XP_016546653.1	G-type lectin S-receptor-like serine/threonine-protein kinase At4g27290		cann:107846896						PAN-like [CL0168]; Protein kinase superfamily [CL0016]; Phosphotransferase enzyme family [PF01636.23]; D-mannose binding lectin [PF01453.24]; Domain of unknown function (DUF3403) [PF11883.8]; PAN-like domain [PF08276.11]; Protein kinase domain [PF00069.25]; Fungal protein kinase [PF17667.1]; Protein tyrosine kinase [PF07714.17]; S-locus glycoprotein domain [PF00954.20]; zinc-binding in reverse tr…		[BP] recognition of pollen [GO:0048544]; [CC] integral component of membrane [GO:0016021]; [MF] ATP binding [GO:0005524]; [MF] carbohydrate binding [GO:0030246]; [MF] protein serine/threonine kinase activity [GO:0004674]		AT4G27290	0	52.284				4.35201	7.32122
									LOC107859385	XM_016704374.1	XP_016559860.1	L-type lectin-domain containing receptor kinase VII.1		cann:107859385						Concanavalin-like lectin/glucanase superfamily [CL0004]; Protein kinase superfamily [CL0016]; Bacterial lectin [PF18483.1]; Haspin like kinase domain [PF12330.8]; Kinase-like [PF14531.6]; Legume lectin domain [PF00139.19]; Protein kinase domain [PF00069.25]; Fungal protein kinase [PF17667.1]; Protein tyrosine kinase [PF07714.17]		[CC] integral component of membrane [GO:0016021]; [MF] ATP binding [GO:0005524]; [MF] carbohydrate binding [GO:0030246]; [MF] protein kinase activity [GO:0004672]		AT4G04960	0	60.469				1.4897	3.20733
									LOC107868488	XM_016715186.1	XP_016570672.1	G-type lectin S-receptor-like serine/threonine-protein kinase At1g34300		cann:107868488						EGF superfamily [CL0001]; PAN-like [CL0168]; Protein kinase superfamily [CL0016]; ABC1 family [PF03109.16]; D-mannose binding lectin [PF01453.24]; Complement Clr-like EGF-like [PF12662.7]; EB module [PF01683.18]; Human growth factor-like EGF [PF12661.7]; PAN-like domain [PF08276.11]; Protein-kinase domain of FAM69 [PF12260.8]; Protein kinase domain [PF00069.25]; Protein tyrosine kinase [PF07714.1…		[BP] recognition of pollen [GO:0048544]; [CC] integral component of membrane [GO:0016021]; [MF] ATP binding [GO:0005524]; [MF] carbohydrate binding [GO:0030246]; [MF] protein serine/threonine kinase activity [GO:0004674]				0				1.56912	1.65558
									LOC107864218	XM_016710533.1	XP_016566019.1	jacalin-related lectin 3-like		cann:107864218						Mannoase-binding lectin superfamily [CL0568]; Jacalin-like lectin domain [PF01419.17]; Laminin Domain II [PF06009.12]; Rx N-terminal domain [PF18052.1]		[MF] carbohydrate binding [GO:0030246]				0				2.38003	2.56953
									LOC107859518	XM_016704567.1	XP_016560053.1	G-type lectin S-receptor-like serine/threonine-protein kinase B120		cann:107859518						PAN-like [CL0168]; Protein kinase superfamily [CL0016]; Phosphotransferase enzyme family [PF01636.23]; D-mannose binding lectin [PF01453.24]; Domain of unknown function (DUF3403) [PF11883.8]; Haspin like kinase domain [PF12330.8]; PAN-like domain [PF08276.11]; Protein kinase domain [PF00069.25]; Fungal protein kinase [PF17667.1]; Protein tyrosine kinase [PF07714.17]; S-locus glycoprotein domain […		[BP] recognition of pollen [GO:0048544]; [CC] integral component of membrane [GO:0016021]; [MF] ATP binding [GO:0005524]; [MF] carbohydrate binding [GO:0030246]; [MF] protein serine/threonine kinase activity [GO:0004674]		AT4G21390	0	51.157				4.95004	5.96365

## Sheet: ObPV 48 hpi (-)
																												-10				0				10
	BiNGO enrichment analysis [ObPV 48 hpi (-)]								NCBI					KEGG						Pfam		Gene Ontology		Arabidopsis homolog				ObPV					PMMoV
	Over-represented GO terms	p-value	corr p-value	x	n	X	N		Gene ID	RefSeq RNA ID	RefSeq Protein ID	Description		Entry ID	Pathway	Enzyme	SysName	Reaction		Clans & Families		Biological Process (BP); Cellular Component (CC); Molecular Function (MF)		TAIR ID	e-value	identity		4 hpi	8 hpi	24 hpi	48 hpi		4 hpi	8 hpi	24 hpi	48 hpi
	[BP] photosynthesis [GO:0015979]	5.58e-29	5.8e-27	46	101	946	15220		LOC107876125	XM_016723135.1	XP_016578621.1	photosystem I reaction center subunit VI, chloroplastic		cann:107876125	Photosynthesis [cann00195]					Photosystem I reaction centre subunit VI [PF03244.14]		[BP] photosynthesis [GO:0015979]; [CC] photosystem I reaction center [GO:0009538]		AT3G16140	4.13e-79	75.862					-4.16344
									LOC107858989	XM_016703826.1	XP_016559312.1	photosystem I reaction center subunit III, chloroplastic-like		cann:107858989	Photosynthesis [cann00195]; Metabolic pathways [cann01100]					Photosystem I reaction centre subunit III [PF02507.15]		[BP] photosynthesis [GO:0015979]; [CC] photosystem I reaction center [GO:0009538]		AT1G31330	1.82e-118	74.561					-4.7056
									LOC107855028	XM_016700010.1	XP_016555496.1	protochlorophyllide reductase, transcript variant X2		cann:107855028	Porphyrin and chlorophyll metabolism [cann00860]; Metabolic pathways [cann01100]; Biosynthesis of secondary metabolites [cann01110]	protochlorophyllide reductase; NADPH2-protochlorophyllide oxidoreductase; NADPH-protochlorophyllide oxidoreductase; NADPH-protochlorophyllide reductase; protochlorophyllide oxidoreductase (ambiguous); protochlorophyllide photooxidoreductase; light-dependent protochlorophyllide reductase [1.3.1.33]	chlorophyllide-a:NADP+ 7,8-oxidoreductase [1.3.1.33]	chlorophyllide a + NADP+ = protochlorophyllide + NADPH + H+ [RN:R03845]		FAD/NAD(P)-binding Rossmann fold Superfamily [CL0063]; short chain dehydrogenase [PF00106.25]; Enoyl-(Acyl carrier protein) reductase [PF13561.6]; NAD(P)H binding domain of trans-2-enoyl-CoA reductase [PF12242.8]; KR domain [PF08659.10]		[BP] chlorophyll biosynthetic process [GO:0015995]; [BP] photosynthesis [GO:0015979]; [CC] chloroplast [GO:0009507]; [MF] protochlorophyllide reductase activity [GO:0016630]				0					-5.39274					-1.51204
									LOC107878908	XM_016726082.1	XP_016581568.1	photosystem II 10 kDa polypeptide, chloroplastic		cann:107878908	Photosynthesis [cann00195]					Photosystem II 10 kDa polypeptide PsbR [PF04725.12]		[BP] photosynthesis [GO:0015979]; [CC] integral component of membrane [GO:0016021]; [CC] photosystem II oxygen evolving complex [GO:0009654]		AT1G79040	5.43e-69	76.812					-4.81654					-1.173
									LOC107846834	XM_016691109.1	XP_016546595.1	photosynthetic NDH subunit of lumenal location 2, chloroplastic, transcript variant X1		cann:107846834	Photosynthesis [cann00195]					Oxygen evolving enhancer protein 3 (PsbQ) [PF05757.11]		[BP] photosynthesis [GO:0015979]; [CC] extrinsic component of membrane [GO:0019898]; [CC] photosystem II oxygen evolving complex [GO:0009654]; [MF] calcium ion binding [GO:0005509]		AT1G14150	3.29e-61	48.187		-2.20504		-4.15147	-5.3386
									LOC107839128	XM_016682497.1	XP_016537983.1	thylakoid lumenal 19 kDa protein, chloroplastic		cann:107839128						Mog1p/PsbP-like superfamily [CL0619]; PsbP [PF01789.16]		[BP] photosynthesis [GO:0015979]; [CC] extrinsic component of membrane [GO:0019898]; [CC] photosystem II oxygen evolving complex [GO:0009654]; [MF] calcium ion binding [GO:0005509]		AT3G63540	8.64e-83	82.609				-1.76655	-5.13353					-1.87003
									LOC107858988	XM_016703825.1	XP_016559311.1	photosystem I reaction center subunit III, chloroplastic-like		cann:107858988	Photosynthesis [cann00195]; Metabolic pathways [cann01100]					Photosystem I reaction centre subunit III [PF02507.15]		[BP] photosynthesis [GO:0015979]; [CC] integral component of membrane [GO:0016021]; [CC] photosystem I reaction center [GO:0009538]		AT1G31330	3.13e-117	73.362					-4.24161
									LOC107848242	XM_016692956.1	XP_016548442.1	photosystem I reaction center subunit psaK, chloroplastic		cann:107848242	Photosynthesis [cann00195]					Photosystem I psaG / psaK [PF01241.18]		[BP] photosynthesis [GO:0015979]; [CC] photosystem I [GO:0009522]		AT1G30380	1.1e-78	86.923				-1.63244	-3.77266					-1.6309
									LOC107845875	XM_016690370.1	XP_016545856.1	photosynthetic NDH subunit of lumenal location 1, chloroplastic		cann:107845875						Glycoside hydrolase/deacetylase superfamily [CL0158]; Mog1p/PsbP-like superfamily [CL0619]; Ribonuclease H-like superfamily [CL0219]; DDE superfamily endonuclease [PF03184.19]; GxGYxYP putative glycoside hydrolase C-terminal domain [PF14323.6]; PsbP [PF01789.16]		[BP] photosynthesis [GO:0015979]; [CC] chloroplast thylakoid membrane [GO:0009535]; [CC] extrinsic component of membrane [GO:0019898]; [CC] photosystem II oxygen evolving complex [GO:0009654]; [MF] calcium ion binding [GO:0005509]		AT2G39470	1.64e-94	57.826				-1.68125	-6.47605					-1.43964
									LOC107841830	XM_016685678.1	XP_016541164.1	uncharacterized LOC107841830		cann:107841830						Photosystem II reaction centre X protein (PsbX) [PF06596.11]		[BP] photosynthesis [GO:0015979]; [CC] integral component of membrane [GO:0016021]; [CC] photosystem II [GO:0009523]		AT2G06520	1.24e-22	47.619				-1.71303	-6.40155					-2.8063
									LOC107840112	XM_016683846.1	XP_016539332.1	psbP domain-containing protein 1, chloroplastic, transcript variant X1		cann:107840112						Ig-like fold superfamily (E-set) [CL0159]; Mog1p/PsbP-like superfamily [CL0619]; Mo-co oxidoreductase dimerisation domain [PF03404.16]; PsbP [PF01789.16]		[BP] photosynthesis [GO:0015979]; [CC] extrinsic component of membrane [GO:0019898]; [CC] photosystem II oxygen evolving complex [GO:0009654]; [MF] calcium ion binding [GO:0005509]		AT4G15510	2.61e-109	75					-4.96421
									LOC107856476	XM_016701483.1	XP_016556969.1	oxygen-evolving enhancer protein 2, chloroplastic		cann:107856476	Photosynthesis [cann00195]					Mog1p/PsbP-like superfamily [CL0619]; PsbP [PF01789.16]; Oxygen evolving enhancer protein 3 (PsbQ) [PF05757.11]		[BP] photosynthesis [GO:0015979]; [CC] extrinsic component of membrane [GO:0019898]; [CC] photosystem II oxygen evolving complex [GO:0009654]; [MF] calcium ion binding [GO:0005509]		AT1G06680	1.35e-145	77.947				-1.29279	-5.22879					-1.47314
									LOC107873079	XM_016719800.1	XP_016575286.1	photosystem I reaction center subunit II, chloroplastic		cann:107873079	Photosynthesis [cann00195]; Metabolic pathways [cann01100]					PsaD [PF02531.16]		[BP] photosynthesis [GO:0015979]; [CC] photosystem I reaction center [GO:0009538]		AT1G03130	3.45e-108	76.961				-1.30245	-4.29009					-1.55573
[truncated: 1,372 more rows]

## Sheet: ObPV 48 hpi (+)
																												-10				0				10
	BiNGO enrichment analysis [ObPV 48 hpi (+)]								NCBI					KEGG						Pfam		Gene Ontology		Arabidopsis homolog				ObPV					PMMoV
[truncated: 2,356 more rows]

## Sheet: PMMoV 4 hpi (-)
																												-10				0				10
	BiNGO enrichment analysis [PMMoV 4 hpi (-)]								NCBI					KEGG						Pfam		Gene Ontology		Arabidopsis homolog				ObPV					PMMoV
[truncated: 22 more rows]

## Sheet: PMMoV 4 hpi (+)
																												-10				0				10
[truncated: 26 more rows]

## Sheet: PMMoV 24 hpi (-)
																												-10				0				10
[truncated: 3 more rows]

## Sheet: PMMoV 24 hpi (+)
																												-10				0				10
[truncated: 4 more rows]

[truncated: 1 more sheets: PMMoV 48 hpi (-)]
