# Supplementary material for: Transcriptome profiling of pepper leaves by RNA-Seq during an incompatible and a compatible pepper-tobamovirus interaction
Source: Sci Rep. 2021 Oct 19;11:20680. doi: 10.1038/s41598-021-00002-5 (PMC8526828; doi:10.1038/s41598-021-00002-5)
Supplement: Supplementary file 4 — Supplementary Table S4. [file 41598_2021_2_MOESM4_ESM.xlsx]

## Sheet: KEGG
	Supplementary Table S4
	KEGG annotation of differentially expressed genes (DEGs) in pepper leaves inoculated with Obuda pepper virus (ObPV) or Pepper mild mottle virus (PMMoV) at 4, 8, 24 and 48 hours post-inoculation (hpi).
												-10				0				10
	KEGG											ObPV					PMMoV					NCBI					Pfam		Gene Ontology		Arabidopsis homolog
	PathwayClass		PathwayName	PathwayDescription	EntryID	EntryName	Pathways (additional)	Enzyme	SysName	Reaction		4h	8h	24h	48h		4h	8h	24h	48h		Description	Gene ID	RefSeq RNA ID	RefSeq Protein ID		Clans & Families		Biological Process (BP); Cellular Component (CC); Molecular Function (MF)		TAIR ID	e-value	indentity
1	Cellular Processes; Transport and catabolism	1.1	Autophagy - other [cann04136]	Autophagy is a degradative pathway for the removal of cytoplasmic materials in eukaryotic cells, and is characterized by the formation of a double-membrane structure called the autophagosome, either in a housekeeping capacity or during stress and senescence. The process of autophagy could be divided into several stages: induction, vesicle nucleation, elongation and closure, and fusion and digesti…	cann:107854230	autophagy-related protein 11 [KO:{K08330}]	Autophagy - other [cann04136]							1.31873								autophagy-related protein 11	LOC107854230	XM_016699227.1	XP_016554713.1		Autophagy protein Apg17 [PF04108.12]; Autophagy-related protein 11 [PF10377.9]; RNA binding protein B2 [PF11473.8]; Flagellar hook-associated protein 2 C-terminus [PF07195.12]; I-kappa-kinase-beta NEMO binding domain [PF12179.8]; Laminin Domain II [PF06009.12]		[BP] autophagosome assembly [GO:0000045]; [BP] autophagy of mitochondrion [GO:0000422]; [BP] leaf senescence [GO:0010150]; [CC] autophagosome [GO:0005776]; [CC] plasmodesma [GO:0009506]; [MF] protein homodimerization activity [GO:0042803]		AT4G30790	0	55.385
					cann:107870817	serine/threonine-protein phosphatase PP2A-2 catalytic subunit [KO:{K04382}] [EC:{3.1.3.16}]	mRNA surveillance pathway [cann03015]; Autophagy - other [cann04136]	protein-serine/threonine phosphatase; phosphoprotein phosphatase (ambiguous); protein phosphatase-1; protein phosphatase-2A; protein phosphatase-2B; protein phosphatase-2C; protein D phosphatase; phosphospectrin phosphatase; casein phosphatase; Aspergillus awamori acid protein phosphatase; calcineurin; phosphatase 2A; phosphatase 2B; phosphatase II; phosphatase IB; phosphatase C-II; polycation mo…	protein-serine/threonine-phosphate phosphohydrolase [3.1.3.16]	[a protein]-serine/threonine phosphate + H2O = [a protein]-serine/threonine + phosphate [RN:R00164]					1.74617							serine/threonine-protein phosphatase PP2A-2 catalytic subunit, transcript variant X2	LOC107870817	XM_016717472.1	XP_016572958.1		Calcineurin-like phosphoesterase superfamily [CL0163]; Calcineurin-like phosphoesterase [PF00149.28]; Serine-threonine protein phosphatase N-terminal domain [PF16891.5]		[MF] phosphoprotein phosphatase activity [GO:0004721]		AT1G10430	0	96.405
					cann:107867406	serine/threonine-protein phosphatase PP2A-2 catalytic subunit-like [KO:{K04382}] [EC:{3.1.3.16}]	mRNA surveillance pathway [cann03015]; Autophagy - other [cann04136]	protein-serine/threonine phosphatase; phosphoprotein phosphatase (ambiguous); protein phosphatase-1; protein phosphatase-2A; protein phosphatase-2B; protein phosphatase-2C; protein D phosphatase; phosphospectrin phosphatase; casein phosphatase; Aspergillus awamori acid protein phosphatase; calcineurin; phosphatase 2A; phosphatase 2B; phosphatase II; phosphatase IB; phosphatase C-II; polycation mo…	protein-serine/threonine-phosphate phosphohydrolase [3.1.3.16]	[a protein]-serine/threonine phosphate + H2O = [a protein]-serine/threonine + phosphate [RN:R00164]					1.27803							serine/threonine-protein phosphatase PP2A-2 catalytic subunit-like, transcript variant X1	LOC107867406	XM_016713632.1	XP_016569118.1		Calcineurin-like phosphoesterase superfamily [CL0163]; Calcineurin-like phosphoesterase [PF00149.28]; Serine-threonine protein phosphatase N-terminal domain [PF16891.5]		[MF] phosphoprotein phosphatase activity [GO:0004721]
					cann:107867500	autophagy-related protein 8f-like [KO:{K08341}]	Autophagy - other [cann04136]								1.76131							autophagy-related protein 8f-like	LOC107867500	XM_016713764.1	XP_016569250.1		Src homology-3 domain [CL0010]; Ubiquitin superfamily [CL0072]; Ubiquitin-like autophagy protein Apg12 [PF04110.13]; Autophagy protein Atg8 ubiquitin like [PF02991.16]; Variant SH3 domain [PF14604.6]		[BP] autophagy [GO:0006914]; [CC] cytoplasm [GO:0005737]		AT4G16520	3.5e-76	90.598
					cann:107859590	autophagy-related protein 8C-like [KO:{K08341}]	Autophagy - other [cann04136]								1.30973							autophagy-related protein 8C-like	LOC107859590	XM_016704642.1	XP_016560128.1		Ubiquitin superfamily [CL0072]; Ubiquitin-like autophagy protein Apg12 [PF04110.13]; Autophagy protein Atg8 ubiquitin like [PF02991.16]		[BP] autophagy [GO:0006914]; [CC] cytoplasm [GO:0005737]		AT1G62040	3.52e-78	91.597
	Cellular Processes; Transport and catabolism	1.2	Endocytosis [cann04144]	Endocytosis is a mechanism for cells to remove ligands, nutrients, and plasma membrane (PM) proteins, and lipids from the cell surface, bringing them into the cell interior. Transmembrane proteins entering through clathrin-dependent endocytosis (CDE) have sequences in their cytoplasmic domains that bind to the APs (adaptor-related protein complexes) and enable their rapid removal from the PM. In …	cann:107870050	phosphatidylinositol 4-phosphate 5-kinase 1-like [KO:{K00889}] [EC:{2.7.1.68}]	Inositol phosphate metabolism [cann00562]; Metabolic pathways [cann01100]; Phosphatidylinositol signaling system [cann04070]; Endocytosis [cann04144]	1-phosphatidylinositol-4-phosphate 5-kinase; diphosphoinositide kinase; PIP kinase; phosphatidylinositol 4-phosphate kinase; phosphatidylinositol-4-phosphate 5-kinase; type I PIP kinase [2.7.1.68]	ATP:1-phosphatidyl-1D-myo-inositol-4-phosphate 5-phosphotransferase [2.7.1.68]	ATP + 1-phosphatidyl-1D-myo-inositol 4-phosphate = ADP + 1-phosphatidyl-1D-myo-inositol 4,5-bisphosphate [RN:R03469]					-3.63629							phosphatidylinositol 4-phosphate 5-kinase 1-like] [partial=5'] [exception=annotated by transcript or proteomic data	LOC107870050	XM_016716443.1	XP_016571929.1		MORN repeat [CL0251]; Protein kinase superfamily [CL0016]; MORN repeat [PF02493.20]; Phosphatidylinositol-4-phosphate 5-Kinase [PF01504.18]		[MF] ATP binding [GO:0005524]; [MF] phosphatidylinositol phosphate kinase activity [GO:0016307]		AT1G21980	0	61.341
					cann:107843330	phosphatidylinositol 4-phosphate 5-kinase 9-like [KO:{K00889}] [EC:{2.7.1.68}]	Inositol phosphate metabolism [cann00562]; Metabolic pathways [cann01100]; Phosphatidylinositol signaling system [cann04070]; Endocytosis [cann04144]	1-phosphatidylinositol-4-phosphate 5-kinase; diphosphoinositide kinase; PIP kinase; phosphatidylinositol 4-phosphate kinase; phosphatidylinositol-4-phosphate 5-kinase; type I PIP kinase [2.7.1.68]	ATP:1-phosphatidyl-1D-myo-inositol-4-phosphate 5-phosphotransferase [2.7.1.68]	ATP + 1-phosphatidyl-1D-myo-inositol 4-phosphate = ADP + 1-phosphatidyl-1D-myo-inositol 4,5-bisphosphate [RN:R03469]					6.17751							phosphatidylinositol 4-phosphate 5-kinase 9-like, transcript variant X1	LOC107843330	XM_016687567.1	XP_016543053.1		MORN repeat [CL0251]; Protein kinase superfamily [CL0016]; MORN repeat [PF02493.20]; Phosphatidylinositol-4-phosphate 5-Kinase [PF01504.18]		[MF] 1-phosphatidylinositol-4-phosphate 5-kinase activity [GO:0016308]; [MF] ATP binding [GO:0005524]		AT3G09920	0	67.809
					cann:107866274	phospholipase D beta 1-like [KO:{K01115}] [EC:{3.1.4.4}]	Glycerophospholipid metabolism [cann00564]; Ether lipid metabolism [cann00565]; Metabolic pathways [cann01100]; Biosynthesis of secondary metabolites [cann01110]; Endocytosis [cann04144]	phospholipase D; lipophosphodiesterase II; lecithinase D; choline phosphatase [3.1.4.4]	phosphatidylcholine phosphatidohydrolase [3.1.4.4]	a phosphatidylcholine + H2O = choline + a phosphatidate [RN:R01310]				3.09269	4.12067							phospholipase D beta 1-like	LOC107866274	XM_016712403.1	XP_016567889.1		C2 superfamily [CL0154]; Phospholipase D superfamily [CL0479]; C2 domain [PF00168.30]; Phospholipase D Active site motif [PF00614.22]; PLD-like domain [PF13091.6]; Phospholipase D C terminal [PF12357.8]		[BP] lipid catabolic process [GO:0016042]; [BP] phosphatidylcholine metabolic process [GO:0046470]; [CC] membrane [GO:0016020]; [MF] calcium ion binding [GO:0005509]; [MF] N-acylphosphatidylethanolamine-specific phospholipase D activity [GO:0070290]; [MF] phospholipase D activity [GO:0004630]		AT2G42010	0	71.228
					cann:107852337	phospholipase D alpha 1-like [KO:{K01115}] [EC:{3.1.4.4}]	Glycerophospholipid metabolism [cann00564]; Ether lipid metabolism [cann00565]; Metabolic pathways [cann01100]; Biosynthesis of secondary metabolites [cann01110]; Endocytosis [cann04144]	phospholipase D; lipophosphodiesterase II; lecithinase D; choline phosphatase [3.1.4.4]	phosphatidylcholine phosphatidohydrolase [3.1.4.4]	a phosphatidylcholine + H2O = choline + a phosphatidate [RN:R01310]					-2.00477							phospholipase D alpha 1-like	LOC107852337	XM_016697398.1	XP_016552884.1		C2 superfamily [CL0154]; Phospholipase D superfamily [CL0479]; C2 domain [PF00168.30]; Phospholipase D Active site motif [PF00614.22]; PLD-like domain [PF13091.6]; Phospholipase D C terminal [PF12357.8]		[BP] lipid catabolic process [GO:0016042]; [BP] phosphatidylcholine metabolic process [GO:0046470]; [CC] membrane [GO:0016020]; [MF] calcium ion binding [GO:0005509]; [MF] N-acylphosphatidylethanolamine-specific phospholipase D activity [GO:0070290]; [MF] phospholipase D activity [GO:0004630]		AT3G15730	0	74.691
					cann:107866834	phospholipase D delta-like [KO:{K01115}] [EC:{3.1.4.4}]	Glycerophospholipid metabolism [cann00564]; Ether lipid metabolism [cann00565]; Metabolic pathways [cann01100]; Biosynthesis of secondary metabolites [cann01110]; Endocytosis [cann04144]	phospholipase D; lipophosphodiesterase II; lecithinase D; choline phosphatase [3.1.4.4]	phosphatidylcholine phosphatidohydrolase [3.1.4.4]	a phosphatidylcholine + H2O = choline + a phosphatidate [RN:R01310]					3.28153							phospholipase D delta-like	LOC107866834	XM_016712837.1	XP_016568323.1		C2 superfamily [CL0154]; Phospholipase D superfamily [CL0479]; C2 domain [PF00168.30]; Phospholipase D Active site motif [PF00614.22]; PLD-like domain [PF13091.6]; Phospholipase D C terminal [PF12357.8]		[BP] lipid catabolic process [GO:0016042]; [BP] phosphatidylcholine metabolic process [GO:0046470]; [CC] membrane [GO:0016020]; [MF] calcium ion binding [GO:0005509]; [MF] N-acylphosphatidylethanolamine-specific phospholipase D activity [GO:0070290]; [MF] phospholipase D activity [GO:0004630]		AT4G35790	0	66.512
					cann:107876031	phospholipase D alpha 1 [KO:{K01115}] [EC:{3.1.4.4}]	Glycerophospholipid metabolism [cann00564]; Ether lipid metabolism [cann00565]; Metabolic pathways [cann01100]; Biosynthesis of secondary metabolites [cann01110]; Endocytosis [cann04144]	phospholipase D; lipophosphodiesterase II; lecithinase D; choline phosphatase [3.1.4.4]	phosphatidylcholine phosphatidohydrolase [3.1.4.4]	a phosphatidylcholine + H2O = choline + a phosphatidate [RN:R01310]					1.45735							phospholipase D alpha 1, transcript variant X2	LOC107876031	XM_016723004.1	XP_016578490.1		C2 superfamily [CL0154]; Phospholipase D superfamily [CL0479]; C2 domain [PF00168.30]; Phospholipase D Active site motif [PF00614.22]; PLD-like domain [PF13091.6]; Phospholipase D C terminal [PF12357.8]		[BP] lipid catabolic process [GO:0016042]; [BP] phosphatidylcholine metabolic process [GO:0046470]; [CC] membrane [GO:0016020]; [MF] calcium ion binding [GO:0005509]; [MF] N-acylphosphatidylethanolamine-specific phospholipase D activity [GO:0070290]; [MF] phospholipase D activity [GO:0004630]
					cann:107844284	dynamin-related protein 1E [KO:{K01528}] [EC:{3.6.5.5}]	Endocytosis [cann04144]	dynamin GTPase [3.6.5.5]	GTP phosphohydrolase (vesicle-releasing) [3.6.5.5]	GTP + H2O = GDP + phosphate [RN:R00335]					1.16897							dynamin-related protein 1E	LOC107844284	XM_016688738.1	XP_016544224.1		P-loop containing nucleoside triphosphate hydrolase superfamily [CL0023]; Dynamin central region [PF01031.20]; Dynamin family [PF00350.23]; Dynamin GTPase effector domain [PF02212.18]; 50S ribosome-binding GTPase [PF01926.23]		[MF] GTP binding [GO:0005525]; [MF] GTPase activity [GO:0003924]		AT3G60190	0	82.287
					cann:107852781	clathrin heavy chain 1-like [KO:{K04646}]	Endocytosis [cann04144]								1.18432							clathrin heavy chain 1-like, transcript variant X1	LOC107852781	XM_016697826.1	XP_016553312.1		Beta propeller clan [CL0186]; FAD/NAD(P)-binding Rossmann fold Superfamily [CL0063]; Tetratrico peptide repeat superfamily [CL0020]; Region in Clathrin and VPS [PF00637.20]; Clathrin, heavy-chain linker [PF09268.10]; Clathrin-H-link [PF13838.6]; Clathrin propeller repeat [PF01394.20]; Coatomer WD associated region [PF04053.14]; Domain of unknown function (DUF3410) [PF11890.8]; Protein of unknown …		[BP] intracellular protein transport [GO:0006886]; [BP] vesicle-mediated transport [GO:0016192]; [CC] clathrin coat of coated pit [GO:0030132]; [CC] clathrin coat of trans-Golgi network vesicle [GO:0030130]; [CC] clathrin complex [GO:0071439]; [MF] clathrin light chain binding [GO:0032051]; [MF] structural molecule activity [GO:0005198]		AT3G08530	0	91.792
					cann:107856413	AP-2 complex subunit alpha-1-like [KO:{K11824}]	Endocytosis [cann04144]								1.67064							AP-2 complex subunit alpha-1-like	LOC107856413	XM_016701429.1	XP_016556915.1		Clathrin (AP) and COPI appendage platform subdomain [CL0545]; Ig-like fold superfamily (E-set) [CL0159]; Tetratrico peptide repeat superfamily [CL0020]; Adaptin N terminal region [PF01602.20]; Adaptin C-terminal domain [PF02883.20]; Alpha adaptin AP2, C-terminal domain [PF02296.16]; non-SMC mitotic condensation complex subunit 1 [PF12717.7]; HEAT repeat [PF02985.22]; HEAT repeats [PF13646.6]; RNA…		[BP] clathrin-dependent endocytosis [GO:0072583]; [BP] intracellular protein transport [GO:0006886]; [CC] AP-2 adaptor complex [GO:0030122]; [MF] clathrin adaptor activity [GO:0035615]		AT5G22780	0	80.784
					cann:107875633	AP-2 complex subunit alpha-1-like [KO:{K11824}]	Endocytosis [cann04144]							1.70799	1.85084							AP-2 complex subunit alpha-1-like	LOC107875633	XM_016722420.1	XP_016577906.1		Clathrin (AP) and COPI appendage platform subdomain [CL0545]; Ig-like fold superfamily (E-set) [CL0159]; Tetratrico peptide repeat superfamily [CL0020]; Adaptin N terminal region [PF01602.20]; Adaptin C-terminal domain [PF02883.20]; Alpha adaptin AP2, C-terminal domain [PF02296.16]; non-SMC mitotic condensation complex subunit 1 [PF12717.7]; HEAT repeat [PF02985.22]		[BP] clathrin-dependent endocytosis [GO:0072583]; [BP] intracellular protein transport [GO:0006886]; [CC] AP-2 adaptor complex [GO:0030122]; [MF] clathrin adaptor activity [GO:0035615]		AT5G22780	0	80.938
					cann:107850466	clathrin interactor EPSIN 2-like [KO:{K12471}]	Endocytosis [cann04144]							1.64387	2.01947							clathrin interactor EPSIN 2-like, transcript variant X1	LOC107850466	XM_016694999.1	XP_016550485.1		ENTH/ANTH/VHS superfamily [CL0009]; ANTH domain [PF07651.16]; ENTH domain [PF01417.20]				AT3G59290	0	45.214
					cann:107840494	ENTH domain-containing protein C794.11c-like [KO:{K12471}]	Endocytosis [cann04144]								2.85647							ENTH domain-containing protein C794.11c-like	LOC107840494	XM_016684376.1	XP_016539862.1		ENTH/ANTH/VHS superfamily [CL0009]; ANTH domain [PF07651.16]; ENTH domain [PF01417.20]				AT3G46540	9.01e-72	55.189
					cann:107840559	uncharacterized LOC107840559 [KO:{K19366}]	Endocytosis [cann04144]								1.4926							uncharacterized LOC107840559	LOC107840559	XM_016684456.1	XP_016539942.1		Senescence-associated protein [PF06911.12]				AT2G17840	1.8e-172	56.347
					cann:107853612	actin-related protein 2/3 complex subunit 3 [KO:{K05756}]	Endocytosis [cann04144]								2.11268							actin-related protein 2/3 complex subunit 3	LOC107853612	XM_016698590.1	XP_016554076.1		ARP2/3 complex ARPC3 (21 kDa) subunit [PF04062.14]		[BP] Arp2/3 complex-mediated actin nucleation [GO:0034314]; [CC] Arp2/3 protein complex [GO:0005885]; [CC] cytoplasm [GO:0005737]; [MF] actin binding [GO:0003779]		AT1G60430	1.04e-116	88.439
					cann:107854185	heat shock cognate 70 kDa protein 2-like [KO:{K03283}]	Spliceosome [cann03040]; Protein processing in endoplasmic reticulum [cann04141]; Endocytosis [cann04144]							2.8636	3.84022							heat shock cognate 70 kDa protein 2-like, transcript variant X1	LOC107854185	XM_016699176.1	XP_016554662.1		Actin-like ATPase Superfamily [CL0108]; Peptidase clan CA [CL0125]; Domain of unknown function (DUF4407) [PF14362.6]; FGGY family of carbohydrate kinases, C-terminal domain [PF02782.16]; Hsp70 protein [PF00012.20]; Hydantoinase/oxoprolinase [PF01968.18]; Lecithin retinol acyltransferase [PF04970.13]; MreB/Mbl protein [PF06723.13]; PPPDE putative peptidase domain [PF05903.14]		[CC] integral component of membrane [GO:0016021]; [MF] ATP binding [GO:0005524]
					cann:107870215	heat shock cognate 70 kDa protein 2-like [KO:{K03283}]	Spliceosome [cann03040]; Protein processing in endoplasmic reticulum [cann04141]; Endocytosis [cann04144]													1.49132		heat shock cognate 70 kDa protein 2-like	LOC107870215	XM_016716664.1	XP_016572150.1		Actin-like ATPase Superfamily [CL0108]; FGGY family of carbohydrate kinases, C-terminal domain [PF02782.16]; Hsp70 protein [PF00012.20]; Hydantoinase/oxoprolinase [PF01968.18]; MreB/Mbl protein [PF06723.13]		[BP] protein ubiquitination [GO:0016567]; [BP] response to bacterium [GO:0009617]; [BP] response to cadmium ion [GO:0046686]; [BP] response to heat [GO:0009408]; [BP] response to virus [GO:0009615]; [CC] cell wall [GO:0005618]; [CC] cytosol [GO:0005829]; [CC] Golgi apparatus [GO:0005794]; [CC] mitochondrion [GO:0005739]; [CC] plasma membrane [GO:0005886]; [CC] vacuolar membrane [GO:0005774]; [MF]…		AT3G12580	0	92.331
					cann:107862051	HSP70-1; heat shock 70 kDa protein [KO:{K03283}]	Spliceosome [cann03040]; Protein processing in endoplasmic reticulum [cann04141]; Endocytosis [cann04144]								6.0973							heat shock 70 kDa protein	LOC107862051	XM_016707494.1	XP_016562980.1		Actin-like ATPase Superfamily [CL0108]; FGGY family of carbohydrate kinases, C-terminal domain [PF02782.16]; Hsp70 protein [PF00012.20]; Hydantoinase/oxoprolinase [PF01968.18]; MreB/Mbl protein [PF06723.13]; Radial spoke protein 3 [PF06098.11]; Up-regulated During Septation [PF15456.6]		[MF] ATP binding [GO:0005524]		AT1G16030	0	85.911
					cann:107847347	heat shock cognate 70 kDa protein [KO:{K03283}]	Spliceosome [cann03040]; Protein processing in endoplasmic reticulum [cann04141]; Endocytosis [cann04144]							-1.84177	-2.05052							heat shock cognate 70 kDa protein	LOC107847347	XM_016691536.1	XP_016547022.1		Actin-like ATPase Superfamily [CL0108]; Domain of unknown function (DUF4795) [PF16043.5]; FGGY family of carbohydrate kinases, C-terminal domain [PF02782.16]; Hsp70 protein [PF00012.20]; Hydantoinase/oxoprolinase [PF01968.18]; MreB/Mbl protein [PF06723.13]		[MF] ATP binding [GO:0005524]		AT5G02500	0	90.715
					cann:107862520	vacuolar protein sorting-associated protein 29 [KO:{K18467}]	Endocytosis [cann04144]								1.0234							vacuolar protein sorting-associated protein 29, transcript variant X2	LOC107862520	XM_016708124.1	XP_016563610.1		Calcineurin-like phosphoesterase superfamily [CL0163]; Calcineurin-like phosphoesterase [PF00149.28]; Calcineurin-like phosphoesterase superfamily domain [PF12850.7]		[BP] protein targeting to vacuole [GO:0006623]; [BP] receptor recycling [GO:0001881]; [BP] retrograde transport, endosome to Golgi [GO:0042147]; [CC] cytosol [GO:0005829]; [CC] intracellular membrane-bounded organelle [GO:0043231]; [CC] multivesicular body [GO:0005771]; [CC] retromer complex [GO:0030904]		AT3G47810	6.21e-124	86.243
					cann:107855593	ras-related protein Rab7 [KO:{K07897}]	Endocytosis [cann04144]; Phagosome [cann04145]								1.2786							ras-related protein Rab7	LOC107855593	XM_016700609.1	XP_016556095.1		P-loop containing nucleoside triphosphate hydrolase superfamily [CL0023]; AAA ATPase domain [PF13191.6]; AAA domain [PF13238.6]; AAA domain [PF13401.6]; AAA domain [PF13479.6]; AAA domain (dynein-related subfamily) [PF07728.14]; P-loop containing dynein motor region [PF12775.7]; ADP-ribosylation factor family [PF00025.21]; ATPase domain predominantly from Archaea [PF01637.18]; Conserved hypotheti…		[MF] GTP binding [GO:0005525]; [MF] GTPase activity [GO:0003924]		AT4G09720	9.04e-132	84.951
					cann:107861816	ras-related protein Rab7 [KO:{K07897}]	Endocytosis [cann04144]; Phagosome [cann04145]								1.63235							ras-related protein Rab7	LOC107861816	XM_016707185.1	XP_016562671.1		P-loop containing nucleoside triphosphate hydrolase superfamily [CL0023]; AAA ATPase domain [PF13191.6]; AAA domain [PF13401.6]; AAA domain [PF13479.6]; AAA domain (dynein-related subfamily) [PF07728.14]; P-loop containing dynein motor region [PF12775.7]; ADP-ribosylation factor family [PF00025.21]; ATPase domain predominantly from Archaea [PF01637.18]; Conserved hypothetical ATP binding protein …		[MF] GTP binding [GO:0005525]; [MF] GTPase activity [GO:0003924]		AT1G52280	2.65e-140	90.777
					cann:107843607	vacuolar protein-sorting-associated protein 37 homolog 1-like [KO:{K12185}]	Endocytosis [cann04144]								1.19371							vacuolar protein-sorting-associated protein 37 homolog 1-like	LOC107843607	XM_016687931.1	XP_016543417.1		Endosomal sorting complex assembly domain [CL0596]; Protein of unknown function (DUF4085) [PF13315.6]; Glutamyl-tRNAGlu reductase, dimerisation domain [PF00745.20]; Modifier of rudimentary (Mod(r)) protein [PF07200.13]; Merozoite surface antigen 2c [PF12238.8]		[BP] endosome transport via multivesicular body sorting pathway [GO:0032509]; [BP] protein transport [GO:0015031]; [CC] ESCRT I complex [GO:0000813]		AT2G36680	2.92e-83	59.494
					cann:107840913	vacuolar protein sorting-associated protein 2 homolog 1 [KO:{K12191}]	Endocytosis [cann04144]								2.0393							vacuolar protein sorting-associated protein 2 homolog 1	LOC107840913	XM_016684861.1	XP_016540347.1		PspA/ESCRT-III [CL0235]; Topo homolgy domain in CRISPR-associated endonuclease Cas9 [PF17894.1]; CdvA-like coiled-coil domain [PF18822.1]; PspA/IM30 family [PF04012.12]; Snf7 [PF03357.21]; YlqD protein [PF11068.8]		[BP] intralumenal vesicle formation [GO:0070676]; [BP] protein transport [GO:0015031]; [BP] vacuolar transport [GO:0007034]; [CC] endosome membrane [GO:0010008]; [CC] multivesicular body [GO:0005771]		AT2G06530	1.47e-131	91.071
					cann:107873656	vacuolar protein sorting-associated protein 2 homolog 3 [KO:{K12192}]	Endocytosis [cann04144]							1.63557								vacuolar protein sorting-associated protein 2 homolog 3, transcript variant X2	LOC107873656	XM_016720588.1	XP_016576074.1		Helix-turn-helix clan [CL0123]; PspA/ESCRT-III [CL0235]; Vps51 domain superfamily [CL0295]; COG (conserved oligomeric Golgi) complex component, COG2 [PF06148.11]; Domain of unknown function (DUF4407) [PF14362.6]; Domain of unknown function (DUF4695) [PF15766.5]; Protein of unknown function (DUF768) [PF05589.11]; MerR, DNA binding [PF09278.11]; Snf7 [PF03357.21]; YlqD protein [PF11068.8]		[BP] vacuolar transport [GO:0007034]		AT1G03950	4.49e-119	81.373
					cann:107875647	protein SUPPRESSOR OF K(+) TRANSPORT GROWTH DEFECT 1 [KO:{K12196}]	Endocytosis [cann04144]								1.56553							protein SUPPRESSOR OF K(+) TRANSPORT GROWTH DEFECT 1, transcript variant X1	LOC107875647	XM_016722437.1	XP_016577923.1		AAA+ ATPase lid domain superfamily [CL0671]; P-loop containing nucleoside triphosphate hydrolase superfamily [CL0023]; Tetratrico peptide repeat superfamily [CL0020]; ATPase family associated with various cellular activities (AAA) [PF00004.29]; AAA domain [PF13173.6]; AAA ATPase domain [PF13191.6]; AAA domain [PF13207.6]; AAA domain [PF13238.6]; AAA domain (Cdc48 subfamily) [PF07724.14]; AAA doma…		[MF] ATP binding [GO:0005524]		AT2G27600	0	91.284
					cann:107878759	protein HOMOLOG OF MAMMALIAN LYST-INTERACTING PROTEIN 5 [KO:{K12199}]	Endocytosis [cann04144]								1.55966							protein HOMOLOG OF MAMMALIAN LYST-INTERACTING PROTEIN 5	LOC107878759	XM_016725871.1	XP_016581357.1		Vta1 like [PF04652.16]; Vta1 C-terminal domain [PF18097.1]		[BP] defense response, incompatible interaction [GO:0009814]; [BP] mucilage extrusion from seed coat [GO:0080001]; [BP] positive regulation of defense response to bacterium [GO:1900426]; [BP] regulation of vacuolar transport [GO:1903335]; [BP] vesicle-mediated transport [GO:0016192]; [CC] multivesicular body [GO:0005771]; [CC] nucleus [GO:0005634]; [MF] protein homodimerization activity [GO:00428…		AT4G26750	2.06e-135	53.493
					cann:107851527	charged multivesicular body protein 5 [KO:{K12198}]	Endocytosis [cann04144]							1.74957	1.85798							charged multivesicular body protein 5	LOC107851527	XM_016696585.1	XP_016552071.1		Helix-turn-helix clan [CL0123]; PD-(D/E)XK nuclease superfamily [CL0236]; Prefoldin [CL0200]; PspA/ESCRT-III [CL0235]; Allexivirus 40kDa protein [PF05549.11]; Chromodomain helicase DNA-binding domain 1 [PF18196.1]; Growth arrest and DNA-damage-inducible proteins-interacting protein 1 [PF10147.9]; Protein of unknown function (DUF1319) [PF07028.11]; Fibrinogen alpha/beta chain family [PF08702.10]; …		[BP] vacuolar transport [GO:0007034]		AT3G10640	1.65e-142	83.051
					cann:107877979	dentin sialophosphoprotein [KO:{K19476}]	Endocytosis [cann04144]								1.93535							dentin sialophosphoprotein	LOC107877979	XM_016724812.1	XP_016580298.1		Thioredoxin-like [CL0172]; Protein of unknown function (DUF1223) [PF06764.11]; Regulator of Vps4 activity in the MVB pathway [PF03398.14]		[BP] protein transport [GO:0015031]		AT2G19710	1.62e-82	47.343
					cann:107847805	uncharacterized LOC107847805 [KO:{K19476}]	Endocytosis [cann04144]								2.72597							uncharacterized LOC107847805	LOC107847805	XM_016692302.1	XP_016547788.1		Regulator of Vps4 activity in the MVB pathway [PF03398.14]; Opioid growth factor receptor (OGFr) conserved region [PF04664.13]		[BP] protein transport [GO:0015031]; [BP] response to oxidative stress [GO:0006979]		AT1G13340	4.3e-83	56.934
					cann:107867723	vacuolar protein sorting-associated protein 45 homolog [KO:{K12479}]	Endocytosis [cann04144]								1.88009							vacuolar protein sorting-associated protein 45 homolog, transcript variant X5	LOC107867723	XM_016714103.1	XP_016569589.1		Sec1 family [PF00995.23]; YxiJ-like protein [PF14176.6]		[BP] vesicle docking involved in exocytosis [GO:0006904]
					cann:107853717	ras-related protein RABA5a-like [KO:{K07904}]	Endocytosis [cann04144]								-1.72743							ras-related protein RABA5a-like, transcript variant X1	LOC107853717	XM_016698695.1	XP_016554181.1		P-loop containing nucleoside triphosphate hydrolase superfamily [CL0023]; AAA ATPase domain [PF13191.6]; AAA domain, putative AbiEii toxin, Type IV TA system [PF13304.6]; AAA domain [PF13521.6]; ADP-ribosylation factor family [PF00025.21]; Ferrous iron transport protein B [PF02421.18]; Elongation factor Tu GTP binding domain [PF00009.27]; Gtr1/RagA G protein conserved region [PF04670.12]; 50S rib…		[MF] GTP binding [GO:0005525]; [MF] GTPase activity [GO:0003924]
					cann:107855835	ras-related protein RABA2a-like [KO:{K07904}]	Endocytosis [cann04144]								-4.28152							ras-related protein RABA2a-like] [partial=5'] [exception=annotated by transcript or proteomic data	LOC107855835	XM_016700844.1	XP_016556330.1		P-loop containing nucleoside triphosphate hydrolase superfamily [CL0023]; AAA ATPase domain [PF13191.6]; AAA domain [PF13238.6]; AAA domain [PF13401.6]; AAA domain [PF13479.6]; P-loop containing region of AAA domain [PF13555.6]; P-loop containing dynein motor region [PF12775.7]; ABC transporter [PF00005.27]; ADP-ribosylation factor family [PF00025.21]; Protein of unknown function (DUF1128) [PF065…		[MF] GTP binding [GO:0005525]; [MF] GTPase activity [GO:0003924]		AT1G09630	1.97e-132	82.949
					cann:107870162	ras-related protein Rab11D [KO:{K07904}]	Endocytosis [cann04144]								1.30403							ras-related protein Rab11D	LOC107870162	XM_016716593.1	XP_016572079.1		P-loop containing nucleoside triphosphate hydrolase superfamily [CL0023]; ADP-ribosylation factor family [PF00025.21]; Elongation factor Tu GTP binding domain [PF00009.27]; Gtr1/RagA G protein conserved region [PF04670.12]; 50S ribosome-binding GTPase [PF01926.23]; Ras family [PF00071.22]; Ras of Complex, Roc, domain of DAPkinase [PF08477.13]; RsgA GTPase [PF03193.16]; Bacterial TniB protein [PF0…		[MF] GTP binding [GO:0005525]; [MF] GTPase activity [GO:0003924]		AT5G65270	9.42e-141	84.305
					cann:107839339	ras-related protein RABA3 [KO:{K07904}]	Endocytosis [cann04144]							-3.042	-4.51316							ras-related protein RABA3	LOC107839339	XM_016682774.1	XP_016538260.1		P-loop containing nucleoside triphosphate hydrolase superfamily [CL0023]; ADP-ribosylation factor family [PF00025.21]; Elongation factor Tu GTP binding domain [PF00009.27]; Gtr1/RagA G protein conserved region [PF04670.12]; 50S ribosome-binding GTPase [PF01926.23]; Ras family [PF00071.22]; Ras of Complex, Roc, domain of DAPkinase [PF08477.13]; Signal recognition particle receptor beta subunit [PF…		[MF] GTP binding [GO:0005525]; [MF] GTPase activity [GO:0003924]		AT1G01200	5.01e-114	65.283
					cann:107851240	ras-related protein Rab11D [KO:{K07904}]	Endocytosis [cann04144]								-1.43122							ras-related protein Rab11D	LOC107851240	XM_016696188.1	XP_016551674.1		P-loop containing nucleoside triphosphate hydrolase superfamily [CL0023]; ADP-ribosylation factor family [PF00025.21]; Elongation factor Tu GTP binding domain [PF00009.27]; Gtr1/RagA G protein conserved region [PF04670.12]; MCM P-loop domain [PF00493.23]; 50S ribosome-binding GTPase [PF01926.23]; Ras family [PF00071.22]; Ras of Complex, Roc, domain of DAPkinase [PF08477.13]; RsgA GTPase [PF03193.…		[MF] GTP binding [GO:0005525]; [MF] GTPase activity [GO:0003924]		AT5G65270	3.34e-142	84.513
					cann:107868328	probable ADP-ribosylation factor GTPase-activating protein AGD5 [KO:{K12486}]	Endocytosis [cann04144]								3.03374							probable ADP-ribosylation factor GTPase-activating protein AGD5, transcript variant X2	LOC107868328	XM_016714995.1	XP_016570481.1		Putative GTPase activating protein for Arf [PF01412.18]; Sin3 binding region of histone deacetylase complex subunit SAP30 [PF13867.6]		[MF] GTPase activator activity [GO:0005096]; [MF] metal ion binding [GO:0046872]
					cann:107878702	probable ADP-ribosylation factor GTPase-activating protein AGD5 [KO:{K12486}]	Endocytosis [cann04144]								2.16138							probable ADP-ribosylation factor GTPase-activating protein AGD5	LOC107878702	XM_016725792.1	XP_016581278.1		Putative GTPase activating protein for Arf [PF01412.18]		[MF] GTPase activator activity [GO:0005096]; [MF] metal ion binding [GO:0046872]		AT5G54310	8.18e-176	56.592
					cann:107870871	probable ADP-ribosylation factor GTPase-activating protein AGD8 [KO:{K12493}]	Endocytosis [cann04144]								1.33293							probable ADP-ribosylation factor GTPase-activating protein AGD8, transcript variant X1	LOC107870871	XM_016717559.1	XP_016573045.1		Putative GTPase activating protein for Arf [PF01412.18]		[MF] GTPase activator activity [GO:0005096]; [MF] metal ion binding [GO:0046872]		AT4G17890	0	66.99
					cann:107873248	brefeldin A-inhibited guanine nucleotide-exchange protein 2-like [KO:{K18442}]	Endocytosis [cann04144]								1.23438							brefeldin A-inhibited guanine nucleotide-exchange protein 2-like	LOC107873248	XM_016720018.1	XP_016575504.1		Late secretory pathway transport machinery [CL0330]; Dimerisation and cyclophilin-binding domain of Mon2 [PF16213.5]; Domain of unknown function (DUF1981) [PF09324.10]; C-terminal region of Mon2 protein [PF16206.5]; Sec7 domain [PF01369.20]; Guanine nucleotide exchange factor in Golgi transport N-terminal [PF12783.7]; Stabilization of polarity axis [PF08616.10]		[BP] regulation of ARF protein signal transduction [GO:0032012]; [MF] ARF guanyl-nucleotide exchange factor activity [GO:0005086]		AT3G60860	0	75.347
					cann:107860505	ARF guanine-nucleotide exchange factor GNOM-like [KO:{K18443}]	Endocytosis [cann04144]								1.65654							ARF guanine-nucleotide exchange factor GNOM-like	LOC107860505	XM_016705886.1	XP_016561372.1		Domain of unknown function (DUF1981) [PF09324.10]; Sec7 domain [PF01369.20]; Guanine nucleotide exchange factor in Golgi transport N-terminal [PF12783.7]		[BP] regulation of ARF protein signal transduction [GO:0032012]; [MF] ARF guanyl-nucleotide exchange factor activity [GO:0005086]		AT1G13980	0	64.829
					cann:107860244	ADP-ribosylation factor 2-B-like [KO:{K07937}]	Endocytosis [cann04144]								-2.73464							ADP-ribosylation factor 2-B-like	LOC107860244	XM_016705521.1	XP_016561007.1		P-loop containing nucleoside triphosphate hydrolase superfamily [CL0023]; 6-phosphofructo-2-kinase [PF01591.18]; ADP-ribosylation factor family [PF00025.21]; G-protein alpha subunit [PF00503.20]; Gtr1/RagA G protein conserved region [PF04670.12]; 50S ribosome-binding GTPase [PF01926.23]; Ras family [PF00071.22]; Ras of Complex, Roc, domain of DAPkinase [PF08477.13]; Signal recognition particle re…		[MF] GTP binding [GO:0005525]
					cann:107848028	ADP-ribosylation factor 2 [KO:{K07937}]	Endocytosis [cann04144]								-4.19328					-2.21836		ADP-ribosylation factor 2	LOC107838733	XM_016681913.1	XP_016537399.1		P-loop containing nucleoside triphosphate hydrolase superfamily [CL0023]; 6-phosphofructo-2-kinase [PF01591.18]; ADP-ribosylation factor family [PF00025.21]; G-protein alpha subunit [PF00503.20]; Gtr1/RagA G protein conserved region [PF04670.12]; 50S ribosome-binding GTPase [PF01926.23]; Ras family [PF00071.22]; Ras of Complex, Roc, domain of DAPkinase [PF08477.13]; Signal recognition particle re…		[BP] intracellular protein transport [GO:0006886]; [BP] protein ADP-ribosylation [GO:0006471]; [BP] vesicle-mediated transport [GO:0016192]; [MF] GTP binding [GO:0005525]		AT5G14670	1.28e-133	98.895
	Cellular Processes; Transport and catabolism	1.3	Phagosome [cann04145]	Phagocytosis is the process of taking in relatively large particles by a cell, and is a central mechanism in the tissue remodeling, inflammation, and defense against infectious agents. A phagosome is formed when the specific receptors on the phagocyte surface recognize ligands on the particle surface. After formation, nascent phagosomes progressively acquire digestive characteristics. This matura…	cann:107853199	syntaxin-22-like [KO:{K08488}]	SNARE interactions in vesicular transport [cann04130]; Phagosome [cann04145]								1.4152							syntaxin-22-like	LOC107853199	XM_016698202.1	XP_016553688.1		SNARE-fusion membrane complex superfamily [CL0445]; Trafficking protein [CL0147]; WXG100-A/WXG100-B dimer [CL0352]; LXG domain of WXG superfamily [PF04740.12]; Methyl-accepting chemotaxis protein (MCP) signalling domain [PF00015.21]; SNARE domain [PF05739.19]; Stage III sporulation protein AB (spore_III_AB) [PF09548.10]; Synaptobrevin [PF00957.21]; Syntaxin [PF00804.25]; Syntaxin-like protein [PF…		[BP] intracellular protein transport [GO:0006886]; [BP] vesicle-mediated transport [GO:0016192]; [CC] integral component of membrane [GO:0016021]; [MF] SNAP receptor activity [GO:0005484]		AT5G46860	7.34e-146	77.778
					cann:107855885	V-type proton ATPase catalytic subunit A [KO:{K02145}] [EC:{7.1.2.2}]	Oxidative phosphorylation [cann00190]; Metabolic pathways [cann01100]; Phagosome [cann04145]	H+-transporting two-sector ATPase; ATP synthase; F1-ATPase; FoF1-ATPase; H+-transporting ATPase; mitochondrial ATPase; coupling factors (Fo, F1 and CF1); chloroplast ATPase; bacterial Ca2+/Mg2+ ATPase [7.1.2.2]	ATP phosphohydrolase (two-sector, H+-transporting) [7.1.2.2]	ATP + H2O + 4 H+[side 1] = ADP + phosphate + 4 H+[side 2]Substrate ATP				-3.91536								V-type proton ATPase catalytic subunit A	LOC107855885	XM_016700892.1	XP_016556378.1		HAS-barrel superfamily [CL0275]; P-loop containing nucleoside triphosphate hydrolase superfamily [CL0023]; ATP synthase alpha/beta family, nucleotide-binding domain [PF00006.25]; ATP synthase alpha/beta family, beta-barrel domain [PF02874.23]; ATPsynthase alpha/beta subunit N-term extension [PF16886.5]		[BP] ATP metabolic process [GO:0046034]; [CC] proton-transporting V-type ATPase, V1 domain [GO:0033180]; [MF] ATP binding [GO:0005524]; [MF] proton-transporting ATPase activity, rotational mechanism [GO:0046961]		AT1G78900	0	94.222
					cann:107840591	V-type proton ATPase subunit B2 [KO:{K02147}]	Oxidative phosphorylation [cann00190]; Metabolic pathways [cann01100]; Phagosome [cann04145]								1.32276							V-type proton ATPase subunit B2, transcript variant X1	LOC107840591	XM_016684499.1	XP_016539985.1		HAS-barrel superfamily [CL0275]; P-loop containing nucleoside triphosphate hydrolase superfamily [CL0023]; ATP synthase alpha/beta family, nucleotide-binding domain [PF00006.25]; ATP synthase alpha/beta family, beta-barrel domain [PF02874.23]; HAS barrel domain [PF09378.10]		[BP] ATP metabolic process [GO:0046034]; [BP] proton transmembrane transport [GO:1902600]; [CC] proton-transporting V-type ATPase, V1 domain [GO:0033180]; [MF] ATP binding [GO:0005524]		AT4G38510	0	96.721
					cann:107862863	V-type proton ATPase subunit C-like [KO:{K02148}]	Oxidative phosphorylation [cann00190]; Metabolic pathways [cann01100]; Phagosome [cann04145]								1.78346							V-type proton ATPase subunit C-like] [partial=5'] [exception=annotated by transcript or proteomic data	LOC107862863	XM_016708564.1	XP_016564050.1		Metanogen output domain 2 [PF18548.1]; V-ATPase subunit C [PF03223.15]		[CC] proton-transporting V-type ATPase, V1 domain [GO:0033180]; [MF] proton transmembrane transporter activity [GO:0015078]		AT1G12840	0	79.521
					cann:107864404	V-type proton ATPase subunit E [KO:{K02150}]	Oxidative phosphorylation [cann00190]; Metabolic pathways [cann01100]; Phagosome [cann04145]								1.86817							V-type proton ATPase subunit E	LOC107864404	XM_016710758.1	XP_016566244.1		ACP-like superfamily [CL0314]; ATP synthase F0 subunit [CL0255]; Ribonuclease H-like superfamily [CL0219]; CAF1 family ribonuclease [PF04857.20]; Domain of Unknown Function (DUF1041) [PF06292.17]; Protein of unknown function (DUF1493) [PF07377.12]; Protein of unknown function (DUF445) [PF04286.12]; Domain of unknown function (DUF4619) [PF15398.6]; ATP synthase (E/31 kDa) subunit [PF01991.18]		[CC] proton-transporting two-sector ATPase complex, catalytic domain [GO:0033178]; [MF] proton-transporting ATPase activity, rotational mechanism [GO:0046961]		AT1G64200	5.45e-125	77.489
					cann:107858894	V-type proton ATPase subunit F [KO:{K02151}]	Oxidative phosphorylation [cann00190]; Metabolic pathways [cann01100]; Phagosome [cann04145]								2.02486							V-type proton ATPase subunit F	LOC107858894	XM_016703699.1	XP_016559185.1		ATP synthase (F/14-kDa) subunit [PF01990.17]; N terminus of Rad21 / Rec8 like protein [PF04825.13]		[CC] proton-transporting V-type ATPase, V1 domain [GO:0033180]; [MF] proton-transporting ATPase activity, rotational mechanism [GO:0046961]		AT4G02620	3.52e-77	82.54
					cann:107851124	V-type proton ATPase subunit G 1 [KO:{K02152}]	Oxidative phosphorylation [cann00190]; Metabolic pathways [cann01100]; Phagosome [cann04145]								1.16641							V-type proton ATPase subunit G 1	LOC107851124	XM_016696042.1	XP_016551528.1		ATP synthase F0 subunit [CL0255]; YjbJ-CsbD-like superfamily [CL0406]; ATP synthase B/B' CF(0) [PF00430.18]; Domain of unknown function (DUF3552) [PF12072.8]; Bacterial protein of unknown function (DUF883) [PF05957.13]; Organelle biogenesis, Muted-like protein [PF14942.6]; Vacuolar (H+)-ATPase G subunit [PF03179.15]		[BP] proton transmembrane transport [GO:1902600]; [CC] vacuolar proton-transporting V-type ATPase complex [GO:0016471]; [MF] ATPase activity, coupled to transmembrane movement of substances [GO:0042626]		AT3G01390	1.29e-45	78.378
					cann:107863951	V-type proton ATPase subunit e1 [KO:{K02153}]	Oxidative phosphorylation [cann00190]; Metabolic pathways [cann01100]; Phagosome [cann04145]								1.59775							V-type proton ATPase subunit e1, transcript variant X2	LOC107863951	XM_016710160.1	XP_016565646.1		Yip1/YIF1-like [CL0112]; ATP synthase subunit H [PF05493.13]; Protein of unknown function (DUF1129) [PF06570.11]; Protein of unknown function (DUF1218) [PF06749.12]; Protein of unknown function (DUF1345) [PF07077.11]		[CC] proton-transporting V-type ATPase, V0 domain [GO:0033179]; [MF] proton transmembrane transporter activity [GO:0015078]		AT5G55290	1.76e-40	84.286
					cann:107840462	V-type proton ATPase subunit a3-like [KO:{K02154}]	Oxidative phosphorylation [cann00190]; Metabolic pathways [cann01100]; Phagosome [cann04145]								1.28499							V-type proton ATPase subunit a3-like	LOC107840462	XM_016684328.1	XP_016539814.1		V-type ATPase 116kDa subunit family [PF01496.19]		[CC] integral component of membrane [GO:0016021]; [CC] vacuolar proton-transporting V-type ATPase, V0 domain [GO:0000220]; [MF] proton transmembrane transporter activity [GO:0015078]		AT4G39080	0	78.345
					cann:107854548	V-type proton ATPase subunit d2 [KO:{K02146}]	Oxidative phosphorylation [cann00190]; Metabolic pathways [cann01100]; Phagosome [cann04145]								1.80992							V-type proton ATPase subunit d2	LOC107854548	XM_016699559.1	XP_016555045.1		ATP synthase (C/AC39) subunit [PF01992.16]		[CC] proton-transporting V-type ATPase, V0 domain [GO:0033179]; [MF] proton transmembrane transporter activity [GO:0015078]		AT3G28715	0	91.453
					cann:107866912	V-type proton ATPase 16 kDa proteolipid subunit-like [KO:{K02155}]	Oxidative phosphorylation [cann00190]; Metabolic pathways [cann01100]; Phagosome [cann04145]								1.04594							V-type proton ATPase 16 kDa proteolipid subunit-like	LOC107866912	XM_016712954.1	XP_016568440.1		Mannose 6-phosphate receptor [CL0226]; ATP synthase subunit C [PF00137.21]; Glycophorin A [PF01102.18]; Mannose-6-phosphate receptor [PF02157.15]; Phosphoinositide-interacting protein family [PF15099.6]; SecE/Sec61-gamma subunits of protein translocation complex [PF00584.20]		[CC] integral component of membrane [GO:0016021]; [CC] proton-transporting V-type ATPase, V0 domain [GO:0033179]; [CC] vacuolar membrane [GO:0005774]; [MF] proton transmembrane transporter activity [GO:0015078]		AT1G75630	8.6e-111	98.193
					cann:107839044	V-type proton ATPase subunit c''1-like [KO:{K03661}]	Oxidative phosphorylation [cann00190]; Metabolic pathways [cann01100]; Phagosome [cann04145]								1.21213							V-type proton ATPase subunit c''1-like	LOC107839044	XM_016682385.1	XP_016537871.1		ATP synthase subunit C [PF00137.21]; Family of unknown function (DUF5389) [PF17364.2]		[CC] integral component of membrane [GO:0016021]; [CC] proton-transporting V-type ATPase, V0 domain [GO:0033179]; [MF] proton transmembrane transporter activity [GO:0015078]		AT4G32530	4.01e-110	89.444
					cann:107876138	V-type proton ATPase subunit c''1 [KO:{K03661}]	Oxidative phosphorylation [cann00190]; Metabolic pathways [cann01100]; Phagosome [cann04145]								1.1581							V-type proton ATPase subunit c''1, transcript variant X2	LOC107876138	XM_016723155.1	XP_016578641.1		ATP synthase subunit C [PF00137.21]; Protein of unknown function (DUF443) [PF04276.12]; G0/G1 switch protein 2 [PF15103.6]; Nitrate reductase gamma subunit [PF02665.14]		[CC] integral component of membrane [GO:0016021]; [CC] proton-transporting V-type ATPase, V0 domain [GO:0033179]; [MF] proton transmembrane transporter activity [GO:0015078]		AT4G32530	1.2e-107	91.329
					cann:107855593	ras-related protein Rab7 [KO:{K07897}]	Endocytosis [cann04144]; Phagosome [cann04145]								1.2786							ras-related protein Rab7	LOC107855593	XM_016700609.1	XP_016556095.1		P-loop containing nucleoside triphosphate hydrolase superfamily [CL0023]; AAA ATPase domain [PF13191.6]; AAA domain [PF13238.6]; AAA domain [PF13401.6]; AAA domain [PF13479.6]; AAA domain (dynein-related subfamily) [PF07728.14]; P-loop containing dynein motor region [PF12775.7]; ADP-ribosylation factor family [PF00025.21]; ATPase domain predominantly from Archaea [PF01637.18]; Conserved hypotheti…		[MF] GTP binding [GO:0005525]; [MF] GTPase activity [GO:0003924]		AT4G09720	9.04e-132	84.951
					cann:107861816	ras-related protein Rab7 [KO:{K07897}]	Endocytosis [cann04144]; Phagosome [cann04145]								1.63235							ras-related protein Rab7	LOC107861816	XM_016707185.1	XP_016562671.1		P-loop containing nucleoside triphosphate hydrolase superfamily [CL0023]; AAA ATPase domain [PF13191.6]; AAA domain [PF13401.6]; AAA domain [PF13479.6]; AAA domain (dynein-related subfamily) [PF07728.14]; P-loop containing dynein motor region [PF12775.7]; ADP-ribosylation factor family [PF00025.21]; ATPase domain predominantly from Archaea [PF01637.18]; Conserved hypothetical ATP binding protein …		[MF] GTP binding [GO:0005525]; [MF] GTPase activity [GO:0003924]		AT1G52280	2.65e-140	90.777
					cann:107860538	tubulin alpha chain-like [KO:{K07374}]	Phagosome [cann04145]								-2.93417							tubulin alpha chain-like	LOC107860538	XM_016705929.1	XP_016561415.1		Tubulin nucleotide-binding domain-like, GTPase [CL0566]; Tubulin, FtsZ and Misato and their C-termini, [CL0442]; Tubulin/FtsZ family, GTPase domain [PF00091.25]; Tubulin domain [PF14881.6]; Tubulin C-terminal domain [PF03953.17]		[BP] microtubule-based process [GO:0007017]; [CC] cytoplasm [GO:0005737]; [CC] microtubule [GO:0005874]; [MF] GTP binding [GO:0005525]; [MF] GTPase activity [GO:0003924]; [MF] structural constituent of cytoskeleton [GO:0005200]		AT4G14960	0	96.552
					cann:107848102	tubulin alpha-2 chain [KO:{K07374}]	Phagosome [cann04145]													-1.10659		tubulin alpha-2 chain	LOC107848102	XM_016692783.1	XP_016548269.1		Tubulin nucleotide-binding domain-like, GTPase [CL0566]; Tubulin, FtsZ and Misato and their C-termini, [CL0442]; Tubulin/FtsZ family, GTPase domain [PF00091.25]; Tubulin domain [PF14881.6]; Tubulin C-terminal domain [PF03953.17]		[BP] microtubule-based process [GO:0007017]; [CC] cytoplasm [GO:0005737]; [CC] microtubule [GO:0005874]; [MF] GTP binding [GO:0005525]; [MF] GTPase activity [GO:0003924]; [MF] structural constituent of cytoskeleton [GO:0005200]		AT1G04820	0	96.875
					cann:107860145	tubulin alpha-3 chain-like [KO:{K07374}]	Phagosome [cann04145]								-4.8634							tubulin alpha-3 chain-like	LOC107860145	XM_016705404.1	XP_016560890.1		Tubulin nucleotide-binding domain-like, GTPase [CL0566]; Tubulin, FtsZ and Misato and their C-termini, [CL0442]; Tubulin/FtsZ family, GTPase domain [PF00091.25]; Tubulin domain [PF14881.6]; Tubulin C-terminal domain [PF03953.17]		[BP] microtubule-based process [GO:0007017]; [CC] cytoplasm [GO:0005737]; [CC] microtubule [GO:0005874]; [MF] GTP binding [GO:0005525]; [MF] GTPase activity [GO:0003924]; [MF] structural constituent of cytoskeleton [GO:0005200]
					cann:107850896	tubulin alpha-2 chain [KO:{K07374}]	Phagosome [cann04145]								-1.18673							tubulin alpha-2 chain	LOC107850896	XM_016695706.1	XP_016551192.1		Tubulin nucleotide-binding domain-like, GTPase [CL0566]; Tubulin, FtsZ and Misato and their C-termini, [CL0442]; Tubulin/FtsZ family, GTPase domain [PF00091.25]; Tubulin domain [PF14881.6]; Tubulin C-terminal domain [PF03953.17]		[BP] microtubule-based process [GO:0007017]; [CC] cytoplasm [GO:0005737]; [CC] microtubule [GO:0005874]; [MF] GTP binding [GO:0005525]; [MF] GTPase activity [GO:0003924]; [MF] structural constituent of cytoskeleton [GO:0005200]		AT4G14960	0	96
					cann:107867313	tubulin alpha chain [KO:{K07374}]	Phagosome [cann04145]							-1.54195	-2.32037					-2.03314		tubulin alpha chain	LOC107867313	XM_016713484.1	XP_016568970.1		Tubulin nucleotide-binding domain-like, GTPase [CL0566]; Tubulin, FtsZ and Misato and their C-termini, [CL0442]; Tubulin/FtsZ family, GTPase domain [PF00091.25]; Tubulin domain [PF14881.6]; Tubulin C-terminal domain [PF03953.17]		[BP] microtubule-based process [GO:0007017]; [CC] cytoplasm [GO:0005737]; [CC] microtubule [GO:0005874]; [MF] GTP binding [GO:0005525]; [MF] GTPase activity [GO:0003924]; [MF] structural constituent of cytoskeleton [GO:0005200]		AT4G14960	0	96.444
					cann:107852914	tubulin beta-1 chain-like [KO:{K07375}]	Phagosome [cann04145]								-3.40983					-1.87788		tubulin beta-1 chain-like	LOC107852914	XM_016697947.1	XP_016553433.1		Tubulin nucleotide-binding domain-like, GTPase [CL0566]; Tubulin, FtsZ and Misato and their C-termini, [CL0442]; Misato Segment II tubulin-like domain [PF10644.9]; Tubulin/FtsZ family, GTPase domain [PF00091.25]; Tubulin like [PF13809.6]; Tubulin domain [PF14881.6]; Tubulin C-terminal domain [PF03953.17]		[BP] microtubule-based process [GO:0007017]; [CC] cytoplasm [GO:0005737]; [CC] microtubule [GO:0005874]; [MF] GTP binding [GO:0005525]; [MF] GTPase activity [GO:0003924]; [MF] structural constituent of cytoskeleton [GO:0005200]		AT5G62700	0	97.523
					cann:107843763	tubulin beta-5 chain [KO:{K07375}]	Phagosome [cann04145]							-1.04086	-2.05492							tubulin beta-5 chain	LOC107843763	XM_016688154.1	XP_016543640.1		Tubulin nucleotide-binding domain-like, GTPase [CL0566]; Tubulin, FtsZ and Misato and their C-termini, [CL0442]; Misato Segment II tubulin-like domain [PF10644.9]; Tubulin/FtsZ family, GTPase domain [PF00091.25]; Tubulin like [PF13809.6]; Tubulin domain [PF14881.6]; Tubulin C-terminal domain [PF03953.17]		[BP] microtubule-based process [GO:0007017]; [CC] cytoplasm [GO:0005737]; [CC] microtubule [GO:0005874]; [MF] GTP binding [GO:0005525]; [MF] GTPase activity [GO:0003924]; [MF] structural constituent of cytoskeleton [GO:0005200]		AT5G12250	0	97.955
					cann:107866876	tubulin beta-1 chain [KO:{K07375}]	Phagosome [cann04145]								-1.89319					-1.03402		tubulin beta-1 chain, transcript variant X2	LOC107866876	XM_016712883.1	XP_016568369.1		Tubulin nucleotide-binding domain-like, GTPase [CL0566]; Tubulin, FtsZ and Misato and their C-termini, [CL0442]; Misato Segment II tubulin-like domain [PF10644.9]; Tubulin/FtsZ family, GTPase domain [PF00091.25]; Tubulin like [PF13809.6]; Tubulin domain [PF14881.6]; Tubulin C-terminal domain [PF03953.17]		[BP] microtubule-based process [GO:0007017]; [CC] cytoplasm [GO:0005737]; [CC] microtubule [GO:0005874]; [MF] GTP binding [GO:0005525]; [MF] GTPase activity [GO:0003924]; [MF] structural constituent of cytoskeleton [GO:0005200]		AT1G75780	0	96.767
					cann:107852846	putative 1-phosphatidylinositol-3-phosphate 5-kinase FAB1C [KO:{K00921}] [EC:{2.7.1.150}]	Inositol phosphate metabolism [cann00562]; Metabolic pathways [cann01100]; Phosphatidylinositol signaling system [cann04070]; Phagosome [cann04145]	1-phosphatidylinositol-3-phosphate 5-kinase; type III PIP kinase; phosphatidylinositol 3-phosphate 5-kinase [2.7.1.150]	ATP:1-phosphatidyl-1D-myo-inositol-3-phosphate 5-phosphotransferase [2.7.1.150]	ATP + 1-phosphatidyl-1D-myo-inositol 3-phosphate = ADP + 1-phosphatidyl-1D-myo-inositol 3,5-bisphosphate [RN:R05802]				1.6117	2.10261							putative 1-phosphatidylinositol-3-phosphate 5-kinase FAB1C	LOC107852846	XM_016697887.1	XP_016553373.1		Protein kinase superfamily [CL0016]; TCP-1/cpn60 chaperonin family [PF00118.24]; Phosphatidylinositol-4-phosphate 5-Kinase [PF01504.18]		[MF] ATP binding [GO:0005524]; [MF] phosphatidylinositol phosphate kinase activity [GO:0016307]		AT1G71010	0	53.851
					cann:107877527	preprotein translocase subunit SCY1, chloroplastic [KO:{K10956}]	Protein export [cann03060]; Protein processing in endoplasmic reticulum [cann04141]; Phagosome [cann04145]								-2.08957							preprotein translocase subunit SCY1, chloroplastic	LOC107877527	XM_016724191.1	XP_016579677.1		The Golgi pH Regulator (GPHR) Family N-terminal [PF12537.8]; SecY translocase [PF00344.20]; Type VI secretion system, TssN [PF17555.2]		[BP] protein transport [GO:0015031]; [CC] integral component of membrane [GO:0016021]		AT2G18710	0	82.996
					cann:107845403	protein transport protein Sec61 subunit alpha-like [KO:{K10956}]	Protein export [cann03060]; Protein processing in endoplasmic reticulum [cann04141]; Phagosome [cann04145]							1.07771								protein transport protein Sec61 subunit alpha-like, transcript variant X1	LOC107845403	XM_016689701.1	XP_016545187.1		Plug domain of Sec61p [PF10559.9]; SecY translocase [PF00344.20]		[BP] protein transport [GO:0015031]; [CC] membrane [GO:0016020]		AT2G34250	0	92.211
					cann:107870905	protein transport protein Sec61 subunit beta-like [KO:{K09481}]	Protein export [cann03060]; Protein processing in endoplasmic reticulum [cann04141]; Phagosome [cann04145]								1.34906							protein transport protein Sec61 subunit beta-like	LOC107870905	XM_016717599.1	XP_016573085.1		Sec61beta family [PF03911.16]		[BP] intracellular protein transport [GO:0006886]; [CC] integral component of membrane [GO:0016021]; [CC] Sec61 translocon complex [GO:0005784]		AT3G60540	1.87e-34	76.543
					cann:107870920	protein transport protein Sec61 subunit beta-like [KO:{K09481}]	Protein export [cann03060]; Protein processing in endoplasmic reticulum [cann04141]; Phagosome [cann04145]								1.34591							protein transport protein Sec61 subunit beta-like	LOC107870920	XM_016717615.1	XP_016573101.1		Sec61beta family [PF03911.16]		[BP] intracellular protein transport [GO:0006886]; [CC] integral component of membrane [GO:0016021]; [CC] Sec61 translocon complex [GO:0005784]		AT3G60540	3.42e-32	74.684
					cann:107875863	protein transport protein Sec61 subunit gamma-1-like [KO:{K07342}]	Protein export [cann03060]; Protein processing in endoplasmic reticulum [cann04141]; Phagosome [cann04145]								1.75225							protein transport protein Sec61 subunit gamma-1-like	LOC107875863	XM_016722731.1	XP_016578217.1		SecE/Sec61-gamma subunits of protein translocation complex [PF00584.20]		[BP] protein targeting [GO:0006605]; [CC] integral component of membrane [GO:0016021]; [MF] P-P-bond-hydrolysis-driven protein transmembrane transporter activity [GO:0015450]		AT5G50460	1.42e-41	91.304
					cann:107839685	calreticulin [KO:{K08057}]	Protein processing in endoplasmic reticulum [cann04141]; Phagosome [cann04145]								2.11462							calreticulin	LOC107839685	XM_016683275.1	XP_016538761.1		Concanavalin-like lectin/glucanase superfamily [CL0004]; Calreticulin family [PF00262.18]		[BP] protein folding [GO:0006457]; [CC] endoplasmic reticulum lumen [GO:0005788]; [MF] calcium ion binding [GO:0005509]; [MF] unfolded protein binding [GO:0051082]		AT1G09210	0	84.043
					cann:107862096	calnexin homolog 1 [KO:{K08054}]	Protein processing in endoplasmic reticulum [cann04141]; Phagosome [cann04145]								2.01305							calnexin homolog 1] [partial=5'] [exception=annotated by transcript or proteomic data	LOC107862096	XM_016707546.1	XP_016563032.1		Concanavalin-like lectin/glucanase superfamily [CL0004]; Calreticulin family [PF00262.18]; Domain of unknown function (DUF4834) [PF16118.5]		[BP] protein folding [GO:0006457]; [CC] endoplasmic reticulum [GO:0005783]; [CC] integral component of membrane [GO:0016021]; [MF] calcium ion binding [GO:0005509]; [MF] unfolded protein binding [GO:0051082]		AT5G61790	0	73.84
					cann:107840571	rac-like GTP-binding protein 5 [KO:{K04392}]	Phagosome [cann04145]; AGE-RAGE signaling pathway in diabetic complications [cann04933]							-1.61005								rac-like GTP-binding protein 5	LOC107840571	XM_016684473.1	XP_016539959.1		P-loop containing nucleoside triphosphate hydrolase superfamily [CL0023]; P-loop containing dynein motor region [PF12775.7]; ADP-ribosylation factor family [PF00025.21]; Elongation factor Tu GTP binding domain [PF00009.27]; Ras family [PF00071.22]; Ras of Complex, Roc, domain of DAPkinase [PF08477.13]		[BP] small GTPase mediated signal transduction [GO:0007264]; [MF] GTP binding [GO:0005525]; [MF] GTPase activity [GO:0003924]		AT4G35020	3.65e-129	90.909
	Cellular Processes; Transport and catabolism	1.4	Peroxisome [cann04146]	Peroxisomes are essential organelles that play a key role in redox signalling and lipid homeostasis. They contribute to many crucial metabolic processes such as fatty acid oxidation, biosynthesis of ether lipids and free radical detoxification. The biogenesis of peroxisomes starts with the early peroxins PEX3, PEX16 and PEX19 and proceeds via several steps. The import of membrane proteins into pe…	cann:107860639	PEX7; peroxisome biogenesis protein 7 [KO:{K13341}]	Peroxisome [cann04146]													-1.57981		peroxisome biogenesis protein 7	LOC107860639	XM_016706064.1	XP_016561550.1		Beta propeller clan [CL0186]; WD domain, G-beta repeat [PF00400.32]		[BP] protein targeting to peroxisome [GO:0006625]		AT1G29260	0	79.18
					cann:107845294	peroxisome biogenesis protein 5 [KO:{K13342}]	Peroxisome [cann04146]								1.68518							peroxisome biogenesis protein 5	LOC107845294	XM_016689527.1	XP_016545013.1		Tetratrico peptide repeat superfamily [CL0020]; Tetratricopeptide repeat [PF00515.28]; TPR repeat [PF13414.6]; Tetratricopeptide repeat [PF13424.6]; Tetratricopeptide repeat [PF13428.6]; Tetratricopeptide repeat [PF13432.6]; Tetratricopeptide repeat [PF13431.6]; Tetratricopeptide repeat [PF14559.6]; Tetratricopeptide repeat [PF07719.17]; Tetratricopeptide repeat [PF14561.6]; Tetratricopeptide rep…				AT5G56290	0	69.519
					cann:107873578	peroxisomal membrane protein 13 [KO:{K13344}]	Peroxisome [cann04146]							1.46224	2.22844							peroxisomal membrane protein 13	LOC107873578	XM_016720480.1	XP_016575966.1		Peptidase clan AA [CL0129]; Retrotransposon peptidase [PF12382.8]		[BP] fatty acid beta-oxidation [GO:0006635]; [BP] protein import into peroxisome matrix, docking [GO:0016560]; [CC] integral component of membrane [GO:0016021]; [CC] peroxisomal membrane [GO:0005778]		AT3G07560	2.29e-56	69.466
					cann:107853104	peroxisomal membrane protein PMP22 [KO:{K13347}]	Peroxisome [cann04146]								3.36976							peroxisomal membrane protein PMP22, transcript variant X2	LOC107853104	XM_016698116.1	XP_016553602.1		Mpv17 / PMP22 family [PF04117.12]		[CC] integral component of membrane [GO:0016021]		AT4G14305	2.96e-82	65.574
					cann:107878690	uncharacterized LOC107878690 [KO:{K13348}]	Peroxisome [cann04146]								-2.22836							uncharacterized LOC107878690	LOC107878690	XM_016725775.1	XP_016581261.1		Mpv17 / PMP22 family [PF04117.12]		[CC] integral component of membrane [GO:0016021]		AT1G52870	0	70.868
					cann:107851423	PXMP2/4 family protein 4 [KO:{K13348}]	Peroxisome [cann04146]								2.21626							PXMP2/4 family protein 4	LOC107851423	XM_016696425.1	XP_016551911.1		Mpv17 / PMP22 family [PF04117.12]		[CC] integral component of membrane [GO:0016021]		AT5G43140	1.71e-89	52.823
					cann:107860091	2-hydroxyacyl-CoA lyase [KO:{K12261}] [EC:4.1.-.-]	Peroxisome [cann04146]							1.60206	3.03149		1.5525					2-hydroxyacyl-CoA lyase	LOC107860091	XM_016705325.1	XP_016560811.1		DHS-like NAD/FAD-binding domain [CL0085]; Thiamin diphosphate-binding superfamily [CL0254]; CO dehydrogenase beta subunit/acetyl-CoA synthase epsilon subunit [PF02552.16]; NAD(P) transhydrogenase beta subunit [PF02233.16]; Thiamine pyrophosphate enzyme, C-terminal TPP binding domain [PF02775.21]; Thiamine pyrophosphate enzyme, central domain [PF00205.22]; Thiamine pyrophosphate enzyme, N-terminal…		[MF] lyase activity [GO:0016829]; [MF] magnesium ion binding [GO:0000287]; [MF] thiamine pyrophosphate binding [GO:0030976]		AT5G17380	0	78.746
					cann:107845290	acyl-coenzyme A oxidase 3, peroxisomal [KO:{K00232}] [EC:{1.3.3.6}]	Fatty acid degradation [cann00071]; beta-Alanine metabolism [cann00410]; alpha-Linolenic acid metabolism [cann00592]; Propanoate metabolism [cann00640]; Biosynthesis of unsaturated fatty acids [cann01040]; Metabolic pathways [cann01100]; Biosynthesis of secondary metabolites [cann01110]; Carbon metabolism [cann01200]; Fatty acid metabolism [cann01212]; Peroxisome [cann04146]	acyl-CoA oxidase; fatty acyl-CoA oxidase; acyl coenzyme A oxidase; fatty acyl-coenzyme A oxidase [1.3.3.6]	acyl-CoA:oxygen 2-oxidoreductase [1.3.3.6]	acyl-CoA + O2 = trans-2,3-dehydroacyl-CoA + H2O2 [RN:R00388]					1.10151							acyl-coenzyme A oxidase 3, peroxisomal, transcript variant X2	LOC107845290	XM_016689520.1	XP_016545006.1		Acyl-CoA dehydrogenase, C-terminal domain-like [CL0087]; Acyl-coenzyme A oxidase/dehydrogenase N-terminal [CL0544]; Acyl-CoA oxidase [PF01756.19]; Acyl-CoA dehydrogenase, C-terminal domain [PF00441.24]; Acyl-CoA dehydrogenase, middle domain [PF02770.19]; Acyl-coenzyme A oxidase N-terminal [PF14749.6]		[BP] fatty acid beta-oxidation [GO:0006635]; [CC] peroxisome [GO:0005777]; [MF] acyl-CoA oxidase activity [GO:0003997]; [MF] FAD binding [GO:0071949]		AT1G06290	0	74.063
					cann:107863083	3-ketoacyl-CoA thiolase 2, peroxisomal-like [KO:{K07513}] [EC:{2.3.1.16}]	Fatty acid degradation [cann00071]; Valine, leucine and isoleucine degradation [cann00280]; alpha-Linolenic acid metabolism [cann00592]; Biosynthesis of unsaturated fatty acids [cann01040]; Metabolic pathways [cann01100]; Biosynthesis of secondary metabolites [cann01110]; Fatty acid metabolism [cann01212]; Peroxisome [cann04146]	acetyl-CoA C-acyltransferase; beta-ketothiolase; 3-ketoacyl-CoA thiolase; KAT; beta-ketoacyl coenzyme A thiolase; beta-ketoacyl-CoA thiolase; beta-ketoadipyl coenzyme A thiolase; beta-ketoadipyl-CoA thiolase; 3-ketoacyl CoA thiolase; 3-ketoacyl coenzyme A thiolase; 3-ketoacyl thiolase; 3-ketothiolase; 3-oxoacyl-CoA thiolase; 3-oxoacyl-coenzyme A thiolase; 6-oxoacyl-CoA thiolase; acetoacetyl-CoA b…	acyl-CoA:acetyl-CoA C-acyltransferase [2.3.1.16]	acyl-CoA + acetyl-CoA = CoA + 3-oxoacyl-CoA (overall reaction) [RN:R00391]; (1a) [acetyl-CoA C-acyltransferase]-S-acyl-L-cysteine + acetyl-CoA = 3-oxoacyl-CoA + [acetyl-CoA C-acyltransferase]-L-cysteine; (1b) acyl-CoA + [acetyl-CoA C-acyltransferase]-L-cysteine = [acetyl-CoA C-acyltransferase]-S-acyl-L-cysteine + CoA					-2.95786							3-ketoacyl-CoA thiolase 2, peroxisomal-like, transcript variant X2	LOC107863083	XM_016708845.1	XP_016564331.1		Thiolase-like Superfamily [CL0046]; 3-Oxoacyl-[acyl-carrier-protein (ACP)] synthase III C terminal [PF08541.10]; Domain of unknown function (DUF4147) [PF13660.6]; Thiolase, C-terminal domain [PF02803.18]; Thiolase, N-terminal domain [PF00108.23]		[MF] transferase activity, transferring acyl groups other than amino-acyl groups [GO:0016747]
					cann:107878931	peroxisomal 2,4-dienoyl-CoA reductase [KO:{K13237}] [EC:{1.3.1.34}]	Peroxisome [cann04146]	2,4-dienoyl-CoA reductase (NADPH); 4-enoyl-CoA reductase (NADPH); 4-enoyl coenzyme A (reduced nicotinamide adenine dinucleotide phosphate) reductase; 4-enoyl-CoA reductase; 2,4-dienoyl-CoA reductase (NADPH) [1.3.1.34]	trans-2,3-didehydroacyl-CoA:NADP+ 4-oxidoreductase [1.3.1.34]	trans-2,3-didehydroacyl-CoA + NADP+ = trans,trans-2,3,4,5-tetradehydroacyl-CoA + NADPH + H+ [RN:R04319]					1.71715							peroxisomal 2,4-dienoyl-CoA reductase	LOC107878931	XM_016726112.1	XP_016581598.1		FAD/NAD(P)-binding Rossmann fold Superfamily [CL0063]; short chain dehydrogenase [PF00106.25]; Enoyl-(Acyl carrier protein) reductase [PF13561.6]; KR domain [PF08659.10]				AT3G12800	4.73e-160	78.041
					cann:107864341	probable acyl-activating enzyme 16, chloroplastic [KO:{K01897}] [EC:{6.2.1.3}]	Fatty acid biosynthesis [cann00061]; Fatty acid degradation [cann00071]; Metabolic pathways [cann01100]; Fatty acid metabolism [cann01212]; Peroxisome [cann04146]	long-chain-fatty-acid---CoA ligase; acyl-CoA synthetase; fatty acid thiokinase (long chain); acyl-activating enzyme; palmitoyl-CoA synthase; lignoceroyl-CoA synthase; arachidonyl-CoA synthetase; acyl coenzyme A synthetase; acyl-CoA ligase; palmitoyl coenzyme A synthetase; thiokinase; palmitoyl-CoA ligase; acyl-coenzyme A ligase; fatty acid CoA ligase; long-chain fatty acyl coenzyme A synthetase; …	long-chain fatty acid:CoA ligase (AMP-forming) [6.2.1.3]	ATP + a long-chain fatty acid + CoA = AMP + diphosphate + an acyl-CoA [RN:R00390]					-3.36376							probable acyl-activating enzyme 16, chloroplastic	LOC107864341	XM_016710691.1	XP_016566177.1		AMP-binding enzyme C-terminal domain superfamily [CL0531]; ANL superfamily [CL0378]; AMP-binding enzyme [PF00501.28]; AMP-binding enzyme C-terminal domain [PF13193.6]		[MF] catalytic activity [GO:0003824]		AT3G23790	0	68.467
					cann:107854884	long chain acyl-CoA synthetase 6, peroxisomal [KO:{K01897}] [EC:{6.2.1.3}]	Fatty acid biosynthesis [cann00061]; Fatty acid degradation [cann00071]; Metabolic pathways [cann01100]; Fatty acid metabolism [cann01212]; Peroxisome [cann04146]	long-chain-fatty-acid---CoA ligase; acyl-CoA synthetase; fatty acid thiokinase (long chain); acyl-activating enzyme; palmitoyl-CoA synthase; lignoceroyl-CoA synthase; arachidonyl-CoA synthetase; acyl coenzyme A synthetase; acyl-CoA ligase; palmitoyl coenzyme A synthetase; thiokinase; palmitoyl-CoA ligase; acyl-coenzyme A ligase; fatty acid CoA ligase; long-chain fatty acyl coenzyme A synthetase; …	long-chain fatty acid:CoA ligase (AMP-forming) [6.2.1.3]	ATP + a long-chain fatty acid + CoA = AMP + diphosphate + an acyl-CoA [RN:R00390]					1.24587							long chain acyl-CoA synthetase 6, peroxisomal	LOC107854884	XM_016699881.1	XP_016555367.1		AMP-binding enzyme C-terminal domain superfamily [CL0531]; ANL superfamily [CL0378]; AMP-binding enzyme [PF00501.28]; AMP-binding enzyme C-terminal domain [PF13193.6]		[BP] response to ozone [GO:0010193]; [BP] response to salt stress [GO:0009651]; [CC] peroxisome [GO:0005777]; [MF] long-chain fatty acid-CoA ligase activity [GO:0004467]		AT5G27600	0	73.381
					cann:107864092	long chain acyl-CoA synthetase 6, peroxisomal-like [KO:{K01897}] [EC:{6.2.1.3}]	Fatty acid biosynthesis [cann00061]; Fatty acid degradation [cann00071]; Metabolic pathways [cann01100]; Fatty acid metabolism [cann01212]; Peroxisome [cann04146]	long-chain-fatty-acid---CoA ligase; acyl-CoA synthetase; fatty acid thiokinase (long chain); acyl-activating enzyme; palmitoyl-CoA synthase; lignoceroyl-CoA synthase; arachidonyl-CoA synthetase; acyl coenzyme A synthetase; acyl-CoA ligase; palmitoyl coenzyme A synthetase; thiokinase; palmitoyl-CoA ligase; acyl-coenzyme A ligase; fatty acid CoA ligase; long-chain fatty acyl coenzyme A synthetase; …	long-chain fatty acid:CoA ligase (AMP-forming) [6.2.1.3]	ATP + a long-chain fatty acid + CoA = AMP + diphosphate + an acyl-CoA [RN:R00390]					2.88453							long chain acyl-CoA synthetase 6, peroxisomal-like	LOC107864092	XM_016710354.1	XP_016565840.1		AMP-binding enzyme C-terminal domain superfamily [CL0531]; ANL superfamily [CL0378]; AMP-binding enzyme [PF00501.28]; AMP-binding enzyme C-terminal domain [PF13193.6]		[MF] catalytic activity [GO:0003824]		AT5G27600	0	68.678
					cann:107878096	long chain acyl-CoA synthetase 8 [KO:{K01897}] [EC:{6.2.1.3}]	Fatty acid biosynthesis [cann00061]; Fatty acid degradation [cann00071]; Metabolic pathways [cann01100]; Fatty acid metabolism [cann01212]; Peroxisome [cann04146]	long-chain-fatty-acid---CoA ligase; acyl-CoA synthetase; fatty acid thiokinase (long chain); acyl-activating enzyme; palmitoyl-CoA synthase; lignoceroyl-CoA synthase; arachidonyl-CoA synthetase; acyl coenzyme A synthetase; acyl-CoA ligase; palmitoyl coenzyme A synthetase; thiokinase; palmitoyl-CoA ligase; acyl-coenzyme A ligase; fatty acid CoA ligase; long-chain fatty acyl coenzyme A synthetase; …	long-chain fatty acid:CoA ligase (AMP-forming) [6.2.1.3]	ATP + a long-chain fatty acid + CoA = AMP + diphosphate + an acyl-CoA [RN:R00390]					1.25095							long chain acyl-CoA synthetase 8, transcript variant X1	LOC107878096	XM_016724977.1	XP_016580463.1		AMP-binding enzyme C-terminal domain superfamily [CL0531]; ANL superfamily [CL0378]; AMP-binding enzyme [PF00501.28]; AMP-binding enzyme C-terminal domain [PF13193.6]		[CC] integral component of membrane [GO:0016021]; [MF] catalytic activity [GO:0003824]		AT2G04350	0	71.344
					cann:107857656	malonyl-CoA decarboxylase, mitochondrial [KO:{K01578}] [EC:{4.1.1.9}]	beta-Alanine metabolism [cann00410]; Propanoate metabolism [cann00640]; Metabolic pathways [cann01100]; Peroxisome [cann04146]	malonyl-CoA decarboxylase; malonyl coenzyme A decarboxylase; malonyl-CoA carboxy-lyase [4.1.1.9]	malonyl-CoA carboxy-lyase (acetyl-CoA-forming) [4.1.1.9]	malonyl-CoA = acetyl-CoA + CO2 [RN:R00233]					2.06168							malonyl-CoA decarboxylase, mitochondrial, transcript variant X1	LOC107857656	XM_016702509.1	XP_016557995.1		N-acetyltransferase like [CL0257]; Malonyl-CoA decarboxylase C-terminal domain [PF05292.11]; Malonyl-CoA decarboxylase N-terminal domain [PF17408.2]		[BP] fatty acid biosynthetic process [GO:0006633]; [MF] malonyl-CoA decarboxylase activity [GO:0050080]		AT4G04320	0	61.804
					cann:107848464	alcohol-forming fatty acyl-CoA reductase-like [KO:{K13356}] [EC:{1.2.1.84}]	Cutin, suberine and wax biosynthesis [cann00073]; Peroxisome [cann04146]	alcohol-forming fatty acyl-CoA reductase; FAR (gene name); long-chain acyl-CoA:NADPH reductase [1.2.1.84]	NADPH:long-chain acyl-CoA reductase [1.2.1.84]	a long-chain acyl-CoA + 2 NADPH + 2 H+ = a long-chain alcohol + 2 NADP+ + CoA [RN:R10104]			-1.2692	-1.80098	2.01138							alcohol-forming fatty acyl-CoA reductase-like	LOC107848464	XM_016693236.1	XP_016548722.1		FAD/NAD(P)-binding Rossmann fold Superfamily [CL0063]; 3-beta hydroxysteroid dehydrogenase/isomerase family [PF01073.19]; NAD dependent epimerase/dehydratase family [PF01370.21]; GDP-mannose 4,6 dehydratase [PF16363.5]; Male sterility protein [PF07993.12]; NmrA-like family [PF05368.13]; Polysaccharide biosynthesis protein [PF02719.15]; RmlD substrate binding domain [PF04321.17]; Male sterility pr…		[BP] lipid metabolic process [GO:0006629]; [MF] alcohol-forming fatty acyl-CoA reductase activity [GO:0102965]; [MF] fatty-acyl-CoA reductase (alcohol-forming) activity [GO:0080019]		AT4G33790	0	60.692
					cann:107839547	mevalonate kinase [KO:{K00869}] [EC:{2.7.1.36}]	Terpenoid backbone biosynthesis [cann00900]; Metabolic pathways [cann01100]; Biosynthesis of secondary metabolites [cann01110]; Peroxisome [cann04146]	mevalonate kinase; mevalonate kinase (phosphorylating); mevalonate phosphokinase; mevalonic acid kinase; mevalonic kinase; mevalonate 5-phosphotransferase ; MVA kinase; ATP:mevalonate 5-phosphotransferase [2.7.1.36]	ATP:(R)-mevalonate 5-phosphotransferase [2.7.1.36]	ATP + (R)-mevalonate = ADP + (R)-5-phosphomevalonate [RN:R02245]				2.36332								mevalonate kinase] [partial=5'] [exception=annotated by transcript or proteomic data	LOC107839547	XM_016683083.1	XP_016538569.1		GHMP C-terminal domain superfamily [CL0677]; Ribosomal protein S5 domain 2-like superfamily [CL0329]; Galactokinase galactose-binding signature [PF10509.9]; GHMP kinases C terminal [PF08544.13]; GHMP kinases N terminal domain [PF00288.26]		[BP] isopentenyl diphosphate biosynthetic process, mevalonate pathway [GO:0019287]; [BP] sterol biosynthetic process [GO:0016126]; [CC] cytosol [GO:0005829]; [MF] ATP binding [GO:0005524]; [MF] mevalonate kinase activity [GO:0004496]		AT5G27450	0	67.273
					cann:107850292	serine--glyoxylate aminotransferase [KO:{K00830}] [EC:{2.6.1.51} {2.6.1.45} {2.6.1.44}]	Alanine, aspartate and glutamate metabolism [cann00250]; Glycine, serine and threonine metabolism [cann00260]; Glyoxylate and dicarboxylate metabolism [cann00630]; Metabolic pathways [cann01100]; Biosynthesis of secondary metabolites [cann01110]; Carbon metabolism [cann01200]; Peroxisome [cann04146]	alanine---glyoxylate transaminase; AGT; alanine-glyoxylate aminotransferase; alanine-glyoxylic aminotransferase; L-alanine-glycine transaminase [2.6.1.44]; serine---glyoxylate transaminase [2.6.1.45]; serine---pyruvate transaminase; SPT; hydroxypyruvate:L-alanine transaminase [2.6.1.51]	L-alanine:glyoxylate aminotransferase [2.6.1.44]; L-serine:glyoxylate aminotransferase [2.6.1.45]; L-serine:pyruvate aminotransferase [2.6.1.51]	L-alanine + glyoxylate = pyruvate + glycine [RN:R00369]; L-serine + glyoxylate = 3-hydroxypyruvate + glycine [RN:R00588]; L-serine + pyruvate = 3-hydroxypyruvate + L-alanine [RN:R00585]		-1.59723		-1.53868	-3.92428							serine--glyoxylate aminotransferase, transcript variant X1	LOC107850292	XM_016694702.1	XP_016550188.1		PLP dependent aminotransferase superfamily [CL0061]; Aminotransferase class-V [PF00266.19]		[MF] transaminase activity [GO:0008483]		AT2G13360	0	87.531
					cann:107851123	isocitrate dehydrogenase [NADP]-like [KO:{K00031}] [EC:{1.1.1.42}]	Citrate cycle (TCA cycle) [cann00020]; Glutathione metabolism [cann00480]; Metabolic pathways [cann01100]; Biosynthesis of secondary metabolites [cann01110]; Carbon metabolism [cann01200]; 2-Oxocarboxylic acid metabolism [cann01210]; Biosynthesis of amino acids [cann01230]; Peroxisome [cann04146]	isocitrate dehydrogenase (NADP+); oxalosuccinate decarboxylase; oxalsuccinic decarboxylase; isocitrate (NADP) dehydrogenase; isocitrate (nicotinamide adenine dinucleotide phosphate) dehydrogenase; NADP-specific isocitrate dehydrogenase; NADP-linked isocitrate dehydrogenase; NADP-dependent isocitrate dehydrogenase; NADP isocitric dehydrogenase; isocitrate dehydrogenase (NADP-dependent); NADP-depen…	isocitrate:NADP+ oxidoreductase (decarboxylating) [1.1.1.42]	isocitrate + NADP+ = 2-oxoglutarate + CO2 + NADPH + H+ (overall reaction) [RN:R00267]; (1a) isocitrate + NADP+ = oxalosuccinate + NADPH + H+ [RN:R01899]; (1b) oxalosuccinate = 2-oxoglutarate + CO2 [RN:R00268]					1.57075							isocitrate dehydrogenase [NADP]-like	LOC107851123	XM_016696040.1	XP_016551526.1		Isocitrate/Isopropylmalate dehydrogenase-like superfamily [CL0270]; Isocitrate/isopropylmalate dehydrogenase [PF00180.20]		[BP] isocitrate metabolic process [GO:0006102]; [BP] tricarboxylic acid cycle [GO:0006099]; [MF] isocitrate dehydrogenase (NADP+) activity [GO:0004450]; [MF] magnesium ion binding [GO:0000287]; [MF] NAD binding [GO:0051287]		AT1G65930	0	85.122
					cann:107849051	probable sarcosine oxidase [KO:{K00306}] [EC:{1.5.3.7} {1.5.3.1}]	Glycine, serine and threonine metabolism [cann00260]; Lysine degradation [cann00310]; Metabolic pathways [cann01100]; Peroxisome [cann04146]	sarcosine oxidase [1.5.3.1]; L-pipecolate oxidase; pipecolate oxidase; L-pipecolic acid oxidase [1.5.3.7]	sarcosine:oxygen oxidoreductase (demethylating) [1.5.3.1]; L-pipecolate:oxygen 1,6-oxidoreductase [1.5.3.7]	sarcosine + H2O + O2 = glycine + formaldehyde + H2O2 [RN:R00610]; L-pipecolate + O2 = (S)-2,3,4,5-tetrahydropyridine-2-carboxylate + H2O2 [RN:R02204]					-3.85581							probable sarcosine oxidase	LOC107849051	XM_016693724.1	XP_016549210.1		FAD/NAD(P)-binding Rossmann fold Superfamily [CL0063]; FAD dependent oxidoreductase [PF01266.24]; FAD binding domain [PF00890.24]; FAD dependent oxidoreductase [PF12831.7]; Glucose inhibited division protein A [PF01134.22]; HI0933-like protein [PF03486.14]; NAD(P)-binding Rossmann-like domain [PF13450.6]; Pyridine nucleotide-disulphide oxidoreductase [PF07992.14]; Thi4 family [PF01946.17]		[MF] sarcosine oxidase activity [GO:0008115]		AT2G24580	0	63
					cann:107852026	peroxisomal (S)-2-hydroxy-acid oxidase GLO1 [KO:{K11517}] [EC:{1.1.3.15}]	Glyoxylate and dicarboxylate metabolism [cann00630]; Metabolic pathways [cann01100]; Biosynthesis of secondary metabolites [cann01110]; Carbon metabolism [cann01200]; Peroxisome [cann04146]	(S)-2-hydroxy-acid oxidase; hydroxy-acid oxidase A; hydroxy-acid oxidase B; glycolate oxidase; L-2-hydroxy acid oxidase; hydroxyacid oxidase A; L-alpha-hydroxy acid oxidase [1.1.3.15]	(S)-2-hydroxy carboxylate:oxygen 2-oxidoreductase [1.1.3.15]	an (S)-2-hydroxy carboxylate + O2 = a 2-oxo carboxylate + H2O2 [RN:R01341]				-1.62943	-4.21298							peroxisomal (S)-2-hydroxy-acid oxidase GLO1, transcript variant X2	LOC107852026	XM_016697076.1	XP_016552562.1		Common phosphate binding-site TIM barrel superfamily [CL0036]; LeuD/IlvD-like [CL0364]; Dihydroorotate dehydrogenase [PF01180.21]; Protein of unknown function (DUF561) [PF04481.12]; FMN-dependent dehydrogenase [PF01070.18]; Conserved region in glutamate synthase [PF01645.17]; Histidine biosynthesis protein [PF00977.21]; IMP dehydrogenase / GMP reductase domain [PF00478.25]; Nitronate monooxygenas…		[MF] FMN binding [GO:0010181]; [MF] oxidoreductase activity [GO:0016491]		AT3G14420	0	92.683
					cann:107861683	peroxisomal (S)-2-hydroxy-acid oxidase GLO4-like [KO:{K11517}] [EC:{1.1.3.15}]	Glyoxylate and dicarboxylate metabolism [cann00630]; Metabolic pathways [cann01100]; Biosynthesis of secondary metabolites [cann01110]; Carbon metabolism [cann01200]; Peroxisome [cann04146]	(S)-2-hydroxy-acid oxidase; hydroxy-acid oxidase A; hydroxy-acid oxidase B; glycolate oxidase; L-2-hydroxy acid oxidase; hydroxyacid oxidase A; L-alpha-hydroxy acid oxidase [1.1.3.15]	(S)-2-hydroxy carboxylate:oxygen 2-oxidoreductase [1.1.3.15]	an (S)-2-hydroxy carboxylate + O2 = a 2-oxo carboxylate + H2O2 [RN:R01341]					-4.65119							peroxisomal (S)-2-hydroxy-acid oxidase GLO4-like, transcript variant X4	LOC107861683	XM_016706995.1	XP_016562481.1		Common phosphate binding-site TIM barrel superfamily [CL0036]; Dihydroorotate dehydrogenase [PF01180.21]; Dihydrouridine synthase (Dus) [PF01207.17]; FMN-dependent dehydrogenase [PF01070.18]; Conserved region in glutamate synthase [PF01645.17]; Histidine biosynthesis protein [PF00977.21]; IMP dehydrogenase / GMP reductase domain [PF00478.25]; Nitronate monooxygenase [PF03060.15]; Thiazole biosynt…		[MF] FMN binding [GO:0010181]; [MF] oxidoreductase activity [GO:0016491]
					cann:107859787	CAT2; catalase isozyme 1 [KO:{K03781}] [EC:{1.11.1.6}]	Tryptophan metabolism [cann00380]; Glyoxylate and dicarboxylate metabolism [cann00630]; Metabolic pathways [cann01100]; Biosynthesis of secondary metabolites [cann01110]; Carbon metabolism [cann01200]; MAPK signaling pathway - plant [cann04016]; Peroxisome [cann04146]	catalase; equilase; caperase; optidase; catalase-peroxidase; CAT [1.11.1.6]	hydrogen-peroxide:hydrogen-peroxide oxidoreductase [1.11.1.6]	2 H2O2 = O2 + 2 H2O [RN:R00009]			-1.85627	-2.51009	-5.18359							catalase isozyme 1	LOC107859787	XM_016704895.1	XP_016560381.1		Catalase [PF00199.19]; Catalase-related immune-responsive [PF06628.12]		[BP] hydrogen peroxide catabolic process [GO:0042744]; [BP] response to oxidative stress [GO:0006979]; [MF] catalase activity [GO:0004096]; [MF] heme binding [GO:0020037]; [MF] metal ion binding [GO:0046872]		AT4G35090	0	88.008
					cann:107866793	CAT3; catalase isozyme 3 [KO:{K03781}] [EC:{1.11.1.6}]	Tryptophan metabolism [cann00380]; Glyoxylate and dicarboxylate metabolism [cann00630]; Metabolic pathways [cann01100]; Biosynthesis of secondary metabolites [cann01110]; Carbon metabolism [cann01200]; MAPK signaling pathway - plant [cann04016]; Peroxisome [cann04146]	catalase; equilase; caperase; optidase; catalase-peroxidase; CAT [1.11.1.6]	hydrogen-peroxide:hydrogen-peroxide oxidoreductase [1.11.1.6]	2 H2O2 = O2 + 2 H2O [RN:R00009]				-1.22303								catalase isozyme 3	LOC107866793	XM_016712781.1	XP_016568267.1		Catalase [PF00199.19]; Catalase-related immune-responsive [PF06628.12]		[BP] cellular response to nitrogen starvation [GO:0006995]; [BP] cellular response to phosphate starvation [GO:0016036]; [BP] cellular response to sulfate starvation [GO:0009970]; [BP] hydrogen peroxide catabolic process [GO:0042744]; [BP] response to abscisic acid [GO:0009737]; [BP] response to cadmium ion [GO:0046686]; [BP] response to hydrogen peroxide [GO:0042542]; [BP] response to light stim…		AT4G35090	0	88.821
					cann:107850312	CAT; catalase [KO:{K03781}] [EC:{1.11.1.6}]	Tryptophan metabolism [cann00380]; Glyoxylate and dicarboxylate metabolism [cann00630]; Metabolic pathways [cann01100]; Biosynthesis of secondary metabolites [cann01110]; Carbon metabolism [cann01200]; MAPK signaling pathway - plant [cann04016]; Peroxisome [cann04146]	catalase; equilase; caperase; optidase; catalase-peroxidase; CAT [1.11.1.6]	hydrogen-peroxide:hydrogen-peroxide oxidoreductase [1.11.1.6]	2 H2O2 = O2 + 2 H2O [RN:R00009]					-1.85463							catalase	LOC107850312	XM_016694737.1	XP_016550223.1		Catalase [PF00199.19]; Catalase-related immune-responsive [PF06628.12]		[BP] hydrogen peroxide catabolic process [GO:0042744]; [BP] response to oxidative stress [GO:0006979]; [MF] catalase activity [GO:0004096]; [MF] heme binding [GO:0020037]; [MF] metal ion binding [GO:0046872]		AT4G35090	0	78.659
					cann:107845823	superoxide dismutase [Cu-Zn] 2 [KO:{K04565}] [EC:{1.15.1.1}]	Peroxisome [cann04146]	superoxide dismutase; superoxidase dismutase; copper-zinc superoxide dismutase; Cu-Zn superoxide dismutase; ferrisuperoxide dismutase; superoxide dismutase I; superoxide dismutase II; SOD; Cu,Zn-SOD; Mn-SOD; Fe-SOD; SODF; SODS; SOD-1; SOD-2; SOD-3; SOD-4; hemocuprein; erythrocuprein; cytocuprein; cuprein; hepatocuprein [1.15.1.1]	superoxide:superoxide oxidoreductase [1.15.1.1]	2 superoxide + 2 H+ = O2 + H2O2 [RN:R00275]		-1.56046			-3.42983					-1.60516		superoxide dismutase [Cu-Zn] 2	LOC107845823	XM_016690313.1	XP_016545799.1		Copper/zinc superoxide dismutase (SODC) [PF00080.20]		[MF] metal ion binding [GO:0046872]; [MF] superoxide dismutase activity [GO:0004784]		AT5G18100	1.31e-75	71.613
					cann:107842480	SOD; superoxide dismutase [Cu-Zn] [KO:{K04565}] [EC:{1.15.1.1}]	Peroxisome [cann04146]	superoxide dismutase; superoxidase dismutase; copper-zinc superoxide dismutase; Cu-Zn superoxide dismutase; ferrisuperoxide dismutase; superoxide dismutase I; superoxide dismutase II; SOD; Cu,Zn-SOD; Mn-SOD; Fe-SOD; SODF; SODS; SOD-1; SOD-2; SOD-3; SOD-4; hemocuprein; erythrocuprein; cytocuprein; cuprein; hepatocuprein [1.15.1.1]	superoxide:superoxide oxidoreductase [1.15.1.1]	2 superoxide + 2 H+ = O2 + H2O2 [RN:R00275]				1.57756	2.80476							superoxide dismutase [Cu-Zn], transcript variant X2	LOC107842480	XM_016686364.1	XP_016541850.1		Copper/zinc superoxide dismutase (SODC) [PF00080.20]		[MF] metal ion binding [GO:0046872]; [MF] superoxide dismutase activity [GO:0004784]		AT1G08830	5.72e-90	84.868
					cann:107873096	superoxide dismutase [Fe], chloroplastic [KO:{K04564}] [EC:{1.15.1.1}]	Peroxisome [cann04146]	superoxide dismutase; superoxidase dismutase; copper-zinc superoxide dismutase; Cu-Zn superoxide dismutase; ferrisuperoxide dismutase; superoxide dismutase I; superoxide dismutase II; SOD; Cu,Zn-SOD; Mn-SOD; Fe-SOD; SODF; SODS; SOD-1; SOD-2; SOD-3; SOD-4; hemocuprein; erythrocuprein; cytocuprein; cuprein; hepatocuprein [1.15.1.1]	superoxide:superoxide oxidoreductase [1.15.1.1]	2 superoxide + 2 H+ = O2 + H2O2 [RN:R00275]				1.70669	1.92166							superoxide dismutase [Fe], chloroplastic, transcript variant X2	LOC107873096	XM_016719822.1	XP_016575308.1		Periplasmic binding protein clan [CL0177]; Domain of unknown function (DUF5617) [PF18493.1]; Substrate binding domain of ABC-type glycine betaine transport system [PF04069.12]; Iron/manganese superoxide dismutases, C-terminal domain [PF02777.18]; Iron/manganese superoxide dismutases, alpha-hairpin domain [PF00081.22]		[MF] metal ion binding [GO:0046872]; [MF] superoxide dismutase activity [GO:0004784]		AT5G51100	1.93e-127	64.906
					cann:107851235	superoxide dismutase [Fe] 3, chloroplastic [KO:{K04564}] [EC:{1.15.1.1}]	Peroxisome [cann04146]	superoxide dismutase; superoxidase dismutase; copper-zinc superoxide dismutase; Cu-Zn superoxide dismutase; ferrisuperoxide dismutase; superoxide dismutase I; superoxide dismutase II; SOD; Cu,Zn-SOD; Mn-SOD; Fe-SOD; SODF; SODS; SOD-1; SOD-2; SOD-3; SOD-4; hemocuprein; erythrocuprein; cytocuprein; cuprein; hepatocuprein [1.15.1.1]	superoxide:superoxide oxidoreductase [1.15.1.1]	2 superoxide + 2 H+ = O2 + H2O2 [RN:R00275]					-1.38554							superoxide dismutase [Fe] 3, chloroplastic] [exception=annotated by transcript or proteomic data	LOC107851235	XM_016696181.1	XP_016551667.1		Iron/manganese superoxide dismutases, C-terminal domain [PF02777.18]; Iron/manganese superoxide dismutases, alpha-hairpin domain [PF00081.22]		[MF] metal ion binding [GO:0046872]; [MF] superoxide dismutase activity [GO:0004784]		AT5G23310	3.92e-135	68.441
					cann:107851184	tropinone reductase-like 3 [KO:{K11147}] [EC:1.1.-.-]	Metabolic pathways [cann01100]; Peroxisome [cann04146]								-2.17286							tropinone reductase-like 3	LOC107851184	XM_016696115.1	XP_016551601.1		Actin-like ATPase Superfamily [CL0108]; FAD/NAD(P)-binding Rossmann fold Superfamily [CL0063]; Tim barrel glycosyl hydrolase superfamily [CL0058]; 3-hydroxyacyl-CoA dehydrogenase, NAD binding domain [PF02737.18]; short chain dehydrogenase [PF00106.25]; Enoyl-(Acyl carrier protein) reductase [PF13561.6]; B12 binding domain [PF02310.19]; Glycosyl hydrolase family 10 [PF00331.20]; Hydantoinase/oxopr…		[MF] oxidoreductase activity [GO:0016491]		AT4G05530	1.99e-137	73.81
2	Environmental Information Processing; Membrane transport	2.1	ABC transporters [cann02010]	The ATP-binding cassette (ABC) transporters form one of the largest known protein families, and are widespread in bacteria, archaea, and eukaryotes. They couple ATP hydrolysis to active transport of a wide variety of substrates such as ions, sugars, lipids, sterols, peptides, proteins, and drugs. The structure of a prokaryotic ABC transporter usually consists of three components; typically two in…	cann:107870035	ABC transporter A family member 1 [KO:{K05643}]	ABC transporters [cann02010]							2.33267	2.73047							ABC transporter A family member 1, transcript variant X1	LOC107870035	XM_016716425.1	XP_016571911.1		ABC-2-transporter-like clan [CL0181]; P-loop containing nucleoside triphosphate hydrolase superfamily [CL0023]; AAA ATPase domain [PF13175.6]; AAA ATPase domain [PF13191.6]; AAA domain, putative AbiEii toxin, Type IV TA system [PF13304.6]; AAA domain [PF13476.6]; P-loop containing region of AAA domain [PF13555.6]; AAA domain [PF13604.6]; ABC-2 family transporter protein [PF12698.7]; ABC transport…		[CC] integral component of membrane [GO:0016021]; [CC] vacuolar membrane [GO:0005774]; [MF] ATP binding [GO:0005524]; [MF] ATPase activity [GO:0016887]; [MF] ATPase activity, coupled to transmembrane movement of substances [GO:0042626]		AT2G41700	0	69.506
					cann:107863345	ABC transporter B family member 28 [KO:{K05655}]	ABC transporters [cann02010]								-3.42736							ABC transporter B family member 28, transcript variant X2	LOC107863345	XM_016709230.1	XP_016564716.1		ABC transporter membrane domain clan [CL0241]; P-loop containing nucleoside triphosphate hydrolase superfamily [CL0023]; ATPase family associated with various cellular activities (AAA) [PF00004.29]; AAA ATPase domain [PF13175.6]; AAA ATPase domain [PF13191.6]; AAA domain [PF13238.6]; AAA domain, putative AbiEii toxin, Type IV TA system [PF13304.6]; AAA domain [PF13401.6]; AAA domain [PF13476.6]; …		[CC] integral component of membrane [GO:0016021]; [MF] ATP binding [GO:0005524]; [MF] ATPase activity [GO:0016887]; [MF] ATPase activity, coupled to transmembrane movement of substances [GO:0042626]		AT4G25450	0	67.145
					cann:107860540	ABC transporter B family member 19-like [KO:{K05658}] [EC:{7.6.2.2}]	ABC transporters [cann02010]	ABC-type xenobiotic transporter; xenobiotic-transporting ATPase; multidrug-resistance protein; MDR protein; P-glycoprotein; pleiotropic-drug-resistance protein; PDR protein; steroid-transporting ATPase; ATP phosphohydrolase (steroid-exporting) [7.6.2.2]	ATP phosphohydrolase (ABC-type, xenobiotic-exporting) [7.6.2.2]	ATP + H2O + xenobiotic[side 1] = ADP + phosphate + xenobiotic[side 2]Substrate ATP					-1.15789							ABC transporter B family member 19-like] [exception=unclassified transcription discrepancy	LOC107860540	XM_016705930.1	XP_016561416.1		ABC transporter membrane domain clan [CL0241]; Glycosyl transferase GT-C superfamily [CL0111]; P-loop containing nucleoside triphosphate hydrolase superfamily [CL0023]; YqgF-like family [CL0580]; AAA ATPase domain [PF13191.6]; AAA domain [PF13401.6]; P-loop containing region of AAA domain [PF13555.6]; AAA domain [PF13604.6]; Predicted ATPase of the ABC class [PF09818.9]; ABC transporter transmemb…		[BP] acropetal auxin transport [GO:0010541]; [BP] anthocyanin accumulation in tissues in response to UV light [GO:0043481]; [BP] basipetal auxin transport [GO:0010540]; [BP] formation of plant organ boundary [GO:0090691]; [BP] lateral root development [GO:0048527]; [BP] photomorphogenesis [GO:0009640]; [BP] positive gravitropism [GO:0009958]; [BP] regulation of cell size [GO:0008361]; [BP] respon…		AT3G28860	0	88.443
					cann:107855112	ABC transporter B family member 21-like [KO:{K05658}] [EC:{7.6.2.2}]	ABC transporters [cann02010]	ABC-type xenobiotic transporter; xenobiotic-transporting ATPase; multidrug-resistance protein; MDR protein; P-glycoprotein; pleiotropic-drug-resistance protein; PDR protein; steroid-transporting ATPase; ATP phosphohydrolase (steroid-exporting) [7.6.2.2]	ATP phosphohydrolase (ABC-type, xenobiotic-exporting) [7.6.2.2]	ATP + H2O + xenobiotic[side 1] = ADP + phosphate + xenobiotic[side 2]Substrate ATP				3.75363	4.35675							ABC transporter B family member 21-like, transcript variant X3	LOC107855112	XM_016700099.1	XP_016555585.1		ABC transporter membrane domain clan [CL0241]; P-loop containing nucleoside triphosphate hydrolase superfamily [CL0023]; Ubiquitin superfamily [CL0072]; ATPase family associated with various cellular activities (AAA) [PF00004.29]; AAA ATPase domain [PF13175.6]; AAA ATPase domain [PF13191.6]; AAA domain [PF13238.6]; AAA domain, putative AbiEii toxin, Type IV TA system [PF13304.6]; AAA domain [PF13…		[CC] integral component of membrane [GO:0016021]; [MF] ATP binding [GO:0005524]; [MF] ATPase activity [GO:0016887]; [MF] ATPase activity, coupled to transmembrane movement of substances [GO:0042626]		AT3G62150	0	74.443
					cann:107870255	ABC transporter B family member 6 [KO:{K05658}] [EC:{7.6.2.2}]	ABC transporters [cann02010]	ABC-type xenobiotic transporter; xenobiotic-transporting ATPase; multidrug-resistance protein; MDR protein; P-glycoprotein; pleiotropic-drug-resistance protein; PDR protein; steroid-transporting ATPase; ATP phosphohydrolase (steroid-exporting) [7.6.2.2]	ATP phosphohydrolase (ABC-type, xenobiotic-exporting) [7.6.2.2]	ATP + H2O + xenobiotic[side 1] = ADP + phosphate + xenobiotic[side 2]Substrate ATP				1.35162	1.45198							ABC transporter B family member 6	LOC107870255	XM_016716722.1	XP_016572208.1		ABC transporter membrane domain clan [CL0241]; P-loop containing nucleoside triphosphate hydrolase superfamily [CL0023]; AAA ATPase domain [PF13175.6]; AAA ATPase domain [PF13191.6]; AAA domain, putative AbiEii toxin, Type IV TA system [PF13304.6]; AAA domain [PF13401.6]; AAA domain [PF13476.6]; AAA domain [PF13479.6]; P-loop containing region of AAA domain [PF13555.6]; AAA domain [PF13604.6]; P-…		[CC] integral component of membrane [GO:0016021]; [MF] ATP binding [GO:0005524]; [MF] ATPase activity [GO:0016887]; [MF] ATPase activity, coupled to transmembrane movement of substances [GO:0042626]		AT3G55320	0	83.298
					cann:107870765	ABC transporter B family member 2-like [KO:{K05658}] [EC:{7.6.2.2}]	ABC transporters [cann02010]	ABC-type xenobiotic transporter; xenobiotic-transporting ATPase; multidrug-resistance protein; MDR protein; P-glycoprotein; pleiotropic-drug-resistance protein; PDR protein; steroid-transporting ATPase; ATP phosphohydrolase (steroid-exporting) [7.6.2.2]	ATP phosphohydrolase (ABC-type, xenobiotic-exporting) [7.6.2.2]	ATP + H2O + xenobiotic[side 1] = ADP + phosphate + xenobiotic[side 2]Substrate ATP					-3.71553							ABC transporter B family member 2-like, transcript variant X1	LOC107870765	XM_016717409.1	XP_016572895.1		ABC transporter membrane domain clan [CL0241]; P-loop containing nucleoside triphosphate hydrolase superfamily [CL0023]; Ubiquitin superfamily [CL0072]; ATPase family associated with various cellular activities (AAA) [PF00004.29]; AAA ATPase domain [PF13175.6]; AAA ATPase domain [PF13191.6]; AAA domain [PF13207.6]; AAA domain [PF13245.6]; AAA domain, putative AbiEii toxin, Type IV TA system [PF13…		[CC] integral component of membrane [GO:0016021]; [MF] ATP binding [GO:0005524]; [MF] ATPase activity [GO:0016887]; [MF] ATPase activity, coupled to transmembrane movement of substances [GO:0042626]		AT4G25960	0	76.532
					cann:107843126	ABC transporter B family member 1 [KO:{K05658}] [EC:{7.6.2.2}]	ABC transporters [cann02010]	ABC-type xenobiotic transporter; xenobiotic-transporting ATPase; multidrug-resistance protein; MDR protein; P-glycoprotein; pleiotropic-drug-resistance protein; PDR protein; steroid-transporting ATPase; ATP phosphohydrolase (steroid-exporting) [7.6.2.2]	ATP phosphohydrolase (ABC-type, xenobiotic-exporting) [7.6.2.2]	ATP + H2O + xenobiotic[side 1] = ADP + phosphate + xenobiotic[side 2]Substrate ATP					-1.13246							ABC transporter B family member 1	LOC107843126	XM_016687307.1	XP_016542793.1		ABC transporter membrane domain clan [CL0241]; P-loop containing nucleoside triphosphate hydrolase superfamily [CL0023]; ATPase family associated with various cellular activities (AAA) [PF00004.29]; AAA ATPase domain [PF13175.6]; AAA ATPase domain [PF13191.6]; AAA domain [PF13238.6]; AAA domain, putative AbiEii toxin, Type IV TA system [PF13304.6]; AAA domain [PF13401.6]; AAA domain [PF13476.6]; …		[BP] anthocyanin accumulation in tissues in response to UV light [GO:0043481]; [BP] auxin polar transport [GO:0009926]; [BP] photomorphogenesis [GO:0009640]; [BP] positive gravitropism [GO:0009958]; [BP] regulation of cell size [GO:0008361]; [BP] response to auxin [GO:0009733]; [BP] response to blue light [GO:0009637]; [BP] response to nematode [GO:0009624]; [BP] stamen development [GO:0048443]; …		AT2G36910	0	86.792
					cann:107863174	ABC transporter C family member 10 [KO:{K05666}]	ABC transporters [cann02010]						-1.56589	1.6003								ABC transporter C family member 10	LOC107863174	XM_016708983.1	XP_016564469.1		ABC transporter membrane domain clan [CL0241]; P-loop containing nucleoside triphosphate hydrolase superfamily [CL0023]; AAA ATPase domain [PF13191.6]; AAA domain [PF13238.6]; AAA domain, putative AbiEii toxin, Type IV TA system [PF13304.6]; AAA domain [PF13401.6]; AAA domain [PF13476.6]; AAA domain [PF13479.6]; AAA domain [PF13481.6]; P-loop containing region of AAA domain [PF13555.6]; AAA domai…		[CC] integral component of membrane [GO:0016021]; [MF] ATP binding [GO:0005524]; [MF] ATPase activity [GO:0016887]; [MF] ATPase activity, coupled to transmembrane movement of substances [GO:0042626]		AT3G59140	0	66.712
3	Environmental Information Processing; Signal transduction	3.1	MAPK signaling pathway - plant [cann04016]	Mitogen-activated protein kinase (MAPK) cascades, the evolutionarily conserved signaling modules in all eukaryotes, serve in transducing extracellular signals to the nucleus or cytoplasm for appropriate cellular responses, including cell division, differentiation, programmed cell death, and adaption to various stresses. In plant, several cascades are triggered by different biotic and abiotic stre…	cann:107870169	probable LRR receptor-like serine/threonine-protein kinase At3g47570 [KO:{K13420}] [EC:{2.7.11.1}]	MAPK signaling pathway - plant [cann04016]; Plant-pathogen interaction [cann04626]	non-specific serine/threonine protein kinase; A-kinase; AP50 kinase; ATP-protein transphosphorylase; calcium-dependent protein kinase C; calcium/phospholipid-dependent protein kinase; cAMP-dependent protein kinase; cAMP-dependent protein kinase A; casein kinase; casein kinase (phosphorylating); casein kinase 2; casein kinase I; casein kinase II; cGMP-dependent protein kinase; CK-2; CKI; CKII; cyc…	ATP:protein phosphotransferase (non-specific) [2.7.11.1]	ATP + a protein = ADP + a phosphoprotein [RN:R00162]				2.44913	2.53831							probable LRR receptor-like serine/threonine-protein kinase At3g47570] [partial=5'] [exception=annotated by transcript or proteomic data	LOC107870169	XM_016716599.1	XP_016572085.1		Leucine Rich Repeat [CL0022]; Protein kinase superfamily [CL0016]; ABC1 family [PF03109.16]; Phosphotransferase enzyme family [PF01636.23]; FNIP Repeat [PF05725.12]; Leucine rich repeat N-terminal domain [PF08263.12]; Leucine Rich Repeat [PF00560.33]; Leucine Rich Repeat [PF07723.13]; Leucine Rich repeats (2 copies) [PF12799.7]; Leucine rich repeat [PF13855.6]; Leucine-rich repeat [PF14580.6]; Pr…		[CC] integral component of membrane [GO:0016021]; [MF] ATP binding [GO:0005524]; [MF] protein serine/threonine kinase activity [GO:0004674]
					cann:107840017	BRASSINOSTEROID INSENSITIVE 1-associated receptor kinase 1 [KO:{K13416}] [EC:{2.7.11.1} {2.7.10.1}]	MAPK signaling pathway - plant [cann04016]; Plant hormone signal transduction [cann04075]; Plant-pathogen interaction [cann04626]	receptor protein-tyrosine kinase; AATK; AATYK; AATYK2; AATYK3; ACH; ALK; anaplastic lymphoma kinase; ARK; ATP:protein-tyrosine O-phosphotransferase (ambiguous); AXL; Bek; Bfgfr; BRT; Bsk; C-FMS; CAK; CCK4; CD115; CD135; CDw135; Cek1; Cek10; Cek11; Cek2; Cek3; Cek5; Cek6; Cek7; CFD1; CKIT; CSF1R; DAlk; DDR1; DDR2; Dek; DKFZp434C1418; Drosophila Eph kinase; DRT; DTK; Ebk; ECK; EDDR1; Eek; EGFR; Ehk…	ATP:[protein]-L-tyrosine O-phosphotransferase (receptor-type) [2.7.10.1]; ATP:protein phosphotransferase (non-specific) [2.7.11.1]	ATP + a [protein]-L-tyrosine = ADP + a [protein]-L-tyrosine phosphate [RN:R02584]; ATP + a protein = ADP + a phosphoprotein [RN:R00162]					1.84496							BRASSINOSTEROID INSENSITIVE 1-associated receptor kinase 1, transcript variant X2	LOC107840017	XM_016683710.1	XP_016539196.1		Leucine Rich Repeat [CL0022]; Protein kinase superfamily [CL0016]; ABC1 family [PF03109.16]; Phosphotransferase enzyme family [PF01636.23]; Repeat of Unknown Function (DUF347) [PF03988.12]; Kinase-like [PF14531.6]; Leucine rich repeat N-terminal domain [PF08263.12]; Leucine Rich Repeat [PF00560.33]; Leucine Rich repeats (2 copies) [PF12799.7]; Leucine rich repeat [PF13855.6]; Protein kinase domai…		[CC] integral component of membrane [GO:0016021]; [MF] ATP binding [GO:0005524]; [MF] signaling receptor binding [GO:0005102]; [MF] transmembrane receptor protein serine/threonine kinase activity [GO:0004675]		AT4G33430	0	82.119
					cann:107878300	mitogen-activated protein kinase kinase kinase 1-like [KO:{K13414}] [EC:{2.7.11.25}]	MAPK signaling pathway - plant [cann04016]; Plant-pathogen interaction [cann04626]	mitogen-activated protein kinase kinase kinase; cMos; cRaf; MAPKKK; MAP3K; MAP kinase kinase kinase; MEKK; MEKK1; MEKK2; MEKK3; MEK kinase; Mil/Raf; MLK-like mitogen-activated protein triple kinase; MLTK; MLTKa; MLTKb; REKS; STK28 [2.7.11.25]	ATP:protein phosphotransferase (MAPKKKK-activated) [2.7.11.25]	ATP + a protein = ADP + a phosphoprotein [RN:R00162]					1.0767							mitogen-activated protein kinase kinase kinase 1-like	LOC107878300	XM_016725237.1	XP_016580723.1		Protein kinase superfamily [CL0016]; Phosphotransferase enzyme family [PF01636.23]; Haspin like kinase domain [PF12330.8]; Lipopolysaccharide kinase (Kdo/WaaP) family [PF06293.14]; Kinase-like [PF14531.6]; Protein kinase domain [PF00069.25]; Fungal protein kinase [PF17667.1]; Protein tyrosine kinase [PF07714.17]; Seadornavirus VP7 [PF07387.11]; PhoP regulatory network protein YrbL [PF10707.9]		[MF] ATP binding [GO:0005524]; [MF] protein kinase activity [GO:0004672]		AT4G08500	2.6e-152	46.538
					cann:107839975	mitogen-activated protein kinase kinase kinase 1-like [KO:{K13414}] [EC:{2.7.11.25}]	MAPK signaling pathway - plant [cann04016]; Plant-pathogen interaction [cann04626]	mitogen-activated protein kinase kinase kinase; cMos; cRaf; MAPKKK; MAP3K; MAP kinase kinase kinase; MEKK; MEKK1; MEKK2; MEKK3; MEK kinase; Mil/Raf; MLK-like mitogen-activated protein triple kinase; MLTK; MLTKa; MLTKb; REKS; STK28 [2.7.11.25]	ATP:protein phosphotransferase (MAPKKKK-activated) [2.7.11.25]	ATP + a protein = ADP + a phosphoprotein [RN:R00162]					1.88927							mitogen-activated protein kinase kinase kinase 1-like	LOC107839975	XM_016683658.1	XP_016539144.1		Protein kinase superfamily [CL0016]; Haspin like kinase domain [PF12330.8]; Lipopolysaccharide kinase (Kdo/WaaP) family [PF06293.14]; Kinase-like [PF14531.6]; Protein kinase domain [PF00069.25]; Fungal protein kinase [PF17667.1]; Protein tyrosine kinase [PF07714.17]; Seadornavirus VP7 [PF07387.11]		[MF] ATP binding [GO:0005524]; [MF] protein kinase activity [GO:0004672]		AT4G08500	2.29e-127	68.519
					cann:107872867	WRKY2; probable WRKY transcription factor 25 [KO:{K13424}]	MAPK signaling pathway - plant [cann04016]; Plant-pathogen interaction [cann04626]						-1.05688	2.45487	3.61801		1.34594					probable WRKY transcription factor 25	LOC107872867	XM_016719517.1	XP_016575003.1		WRKY-GCM1 superfamily [CL0274]; MuDR family transposase [PF03108.15]; WRKY DNA -binding domain [PF03106.15]		[CC] nucleus [GO:0005634]; [MF] DNA-binding transcription factor activity [GO:0003700]; [MF] sequence-specific DNA binding [GO:0043565]		AT2G38470	9.49e-122	49.419
					cann:107842605	CaWRKY-a; probable WRKY transcription factor 26 [KO:{K13424}]	MAPK signaling pathway - plant [cann04016]; Plant-pathogen interaction [cann04626]							6.56074	4.97675							probable WRKY transcription factor 26	LOC107842605	XM_016686544.1	XP_016542030.1		WRKY-GCM1 superfamily [CL0274]; WRKY DNA -binding domain [PF03106.15]		[CC] nucleus [GO:0005634]; [MF] DNA-binding transcription factor activity [GO:0003700]; [MF] sequence-specific DNA binding [GO:0043565]		AT2G38470	6.96e-125	47.059
					cann:107861622	mitogen-activated protein kinase kinase 5-like [KO:{K13413}] [EC:{2.7.12.2}]	MAPK signaling pathway - plant [cann04016]; Plant hormone signal transduction [cann04075]; Plant-pathogen interaction [cann04626]	mitogen-activated protein kinase kinase; MAP kinase kinase; MAP kinase kinase 4; MAP kinase kinase 7; MAP kinase or ERK kinase; MAP2K; MAPKK; MAPKK1; MEK; MEK1; MEK2; MKK; MKK2; MKK4; MKK6; MKK7; STK27 [2.7.12.2]	ATP:protein phosphotransferase (MAPKKK-activated) [2.7.12.2]	ATP + a protein = ADP + a phosphoprotein [RN:R00162]				1.4934	1.94552							mitogen-activated protein kinase kinase 5-like	LOC107861622	XM_016706913.1	XP_016562399.1		Protein kinase superfamily [CL0016]; Phosphotransferase enzyme family [PF01636.23]; Kinetochore Sim4 complex subunit FTA2 [PF13095.6]; Haspin like kinase domain [PF12330.8]; Kinase-like [PF14531.6]; Protein kinase domain [PF00069.25]; Fungal protein kinase [PF17667.1]; Protein tyrosine kinase [PF07714.17]		[MF] ATP binding [GO:0005524]; [MF] protein serine/threonine kinase activity [GO:0004674]		AT1G51660	1.86e-173	70.308
					cann:107873437	MK1; mitogen-activated protein kinase 3-like [KO:{K20536}] [EC:{2.7.11.24}]	MAPK signaling pathway - plant [cann04016]	mitogen-activated protein kinase; c-Jun N-terminal kinase; Dp38; ERK; ERK1; ERK2; extracellular signal-regulated kinase; JNK; JNK3alpha1; LeMPK3; MAP kinase; MAP-2 kinase; MAPK; MBP kinase I; MBP kinase II; microtubule-associated protein 2 kinase; microtubule-associated protein kinase; myelin basic protein kinase; p38delta; p38-2; p42 mitogen-activated protein kinase; p42mapk; PMK-1; PMK-2; PMK-3…	ATP:protein phosphotransferase (MAPKK-activated) [2.7.11.24]	ATP + a protein = ADP + a phosphoprotein [RN:R00162]			-1.26924	3.65192	4.6079							mitogen-activated protein kinase 3-like	LOC107873437	XM_016720287.1	XP_016575773.1		Protein kinase superfamily [CL0016]; Phosphotransferase enzyme family [PF01636.23]; Haspin like kinase domain [PF12330.8]; Lipopolysaccharide kinase (Kdo/WaaP) family [PF06293.14]; Kinase-like [PF14531.6]; Protein kinase domain [PF00069.25]; Protein tyrosine kinase [PF07714.17]		[BP] defense response to bacterium [GO:0042742]; [BP] defense response to fungus [GO:0050832]; [BP] positive regulation of response to salt stress [GO:1901002]; [BP] response to cold [GO:0009409]; [BP] response to water deprivation [GO:0009414]; [CC] cytoplasm [GO:0005737]; [CC] nucleus [GO:0005634]; [MF] ATP binding [GO:0005524]; [MF] MAP kinase activity [GO:0004707]		AT3G45640	0	80.27
					cann:107867683	transcription factor VIP1-like [KO:{K20557}]	MAPK signaling pathway - plant [cann04016]								1.85988							transcription factor VIP1-like	LOC107867683	XM_016714034.1	XP_016569520.1		FtsL-like superfamily [CL0225]; bZIP-like leucine zipper [CL0018]; Afadin- and alpha -actinin-Binding [PF11559.8]; bZIP transcription factor [PF00170.21]; Basic region leucine zipper [PF07716.15]; bZIP Maf transcription factor [PF03131.17]; CASP C terminal [PF08172.12]; Centromere protein H (CENP-H) [PF05837.12]; Centrosomin N-terminal motif 1 [PF07989.11]; GIT coiled-coil Rho guanine nucleotide …		[MF] DNA-binding transcription factor activity [GO:0003700]		AT1G43700	8.03e-81	48.179
					cann:107840154	basic form of pathogenesis-related protein 1-like [KO:{K13449}]	MAPK signaling pathway - plant [cann04016]; Plant hormone signal transduction [cann04075]; Plant-pathogen interaction [cann04626]								5.78527							basic form of pathogenesis-related protein 1-like	LOC107840154	XM_016683906.1	XP_016539392.1		Cysteine-rich secretory proteins [CL0659]; Cysteine-rich secretory protein family [PF00188.26]; Lactococcus bacteriophage putative transcription regulator [PF04761.12]		[CC] extracellular region [GO:0005576]		AT4G33720	5.84e-65	58.896
					cann:107840155	PR1; basic form of pathogenesis-related protein 1-like [KO:{K13449}]	MAPK signaling pathway - plant [cann04016]; Plant hormone signal transduction [cann04075]; Plant-pathogen interaction [cann04626]							3.8028	5.50182							basic form of pathogenesis-related protein 1-like	LOC107840155	XM_016683907.1	XP_016539393.1		Cysteine-rich secretory proteins [CL0659]; Cysteine-rich secretory protein family [PF00188.26]		[CC] extracellular region [GO:0005576]		AT2G14580	9.88e-68	61.392
					cann:107842907	pathogenesis-related leaf protein 6 [KO:{K13449}]	MAPK signaling pathway - plant [cann04016]; Plant hormone signal transduction [cann04075]; Plant-pathogen interaction [cann04626]							3.70601	4.98704					1.91584		pathogenesis-related leaf protein 6	LOC107842907	XM_016686956.1	XP_016542442.1		Cysteine-rich secretory proteins [CL0659]; Cysteine-rich secretory protein family [PF00188.26]		[CC] extracellular region [GO:0005576]
					cann:107879924	basic form of pathogenesis-related protein 1-like [KO:{K13449}]	MAPK signaling pathway - plant [cann04016]; Plant hormone signal transduction [cann04075]; Plant-pathogen interaction [cann04626]							3.72537								basic form of pathogenesis-related protein 1-like	LOC107879924	XM_016726851.1	XP_016582337.1		Cysteine-rich secretory proteins [CL0659]; Cysteine-rich secretory protein family [PF00188.26]		[CC] extracellular region [GO:0005576]		AT3G19690	6.89e-65	57.237
					cann:107852145	probable WRKY transcription factor 29 [KO:{K13426}]	MAPK signaling pathway - plant [cann04016]; Plant-pathogen interaction [cann04626]								5.35343							probable WRKY transcription factor 29	LOC107852145	XM_016697203.1	XP_016552689.1		WRKY-GCM1 superfamily [CL0274]; WRKY DNA -binding domain [PF03106.15]		[CC] nucleus [GO:0005634]; [MF] DNA-binding transcription factor activity [GO:0003700]; [MF] sequence-specific DNA binding [GO:0043565]		AT4G01250	2.65e-46	34.954
					cann:107839239	1-aminocyclopropane-1-carboxylate synthase 2 [KO:{K20772}] [EC:{4.4.1.14}]	Cysteine and methionine metabolism [cann00270]; Metabolic pathways [cann01100]; Biosynthesis of secondary metabolites [cann01110]; MAPK signaling pathway - plant [cann04016]	1-aminocyclopropane-1-carboxylate synthase; 1-aminocyclopropanecarboxylate synthase; 1-aminocyclopropane-1-carboxylic acid synthase; 1-aminocyclopropane-1-carboxylate synthetase; aminocyclopropanecarboxylic acid synthase; aminocyclopropanecarboxylate synthase; ACC synthase; S-adenosyl-L-methionine methylthioadenosine-lyase [4.4.1.14]	S-adenosyl-L-methionine methylthioadenosine-lyase (1-aminocyclopropane-1-carboxylate-forming) [4.4.1.14]	S-adenosyl-L-methionine = 1-aminocyclopropane-1-carboxylate + methylthioadenosine [RN:R00179]				6.04665	9.59356							1-aminocyclopropane-1-carboxylate synthase 2	LOC107839239	XM_016682648.1	XP_016538134.1		DNA clamp superfamily [CL0060]; PLP dependent aminotransferase superfamily [CL0061]; Aminotransferase class I and II [PF00155.21]; Beta-eliminating lyase [PF01212.21]; Phage tail fibre repeat [PF03406.13]; Rad9 [PF04139.13]		[BP] biosynthetic process [GO:0009058]; [MF] catalytic activity [GO:0003824]; [MF] pyridoxal phosphate binding [GO:0030170]		AT3G61510	0	65.992
					cann:107864513	ACC1; 1-aminocyclopropane-1-carboxylate synthase-like [KO:{K20772}] [EC:{4.4.1.14}]	Cysteine and methionine metabolism [cann00270]; Metabolic pathways [cann01100]; Biosynthesis of secondary metabolites [cann01110]; MAPK signaling pathway - plant [cann04016]	1-aminocyclopropane-1-carboxylate synthase; 1-aminocyclopropanecarboxylate synthase; 1-aminocyclopropane-1-carboxylic acid synthase; 1-aminocyclopropane-1-carboxylate synthetase; aminocyclopropanecarboxylic acid synthase; aminocyclopropanecarboxylate synthase; ACC synthase; S-adenosyl-L-methionine methylthioadenosine-lyase [4.4.1.14]	S-adenosyl-L-methionine methylthioadenosine-lyase (1-aminocyclopropane-1-carboxylate-forming) [4.4.1.14]	S-adenosyl-L-methionine = 1-aminocyclopropane-1-carboxylate + methylthioadenosine [RN:R00179]				4.75632	4.29861							1-aminocyclopropane-1-carboxylate synthase-like	LOC107864513	XM_016710904.1	XP_016566390.1		PLP dependent aminotransferase superfamily [CL0061]; Aminotransferase class I and II [PF00155.21]; Cys/Met metabolism PLP-dependent enzyme [PF01053.20]		[BP] biosynthetic process [GO:0009058]; [MF] catalytic activity [GO:0003824]; [MF] pyridoxal phosphate binding [GO:0030170]		AT4G11280	0	67.019
					cann:107840204	serine/threonine-protein kinase OXI1-like [KO:{K20714}] [EC:{2.7.11.1}]	MAPK signaling pathway - plant [cann04016]	non-specific serine/threonine protein kinase; A-kinase; AP50 kinase; ATP-protein transphosphorylase; calcium-dependent protein kinase C; calcium/phospholipid-dependent protein kinase; cAMP-dependent protein kinase; cAMP-dependent protein kinase A; casein kinase; casein kinase (phosphorylating); casein kinase 2; casein kinase I; casein kinase II; cGMP-dependent protein kinase; CK-2; CKI; CKII; cyc…	ATP:protein phosphotransferase (non-specific) [2.7.11.1]	ATP + a protein = ADP + a phosphoprotein [RN:R00162]				5.32528	3.99279							serine/threonine-protein kinase OXI1-like	LOC107840204	XM_016683985.1	XP_016539471.1		Protein kinase superfamily [CL0016]; Phosphotransferase enzyme family [PF01636.23]; Kinetochore Sim4 complex subunit FTA2 [PF13095.6]; Haspin like kinase domain [PF12330.8]; Lipopolysaccharide kinase (Kdo/WaaP) family [PF06293.14]; Kinase-like [PF14531.6]; Protein kinase domain [PF00069.25]; Fungal protein kinase [PF17667.1]; Protein tyrosine kinase [PF07714.17]		[MF] ATP binding [GO:0005524]; [MF] protein kinase activity [GO:0004672]		AT3G25250	6.55e-157	56.566
					cann:107875867	nucleoside diphosphate kinase 2, chloroplastic-like [KO:{K00940}] [EC:{2.7.4.6}]	Purine metabolism [cann00230]; Pyrimidine metabolism [cann00240]; Metabolic pathways [cann01100]; Biosynthesis of secondary metabolites [cann01110]; MAPK signaling pathway - plant [cann04016]	nucleoside-diphosphate kinase; nucleoside 5'-diphosphate kinase; nucleoside diphosphate (UDP) kinase; nucleoside diphosphokinase; nucleotide phosphate kinase; UDP kinase; uridine diphosphate kinase [2.7.4.6]	ATP:nucleoside-diphosphate phosphotransferase [2.7.4.6]	ATP + nucleoside diphosphate = ADP + nucleoside triphosphate [RN:R00331]					-4.22857					-1.87063		nucleoside diphosphate kinase 2, chloroplastic-like, transcript variant X2	LOC107875867	XM_016722737.1	XP_016578223.1		Nucleoside diphosphate kinase [PF00334.19]; Unstructured region one on RhoGEF 6 and 7 [PF16615.5]		[BP] CTP biosynthetic process [GO:0006241]; [BP] GTP biosynthetic process [GO:0006183]; [BP] UTP biosynthetic process [GO:0006228]; [MF] ATP binding [GO:0005524]; [MF] nucleoside diphosphate kinase activity [GO:0004550]		AT5G63310	1.02e-105	65.236
					cann:107860003	mitogen-activated protein kinase 7 [KO:{K20537}] [EC:{2.7.11.24}]	MAPK signaling pathway - plant [cann04016]	mitogen-activated protein kinase; c-Jun N-terminal kinase; Dp38; ERK; ERK1; ERK2; extracellular signal-regulated kinase; JNK; JNK3alpha1; LeMPK3; MAP kinase; MAP-2 kinase; MAPK; MBP kinase I; MBP kinase II; microtubule-associated protein 2 kinase; microtubule-associated protein kinase; myelin basic protein kinase; p38delta; p38-2; p42 mitogen-activated protein kinase; p42mapk; PMK-1; PMK-2; PMK-3…	ATP:protein phosphotransferase (MAPKK-activated) [2.7.11.24]	ATP + a protein = ADP + a phosphoprotein [RN:R00162]				3.27882	3.15241							mitogen-activated protein kinase 7, transcript variant X4	LOC107860003	XM_016705198.1	XP_016560684.1		Protein kinase superfamily [CL0016]; Phosphotransferase enzyme family [PF01636.23]; Haspin like kinase domain [PF12330.8]; Lipopolysaccharide kinase (Kdo/WaaP) family [PF06293.14]; Kinase-like [PF14531.6]; Protein kinase domain [PF00069.25]; Fungal protein kinase [PF17667.1]; Protein tyrosine kinase [PF07714.17]		[MF] ATP binding [GO:0005524]; [MF] MAP kinase activity [GO:0004707]		AT2G18170	0	80.163
					cann:107864062	ethylene response sensor 1-like [KO:{K14509}] [EC:2.7.13.-]	MAPK signaling pathway - plant [cann04016]; Plant hormone signal transduction [cann04075]							1.60622								ethylene response sensor 1-like, transcript variant X2	LOC107864062	XM_016710318.1	XP_016565804.1		GAF domain-like [CL0161]; His Kinase A (phospho-acceptor) domain [CL0025]; GAF domain [PF01590.26]; GAF domain [PF13492.6]; Histidine kinase-, DNA gyrase B-, and HSP90-like ATPase [PF02518.26]; His Kinase A (phospho-acceptor) domain [PF00512.25]		[CC] endoplasmic reticulum [GO:0005783]; [MF] ethylene binding [GO:0051740]; [MF] phosphorelay sensor kinase activity [GO:0000155]
					cann:107873245	ethylene receptor 2-like [KO:{K14509}] [EC:2.7.13.-]	MAPK signaling pathway - plant [cann04016]; Plant hormone signal transduction [cann04075]							2.11318	1.9105							ethylene receptor 2-like, transcript variant X2	LOC107873245	XM_016720012.1	XP_016575498.1		CheY-like superfamily [CL0304]; GAF domain-like [CL0161]; His Kinase A (phospho-acceptor) domain [CL0025]; GAF domain [PF01590.26]; Histidine kinase-, DNA gyrase B-, and HSP90-like ATPase [PF02518.26]; His Kinase A (phospho-acceptor) domain [PF00512.25]; Response regulator receiver domain [PF00072.24]		[CC] endoplasmic reticulum membrane [GO:0005789]; [CC] integral component of membrane [GO:0016021]; [MF] ATP binding [GO:0005524]; [MF] ethylene binding [GO:0051740]; [MF] ethylene receptor activity [GO:0038199]; [MF] metal ion binding [GO:0046872]; [MF] phosphorelay sensor kinase activity [GO:0000155]		AT3G23150	0	57.741
					cann:107864610	ethylene receptor 2-like [KO:{K14509}] [EC:2.7.13.-]	MAPK signaling pathway - plant [cann04016]; Plant hormone signal transduction [cann04075]								4.38216							ethylene receptor 2-like, transcript variant X1	LOC107864610	XM_016711025.1	XP_016566511.1		CheY-like superfamily [CL0304]; GAF domain-like [CL0161]; His Kinase A (phospho-acceptor) domain [CL0025]; CTD kinase subunit gamma CTK3 [PF12243.8]; GAF domain [PF01590.26]; Histidine kinase-, DNA gyrase B-, and HSP90-like ATPase [PF02518.26]; His Kinase A (phospho-acceptor) domain [PF00512.25]; Response regulator receiver domain [PF00072.24]		[CC] endoplasmic reticulum membrane [GO:0005789]; [CC] integral component of membrane [GO:0016021]; [MF] ATP binding [GO:0005524]; [MF] ethylene binding [GO:0051740]; [MF] ethylene receptor activity [GO:0038199]; [MF] metal ion binding [GO:0046872]; [MF] phosphorelay sensor kinase activity [GO:0000155]
					cann:107843193	serine/threonine-protein kinase CTR1 [KO:{K14510}] [EC:{2.7.11.1}]	MAPK signaling pathway - plant [cann04016]; Plant hormone signal transduction [cann04075]	non-specific serine/threonine protein kinase; A-kinase; AP50 kinase; ATP-protein transphosphorylase; calcium-dependent protein kinase C; calcium/phospholipid-dependent protein kinase; cAMP-dependent protein kinase; cAMP-dependent protein kinase A; casein kinase; casein kinase (phosphorylating); casein kinase 2; casein kinase I; casein kinase II; cGMP-dependent protein kinase; CK-2; CKI; CKII; cyc…	ATP:protein phosphotransferase (non-specific) [2.7.11.1]	ATP + a protein = ADP + a phosphoprotein [RN:R00162]				1.65246	3.50297							serine/threonine-protein kinase CTR1	LOC107843193	XM_016687407.1	XP_016542893.1		Peptidase clan CA [CL0125]; Protein kinase superfamily [CL0016]; ABC1 family [PF03109.16]; Phosphotransferase enzyme family [PF01636.23]; Ethylene-responsive protein kinase Le-CTR1 [PF14381.6]; Haspin like kinase domain [PF12330.8]; Protein kinase domain [PF00069.25]; Fungal protein kinase [PF17667.1]; Protein tyrosine kinase [PF07714.17]		[MF] ATP binding [GO:0005524]; [MF] protein kinase activity [GO:0004672]		AT5G03730	0	66.628
					cann:107843641	serine/threonine-protein kinase CTR1-like [KO:{K14510}] [EC:{2.7.11.1}]	MAPK signaling pathway - plant [cann04016]; Plant hormone signal transduction [cann04075]	non-specific serine/threonine protein kinase; A-kinase; AP50 kinase; ATP-protein transphosphorylase; calcium-dependent protein kinase C; calcium/phospholipid-dependent protein kinase; cAMP-dependent protein kinase; cAMP-dependent protein kinase A; casein kinase; casein kinase (phosphorylating); casein kinase 2; casein kinase I; casein kinase II; cGMP-dependent protein kinase; CK-2; CKI; CKII; cyc…	ATP:protein phosphotransferase (non-specific) [2.7.11.1]	ATP + a protein = ADP + a phosphoprotein [RN:R00162]					1.46268							serine/threonine-protein kinase CTR1-like, transcript variant X1	LOC107843641	XM_016687981.1	XP_016543467.1		Peptidase clan CA [CL0125]; Protein kinase superfamily [CL0016]; ABC1 family [PF03109.16]; Phosphotransferase enzyme family [PF01636.23]; Ethylene-responsive protein kinase Le-CTR1 [PF14381.6]; Haspin like kinase domain [PF12330.8]; Protein kinase domain [PF00069.25]; Protein tyrosine kinase [PF07714.17]		[MF] ATP binding [GO:0005524]; [MF] protein kinase activity [GO:0004672]		AT5G03730	0	59.796
					cann:107858897	copper-transporting ATPase RAN1 [KO:{K17686}] [EC:{7.2.2.8}]	MAPK signaling pathway - plant [cann04016]	P-type Cu+ transporter; Cu+-exporting ATPase (ambiguous); copA (gene name); ATP7A (gene name); ATP7B (gene name) [7.2.2.8]	ATP phosphohydrolase (P-type, Cu+-exporting) [7.2.2.8]	ATP + H2O + Cu+[side 1] = ADP + phosphate + Cu+[side 2]Substrate ATP				1.55762	2.10576							copper-transporting ATPase RAN1	LOC107858897	XM_016703701.1	XP_016559187.1		HAD superfamily [CL0137]; E1-E2 ATPase [PF00122.20]; Heavy-metal-associated domain [PF00403.26]; haloacid dehalogenase-like hydrolase [PF00702.26]; haloacid dehalogenase-like hydrolase [PF08282.12]; PASTA domain [PF03793.19]		[BP] metal ion transport [GO:0030001]; [BP] regulation of stomatal movement [GO:0010119]; [BP] response to ethylene [GO:0009723]; [CC] endosome [GO:0005768]; [CC] integral component of membrane [GO:0016021]; [CC] trans-Golgi network [GO:0005802]; [MF] ATP binding [GO:0005524]; [MF] cation-transporting ATPase activity [GO:0019829]; [MF] copper ion binding [GO:0005507]		AT5G44790	0	72.51
					cann:107862854	MKK1; mitogen-activated protein kinase kinase 9 [KO:{K20604}] [EC:{2.7.12.2}]	MAPK signaling pathway - plant [cann04016]	mitogen-activated protein kinase kinase; MAP kinase kinase; MAP kinase kinase 4; MAP kinase kinase 7; MAP kinase or ERK kinase; MAP2K; MAPKK; MAPKK1; MEK; MEK1; MEK2; MKK; MKK2; MKK4; MKK6; MKK7; STK27 [2.7.12.2]	ATP:protein phosphotransferase (MAPKKK-activated) [2.7.12.2]	ATP + a protein = ADP + a phosphoprotein [RN:R00162]					1.95883							mitogen-activated protein kinase kinase 9	LOC107862854	XM_016708555.1	XP_016564041.1		Protein kinase superfamily [CL0016]; Phosphotransferase enzyme family [PF01636.23]; Choline/ethanolamine kinase [PF01633.20]; Domain of unknown function (DUF3439) [PF11921.8]; Kinetochore Sim4 complex subunit FTA2 [PF13095.6]; Haspin like kinase domain [PF12330.8]; Lipopolysaccharide kinase (Kdo/WaaP) family [PF06293.14]; Kinase-like [PF14531.6]; Protein kinase domain [PF00069.25]; Fungal protein…		[MF] ATP binding [GO:0005524]; [MF] protein serine/threonine kinase activity [GO:0004674]		AT1G73500	1.11e-138	61.538
					cann:107874321	ETHYLENE INSENSITIVE 3-like 3 protein [KO:{K14514}]	MAPK signaling pathway - plant [cann04016]; Plant hormone signal transduction [cann04075]							1.92188								ETHYLENE INSENSITIVE 3-like 3 protein, transcript variant X1	LOC107874321	XM_016721143.1	XP_016576629.1		Phage fibre superfamily [CL0606]; Protein of unknown function (DUF2841) [PF11001.8]; Ethylene insensitive 3 [PF04873.13]; Catalytic domain of bacteriophage endosialidase [PF12219.8]		[CC] nucleus [GO:0005634]; [MF] DNA-binding transcription factor activity [GO:0003700]
					cann:107875709	protein ETHYLENE INSENSITIVE 3-like [KO:{K14514}]	MAPK signaling pathway - plant [cann04016]; Plant hormone signal transduction [cann04075]								1.94752							protein ETHYLENE INSENSITIVE 3-like	LOC107875709	XM_016722523.1	XP_016578009.1		Protein of unknown function (DUF2841) [PF11001.8]; Domain of unknown function (DUF4407) [PF14362.6]; Ethylene insensitive 3 [PF04873.13]		[CC] nucleus [GO:0005634]; [MF] DNA-binding transcription factor activity [GO:0003700]		AT3G20770	0	65.636
					cann:107843089	ethylene-insensitive protein 2 [KO:{K14513}]	MAPK signaling pathway - plant [cann04016]; Plant hormone signal transduction [cann04075]								-4.30678							ethylene-insensitive protein 2	LOC107843089	XM_016687260.1	XP_016542746.1		APC superfamily [CL0062]; Natural resistance-associated macrophage protein [PF01566.18]		[BP] auxin polar transport [GO:0009926]; [BP] cell division [GO:0051301]; [BP] defense response by callose deposition in cell wall [GO:0052544]; [BP] defense response to bacterium [GO:0042742]; [BP] defense response to fungus [GO:0050832]; [BP] establishment of planar polarity [GO:0001736]; [BP] ethylene-activated signaling pathway [GO:0009873]; [BP] extracellular ATP signaling [GO:0106167]; [BP]…		AT5G03280	0	49.697
					cann:107855207	EIN3-binding F-box protein 1-like [KO:{K14515}]	MAPK signaling pathway - plant [cann04016]; Plant hormone signal transduction [cann04075]								1.8856							EIN3-binding F-box protein 1-like	LOC107855207	XM_016700200.1	XP_016555686.1		F-box-like domain [CL0271]; Leucine Rich Repeat [CL0022]; F-box domain [PF00646.33]; F-box-like [PF12937.7]; F-box [PF18511.1]; Leucine Rich Repeat [PF00560.33]; Leucine Rich repeats (2 copies) [PF12799.7]; Leucine Rich repeat [PF13516.6]
					cann:107840779	EIN3-binding F-box protein 1-like [KO:{K14515}]	MAPK signaling pathway - plant [cann04016]; Plant hormone signal transduction [cann04075]							1.55836								EIN3-binding F-box protein 1-like	LOC107840779	XM_016684686.1	XP_016540172.1		F-box-like domain [CL0271]; Leucine Rich Repeat [CL0022]; F-box domain [PF00646.33]; F-box-like [PF12937.7]; Leucine Rich Repeat [PF00560.33]; Leucine Rich repeats (2 copies) [PF12799.7]; Leucine Rich repeat [PF13516.6]				AT2G25490	0	55.21
					cann:107870958	ethylene-responsive transcription factor 1B-like [KO:{K14516}]	MAPK signaling pathway - plant [cann04016]; Plant hormone signal transduction [cann04075]							3.07953	4.61749							ethylene-responsive transcription factor 1B-like	LOC107870958	XM_016717675.1	XP_016573161.1		ClpP/Crotonase superfamily [CL0127]; MBD-like DNA-binding domain [CL0081]; AP2 domain [PF00847.20]; Calcium signal-modulating cyclophilin ligand [PF14963.6]; Eukaryotic protein of unknown function (DUF1764) [PF08576.10]; Peptidase family S49 N-terminal [PF08496.10]		[CC] nucleus [GO:0005634]; [MF] DNA binding [GO:0003677]; [MF] DNA-binding transcription factor activity [GO:0003700]
					cann:107866619	ethylene-responsive transcription factor 1B-like [KO:{K14516}]	MAPK signaling pathway - plant [cann04016]; Plant hormone signal transduction [cann04075]							3.23776	2.05879							ethylene-responsive transcription factor 1B-like	LOC107866619	XM_016712649.1	XP_016568135.1		MBD-like DNA-binding domain [CL0081]; AP2 domain [PF00847.20]; Calcium signal-modulating cyclophilin ligand [PF14963.6]		[CC] nucleus [GO:0005634]; [MF] DNA binding [GO:0003677]; [MF] DNA-binding transcription factor activity [GO:0003700]
					cann:107866338	ethylene-responsive transcription factor 1B-like [KO:{K14516}]	MAPK signaling pathway - plant [cann04016]; Plant hormone signal transduction [cann04075]							3.43864								ethylene-responsive transcription factor 1B-like	LOC107866338	XM_016712442.1	XP_016567928.1		MBD-like DNA-binding domain [CL0081]; AP2 domain [PF00847.20]		[CC] nucleus [GO:0005634]; [MF] DNA binding [GO:0003677]; [MF] DNA-binding transcription factor activity [GO:0003700]		AT3G23240	6.99e-70	57.754
					cann:107869903	ethylene-responsive transcription factor 1B-like [KO:{K14516}]	MAPK signaling pathway - plant [cann04016]; Plant hormone signal transduction [cann04075]								6.76748							ethylene-responsive transcription factor 1B-like	LOC107869903	XM_016716303.1	XP_016571789.1		MBD-like DNA-binding domain [CL0081]; AP2 domain [PF00847.20]		[CC] nucleus [GO:0005634]; [MF] DNA binding [GO:0003677]; [MF] DNA-binding transcription factor activity [GO:0003700]		AT3G23240	2.12e-73	62.637
					cann:107849967	ethylene-responsive transcription factor 1B-like [KO:{K14516}]	MAPK signaling pathway - plant [cann04016]; Plant hormone signal transduction [cann04075]							4.11892								ethylene-responsive transcription factor 1B-like	LOC107849967	XM_016694471.1	XP_016549957.1		MBD-like DNA-binding domain [CL0081]; AP2 domain [PF00847.20]		[CC] nucleus [GO:0005634]; [MF] DNA binding [GO:0003677]; [MF] DNA-binding transcription factor activity [GO:0003700]		AT3G23240	1.07e-58	51.648
					cann:107878318	endochitinase 4 [KO:{K20547}] [EC:{3.2.1.14}]	Amino sugar and nucleotide sugar metabolism [cann00520]; Metabolic pathways [cann01100]; MAPK signaling pathway - plant [cann04016]	chitinase; ChiC; chitodextrinase (ambiguous); 1,4-beta-poly-N-acetylglucosaminidase; poly-beta-glucosaminidase; beta-1,4-poly-N-acetyl glucosamidinase; poly[1,4-(N-acetyl-beta-D-glucosaminide)] glycanohydrolase [3.2.1.14]	(1->4)-2-acetamido-2-deoxy-beta-D-glucan glycanohydrolase [3.2.1.14]	Random endo-hydrolysis of N-acetyl-beta-D-glucosaminide (1->4)-beta-linkages in chitin and chitodextrins					4.0517							endochitinase 4	LOC107878318	XM_016725253.1	XP_016580739.1		Lysozyme-like superfamily [CL0037]; Chitin recognition protein [PF00187.19]; Chitinase class I [PF00182.19]		[BP] carbohydrate metabolic process [GO:0005975]; [BP] cell wall macromolecule catabolic process [GO:0016998]; [BP] chitin catabolic process [GO:0006032]; [MF] chitin binding [GO:0008061]; [MF] chitinase activity [GO:0004568]		AT3G12500	2.1e-156	71.895
					cann:107859802	CAChi2; acidic endochitinase pcht28 [KO:{K20547}] [EC:{3.2.1.14}]	Amino sugar and nucleotide sugar metabolism [cann00520]; Metabolic pathways [cann01100]; MAPK signaling pathway - plant [cann04016]	chitinase; ChiC; chitodextrinase (ambiguous); 1,4-beta-poly-N-acetylglucosaminidase; poly-beta-glucosaminidase; beta-1,4-poly-N-acetyl glucosamidinase; poly[1,4-(N-acetyl-beta-D-glucosaminide)] glycanohydrolase [3.2.1.14]	(1->4)-2-acetamido-2-deoxy-beta-D-glucan glycanohydrolase [3.2.1.14]	Random endo-hydrolysis of N-acetyl-beta-D-glucosaminide (1->4)-beta-linkages in chitin and chitodextrins				2.97405	4.23535							acidic endochitinase pcht28	LOC107859802	XM_016704912.1	XP_016560398.1		Lysozyme-like superfamily [CL0037]; Chitinase class I [PF00182.19]		[BP] carbohydrate metabolic process [GO:0005975]; [BP] cell wall macromolecule catabolic process [GO:0016998]; [BP] chitin catabolic process [GO:0006032]; [MF] chitinase activity [GO:0004568]
					cann:107859801	acidic endochitinase pcht28-like [KO:{K20547}] [EC:{3.2.1.14}]	Amino sugar and nucleotide sugar metabolism [cann00520]; Metabolic pathways [cann01100]; MAPK signaling pathway - plant [cann04016]	chitinase; ChiC; chitodextrinase (ambiguous); 1,4-beta-poly-N-acetylglucosaminidase; poly-beta-glucosaminidase; beta-1,4-poly-N-acetyl glucosamidinase; poly[1,4-(N-acetyl-beta-D-glucosaminide)] glycanohydrolase [3.2.1.14]	(1->4)-2-acetamido-2-deoxy-beta-D-glucan glycanohydrolase [3.2.1.14]	Random endo-hydrolysis of N-acetyl-beta-D-glucosaminide (1->4)-beta-linkages in chitin and chitodextrins					2.86516							acidic endochitinase pcht28-like	LOC107859801	XM_016704911.1	XP_016560397.1		Lysozyme-like superfamily [CL0037]; Chitinase class I [PF00182.19]		[BP] carbohydrate metabolic process [GO:0005975]; [BP] cell wall macromolecule catabolic process [GO:0016998]; [BP] chitin catabolic process [GO:0006032]; [MF] chitinase activity [GO:0004568]
					cann:107859803	acidic 27 kDa endochitinase [KO:{K20547}] [EC:{3.2.1.14}]	Amino sugar and nucleotide sugar metabolism [cann00520]; Metabolic pathways [cann01100]; MAPK signaling pathway - plant [cann04016]	chitinase; ChiC; chitodextrinase (ambiguous); 1,4-beta-poly-N-acetylglucosaminidase; poly-beta-glucosaminidase; beta-1,4-poly-N-acetyl glucosamidinase; poly[1,4-(N-acetyl-beta-D-glucosaminide)] glycanohydrolase [3.2.1.14]	(1->4)-2-acetamido-2-deoxy-beta-D-glucan glycanohydrolase [3.2.1.14]	Random endo-hydrolysis of N-acetyl-beta-D-glucosaminide (1->4)-beta-linkages in chitin and chitodextrins					1.86195							acidic 27 kDa endochitinase	LOC107859803	XM_016704913.1	XP_016560399.1		Lysozyme-like superfamily [CL0037]; Chitinase class I [PF00182.19]		[BP] carbohydrate metabolic process [GO:0005975]; [BP] cell wall macromolecule catabolic process [GO:0016998]; [BP] chitin catabolic process [GO:0006032]; [MF] chitinase activity [GO:0004568]
					cann:107859806	basic endochitinase-like [KO:{K20547}] [EC:{3.2.1.14}]	Amino sugar and nucleotide sugar metabolism [cann00520]; Metabolic pathways [cann01100]; MAPK signaling pathway - plant [cann04016]	chitinase; ChiC; chitodextrinase (ambiguous); 1,4-beta-poly-N-acetylglucosaminidase; poly-beta-glucosaminidase; beta-1,4-poly-N-acetyl glucosamidinase; poly[1,4-(N-acetyl-beta-D-glucosaminide)] glycanohydrolase [3.2.1.14]	(1->4)-2-acetamido-2-deoxy-beta-D-glucan glycanohydrolase [3.2.1.14]	Random endo-hydrolysis of N-acetyl-beta-D-glucosaminide (1->4)-beta-linkages in chitin and chitodextrins				4.91626	9.26516							basic endochitinase-like	LOC107859806	XM_016704916.1	XP_016560402.1		Lysozyme-like superfamily [CL0037]; Chitinase class I [PF00182.19]		[BP] carbohydrate metabolic process [GO:0005975]; [BP] cell wall macromolecule catabolic process [GO:0016998]; [BP] chitin catabolic process [GO:0006032]; [CC] integral component of membrane [GO:0016021]; [MF] chitinase activity [GO:0004568]		AT3G12500	2.06e-125	68.182
					cann:107840225	chitinase; basic 30 kDa endochitinase [KO:{K20547}] [EC:{3.2.1.14}]	Amino sugar and nucleotide sugar metabolism [cann00520]; Metabolic pathways [cann01100]; MAPK signaling pathway - plant [cann04016]	chitinase; ChiC; chitodextrinase (ambiguous); 1,4-beta-poly-N-acetylglucosaminidase; poly-beta-glucosaminidase; beta-1,4-poly-N-acetyl glucosamidinase; poly[1,4-(N-acetyl-beta-D-glucosaminide)] glycanohydrolase [3.2.1.14]	(1->4)-2-acetamido-2-deoxy-beta-D-glucan glycanohydrolase [3.2.1.14]	Random endo-hydrolysis of N-acetyl-beta-D-glucosaminide (1->4)-beta-linkages in chitin and chitodextrins				2.51785	4.04593							basic 30 kDa endochitinase	LOC107840225	XM_016684023.1	XP_016539509.1		Lysozyme-like superfamily [CL0037]; Chitin recognition protein [PF00187.19]; Chitinase class I [PF00182.19]		[BP] carbohydrate metabolic process [GO:0005975]; [BP] cell wall macromolecule catabolic process [GO:0016998]; [BP] chitin catabolic process [GO:0006032]; [MF] chitin binding [GO:0008061]; [MF] chitinase activity [GO:0004568]		AT3G12500	1.57e-162	74.333
					cann:107870881	transcription factor MYC2-like [KO:{K13422}]	MAPK signaling pathway - plant [cann04016]; Plant hormone signal transduction [cann04075]								1.14738							transcription factor MYC2-like	LOC107870881	XM_016717573.1	XP_016573059.1		GAF domain-like [CL0161]; Bap31/Bap29 cytoplasmic coiled-coil domain [PF18035.1]; bHLH-MYC and R2R3-MYB transcription factors N-terminal [PF14215.6]; Candida agglutinin-like (ALS) [PF05792.13]; DMPK coiled coil domain like [PF08826.10]; Helix-loop-helix DNA-binding domain [PF00010.26]; RNA binding Region [PF17208.3]		[MF] protein dimerization activity [GO:0046983]		AT1G32640	0	53.352
					cann:107839295	RCAR1; abscisic acid receptor PYL8 [KO:{K14496}]	MAPK signaling pathway - plant [cann04016]; Plant hormone signal transduction [cann04075]							-1.73398	-3.27454							abscisic acid receptor PYL8] [partial=5'] [exception=annotated by transcript or proteomic data	LOC107839295	XM_016682716.1	XP_016538202.1		Bet V 1 like [CL0209]; Pathogenesis-related protein Bet v I family [PF00407.19]; Domain of unknown function (DUF1857) [PF08982.11]; Polyketide cyclase / dehydrase and lipid transport [PF03364.20]; Polyketide cyclase / dehydrase and lipid transport [PF10604.9]				AT5G53160	2.94e-98	77.844
					cann:107871127	abscisic acid receptor PYL12 [KO:{K14496}]	MAPK signaling pathway - plant [cann04016]; Plant hormone signal transduction [cann04075]								2.31392							abscisic acid receptor PYL12	LOC107871127	XM_016717930.1	XP_016573416.1		Bet V 1 like [CL0209]; Pathogenesis-related protein Bet v I family [PF00407.19]; Polyketide cyclase / dehydrase and lipid transport [PF10604.9]		[BP] abscisic acid-activated signaling pathway [GO:0009738]; [MF] protein phosphatase inhibitor activity [GO:0004864]; [MF] signaling receptor activity [GO:0038023]		AT2G40330	1.49e-74	54.187
					cann:107853624	abscisic acid receptor PYR1-like [KO:{K14496}]	MAPK signaling pathway - plant [cann04016]; Plant hormone signal transduction [cann04075]								-2.30077							abscisic acid receptor PYR1-like	LOC107853624	XM_016698605.1	XP_016554091.1		Bet V 1 like [CL0209]; Pathogenesis-related protein Bet v I family [PF00407.19]; Polyketide cyclase / dehydrase and lipid transport [PF03364.20]; Polyketide cyclase / dehydrase and lipid transport [PF10604.9]				AT4G17870	8.65e-98	71.809
					cann:107872884	abscisic acid receptor PYR1-like [KO:{K14496}]	MAPK signaling pathway - plant [cann04016]; Plant hormone signal transduction [cann04075]													-2.1635		abscisic acid receptor PYR1-like	LOC107872884	XM_016719535.1	XP_016575021.1		Actin-like ATPase Superfamily [CL0108]; Bet V 1 like [CL0209]; Actin like proteins N terminal domain [PF17989.1]; Pathogenesis-related protein Bet v I family [PF00407.19]; Polyketide cyclase / dehydrase and lipid transport [PF03364.20]; Polyketide cyclase / dehydrase and lipid transport [PF10604.9]				AT4G17870	7.09e-97	72.222
					cann:107855965	probable protein phosphatase 2C 51 [KO:{K14497}] [EC:{3.1.3.16}]	MAPK signaling pathway - plant [cann04016]; Plant hormone signal transduction [cann04075]	protein-serine/threonine phosphatase; phosphoprotein phosphatase (ambiguous); protein phosphatase-1; protein phosphatase-2A; protein phosphatase-2B; protein phosphatase-2C; protein D phosphatase; phosphospectrin phosphatase; casein phosphatase; Aspergillus awamori acid protein phosphatase; calcineurin; phosphatase 2A; phosphatase 2B; phosphatase II; phosphatase IB; phosphatase C-II; polycation mo…	protein-serine/threonine-phosphate phosphohydrolase [3.1.3.16]	[a protein]-serine/threonine phosphate + H2O = [a protein]-serine/threonine + phosphate [RN:R00164]		1.51901		1.18505	3.07555		1.19195					probable protein phosphatase 2C 51, transcript variant X1	LOC107855965	XM_016700962.1	XP_016556448.1		PP2C-like superfamily [CL0238]; Protein phosphatase 2C [PF00481.21]; Protein phosphatase 2C [PF13672.6]		[MF] metal ion binding [GO:0046872]; [MF] protein serine/threonine phosphatase activity [GO:0004722]		AT1G07430	1.26e-89	47.256
					cann:107850611	probable protein phosphatase 2C 53 [KO:{K14497}] [EC:{3.1.3.16}]	MAPK signaling pathway - plant [cann04016]; Plant hormone signal transduction [cann04075]	protein-serine/threonine phosphatase; phosphoprotein phosphatase (ambiguous); protein phosphatase-1; protein phosphatase-2A; protein phosphatase-2B; protein phosphatase-2C; protein D phosphatase; phosphospectrin phosphatase; casein phosphatase; Aspergillus awamori acid protein phosphatase; calcineurin; phosphatase 2A; phosphatase 2B; phosphatase II; phosphatase IB; phosphatase C-II; polycation mo…	protein-serine/threonine-phosphate phosphohydrolase [3.1.3.16]	[a protein]-serine/threonine phosphate + H2O = [a protein]-serine/threonine + phosphate [RN:R00164]					-2.34396							probable protein phosphatase 2C 53	LOC107850611	XM_016695256.1	XP_016550742.1		PP2C-like superfamily [CL0238]; Protein phosphatase 2C [PF00481.21]; Protein phosphatase 2C [PF13672.6]		[MF] metal ion binding [GO:0046872]; [MF] protein serine/threonine phosphatase activity [GO:0004722]
					cann:107875521	probable protein phosphatase 2C 24 [KO:{K14497}] [EC:{3.1.3.16}]	MAPK signaling pathway - plant [cann04016]; Plant hormone signal transduction [cann04075]	protein-serine/threonine phosphatase; phosphoprotein phosphatase (ambiguous); protein phosphatase-1; protein phosphatase-2A; protein phosphatase-2B; protein phosphatase-2C; protein D phosphatase; phosphospectrin phosphatase; casein phosphatase; Aspergillus awamori acid protein phosphatase; calcineurin; phosphatase 2A; phosphatase 2B; phosphatase II; phosphatase IB; phosphatase C-II; polycation mo…	protein-serine/threonine-phosphate phosphohydrolase [3.1.3.16]	[a protein]-serine/threonine phosphate + H2O = [a protein]-serine/threonine + phosphate [RN:R00164]					2.36423		1.48159			1.2923		probable protein phosphatase 2C 24	LOC107875521	XM_016722266.1	XP_016577752.1		PP2C-like superfamily [CL0238]; Protein phosphatase 2C [PF00481.21]; Protein phosphatase 2C [PF13672.6]		[MF] metal ion binding [GO:0046872]; [MF] protein serine/threonine phosphatase activity [GO:0004722]		AT2G29380	8.27e-141	55.072
					cann:107868580	serine/threonine-protein kinase SAPK3-like [KO:{K14498}] [EC:{2.7.11.1}]	MAPK signaling pathway - plant [cann04016]; Plant hormone signal transduction [cann04075]	non-specific serine/threonine protein kinase; A-kinase; AP50 kinase; ATP-protein transphosphorylase; calcium-dependent protein kinase C; calcium/phospholipid-dependent protein kinase; cAMP-dependent protein kinase; cAMP-dependent protein kinase A; casein kinase; casein kinase (phosphorylating); casein kinase 2; casein kinase I; casein kinase II; cGMP-dependent protein kinase; CK-2; CKI; CKII; cyc…	ATP:protein phosphotransferase (non-specific) [2.7.11.1]	ATP + a protein = ADP + a phosphoprotein [RN:R00162]		1.67775					1.64259					serine/threonine-protein kinase SAPK3-like	LOC107868580	XM_016715267.1	XP_016570753.1		Protein kinase superfamily [CL0016]; Phosphotransferase enzyme family [PF01636.23]; Choline/ethanolamine kinase [PF01633.20]; Protein kinase domain [PF00069.25]; Protein tyrosine kinase [PF07714.17]; DNA-directed RNA polymerase III subunit Rpc31 [PF11705.8]		[MF] ATP binding [GO:0005524]; [MF] protein serine/threonine kinase activity [GO:0004674]		AT1G10940	0	79.412
					cann:107867461	serine/threonine-protein kinase SAPK1-like [KO:{K14498}] [EC:{2.7.11.1}]	MAPK signaling pathway - plant [cann04016]; Plant hormone signal transduction [cann04075]	non-specific serine/threonine protein kinase; A-kinase; AP50 kinase; ATP-protein transphosphorylase; calcium-dependent protein kinase C; calcium/phospholipid-dependent protein kinase; cAMP-dependent protein kinase; cAMP-dependent protein kinase A; casein kinase; casein kinase (phosphorylating); casein kinase 2; casein kinase I; casein kinase II; cGMP-dependent protein kinase; CK-2; CKI; CKII; cyc…	ATP:protein phosphotransferase (non-specific) [2.7.11.1]	ATP + a protein = ADP + a phosphoprotein [RN:R00162]					1.90818							serine/threonine-protein kinase SAPK1-like, transcript variant X1	LOC107867461	XM_016713712.1	XP_016569198.1		Protein kinase superfamily [CL0016]; Phosphotransferase enzyme family [PF01636.23]; Choline/ethanolamine kinase [PF01633.20]; Haspin like kinase domain [PF12330.8]; Protein kinase domain [PF00069.25]; Protein tyrosine kinase [PF07714.17]		[MF] ATP binding [GO:0005524]; [MF] protein serine/threonine kinase activity [GO:0004674]		AT1G78290	2.65e-180	79.208
					cann:107840321	serine/threonine-protein kinase SRK2E [KO:{K14498}] [EC:{2.7.11.1}]	MAPK signaling pathway - plant [cann04016]; Plant hormone signal transduction [cann04075]	non-specific serine/threonine protein kinase; A-kinase; AP50 kinase; ATP-protein transphosphorylase; calcium-dependent protein kinase C; calcium/phospholipid-dependent protein kinase; cAMP-dependent protein kinase; cAMP-dependent protein kinase A; casein kinase; casein kinase (phosphorylating); casein kinase 2; casein kinase I; casein kinase II; cGMP-dependent protein kinase; CK-2; CKI; CKII; cyc…	ATP:protein phosphotransferase (non-specific) [2.7.11.1]	ATP + a protein = ADP + a phosphoprotein [RN:R00162]					-1.05624							serine/threonine-protein kinase SRK2E, transcript variant X2	LOC107840321	XM_016684156.1	XP_016539642.1		Protein kinase superfamily [CL0016]; Phosphotransferase enzyme family [PF01636.23]; Choline/ethanolamine kinase [PF01633.20]; Haspin like kinase domain [PF12330.8]; Protein kinase domain [PF00069.25]; Protein tyrosine kinase [PF07714.17]		[BP] cellular response to absence of light [GO:0071485]; [BP] cellular response to carbon dioxide [GO:0071244]; [BP] defense response to bacterium [GO:0042742]; [BP] leaf development [GO:0048366]; [BP] positive regulation of abscisic acid-activated signaling pathway [GO:0009789]; [BP] protein autophosphorylation [GO:0046777]; [BP] regulation of anion channel activity [GO:0010359]; [BP] regulation…		AT4G33950	0	89.82
					cann:107859787	CAT2; catalase isozyme 1 [KO:{K03781}] [EC:{1.11.1.6}]	Tryptophan metabolism [cann00380]; Glyoxylate and dicarboxylate metabolism [cann00630]; Metabolic pathways [cann01100]; Biosynthesis of secondary metabolites [cann01110]; Carbon metabolism [cann01200]; MAPK signaling pathway - plant [cann04016]; Peroxisome [cann04146]	catalase; equilase; caperase; optidase; catalase-peroxidase; CAT [1.11.1.6]	hydrogen-peroxide:hydrogen-peroxide oxidoreductase [1.11.1.6]	2 H2O2 = O2 + 2 H2O [RN:R00009]			-1.85627	-2.51009	-5.18359							catalase isozyme 1	LOC107859787	XM_016704895.1	XP_016560381.1		Catalase [PF00199.19]; Catalase-related immune-responsive [PF06628.12]		[BP] hydrogen peroxide catabolic process [GO:0042744]; [BP] response to oxidative stress [GO:0006979]; [MF] catalase activity [GO:0004096]; [MF] heme binding [GO:0020037]; [MF] metal ion binding [GO:0046872]		AT4G35090	0	88.008
					cann:107866793	CAT3; catalase isozyme 3 [KO:{K03781}] [EC:{1.11.1.6}]	Tryptophan metabolism [cann00380]; Glyoxylate and dicarboxylate metabolism [cann00630]; Metabolic pathways [cann01100]; Biosynthesis of secondary metabolites [cann01110]; Carbon metabolism [cann01200]; MAPK signaling pathway - plant [cann04016]; Peroxisome [cann04146]	catalase; equilase; caperase; optidase; catalase-peroxidase; CAT [1.11.1.6]	hydrogen-peroxide:hydrogen-peroxide oxidoreductase [1.11.1.6]	2 H2O2 = O2 + 2 H2O [RN:R00009]				-1.22303								catalase isozyme 3	LOC107866793	XM_016712781.1	XP_016568267.1		Catalase [PF00199.19]; Catalase-related immune-responsive [PF06628.12]		[BP] cellular response to nitrogen starvation [GO:0006995]; [BP] cellular response to phosphate starvation [GO:0016036]; [BP] cellular response to sulfate starvation [GO:0009970]; [BP] hydrogen peroxide catabolic process [GO:0042744]; [BP] response to abscisic acid [GO:0009737]; [BP] response to cadmium ion [GO:0046686]; [BP] response to hydrogen peroxide [GO:0042542]; [BP] response to light stim…		AT4G35090	0	88.821
					cann:107850312	CAT; catalase [KO:{K03781}] [EC:{1.11.1.6}]	Tryptophan metabolism [cann00380]; Glyoxylate and dicarboxylate metabolism [cann00630]; Metabolic pathways [cann01100]; Biosynthesis of secondary metabolites [cann01110]; Carbon metabolism [cann01200]; MAPK signaling pathway - plant [cann04016]; Peroxisome [cann04146]	catalase; equilase; caperase; optidase; catalase-peroxidase; CAT [1.11.1.6]	hydrogen-peroxide:hydrogen-peroxide oxidoreductase [1.11.1.6]	2 H2O2 = O2 + 2 H2O [RN:R00009]					-1.85463							catalase	LOC107850312	XM_016694737.1	XP_016550223.1		Catalase [PF00199.19]; Catalase-related immune-responsive [PF06628.12]		[BP] hydrogen peroxide catabolic process [GO:0042744]; [BP] response to oxidative stress [GO:0006979]; [MF] catalase activity [GO:0004096]; [MF] heme binding [GO:0020037]; [MF] metal ion binding [GO:0046872]		AT4G35090	0	78.659
					cann:107855413	mitogen-activated protein kinase 9 [KO:{K20538}] [EC:{2.7.11.24}]	MAPK signaling pathway - plant [cann04016]	mitogen-activated protein kinase; c-Jun N-terminal kinase; Dp38; ERK; ERK1; ERK2; extracellular signal-regulated kinase; JNK; JNK3alpha1; LeMPK3; MAP kinase; MAP-2 kinase; MAPK; MBP kinase I; MBP kinase II; microtubule-associated protein 2 kinase; microtubule-associated protein kinase; myelin basic protein kinase; p38delta; p38-2; p42 mitogen-activated protein kinase; p42mapk; PMK-1; PMK-2; PMK-3…	ATP:protein phosphotransferase (MAPKK-activated) [2.7.11.24]	ATP + a protein = ADP + a phosphoprotein [RN:R00162]					1.65711							mitogen-activated protein kinase 9, transcript variant X1	LOC107855413	XM_016700421.1	XP_016555907.1		Protein kinase superfamily [CL0016]; Haspin like kinase domain [PF12330.8]; Lipopolysaccharide kinase (Kdo/WaaP) family [PF06293.14]; Kinase-like [PF14531.6]; Protein kinase domain [PF00069.25]; Protein tyrosine kinase [PF07714.17]		[MF] ATP binding [GO:0005524]; [MF] MAP kinase activity [GO:0004707]		AT3G18040	0	78.891
					cann:107860522	probable calcium-binding protein CML30 [KO:{K02183}]	MAPK signaling pathway - plant [cann04016]; Phosphatidylinositol signaling system [cann04070]; Plant-pathogen interaction [cann04626]						-1.54962	4.52934	5.17969					2.04234		probable calcium-binding protein CML30	LOC107860522	XM_016705907.1	XP_016561393.1		EF-hand like superfamily [CL0220]; Dockerin type I domain [PF00404.18]; EF hand [PF00036.32]; EF hand [PF13202.6]; EF-hand domain [PF13405.6]; EF-hand domain pair [PF13499.6]; EF-hand domain pair [PF13833.6]; MutS domain II [PF05188.17]; Secreted protein acidic and rich in cysteine Ca binding region [PF10591.9]		[CC] integral component of membrane [GO:0016021]; [MF] calcium ion binding [GO:0005509]		AT5G39670	1.17e-29	40.11
					cann:107862845	calmodulin [KO:{K02183}]	MAPK signaling pathway - plant [cann04016]; Phosphatidylinositol signaling system [cann04070]; Plant-pathogen interaction [cann04626]								1.99402							calmodulin	LOC107862845	XM_016708542.1	XP_016564028.1		EF-hand like superfamily [CL0220]; HRDC-like superfamily [CL0426]; Helix-turn-helix clan [CL0123]; Tellurits and antibiotic resistance superfamily [CL0414]; Trigger factor/SurA domain [CL0262]; Caleosin related protein [PF05042.13]; Dockerin type I domain [PF00404.18]; Protein of unknown function (DUF3349) [PF11829.8]; Protein of unknown function (DUF4497) [PF14924.6]; Protein of unknown function…		[BP] calcium-mediated signaling [GO:0019722]; [MF] calcium ion binding [GO:0005509]
					cann:107840074	calmodulin-5/6/7/8-like [KO:{K02183}]	MAPK signaling pathway - plant [cann04016]; Phosphatidylinositol signaling system [cann04070]; Plant-pathogen interaction [cann04626]							3.05688	4.37629							calmodulin-5/6/7/8-like	LOC107840074	XM_016683797.1	XP_016539283.1		EF-hand like superfamily [CL0220]; HRDC-like superfamily [CL0426]; Helix-turn-helix clan [CL0123]; Tellurits and antibiotic resistance superfamily [CL0414]; Caleosin related protein [PF05042.13]; Dockerin type I domain [PF00404.18]; Uncharacterized conserved protein (DUF2267) [PF10025.9]; Protein of unknown function (DUF3349) [PF11829.8]; Protein of unknown function (DUF533) [PF04391.12]; Family …		[MF] calcium ion binding [GO:0005509]
					cann:107847660	calmodulin-like [KO:{K02183}]	MAPK signaling pathway - plant [cann04016]; Phosphatidylinositol signaling system [cann04070]; Plant-pathogen interaction [cann04626]								1.82783							calmodulin-like	LOC107847660	XM_016692050.1	XP_016547536.1		EF-hand like superfamily [CL0220]; HRDC-like superfamily [CL0426]; Helix-turn-helix clan [CL0123]; Tellurits and antibiotic resistance superfamily [CL0414]; Trigger factor/SurA domain [CL0262]; Caleosin related protein [PF05042.13]; Dockerin type I domain [PF00404.18]; Protein of unknown function (DUF3349) [PF11829.8]; Family of unknown function (DUF5580) [PF17743.1]; EF hand [PF00036.32]; EF-han…		[BP] calcium-mediated signaling [GO:0019722]; [MF] calcium ion binding [GO:0005509]		AT2G27030	6.56e-110	85.635
					cann:107862088	respiratory burst oxidase homolog protein C [KO:{K13447}] [EC:1.11.1.- 1.6.3.-]	MAPK signaling pathway - plant [cann04016]; Plant-pathogen interaction [cann04626]							2.82546	2.97958							respiratory burst oxidase homolog protein C	LOC107862088	XM_016707536.1	XP_016563022.1		EF-hand like superfamily [CL0220]; Ferredoxin / Ferric reductase-like NAD binding [CL0091]; Riboflavin synthase/Ferredoxin reductase FAD binding domain [CL0076]; Transmembrane di-heme cytochrome superfamily [CL0328]; EF hand [PF00036.32]; EF hand [PF13202.6]; EF-hand domain [PF13405.6]; EF-hand domain pair [PF13499.6]; FAD-binding domain [PF08022.12]; Ferric reductase like transmembrane component…		[CC] integral component of membrane [GO:0016021]; [MF] calcium ion binding [GO:0005509]; [MF] oxidoreductase activity, acting on NAD(P)H, oxygen as acceptor [GO:0050664]; [MF] peroxidase activity [GO:0004601]		AT5G47910	0	67.019
					cann:107838950	LRR receptor-like serine/threonine-protein kinase ERECTA [KO:{K20718}] [EC:{2.7.11.1}]	MAPK signaling pathway - plant [cann04016]	non-specific serine/threonine protein kinase; A-kinase; AP50 kinase; ATP-protein transphosphorylase; calcium-dependent protein kinase C; calcium/phospholipid-dependent protein kinase; cAMP-dependent protein kinase; cAMP-dependent protein kinase A; casein kinase; casein kinase (phosphorylating); casein kinase 2; casein kinase I; casein kinase II; cGMP-dependent protein kinase; CK-2; CKI; CKII; cyc…	ATP:protein phosphotransferase (non-specific) [2.7.11.1]	ATP + a protein = ADP + a phosphoprotein [RN:R00162]					-3.19187							LRR receptor-like serine/threonine-protein kinase ERECTA	LOC107838950	XM_016682244.1	XP_016537730.1		Leucine Rich Repeat [CL0022]; Protein kinase superfamily [CL0016]; Phosphotransferase enzyme family [PF01636.23]; Leucine rich repeat N-terminal domain [PF08263.12]; Leucine Rich Repeat [PF00560.33]; Leucine Rich repeats (2 copies) [PF12799.7]; Leucine Rich repeat [PF13516.6]; Leucine rich repeat [PF13855.6]; Protein kinase domain [PF00069.25]; Fungal protein kinase [PF17667.1]; Protein tyrosine …		[CC] integral component of membrane [GO:0016021]; [MF] ATP binding [GO:0005524]; [MF] protein serine/threonine kinase activity [GO:0004674]		AT2G26330	0	80.143
	Environmental Information Processing; Signal transduction	3.2	Phosphatidylinositol signaling system [cann04070]	.	cann:107850300	phosphatidylinositol 4-kinase alpha 2-like [KO:{K00888}] [EC:{2.7.1.67}]	Inositol phosphate metabolism [cann00562]; Metabolic pathways [cann01100]; Phosphatidylinositol signaling system [cann04070]	1-phosphatidylinositol 4-kinase; phosphatidylinositol kinase (phosphorylating); phosphatidylinositol 4-kinase; phosphatidylinositol kinase; type II phosphatidylinositol kinase; PI kinase; PI 4-kinase [2.7.1.67]	ATP:1-phosphatidyl-1D-myo-inositol 4-phosphotransferase [2.7.1.67]	ATP + 1-phosphatidyl-1D-myo-inositol = ADP + 1-phosphatidyl-1D-myo-inositol 4-phosphate [RN:R03361]					1.24369							phosphatidylinositol 4-kinase alpha 2-like	LOC107850300	XM_016694720.1	XP_016550206.1		Protein kinase superfamily [CL0016]; Phosphatidylinositol 3- and 4-kinase [PF00454.27]		[BP] phosphatidylinositol phosphorylation [GO:0046854]; [BP] phosphatidylinositol-mediated signaling [GO:0048015]; [MF] kinase activity [GO:0016301]		AT1G51040	3.1e-136	83.945
					cann:107850475	phosphatidylinositol 4-kinase beta 1-like [KO:{K19801}] [EC:{2.7.1.67}]	Inositol phosphate metabolism [cann00562]; Metabolic pathways [cann01100]; Phosphatidylinositol signaling system [cann04070]	1-phosphatidylinositol 4-kinase; phosphatidylinositol kinase (phosphorylating); phosphatidylinositol 4-kinase; phosphatidylinositol kinase; type II phosphatidylinositol kinase; PI kinase; PI 4-kinase [2.7.1.67]	ATP:1-phosphatidyl-1D-myo-inositol 4-phosphotransferase [2.7.1.67]	ATP + 1-phosphatidyl-1D-myo-inositol = ADP + 1-phosphatidyl-1D-myo-inositol 4-phosphate [RN:R03361]					1.01209							phosphatidylinositol 4-kinase beta 1-like, transcript variant X1	LOC107850475	XM_016695013.1	XP_016550499.1		Protein kinase superfamily [CL0016]; Tetratrico peptide repeat superfamily [CL0020]; Domain of unknown function (DUF4135) [PF13575.6]; Phosphoinositide 3-kinase family, accessory domain (PIK domain) [PF00613.20]; Phosphatidylinositol 3- and 4-kinase [PF00454.27]		[BP] phosphatidylinositol phosphorylation [GO:0046854]; [BP] phosphatidylinositol-mediated signaling [GO:0048015]; [MF] kinase activity [GO:0016301]		AT5G64070	0	69.244
					cann:107870050	phosphatidylinositol 4-phosphate 5-kinase 1-like [KO:{K00889}] [EC:{2.7.1.68}]	Inositol phosphate metabolism [cann00562]; Metabolic pathways [cann01100]; Phosphatidylinositol signaling system [cann04070]; Endocytosis [cann04144]	1-phosphatidylinositol-4-phosphate 5-kinase; diphosphoinositide kinase; PIP kinase; phosphatidylinositol 4-phosphate kinase; phosphatidylinositol-4-phosphate 5-kinase; type I PIP kinase [2.7.1.68]	ATP:1-phosphatidyl-1D-myo-inositol-4-phosphate 5-phosphotransferase [2.7.1.68]	ATP + 1-phosphatidyl-1D-myo-inositol 4-phosphate = ADP + 1-phosphatidyl-1D-myo-inositol 4,5-bisphosphate [RN:R03469]					-3.63629							phosphatidylinositol 4-phosphate 5-kinase 1-like] [partial=5'] [exception=annotated by transcript or proteomic data	LOC107870050	XM_016716443.1	XP_016571929.1		MORN repeat [CL0251]; Protein kinase superfamily [CL0016]; MORN repeat [PF02493.20]; Phosphatidylinositol-4-phosphate 5-Kinase [PF01504.18]		[MF] ATP binding [GO:0005524]; [MF] phosphatidylinositol phosphate kinase activity [GO:0016307]		AT1G21980	0	61.341
					cann:107843330	phosphatidylinositol 4-phosphate 5-kinase 9-like [KO:{K00889}] [EC:{2.7.1.68}]	Inositol phosphate metabolism [cann00562]; Metabolic pathways [cann01100]; Phosphatidylinositol signaling system [cann04070]; Endocytosis [cann04144]	1-phosphatidylinositol-4-phosphate 5-kinase; diphosphoinositide kinase; PIP kinase; phosphatidylinositol 4-phosphate kinase; phosphatidylinositol-4-phosphate 5-kinase; type I PIP kinase [2.7.1.68]	ATP:1-phosphatidyl-1D-myo-inositol-4-phosphate 5-phosphotransferase [2.7.1.68]	ATP + 1-phosphatidyl-1D-myo-inositol 4-phosphate = ADP + 1-phosphatidyl-1D-myo-inositol 4,5-bisphosphate [RN:R03469]					6.17751							phosphatidylinositol 4-phosphate 5-kinase 9-like, transcript variant X1	LOC107843330	XM_016687567.1	XP_016543053.1		MORN repeat [CL0251]; Protein kinase superfamily [CL0016]; MORN repeat [PF02493.20]; Phosphatidylinositol-4-phosphate 5-Kinase [PF01504.18]		[MF] 1-phosphatidylinositol-4-phosphate 5-kinase activity [GO:0016308]; [MF] ATP binding [GO:0005524]		AT3G09920	0	67.809
					cann:107860247	phosphatidylinositol 3,4,5-trisphosphate 3-phosphatase and protein-tyrosine-phosphatase PTEN2A-like [KO:{K01110}] [EC:{3.1.3.67} {3.1.3.48} {3.1.3.16}]	Inositol phosphate metabolism [cann00562]; Metabolic pathways [cann01100]; Phosphatidylinositol signaling system [cann04070]	protein-serine/threonine phosphatase; phosphoprotein phosphatase (ambiguous); protein phosphatase-1; protein phosphatase-2A; protein phosphatase-2B; protein phosphatase-2C; protein D phosphatase; phosphospectrin phosphatase; casein phosphatase; Aspergillus awamori acid protein phosphatase; calcineurin; phosphatase 2A; phosphatase 2B; phosphatase II; phosphatase IB; phosphatase C-II; polycation mo…	protein-serine/threonine-phosphate phosphohydrolase [3.1.3.16]; protein-tyrosine-phosphate phosphohydrolase [3.1.3.48]; 1-phosphatidyl-1D-myo-inositol-3,4,5-trisphosphate 3-phosphohydrolase [3.1.3.67]	[a protein]-serine/threonine phosphate + H2O = [a protein]-serine/threonine + phosphate [RN:R00164]; [a protein]-tyrosine phosphate + H2O = [a protein]-tyrosine + phosphate [RN:R02585]; 1-phosphatidyl-1D-myo-inositol 3,4,5-trisphosphate + H2O = 1-phosphatidyl-1D-myo-inositol 4,5-bisphosphate + phosphate [RN:R04513]					3.50226							phosphatidylinositol 3,4,5-trisphosphate 3-phosphatase and protein-tyrosine-phosphatase PTEN2A-like	LOC107860247	XM_016705524.1	XP_016561010.1		Phosphatase superfamily [CL0031]; Dual specificity phosphatase, catalytic domain [PF00782.20]; Protein-tyrosine phosphatase [PF00102.27]; Tyrosine phosphatase family [PF13350.6]		[BP] response to salt stress [GO:0009651]; [CC] cytosol [GO:0005829]; [MF] phosphatidylinositol phosphate phosphatase activity [GO:0052866]; [MF] protein tyrosine phosphatase activity [GO:0004725]		AT3G19420	0	62.521
					cann:107852846	putative 1-phosphatidylinositol-3-phosphate 5-kinase FAB1C [KO:{K00921}] [EC:{2.7.1.150}]	Inositol phosphate metabolism [cann00562]; Metabolic pathways [cann01100]; Phosphatidylinositol signaling system [cann04070]; Phagosome [cann04145]	1-phosphatidylinositol-3-phosphate 5-kinase; type III PIP kinase; phosphatidylinositol 3-phosphate 5-kinase [2.7.1.150]	ATP:1-phosphatidyl-1D-myo-inositol-3-phosphate 5-phosphotransferase [2.7.1.150]	ATP + 1-phosphatidyl-1D-myo-inositol 3-phosphate = ADP + 1-phosphatidyl-1D-myo-inositol 3,5-bisphosphate [RN:R05802]				1.6117	2.10261							putative 1-phosphatidylinositol-3-phosphate 5-kinase FAB1C	LOC107852846	XM_016697887.1	XP_016553373.1		Protein kinase superfamily [CL0016]; TCP-1/cpn60 chaperonin family [PF00118.24]; Phosphatidylinositol-4-phosphate 5-Kinase [PF01504.18]		[MF] ATP binding [GO:0005524]; [MF] phosphatidylinositol phosphate kinase activity [GO:0016307]		AT1G71010	0	53.851
					cann:107871086	phosphoinositide phospholipase C 2-like [KO:{K05857}] [EC:{3.1.4.11}]	Inositol phosphate metabolism [cann00562]; Metabolic pathways [cann01100]; Phosphatidylinositol signaling system [cann04070]; AGE-RAGE signaling pathway in diabetic complications [cann04933]	phosphoinositide phospholipase C; triphosphoinositide phosphodiesterase; phosphoinositidase C; 1-phosphatidylinositol-4,5-bisphosphate phosphodiesterase; monophosphatidylinositol phosphodiesterase; phosphatidylinositol phospholipase C; PI-PLC; 1-phosphatidyl-D-myo-inositol-4,5-bisphosphate inositoltrisphosphohydrolase [3.1.4.11]	1-phosphatidyl-1D-myo-inositol-4,5-bisphosphate inositoltrisphosphohydrolase [3.1.4.11]	1-phosphatidyl-1D-myo-inositol 4,5-bisphosphate + H2O = 1D-myo-inositol 1,4,5-trisphosphate + diacylglycerol [RN:R03435]					-1.18664							phosphoinositide phospholipase C 2-like	LOC107871086	XM_016717883.1	XP_016573369.1		C2 superfamily [CL0154]; EF-hand like superfamily [CL0220]; PLC-like phosphodiesterases [CL0384]; C2 domain [PF00168.30]; Domain of unknown function (DUF4252) [PF14060.6]; Epstein-Barr virus nuclear antigen 3 (EBNA-3) [PF05009.12]; Phosphoinositide-specific phospholipase C, efhand-like [PF09279.11]; Phosphatidylinositol-specific phospholipase C, X domain [PF00388.19]; Phosphatidylinositol-specifi…		[BP] intracellular signal transduction [GO:0035556]; [BP] lipid catabolic process [GO:0016042]; [MF] phosphatidylinositol phospholipase C activity [GO:0004435]		AT3G08510	0	69.048
					cann:107846003	phosphoinositide phospholipase C 2-like [KO:{K05857}] [EC:{3.1.4.11}]	Inositol phosphate metabolism [cann00562]; Metabolic pathways [cann01100]; Phosphatidylinositol signaling system [cann04070]; AGE-RAGE signaling pathway in diabetic complications [cann04933]	phosphoinositide phospholipase C; triphosphoinositide phosphodiesterase; phosphoinositidase C; 1-phosphatidylinositol-4,5-bisphosphate phosphodiesterase; monophosphatidylinositol phosphodiesterase; phosphatidylinositol phospholipase C; PI-PLC; 1-phosphatidyl-D-myo-inositol-4,5-bisphosphate inositoltrisphosphohydrolase [3.1.4.11]	1-phosphatidyl-1D-myo-inositol-4,5-bisphosphate inositoltrisphosphohydrolase [3.1.4.11]	1-phosphatidyl-1D-myo-inositol 4,5-bisphosphate + H2O = 1D-myo-inositol 1,4,5-trisphosphate + diacylglycerol [RN:R03435]					-2.74672							phosphoinositide phospholipase C 2-like	LOC107846003	XM_016690529.1	XP_016546015.1		C2 superfamily [CL0154]; EF-hand like superfamily [CL0220]; PLC-like phosphodiesterases [CL0384]; C2 domain [PF00168.30]; Phosphoinositide-specific phospholipase C, efhand-like [PF09279.11]; Phosphatidylinositol-specific phospholipase C, X domain [PF00388.19]; Phosphatidylinositol-specific phospholipase C, Y domain [PF00387.19]; RelB Antitoxin alpha helical domain [PF18506.1]		[BP] intracellular signal transduction [GO:0035556]; [BP] lipid catabolic process [GO:0016042]; [MF] phosphatidylinositol phospholipase C activity [GO:0004435]
					cann:107862089	inositol polyphosphate multikinase beta [KO:{K00915}] [EC:{2.7.1.151} {2.7.1.140}]	Inositol phosphate metabolism [cann00562]; Metabolic pathways [cann01100]; Phosphatidylinositol signaling system [cann04070]	inositol-tetrakisphosphate 5-kinase; 1D-myo-inositol-tetrakisphosphate 5-kinase [2.7.1.140]; inositol-polyphosphate multikinase; IpK2; IP3/IP4 6-/3-kinase; IP3/IP4 dual-specificity 6-/3-kinase; IpmK; ArgRIII; AtIpk2alpha; AtIpk2beta; inositol polyphosphate 6-/3-/5-kinase [2.7.1.151]	ATP:1D-myo-inositol-1,3,4,6-tetrakisphosphate 5-phosphotransferase [2.7.1.140]; ATP:1D-myo-inositol-1,4,5-trisphosphate 6-phosphotransferase [2.7.1.151]	ATP + 1D-myo-inositol 1,3,4,6-tetrakisphosphate = ADP + 1D-myo-inositol 1,3,4,5,6-pentakisphosphate [RN:R03478]; 2 ATP + 1D-myo-inositol 1,4,5-trisphosphate = 2 ADP + 1D-myo-inositol 1,3,4,5,6-pentakisphosphate (overall reaction) [RN:R10065]; (1a) ATP + 1D-myo-inositol 1,4,5-trisphosphate = ADP + 1D-myo-inositol 1,4,5,6-tetrakisphosphate [RN:R05800]; (1b) ATP + 1D-myo-inositol 1,4,5,6-tetrakispho…					4.05069							inositol polyphosphate multikinase beta, transcript variant X1	LOC107862089	XM_016707537.1	XP_016563023.1		Protein kinase superfamily [CL0016]; Inositol polyphosphate kinase [PF03770.16]		[BP] inositol phosphate biosynthetic process [GO:0032958]; [MF] ATP binding [GO:0005524]; [MF] inositol tetrakisphosphate 5-kinase activity [GO:0047326]; [MF] inositol-1,4,5-trisphosphate 6-kinase activity [GO:0000823]; [MF] myo-inositol-1,2,3,4,6-heptakisphosphate 5-kinase activity [GO:0102732]		AT5G61760	1.11e-131	58.681
					cann:107867077	type IV inositol polyphosphate 5-phosphatase 11 [KO:{K01106}] [EC:{3.1.3.56}]	Inositol phosphate metabolism [cann00562]; Metabolic pathways [cann01100]; Phosphatidylinositol signaling system [cann04070]	inositol-polyphosphate 5-phosphatase; type I inositol-polyphosphate phosphatase; inositol trisphosphate phosphomonoesterase; InsP3/Ins(1,3,4,5)P4 5-phosphatase; inosine triphosphatase; D-myo-inositol 1,4,5-triphosphate 5-phosphatase; D-myo-inositol 1,4,5-trisphosphate 5-phosphatase; L-myo-inositol 1,4,5-trisphosphate-monoesterase; inositol phosphate 5-phosphomonoesterase; inositol-1,4,5-trisphosp…	1D-myo-inositol-1,4,5-trisphosphate 5-phosphohydrolase [3.1.3.56]	(1) D-myo-inositol 1,4,5-trisphosphate + H2O = myo-inositol 1,4-bisphosphate + phosphate [RN:R03394]; (2) 1D-myo-inositol 1,3,4,5-tetrakisphosphate + H2O = 1D-myo-inositol 1,3,4-trisphosphate + phosphate [RN:R03430]					2.67155							type IV inositol polyphosphate 5-phosphatase 11	LOC107867077	XM_016713190.1	XP_016568676.1		DNase I-like [CL0530]; Endonuclease/Exonuclease/phosphatase family [PF03372.23]		[BP] phosphatidylinositol dephosphorylation [GO:0046856]; [MF] hydrolase activity [GO:0016787]		AT1G47510	6.7e-137	60.396
					cann:107862895	inositol-tetrakisphosphate 1-kinase 1-like [KO:{K00913}] [EC:{2.7.1.134} {2.7.1.159}]	Inositol phosphate metabolism [cann00562]; Metabolic pathways [cann01100]; Phosphatidylinositol signaling system [cann04070]	inositol-tetrakisphosphate 1-kinase; 1D-myo-inositol-tetrakisphosphate 1-kinase; inositol-trisphosphate 6-kinase; 1D-myo-inositol-trisphosphate 6-kinase; ATP:1D-myo-inositol-1,3,4-trisphosphate 6-phosphotransferase; inositol-trisphosphate 5-kinase; 1D-myo-inositol-trisphosphate 5-kinase; ATP:1D-myo-inositol-1,3,4-trisphosphate 5-phosphotransferase [2.7.1.134]; inositol-1,3,4-trisphosphate 5/6-kin…	ATP:1D-myo-inositol-3,4,5,6-tetrakisphosphate 1-phosphotransferase [2.7.1.134]; ATP:1D-myo-inositol 1,3,4-trisphosphate 5-phosphotransferase [2.7.1.159]	ATP + 1D-myo-inositol 3,4,5,6-tetrakisphosphate = ADP + 1D-myo-inositol 1,3,4,5,6-pentakisphosphate [RN:R03479]; (1) ATP + 1D-myo-inositol 1,3,4-trisphosphate = ADP + 1D-myo-inositol 1,3,4,5-tetrakisphosphate [RN:R03428]; (2) ATP + 1D-myo-inositol 1,3,4-trisphosphate = ADP + 1D-myo-inositol 1,3,4,6-tetrakisphosphate [RN:R03429]				4.71891	8.59475							inositol-tetrakisphosphate 1-kinase 1-like	LOC107862895	XM_016708602.1	XP_016564088.1		ATP-grasp superfamily [CL0179]; Probable substrate-binding preceding ATP-grasp domain [CL0483]; Inositol 1,3,4-trisphosphate 5/6-kinase ATP-grasp domain [PF05770.11]; Inositol 1,3,4-trisphosphate 5/6-kinase pre-ATP-grasp domain [PF17927.1]		[BP] inositol trisphosphate metabolic process [GO:0032957]; [MF] ATP binding [GO:0005524]; [MF] inositol tetrakisphosphate 1-kinase activity [GO:0047325]; [MF] inositol-1,3,4-trisphosphate 5-kinase activity [GO:0052726]; [MF] inositol-1,3,4-trisphosphate 6-kinase activity [GO:0052725]; [MF] magnesium ion binding [GO:0000287]
					cann:107858915	phosphatase IMPL1, chloroplastic [KO:{K01092}] [EC:{3.1.3.25}]	Inositol phosphate metabolism [cann00562]; Metabolic pathways [cann01100]; Phosphatidylinositol signaling system [cann04070]	inositol-phosphate phosphatase; myo-inositol-1(or 4)-monophosphatase; inositol 1-phosphatase; L-myo-inositol-1-phosphate phosphatase; myo-inositol 1-phosphatase; inositol phosphatase; inositol monophosphate phosphatase; inositol-1(or 4)-monophosphatase; myo-inositol-1(or 4)-phosphate phosphohydrolase; myo-inositol monophosphatase; myo-inositol-1-phosphatase [3.1.3.25]	myo-inositol-phosphate phosphohydrolase [3.1.3.25]	myo-inositol phosphate + H2O = myo-inositol + phosphate [RN:R07343]					-3.69552							phosphatase IMPL1, chloroplastic	LOC107858915	XM_016703717.1	XP_016559203.1		inositol polyphosphate 1 phosphatase like superfamily [CL0171]; Bacterial fructose-1,6-bisphosphatase, glpX-encoded [PF03320.13]; Inositol monophosphatase family [PF00459.25]		[BP] inositol biosynthetic process [GO:0006021]; [BP] inositol phosphate dephosphorylation [GO:0046855]; [BP] phosphatidylinositol phosphorylation [GO:0046854]; [CC] chloroplast stroma [GO:0009570]; [CC] cytosol [GO:0005829]; [MF] inositol monophosphate 1-phosphatase activity [GO:0008934]; [MF] inositol monophosphate 3-phosphatase activity [GO:0052832]; [MF] inositol monophosphate 4-phosphatase a…		AT1G31190	0	75.335
					cann:107870111	inositol monophosphatase 1 [KO:{K10047}] [EC:{3.1.3.93} {3.1.3.25}]	Ascorbate and aldarate metabolism [cann00053]; Inositol phosphate metabolism [cann00562]; Metabolic pathways [cann01100]; Biosynthesis of secondary metabolites [cann01110]; Phosphatidylinositol signaling system [cann04070]	inositol-phosphate phosphatase; myo-inositol-1(or 4)-monophosphatase; inositol 1-phosphatase; L-myo-inositol-1-phosphate phosphatase; myo-inositol 1-phosphatase; inositol phosphatase; inositol monophosphate phosphatase; inositol-1(or 4)-monophosphatase; myo-inositol-1(or 4)-phosphate phosphohydrolase; myo-inositol monophosphatase; myo-inositol-1-phosphatase [3.1.3.25]; L-galactose 1-phosphate pho…	myo-inositol-phosphate phosphohydrolase [3.1.3.25]; beta-L-galactose-1-phosphate phosphohydrolase [3.1.3.93]	myo-inositol phosphate + H2O = myo-inositol + phosphate [RN:R07343]; beta-L-galactose 1-phosphate + H2O = L-galactose + phosphate [RN:R07674]					-4.77645							inositol monophosphatase 1	LOC107870111	XM_016716527.1	XP_016572013.1		inositol polyphosphate 1 phosphatase like superfamily [CL0171]; Inositol monophosphatase family [PF00459.25]		[BP] inositol biosynthetic process [GO:0006021]; [BP] inositol phosphate dephosphorylation [GO:0046855]; [BP] phosphatidylinositol phosphorylation [GO:0046854]; [MF] inositol monophosphate 1-phosphatase activity [GO:0008934]; [MF] inositol monophosphate 3-phosphatase activity [GO:0052832]; [MF] inositol monophosphate 4-phosphatase activity [GO:0052833]; [MF] metal ion binding [GO:0046872]		AT3G02870	1.69e-128	69.888
					cann:107851391	inositol monophosphatase 3 [KO:{K10047}] [EC:{3.1.3.93} {3.1.3.25}]	Ascorbate and aldarate metabolism [cann00053]; Inositol phosphate metabolism [cann00562]; Metabolic pathways [cann01100]; Biosynthesis of secondary metabolites [cann01110]; Phosphatidylinositol signaling system [cann04070]	inositol-phosphate phosphatase; myo-inositol-1(or 4)-monophosphatase; inositol 1-phosphatase; L-myo-inositol-1-phosphate phosphatase; myo-inositol 1-phosphatase; inositol phosphatase; inositol monophosphate phosphatase; inositol-1(or 4)-monophosphatase; myo-inositol-1(or 4)-phosphate phosphohydrolase; myo-inositol monophosphatase; myo-inositol-1-phosphatase [3.1.3.25]; L-galactose 1-phosphate pho…	myo-inositol-phosphate phosphohydrolase [3.1.3.25]; beta-L-galactose-1-phosphate phosphohydrolase [3.1.3.93]	myo-inositol phosphate + H2O = myo-inositol + phosphate [RN:R07343]; beta-L-galactose 1-phosphate + H2O = L-galactose + phosphate [RN:R07674]					1.18892							inositol monophosphatase 3	LOC107851391	XM_016696391.1	XP_016551877.1		inositol polyphosphate 1 phosphatase like superfamily [CL0171]; Inositol monophosphatase family [PF00459.25]		[BP] inositol biosynthetic process [GO:0006021]; [BP] inositol phosphate dephosphorylation [GO:0046855]; [BP] phosphatidylinositol phosphorylation [GO:0046854]; [MF] inositol monophosphate 1-phosphatase activity [GO:0008934]; [MF] inositol monophosphate 3-phosphatase activity [GO:0052832]; [MF] inositol monophosphate 4-phosphatase activity [GO:0052833]; [MF] metal ion binding [GO:0046872]		AT3G02870	3.23e-147	75.655
					cann:107855115	diacylglycerol kinase 7-like [KO:{K00901}] [EC:{2.7.1.107}]	Glycerolipid metabolism [cann00561]; Glycerophospholipid metabolism [cann00564]; Metabolic pathways [cann01100]; Biosynthesis of secondary metabolites [cann01110]; Phosphatidylinositol signaling system [cann04070]	diacylglycerol kinase (ATP); diglyceride kinase (ambiguous); 1,2-diacylglycerol kinase (phosphorylating) (ambiguous); 1,2-diacylglycerol kinase (ambiguous); sn-1,2-diacylglycerol kinase (ambiguous); DG kinase (ambiguous); DGK (ambiguous); ATP:diacylglycerol phosphotransferase; arachidonoyl-specific diacylglycerol kinase; diacylglycerol:ATP kinase; ATP:1,2-diacylglycerol 3-phosphotransferase; diac…	ATP:1,2-diacyl-sn-glycerol 3-phosphotransferase [2.7.1.107]	ATP + 1,2-diacyl-sn-glycerol = ADP + 1,2-diacyl-sn-glycerol 3-phosphate [RN:R02240]				2.51446	2.96571							diacylglycerol kinase 7-like	LOC107855115	XM_016700105.1	XP_016555591.1		PFK-like superfamily [CL0240]; Diacylglycerol kinase accessory domain [PF00609.19]; Diacylglycerol kinase catalytic domain [PF00781.24]		[BP] defense response [GO:0006952]; [BP] protein kinase C-activating G protein-coupled receptor signaling pathway [GO:0007205]; [MF] ATP binding [GO:0005524]; [MF] diacylglycerol kinase activity [GO:0004143]; [MF] NAD+ kinase activity [GO:0003951]		AT4G30340	0	65.208
					cann:107857605	diacylglycerol kinase 5-like [KO:{K00901}] [EC:{2.7.1.107}]	Glycerolipid metabolism [cann00561]; Glycerophospholipid metabolism [cann00564]; Metabolic pathways [cann01100]; Biosynthesis of secondary metabolites [cann01110]; Phosphatidylinositol signaling system [cann04070]	diacylglycerol kinase (ATP); diglyceride kinase (ambiguous); 1,2-diacylglycerol kinase (phosphorylating) (ambiguous); 1,2-diacylglycerol kinase (ambiguous); sn-1,2-diacylglycerol kinase (ambiguous); DG kinase (ambiguous); DGK (ambiguous); ATP:diacylglycerol phosphotransferase; arachidonoyl-specific diacylglycerol kinase; diacylglycerol:ATP kinase; ATP:1,2-diacylglycerol 3-phosphotransferase; diac…	ATP:1,2-diacyl-sn-glycerol 3-phosphotransferase [2.7.1.107]	ATP + 1,2-diacyl-sn-glycerol = ADP + 1,2-diacyl-sn-glycerol 3-phosphate [RN:R02240]					6.51051							diacylglycerol kinase 5-like, transcript variant X2	LOC107857605	XM_016702436.1	XP_016557922.1		PFK-like superfamily [CL0240]; Diacylglycerol kinase accessory domain [PF00609.19]; Diacylglycerol kinase catalytic domain [PF00781.24]; ATP-NAD kinase [PF01513.21]		[BP] protein kinase C-activating G protein-coupled receptor signaling pathway [GO:0007205]; [MF] ATP binding [GO:0005524]; [MF] diacylglycerol kinase activity [GO:0004143]; [MF] NAD+ kinase activity [GO:0003951]
					cann:107856789	diacylglycerol kinase 5 [KO:{K00901}] [EC:{2.7.1.107}]	Glycerolipid metabolism [cann00561]; Glycerophospholipid metabolism [cann00564]; Metabolic pathways [cann01100]; Biosynthesis of secondary metabolites [cann01110]; Phosphatidylinositol signaling system [cann04070]	diacylglycerol kinase (ATP); diglyceride kinase (ambiguous); 1,2-diacylglycerol kinase (phosphorylating) (ambiguous); 1,2-diacylglycerol kinase (ambiguous); sn-1,2-diacylglycerol kinase (ambiguous); DG kinase (ambiguous); DGK (ambiguous); ATP:diacylglycerol phosphotransferase; arachidonoyl-specific diacylglycerol kinase; diacylglycerol:ATP kinase; ATP:1,2-diacylglycerol 3-phosphotransferase; diac…	ATP:1,2-diacyl-sn-glycerol 3-phosphotransferase [2.7.1.107]	ATP + 1,2-diacyl-sn-glycerol = ADP + 1,2-diacyl-sn-glycerol 3-phosphate [RN:R02240]				2.13521	3.13776							diacylglycerol kinase 5, transcript variant X3	LOC107856789	XM_016701762.1	XP_016557248.1		PFK-like superfamily [CL0240]; Diacylglycerol kinase accessory domain [PF00609.19]; Diacylglycerol kinase catalytic domain [PF00781.24]; ATP-NAD kinase [PF01513.21]		[BP] defense response [GO:0006952]; [BP] protein kinase C-activating G protein-coupled receptor signaling pathway [GO:0007205]; [MF] ATP binding [GO:0005524]; [MF] diacylglycerol kinase activity [GO:0004143]; [MF] NAD+ kinase activity [GO:0003951]		AT2G20900	0	73.95
					cann:107851383	diacylglycerol kinase 2 [KO:{K00901}] [EC:{2.7.1.107}]	Glycerolipid metabolism [cann00561]; Glycerophospholipid metabolism [cann00564]; Metabolic pathways [cann01100]; Biosynthesis of secondary metabolites [cann01110]; Phosphatidylinositol signaling system [cann04070]	diacylglycerol kinase (ATP); diglyceride kinase (ambiguous); 1,2-diacylglycerol kinase (phosphorylating) (ambiguous); 1,2-diacylglycerol kinase (ambiguous); sn-1,2-diacylglycerol kinase (ambiguous); DG kinase (ambiguous); DGK (ambiguous); ATP:diacylglycerol phosphotransferase; arachidonoyl-specific diacylglycerol kinase; diacylglycerol:ATP kinase; ATP:1,2-diacylglycerol 3-phosphotransferase; diac…	ATP:1,2-diacyl-sn-glycerol 3-phosphotransferase [2.7.1.107]	ATP + 1,2-diacyl-sn-glycerol = ADP + 1,2-diacyl-sn-glycerol 3-phosphate [RN:R02240]				2.31742	3.18761							diacylglycerol kinase 2	LOC107851383	XM_016696384.1	XP_016551870.1		PFK-like superfamily [CL0240]; Protein kinase C, C1 domain [CL0006]; Phorbol esters/diacylglycerol binding domain (C1 domain) [PF00130.22]; Diacylglycerol kinase accessory domain [PF00609.19]; Diacylglycerol kinase catalytic domain [PF00781.24]; Plastid and cyanobacterial ribosomal protein (PSRP-3 / Ycf65) [PF04839.13]		[BP] intracellular signal transduction [GO:0035556]; [BP] protein kinase C-activating G protein-coupled receptor signaling pathway [GO:0007205]; [MF] ATP binding [GO:0005524]; [MF] diacylglycerol kinase activity [GO:0004143]; [MF] NAD+ kinase activity [GO:0003951]		AT5G63770	0	67.778
					cann:107860522	probable calcium-binding protein CML30 [KO:{K02183}]	MAPK signaling pathway - plant [cann04016]; Phosphatidylinositol signaling system [cann04070]; Plant-pathogen interaction [cann04626]						-1.54962	4.52934	5.17969					2.04234		probable calcium-binding protein CML30	LOC107860522	XM_016705907.1	XP_016561393.1		EF-hand like superfamily [CL0220]; Dockerin type I domain [PF00404.18]; EF hand [PF00036.32]; EF hand [PF13202.6]; EF-hand domain [PF13405.6]; EF-hand domain pair [PF13499.6]; EF-hand domain pair [PF13833.6]; MutS domain II [PF05188.17]; Secreted protein acidic and rich in cysteine Ca binding region [PF10591.9]		[CC] integral component of membrane [GO:0016021]; [MF] calcium ion binding [GO:0005509]		AT5G39670	1.17e-29	40.11
					cann:107862845	calmodulin [KO:{K02183}]	MAPK signaling pathway - plant [cann04016]; Phosphatidylinositol signaling system [cann04070]; Plant-pathogen interaction [cann04626]								1.99402							calmodulin	LOC107862845	XM_016708542.1	XP_016564028.1		EF-hand like superfamily [CL0220]; HRDC-like superfamily [CL0426]; Helix-turn-helix clan [CL0123]; Tellurits and antibiotic resistance superfamily [CL0414]; Trigger factor/SurA domain [CL0262]; Caleosin related protein [PF05042.13]; Dockerin type I domain [PF00404.18]; Protein of unknown function (DUF3349) [PF11829.8]; Protein of unknown function (DUF4497) [PF14924.6]; Protein of unknown function…		[BP] calcium-mediated signaling [GO:0019722]; [MF] calcium ion binding [GO:0005509]
					cann:107840074	calmodulin-5/6/7/8-like [KO:{K02183}]	MAPK signaling pathway - plant [cann04016]; Phosphatidylinositol signaling system [cann04070]; Plant-pathogen interaction [cann04626]							3.05688	4.37629							calmodulin-5/6/7/8-like	LOC107840074	XM_016683797.1	XP_016539283.1		EF-hand like superfamily [CL0220]; HRDC-like superfamily [CL0426]; Helix-turn-helix clan [CL0123]; Tellurits and antibiotic resistance superfamily [CL0414]; Caleosin related protein [PF05042.13]; Dockerin type I domain [PF00404.18]; Uncharacterized conserved protein (DUF2267) [PF10025.9]; Protein of unknown function (DUF3349) [PF11829.8]; Protein of unknown function (DUF533) [PF04391.12]; Family …		[MF] calcium ion binding [GO:0005509]
					cann:107847660	calmodulin-like [KO:{K02183}]	MAPK signaling pathway - plant [cann04016]; Phosphatidylinositol signaling system [cann04070]; Plant-pathogen interaction [cann04626]								1.82783							calmodulin-like	LOC107847660	XM_016692050.1	XP_016547536.1		EF-hand like superfamily [CL0220]; HRDC-like superfamily [CL0426]; Helix-turn-helix clan [CL0123]; Tellurits and antibiotic resistance superfamily [CL0414]; Trigger factor/SurA domain [CL0262]; Caleosin related protein [PF05042.13]; Dockerin type I domain [PF00404.18]; Protein of unknown function (DUF3349) [PF11829.8]; Family of unknown function (DUF5580) [PF17743.1]; EF hand [PF00036.32]; EF-han…		[BP] calcium-mediated signaling [GO:0019722]; [MF] calcium ion binding [GO:0005509]		AT2G27030	6.56e-110	85.635
	Environmental Information Processing; Signal transduction	3.3	Plant hormone signal transduction [cann04075]	.	cann:107842765	auxin transporter-like protein 4 [KO:{K13946}]	Plant hormone signal transduction [cann04075]								-2.86813							auxin transporter-like protein 4, transcript variant X3	LOC107842765	XM_016686753.1	XP_016542239.1		APC superfamily [CL0062]; Transmembrane amino acid transporter protein [PF01490.18]; Transmembrane protein family 232 [PF15877.5]		[CC] integral component of membrane [GO:0016021]		AT2G38120	0	83.058
					cann:107840545	auxin transporter-like protein 5 [KO:{K13946}]	Plant hormone signal transduction [cann04075]								-2.74704							auxin transporter-like protein 5	LOC107840545	XM_016684442.1	XP_016539928.1		APC superfamily [CL0062]; Transmembrane amino acid transporter protein [PF01490.18]; Bacteriocin class IIc cyclic gassericin A-like [PF12173.8]		[CC] integral component of membrane [GO:0016021]		AT2G21050	0	88.337
					cann:107846008	auxin transporter-like protein 4 [KO:{K13946}]	Plant hormone signal transduction [cann04075]								-4.70796							auxin transporter-like protein 4, transcript variant X2	LOC107846008	XM_016690536.1	XP_016546022.1		APC superfamily [CL0062]; Transmembrane amino acid transporter protein [PF01490.18]		[CC] integral component of membrane [GO:0016021]		AT2G38120	0	83.857
					cann:107861786	auxin-responsive protein IAA26 [KO:{K14484}]	Plant hormone signal transduction [cann04075]							1.39618								auxin-responsive protein IAA26] [partial=5'] [exception=annotated by transcript or proteomic data	LOC107861786	XM_016707154.1	XP_016562640.1		Ubiquitin superfamily [CL0072]; AUX/IAA family [PF02309.16]		[BP] auxin-activated signaling pathway [GO:0009734]; [BP] regulation of transcription, DNA-templated [GO:0006355]; [CC] nucleus [GO:0005634]		AT3G16500	7.33e-77	51.264
					cann:107877747	auxin-responsive protein IAA20-like [KO:{K14484}]	Plant hormone signal transduction [cann04075]								-3.18298					-1.12915		auxin-responsive protein IAA20-like	LOC107877747	XM_016724452.1	XP_016579938.1		Ubiquitin superfamily [CL0072]; AUX/IAA family [PF02309.16]		[BP] auxin-activated signaling pathway [GO:0009734]; [BP] regulation of transcription, DNA-templated [GO:0006355]; [CC] nucleus [GO:0005634]		AT4G32280	1.09e-24	33.884
					cann:107863844	auxin-induced protein 22D-like [KO:{K14484}]	Plant hormone signal transduction [cann04075]							-2.83538								auxin-induced protein 22D-like	LOC107863844	XM_016710004.1	XP_016565490.1		Ubiquitin superfamily [CL0072]; AUX/IAA family [PF02309.16]		[BP] auxin-activated signaling pathway [GO:0009734]; [BP] regulation of transcription, DNA-templated [GO:0006355]; [CC] nucleus [GO:0005634]		AT5G43700	2.29e-80	63.158
					cann:107874569	auxin-induced protein 22D-like [KO:{K14484}]	Plant hormone signal transduction [cann04075]								-5.63876					-2.06081		auxin-induced protein 22D-like	LOC107874569	XM_016721331.1	XP_016576817.1		Ubiquitin superfamily [CL0072]; AUX/IAA family [PF02309.16]		[BP] auxin-activated signaling pathway [GO:0009734]; [BP] regulation of transcription, DNA-templated [GO:0006355]; [CC] nucleus [GO:0005634]
					cann:107875190	auxin-responsive protein IAA16-like [KO:{K14484}]	Plant hormone signal transduction [cann04075]								-5.60043							auxin-responsive protein IAA16-like	LOC107875190	XM_016721798.1	XP_016577284.1		Ubiquitin superfamily [CL0072]; AUX/IAA family [PF02309.16]		[BP] auxin-activated signaling pathway [GO:0009734]; [BP] regulation of transcription, DNA-templated [GO:0006355]; [CC] nucleus [GO:0005634]		AT3G04730	2.05e-85	58.159
					cann:107864636	auxin-responsive protein IAA14-like [KO:{K14484}]	Plant hormone signal transduction [cann04075]								-6.58804							auxin-responsive protein IAA14-like	LOC107864636	XM_016711064.1	XP_016566550.1		Ubiquitin superfamily [CL0072]; AUX/IAA family [PF02309.16]		[BP] auxin-activated signaling pathway [GO:0009734]; [BP] positive regulation of leaf senescence [GO:1900057]; [BP] regulation of transcription, DNA-templated [GO:0006355]; [CC] nucleus [GO:0005634]; [MF] identical protein binding [GO:0042802]		AT4G14550	6.11e-108	68.511
					cann:107864637	auxin-responsive protein IAA4-like [KO:{K14484}]	Plant hormone signal transduction [cann04075]								1.26435							auxin-responsive protein IAA4-like	LOC107864637	XM_016711065.1	XP_016566551.1		Ubiquitin superfamily [CL0072]; AUX/IAA family [PF02309.16]		[BP] auxin-activated signaling pathway [GO:0009734]; [BP] regulation of transcription, DNA-templated [GO:0006355]; [CC] nucleus [GO:0005634]		AT5G43700	1.25e-85	65.128
					cann:107839415	auxin-responsive protein IAA16 [KO:{K14484}]	Plant hormone signal transduction [cann04075]								-3.18129							auxin-responsive protein IAA16	LOC107839415	XM_016682891.1	XP_016538377.1		Ubiquitin superfamily [CL0072]; AUX/IAA family [PF02309.16]		[BP] auxin-activated signaling pathway [GO:0009734]; [BP] regulation of transcription, DNA-templated [GO:0006355]; [CC] nucleus [GO:0005634]		AT3G04730	3.82e-108	67.451
					cann:107841020	auxin-responsive protein IAA16-like [KO:{K14484}]	Plant hormone signal transduction [cann04075]								-3.67304							auxin-responsive protein IAA16-like, transcript variant X1	LOC107841020	XM_016685011.1	XP_016540497.1		Ubiquitin superfamily [CL0072]; AUX/IAA family [PF02309.16]		[BP] auxin-activated signaling pathway [GO:0009734]; [BP] regulation of transcription, DNA-templated [GO:0006355]; [CC] nucleus [GO:0005634]
					cann:107875214	protein TRANSPORT INHIBITOR RESPONSE 1 [KO:{K14485}]	Plant hormone signal transduction [cann04075]							-1.71822	-3.94719							protein TRANSPORT INHIBITOR RESPONSE 1	LOC107875214	XM_016721823.1	XP_016577309.1		F-box-like domain [CL0271]; Leucine Rich Repeat [CL0022]; F-box-like [PF12937.7]; F-box [PF18511.1]; Leucine Rich Repeat [PF07723.13]; Leucine Rich repeats (2 copies) [PF12799.7]; Leucine Rich repeat [PF13516.6]; Leucine rich repeat [PF13855.6]; Transport inhibitor response 1 protein domain [PF18791.1]				AT3G62980	0	76
					cann:107839829	auxin response factor 1 [KO:{K14486}]	Plant hormone signal transduction [cann04075]								-1.12308							auxin response factor 1	LOC107839829	XM_016683463.1	XP_016538949.1		DNA-binding pseudo-barrel domain [CL0405]; Ubiquitin superfamily [CL0072]; Auxin response factor [PF06507.13]; AUX/IAA family [PF02309.16]; B3 DNA binding domain [PF02362.21]		[BP] auxin-activated signaling pathway [GO:0009734]; [BP] regulation of transcription, DNA-templated [GO:0006355]; [CC] nucleus [GO:0005634]; [MF] DNA binding [GO:0003677]		AT1G59750	0	70.173
					cann:107866931	auxin response factor 5 [KO:{K14486}]	Plant hormone signal transduction [cann04075]								3.41167							auxin response factor 5] [partial=5'] [exception=annotated by transcript or proteomic data	LOC107866931	XM_016712978.1	XP_016568464.1		DNA-binding pseudo-barrel domain [CL0405]; Ubiquitin superfamily [CL0072]; Auxin response factor [PF06507.13]; AUX/IAA family [PF02309.16]; B3 DNA binding domain [PF02362.21]; PB1 domain [PF00564.24]		[BP] auxin-activated signaling pathway [GO:0009734]; [BP] regulation of transcription, DNA-templated [GO:0006355]; [CC] nucleus [GO:0005634]; [MF] DNA binding [GO:0003677]		AT1G19850	0	59.188
					cann:107877307	jasmonic acid-amido synthetase JAR1-like [KO:{K14487}]	Plant hormone signal transduction [cann04075]								-4.8544							jasmonic acid-amido synthetase JAR1-like, transcript variant X1	LOC107877307	XM_016723980.1	XP_016579466.1		ANL superfamily [CL0378]; GH3 auxin-responsive promoter [PF03321.13]; Type III secretion system ExsE [PF18286.1]; Vitamin K epoxide reductase family [PF07884.14]				AT4G03400	0	68.313
					cann:107860228	probable indole-3-acetic acid-amido synthetase GH3.1 [KO:{K14487}]	Plant hormone signal transduction [cann04075]							2.9629	6.10233							probable indole-3-acetic acid-amido synthetase GH3.1	LOC107860228	XM_016705502.1	XP_016560988.1		AIG2/ChaC-like superfamily [CL0278]; ANL superfamily [CL0378]; AIG2-like family [PF13772.6]; GH3 auxin-responsive promoter [PF03321.13]				AT2G14960	0	76.333
					cann:107840207	probable indole-3-acetic acid-amido synthetase GH3.1 [KO:{K14487}]	Plant hormone signal transduction [cann04075]						-2.21979	4.18447	9.73815		2.23489					probable indole-3-acetic acid-amido synthetase GH3.1	LOC107840207	XM_016683986.1	XP_016539472.1		ANL superfamily [CL0378]; GH3 auxin-responsive promoter [PF03321.13]				AT2G14960	0	80.201
					cann:107845611	jasmonic acid-amido synthetase JAR1-like [KO:{K14487}]	Plant hormone signal transduction [cann04075]						1.10254	-2.23108	-3.56724							jasmonic acid-amido synthetase JAR1-like	LOC107845611	XM_016690038.1	XP_016545524.1		ANL superfamily [CL0378]; GH3 auxin-responsive promoter [PF03321.13]				AT4G03400	0	68.074
					cann:107860970	probable indole-3-acetic acid-amido synthetase GH3.1 [KO:{K14487}]	Plant hormone signal transduction [cann04075]										1.7506					probable indole-3-acetic acid-amido synthetase GH3.1	LOC107860970	XM_016706394.1	XP_016561880.1		ANL superfamily [CL0378]; GH3 auxin-responsive promoter [PF03321.13]				AT2G14960	0	77
					cann:107880011	auxin-induced protein 10A5 [KO:{K14488}]	Plant hormone signal transduction [cann04075]								-7.08735					-1.71238		auxin-induced protein 10A5	LOC107880011	XM_016726934.1	XP_016582420.1		Auxin responsive protein [PF02519.14]		[BP] response to auxin [GO:0009733]		AT4G34750	9.45e-48	54.795
					cann:107880012	auxin-induced protein 15A-like [KO:{K14488}]	Plant hormone signal transduction [cann04075]							-3.98017	-6.11671							auxin-induced protein 15A-like	LOC107880012	XM_016726935.1	XP_016582421.1		Auxin responsive protein [PF02519.14]		[BP] response to auxin [GO:0009733]		AT2G21220	5.82e-55	74.038
					cann:107880022	upa2; auxin-induced protein 15A-like [KO:{K14488}]	Plant hormone signal transduction [cann04075]								-6.35116							auxin-induced protein 15A-like	LOC107880022	XM_016726945.1	XP_016582431.1		Auxin responsive protein [PF02519.14]		[BP] response to auxin [GO:0009733]		AT4G38840	1.87e-38	59.184
					cann:107869397	auxin-responsive protein SAUR71-like [KO:{K14488}]	Plant hormone signal transduction [cann04075]													-2.17789		auxin-responsive protein SAUR71-like	LOC107869397	XM_016715929.1	XP_016571415.1		Helix-turn-helix clan [CL0123]; Auxin responsive protein [PF02519.14]; Helix-turn-helix domain [PF13730.6]		[BP] response to auxin [GO:0009733]		AT1G75590	8.78e-59	59.211
					cann:107857232	auxin-responsive protein SAUR36 [KO:{K14488}]	Plant hormone signal transduction [cann04075]								2.84415							auxin-responsive protein SAUR36	LOC107857232	XM_016702164.1	XP_016557650.1		Auxin responsive protein [PF02519.14]		[BP] response to auxin [GO:0009733]		AT3G60690	3.46e-45	50.307
					cann:107840499	auxin-induced protein 15A-like [KO:{K14488}]	Plant hormone signal transduction [cann04075]							-3.20894	-3.99945							auxin-induced protein 15A-like	LOC107840499	XM_016684381.1	XP_016539867.1		Auxin responsive protein [PF02519.14]		[BP] response to auxin [GO:0009733]		AT1G75580	8.59e-56	75
					cann:107840500	auxin-induced protein 15A-like [KO:{K14488}]	Plant hormone signal transduction [cann04075]							-3.62961	-6.78923					-1.35132		auxin-induced protein 15A-like	LOC107840500	XM_016684383.1	XP_016539869.1		Auxin responsive protein [PF02519.14]		[BP] response to auxin [GO:0009733]
					cann:107840504	auxin-induced protein 15A-like [KO:{K14488}]	Plant hormone signal transduction [cann04075]								-5.8055							auxin-induced protein 15A-like	LOC107840504	XM_016684386.1	XP_016539872.1		Auxin responsive protein [PF02519.14]		[BP] response to auxin [GO:0009733]
					cann:107840510	auxin-induced protein 15A-like [KO:{K14488}]	Plant hormone signal transduction [cann04075]								-5.24195							auxin-induced protein 15A-like	LOC107840510	XM_016684393.1	XP_016539879.1		Auxin responsive protein [PF02519.14]		[BP] response to auxin [GO:0009733]
					cann:107875811	auxin-responsive protein SAUR71-like [KO:{K14488}]	Plant hormone signal transduction [cann04075]								4.72973							auxin-responsive protein SAUR71-like	LOC107875811	XM_016722657.1	XP_016578143.1		Auxin responsive protein [PF02519.14]		[BP] response to auxin [GO:0009733]		AT5G50760	8.11e-27	45.802
					cann:107842143	auxin-responsive protein SAUR71-like [KO:{K14488}]	Plant hormone signal transduction [cann04075]								4.61955							auxin-responsive protein SAUR71-like	LOC107842143	XM_016685908.1	XP_016541394.1		Auxin responsive protein [PF02519.14]		[BP] response to auxin [GO:0009733]		AT2G36210	3.77e-39	51.37
					cann:107842275	indole-3-acetic acid-induced protein ARG7-like [KO:{K14488}]	Plant hormone signal transduction [cann04075]								4.6843							indole-3-acetic acid-induced protein ARG7-like	LOC107842275	XM_016686031.1	XP_016541517.1		Auxin responsive protein [PF02519.14]		[BP] response to auxin [GO:0009733]		AT2G36210	2.65e-40	51.351
					cann:107870540	histidine kinase 4 [KO:{K14489}] [EC:{2.7.13.3}]	Plant hormone signal transduction [cann04075]	histidine kinase; EnvZ; histidine kinase (ambiguous); histidine protein kinase (ambiguous); protein histidine kinase (ambiguous); protein kinase (histidine) (ambiguous); HK1; HP165; Sln1p [2.7.13.3]	ATP:protein-L-histidine N-phosphotransferase [2.7.13.3]	ATP + protein L-histidine = ADP + protein N-phospho-L-histidineSubstrate ATP				-1.99778	-4.65352							histidine kinase 4	LOC107870540	XM_016717099.1	XP_016572585.1		Cache-like domain [CL0165]; CheY-like superfamily [CL0304]; His Kinase A (phospho-acceptor) domain [CL0025]; CHASE domain [PF03924.13]; Histidine kinase-, DNA gyrase B-, and HSP90-like ATPase [PF02518.26]; Histidine kinase-, DNA gyrase B-, and HSP90-like ATPase [PF13589.6]; His Kinase A (phospho-acceptor) domain [PF00512.25]; Response regulator receiver domain [PF00072.24]		[BP] carbohydrate homeostasis [GO:0033500]; [BP] cellular response to phosphate starvation [GO:0016036]; [BP] cellular response to sucrose stimulus [GO:0071329]; [BP] defense response to bacterium [GO:0042742]; [BP] embryonic root morphogenesis [GO:0010086]; [BP] osmosensory signaling pathway [GO:0007231]; [BP] regulation of meristem development [GO:0048509]; [BP] regulation of seed germination […		AT2G01830	0	68.318
					cann:107839518	histidine-containing phosphotransfer protein 1-like [KO:{K14490}]	Plant hormone signal transduction [cann04075]								-2.15294							histidine-containing phosphotransfer protein 1-like	LOC107839518	XM_016683035.1	XP_016538521.1		ACT-like domain [CL0070]; Scorpion toxin-like knottin superfamily [CL0054]; ACT domain [PF13291.6]; Protein of unknown function (DUF2785) [PF10978.8]; Formin Homology 2 Domain [PF02181.23]; Hpt domain [PF01627.23]; Potassium channel toxin [PF14866.6]		[BP] phosphorelay signal transduction system [GO:0000160]		AT3G21510	3.35e-60	65.068
					cann:107859144	two-component response regulator ORR10-like [KO:{K14492}]	Plant hormone signal transduction [cann04075]													-1.60184		two-component response regulator ORR10-like	LOC107859144	XM_016704052.1	XP_016559538.1		CheY-like superfamily [CL0304]; Response regulator receiver domain [PF00072.24]		[BP] phosphorelay signal transduction system [GO:0000160]
					cann:107843874	two-component response regulator ORR9-like [KO:{K14492}]	Plant hormone signal transduction [cann04075]							-2.89168	-6.98228							two-component response regulator ORR9-like	LOC107843874	XM_016688281.1	XP_016543767.1		CheY-like superfamily [CL0304]; Response regulator receiver domain [PF00072.24]		[BP] phosphorelay signal transduction system [GO:0000160]		AT3G57040	2.85e-95	63.333
					cann:107843885	two-component response regulator ORR9-like [KO:{K14492}]	Plant hormone signal transduction [cann04075]								-3.83325							two-component response regulator ORR9-like	LOC107843885	XM_016688294.1	XP_016543780.1		CheY-like superfamily [CL0304]; AP-3 complex subunit delta-1 [PF06375.11]; Response regulator receiver domain [PF00072.24]		[BP] phosphorelay signal transduction system [GO:0000160]		AT3G57040	3.85e-93	62.447
					cann:107848380	two-component response regulator ARR5-like [KO:{K14492}]	Plant hormone signal transduction [cann04075]							-2.14971	-2.88159							two-component response regulator ARR5-like	LOC107848380	XM_016693143.1	XP_016548629.1		CheY-like superfamily [CL0304]; Response regulator receiver domain [PF00072.24]		[BP] phosphorelay signal transduction system [GO:0000160]		AT1G59940	1.31e-76	57.94
					cann:107863934	gibberellin receptor GID1B-like [KO:{K14493}] [EC:3.-.-.-]	Plant hormone signal transduction [cann04075]								1.61648							gibberellin receptor GID1B-like	LOC107863934	XM_016710141.1	XP_016565627.1		Alpha/Beta hydrolase fold [CL0028]; alpha/beta hydrolase fold [PF07859.13]; Chlorophyllase enzyme [PF12740.7]; Carboxylesterase family [PF00135.28]; Protein of unknown function (DUF2974) [PF11187.8]; Platelet-activating factor acetylhydrolase, isoform II [PF03403.13]		[MF] hydrolase activity [GO:0016787]		AT3G63010	0	78.07
					cann:107870479	DELLA protein GAI-like [KO:{K14494}]	Plant hormone signal transduction [cann04075]								-3.71548							DELLA protein GAI-like, transcript variant X2	LOC107870479	XM_016717014.1	XP_016572500.1		FAD/NAD(P)-binding Rossmann fold Superfamily [CL0063]; Transcriptional regulator DELLA protein N terminal [PF12041.8]; GRAS domain family [PF03514.14]				AT1G14920	0	57.86
					cann:107861654	DELLA protein GAI1-like [KO:{K14494}]	Plant hormone signal transduction [cann04075]								-1.48844							DELLA protein GAI1-like	LOC107861654	XM_016706962.1	XP_016562448.1		FAD/NAD(P)-binding Rossmann fold Superfamily [CL0063]; Transcriptional regulator DELLA protein N terminal [PF12041.8]; GRAS domain family [PF03514.14]		[CC] nucleus [GO:0005634]; [MF] transcription coregulator activity [GO:0003712]		AT2G01570	0	63.445
					cann:107878077	transcription factor PIF4 [KO:{K16189}]	Plant hormone signal transduction [cann04075]								-1.6327							transcription factor PIF4	LOC107878077	XM_016724953.1	XP_016580439.1		Helix-loop-helix DNA-binding domain [PF00010.26]		[MF] protein dimerization activity [GO:0046983]		AT2G43010	8.49e-52	34.524
					cann:107839295	RCAR1; abscisic acid receptor PYL8 [KO:{K14496}]	MAPK signaling pathway - plant [cann04016]; Plant hormone signal transduction [cann04075]							-1.73398	-3.27454							abscisic acid receptor PYL8] [partial=5'] [exception=annotated by transcript or proteomic data	LOC107839295	XM_016682716.1	XP_016538202.1		Bet V 1 like [CL0209]; Pathogenesis-related protein Bet v I family [PF00407.19]; Domain of unknown function (DUF1857) [PF08982.11]; Polyketide cyclase / dehydrase and lipid transport [PF03364.20]; Polyketide cyclase / dehydrase and lipid transport [PF10604.9]				AT5G53160	2.94e-98	77.844
					cann:107871127	abscisic acid receptor PYL12 [KO:{K14496}]	MAPK signaling pathway - plant [cann04016]; Plant hormone signal transduction [cann04075]								2.31392							abscisic acid receptor PYL12	LOC107871127	XM_016717930.1	XP_016573416.1		Bet V 1 like [CL0209]; Pathogenesis-related protein Bet v I family [PF00407.19]; Polyketide cyclase / dehydrase and lipid transport [PF10604.9]		[BP] abscisic acid-activated signaling pathway [GO:0009738]; [MF] protein phosphatase inhibitor activity [GO:0004864]; [MF] signaling receptor activity [GO:0038023]		AT2G40330	1.49e-74	54.187
					cann:107853624	abscisic acid receptor PYR1-like [KO:{K14496}]	MAPK signaling pathway - plant [cann04016]; Plant hormone signal transduction [cann04075]								-2.30077							abscisic acid receptor PYR1-like	LOC107853624	XM_016698605.1	XP_016554091.1		Bet V 1 like [CL0209]; Pathogenesis-related protein Bet v I family [PF00407.19]; Polyketide cyclase / dehydrase and lipid transport [PF03364.20]; Polyketide cyclase / dehydrase and lipid transport [PF10604.9]				AT4G17870	8.65e-98	71.809
					cann:107872884	abscisic acid receptor PYR1-like [KO:{K14496}]	MAPK signaling pathway - plant [cann04016]; Plant hormone signal transduction [cann04075]													-2.1635		abscisic acid receptor PYR1-like	LOC107872884	XM_016719535.1	XP_016575021.1		Actin-like ATPase Superfamily [CL0108]; Bet V 1 like [CL0209]; Actin like proteins N terminal domain [PF17989.1]; Pathogenesis-related protein Bet v I family [PF00407.19]; Polyketide cyclase / dehydrase and lipid transport [PF03364.20]; Polyketide cyclase / dehydrase and lipid transport [PF10604.9]				AT4G17870	7.09e-97	72.222
					cann:107855965	probable protein phosphatase 2C 51 [KO:{K14497}] [EC:{3.1.3.16}]	MAPK signaling pathway - plant [cann04016]; Plant hormone signal transduction [cann04075]	protein-serine/threonine phosphatase; phosphoprotein phosphatase (ambiguous); protein phosphatase-1; protein phosphatase-2A; protein phosphatase-2B; protein phosphatase-2C; protein D phosphatase; phosphospectrin phosphatase; casein phosphatase; Aspergillus awamori acid protein phosphatase; calcineurin; phosphatase 2A; phosphatase 2B; phosphatase II; phosphatase IB; phosphatase C-II; polycation mo…	protein-serine/threonine-phosphate phosphohydrolase [3.1.3.16]	[a protein]-serine/threonine phosphate + H2O = [a protein]-serine/threonine + phosphate [RN:R00164]		1.51901		1.18505	3.07555		1.19195					probable protein phosphatase 2C 51, transcript variant X1	LOC107855965	XM_016700962.1	XP_016556448.1		PP2C-like superfamily [CL0238]; Protein phosphatase 2C [PF00481.21]; Protein phosphatase 2C [PF13672.6]		[MF] metal ion binding [GO:0046872]; [MF] protein serine/threonine phosphatase activity [GO:0004722]		AT1G07430	1.26e-89	47.256
					cann:107850611	probable protein phosphatase 2C 53 [KO:{K14497}] [EC:{3.1.3.16}]	MAPK signaling pathway - plant [cann04016]; Plant hormone signal transduction [cann04075]	protein-serine/threonine phosphatase; phosphoprotein phosphatase (ambiguous); protein phosphatase-1; protein phosphatase-2A; protein phosphatase-2B; protein phosphatase-2C; protein D phosphatase; phosphospectrin phosphatase; casein phosphatase; Aspergillus awamori acid protein phosphatase; calcineurin; phosphatase 2A; phosphatase 2B; phosphatase II; phosphatase IB; phosphatase C-II; polycation mo…	protein-serine/threonine-phosphate phosphohydrolase [3.1.3.16]	[a protein]-serine/threonine phosphate + H2O = [a protein]-serine/threonine + phosphate [RN:R00164]					-2.34396							probable protein phosphatase 2C 53	LOC107850611	XM_016695256.1	XP_016550742.1		PP2C-like superfamily [CL0238]; Protein phosphatase 2C [PF00481.21]; Protein phosphatase 2C [PF13672.6]		[MF] metal ion binding [GO:0046872]; [MF] protein serine/threonine phosphatase activity [GO:0004722]
					cann:107875521	probable protein phosphatase 2C 24 [KO:{K14497}] [EC:{3.1.3.16}]	MAPK signaling pathway - plant [cann04016]; Plant hormone signal transduction [cann04075]	protein-serine/threonine phosphatase; phosphoprotein phosphatase (ambiguous); protein phosphatase-1; protein phosphatase-2A; protein phosphatase-2B; protein phosphatase-2C; protein D phosphatase; phosphospectrin phosphatase; casein phosphatase; Aspergillus awamori acid protein phosphatase; calcineurin; phosphatase 2A; phosphatase 2B; phosphatase II; phosphatase IB; phosphatase C-II; polycation mo…	protein-serine/threonine-phosphate phosphohydrolase [3.1.3.16]	[a protein]-serine/threonine phosphate + H2O = [a protein]-serine/threonine + phosphate [RN:R00164]					2.36423		1.48159			1.2923		probable protein phosphatase 2C 24	LOC107875521	XM_016722266.1	XP_016577752.1		PP2C-like superfamily [CL0238]; Protein phosphatase 2C [PF00481.21]; Protein phosphatase 2C [PF13672.6]		[MF] metal ion binding [GO:0046872]; [MF] protein serine/threonine phosphatase activity [GO:0004722]		AT2G29380	8.27e-141	55.072
					cann:107868580	serine/threonine-protein kinase SAPK3-like [KO:{K14498}] [EC:{2.7.11.1}]	MAPK signaling pathway - plant [cann04016]; Plant hormone signal transduction [cann04075]	non-specific serine/threonine protein kinase; A-kinase; AP50 kinase; ATP-protein transphosphorylase; calcium-dependent protein kinase C; calcium/phospholipid-dependent protein kinase; cAMP-dependent protein kinase; cAMP-dependent protein kinase A; casein kinase; casein kinase (phosphorylating); casein kinase 2; casein kinase I; casein kinase II; cGMP-dependent protein kinase; CK-2; CKI; CKII; cyc…	ATP:protein phosphotransferase (non-specific) [2.7.11.1]	ATP + a protein = ADP + a phosphoprotein [RN:R00162]		1.67775					1.64259					serine/threonine-protein kinase SAPK3-like	LOC107868580	XM_016715267.1	XP_016570753.1		Protein kinase superfamily [CL0016]; Phosphotransferase enzyme family [PF01636.23]; Choline/ethanolamine kinase [PF01633.20]; Protein kinase domain [PF00069.25]; Protein tyrosine kinase [PF07714.17]; DNA-directed RNA polymerase III subunit Rpc31 [PF11705.8]		[MF] ATP binding [GO:0005524]; [MF] protein serine/threonine kinase activity [GO:0004674]		AT1G10940	0	79.412
					cann:107867461	serine/threonine-protein kinase SAPK1-like [KO:{K14498}] [EC:{2.7.11.1}]	MAPK signaling pathway - plant [cann04016]; Plant hormone signal transduction [cann04075]	non-specific serine/threonine protein kinase; A-kinase; AP50 kinase; ATP-protein transphosphorylase; calcium-dependent protein kinase C; calcium/phospholipid-dependent protein kinase; cAMP-dependent protein kinase; cAMP-dependent protein kinase A; casein kinase; casein kinase (phosphorylating); casein kinase 2; casein kinase I; casein kinase II; cGMP-dependent protein kinase; CK-2; CKI; CKII; cyc…	ATP:protein phosphotransferase (non-specific) [2.7.11.1]	ATP + a protein = ADP + a phosphoprotein [RN:R00162]					1.90818							serine/threonine-protein kinase SAPK1-like, transcript variant X1	LOC107867461	XM_016713712.1	XP_016569198.1		Protein kinase superfamily [CL0016]; Phosphotransferase enzyme family [PF01636.23]; Choline/ethanolamine kinase [PF01633.20]; Haspin like kinase domain [PF12330.8]; Protein kinase domain [PF00069.25]; Protein tyrosine kinase [PF07714.17]		[MF] ATP binding [GO:0005524]; [MF] protein serine/threonine kinase activity [GO:0004674]		AT1G78290	2.65e-180	79.208
					cann:107840321	serine/threonine-protein kinase SRK2E [KO:{K14498}] [EC:{2.7.11.1}]	MAPK signaling pathway - plant [cann04016]; Plant hormone signal transduction [cann04075]	non-specific serine/threonine protein kinase; A-kinase; AP50 kinase; ATP-protein transphosphorylase; calcium-dependent protein kinase C; calcium/phospholipid-dependent protein kinase; cAMP-dependent protein kinase; cAMP-dependent protein kinase A; casein kinase; casein kinase (phosphorylating); casein kinase 2; casein kinase I; casein kinase II; cGMP-dependent protein kinase; CK-2; CKI; CKII; cyc…	ATP:protein phosphotransferase (non-specific) [2.7.11.1]	ATP + a protein = ADP + a phosphoprotein [RN:R00162]					-1.05624							serine/threonine-protein kinase SRK2E, transcript variant X2	LOC107840321	XM_016684156.1	XP_016539642.1		Protein kinase superfamily [CL0016]; Phosphotransferase enzyme family [PF01636.23]; Choline/ethanolamine kinase [PF01633.20]; Haspin like kinase domain [PF12330.8]; Protein kinase domain [PF00069.25]; Protein tyrosine kinase [PF07714.17]		[BP] cellular response to absence of light [GO:0071485]; [BP] cellular response to carbon dioxide [GO:0071244]; [BP] defense response to bacterium [GO:0042742]; [BP] leaf development [GO:0048366]; [BP] positive regulation of abscisic acid-activated signaling pathway [GO:0009789]; [BP] protein autophosphorylation [GO:0046777]; [BP] regulation of anion channel activity [GO:0010359]; [BP] regulation…		AT4G33950	0	89.82
					cann:107856466	ABSCISIC ACID-INSENSITIVE 5-like protein 7 [KO:{K14432}]	Plant hormone signal transduction [cann04075]								1.95739							ABSCISIC ACID-INSENSITIVE 5-like protein 7, transcript variant X2	LOC107856466	XM_016701474.1	XP_016556960.1		bZIP-like leucine zipper [CL0018]; bZIP transcription factor [PF00170.21]; Basic region leucine zipper [PF07716.15]; bZIP Maf transcription factor [PF03131.17]		[CC] integral component of membrane [GO:0016021]; [MF] DNA-binding transcription factor activity [GO:0003700]
					cann:107840274	ABSCISIC ACID-INSENSITIVE 5-like protein 7 [KO:{K14432}]	Plant hormone signal transduction [cann04075]								1.22843					1.15005		ABSCISIC ACID-INSENSITIVE 5-like protein 7	LOC107840274	XM_016684093.1	XP_016539579.1		Helix-turn-helix clan [CL0123]; bZIP-like leucine zipper [CL0018]; bZIP transcription factor [PF00170.21]; Basic region leucine zipper [PF07716.15]; bZIP Maf transcription factor [PF03131.17]; Iron dependent repressor, N-terminal DNA binding domain [PF01325.19]; Alternative WD40 repeat motif [PF14077.6]		[MF] DNA-binding transcription factor activity [GO:0003700]		AT4G34000	1.12e-96	44.161
					cann:107839995	G-box-binding factor 4-like [KO:{K14432}]	Plant hormone signal transduction [cann04075]							1.31806	2.2826		1.22394					G-box-binding factor 4-like, transcript variant X1	LOC107839995	XM_016683676.1	XP_016539162.1		bZIP-like leucine zipper [CL0018]; bZIP transcription factor [PF00170.21]; Basic region leucine zipper [PF07716.15]; bZIP Maf transcription factor [PF03131.17]; Transmembrane protein 126 [PF07114.11]; Transmembrane protein family 171 [PF15471.6]; Virilizer, N-terminal [PF15912.5]		[MF] DNA-binding transcription factor activity [GO:0003700]
					cann:107864062	ethylene response sensor 1-like [KO:{K14509}] [EC:2.7.13.-]	MAPK signaling pathway - plant [cann04016]; Plant hormone signal transduction [cann04075]							1.60622								ethylene response sensor 1-like, transcript variant X2	LOC107864062	XM_016710318.1	XP_016565804.1		GAF domain-like [CL0161]; His Kinase A (phospho-acceptor) domain [CL0025]; GAF domain [PF01590.26]; GAF domain [PF13492.6]; Histidine kinase-, DNA gyrase B-, and HSP90-like ATPase [PF02518.26]; His Kinase A (phospho-acceptor) domain [PF00512.25]		[CC] endoplasmic reticulum [GO:0005783]; [MF] ethylene binding [GO:0051740]; [MF] phosphorelay sensor kinase activity [GO:0000155]
					cann:107873245	ethylene receptor 2-like [KO:{K14509}] [EC:2.7.13.-]	MAPK signaling pathway - plant [cann04016]; Plant hormone signal transduction [cann04075]							2.11318	1.9105							ethylene receptor 2-like, transcript variant X2	LOC107873245	XM_016720012.1	XP_016575498.1		CheY-like superfamily [CL0304]; GAF domain-like [CL0161]; His Kinase A (phospho-acceptor) domain [CL0025]; GAF domain [PF01590.26]; Histidine kinase-, DNA gyrase B-, and HSP90-like ATPase [PF02518.26]; His Kinase A (phospho-acceptor) domain [PF00512.25]; Response regulator receiver domain [PF00072.24]		[CC] endoplasmic reticulum membrane [GO:0005789]; [CC] integral component of membrane [GO:0016021]; [MF] ATP binding [GO:0005524]; [MF] ethylene binding [GO:0051740]; [MF] ethylene receptor activity [GO:0038199]; [MF] metal ion binding [GO:0046872]; [MF] phosphorelay sensor kinase activity [GO:0000155]		AT3G23150	0	57.741
					cann:107864610	ethylene receptor 2-like [KO:{K14509}] [EC:2.7.13.-]	MAPK signaling pathway - plant [cann04016]; Plant hormone signal transduction [cann04075]								4.38216							ethylene receptor 2-like, transcript variant X1	LOC107864610	XM_016711025.1	XP_016566511.1		CheY-like superfamily [CL0304]; GAF domain-like [CL0161]; His Kinase A (phospho-acceptor) domain [CL0025]; CTD kinase subunit gamma CTK3 [PF12243.8]; GAF domain [PF01590.26]; Histidine kinase-, DNA gyrase B-, and HSP90-like ATPase [PF02518.26]; His Kinase A (phospho-acceptor) domain [PF00512.25]; Response regulator receiver domain [PF00072.24]		[CC] endoplasmic reticulum membrane [GO:0005789]; [CC] integral component of membrane [GO:0016021]; [MF] ATP binding [GO:0005524]; [MF] ethylene binding [GO:0051740]; [MF] ethylene receptor activity [GO:0038199]; [MF] metal ion binding [GO:0046872]; [MF] phosphorelay sensor kinase activity [GO:0000155]
					cann:107843193	serine/threonine-protein kinase CTR1 [KO:{K14510}] [EC:{2.7.11.1}]	MAPK signaling pathway - plant [cann04016]; Plant hormone signal transduction [cann04075]	non-specific serine/threonine protein kinase; A-kinase; AP50 kinase; ATP-protein transphosphorylase; calcium-dependent protein kinase C; calcium/phospholipid-dependent protein kinase; cAMP-dependent protein kinase; cAMP-dependent protein kinase A; casein kinase; casein kinase (phosphorylating); casein kinase 2; casein kinase I; casein kinase II; cGMP-dependent protein kinase; CK-2; CKI; CKII; cyc…	ATP:protein phosphotransferase (non-specific) [2.7.11.1]	ATP + a protein = ADP + a phosphoprotein [RN:R00162]				1.65246	3.50297							serine/threonine-protein kinase CTR1	LOC107843193	XM_016687407.1	XP_016542893.1		Peptidase clan CA [CL0125]; Protein kinase superfamily [CL0016]; ABC1 family [PF03109.16]; Phosphotransferase enzyme family [PF01636.23]; Ethylene-responsive protein kinase Le-CTR1 [PF14381.6]; Haspin like kinase domain [PF12330.8]; Protein kinase domain [PF00069.25]; Fungal protein kinase [PF17667.1]; Protein tyrosine kinase [PF07714.17]		[MF] ATP binding [GO:0005524]; [MF] protein kinase activity [GO:0004672]		AT5G03730	0	66.628
					cann:107843641	serine/threonine-protein kinase CTR1-like [KO:{K14510}] [EC:{2.7.11.1}]	MAPK signaling pathway - plant [cann04016]; Plant hormone signal transduction [cann04075]	non-specific serine/threonine protein kinase; A-kinase; AP50 kinase; ATP-protein transphosphorylase; calcium-dependent protein kinase C; calcium/phospholipid-dependent protein kinase; cAMP-dependent protein kinase; cAMP-dependent protein kinase A; casein kinase; casein kinase (phosphorylating); casein kinase 2; casein kinase I; casein kinase II; cGMP-dependent protein kinase; CK-2; CKI; CKII; cyc…	ATP:protein phosphotransferase (non-specific) [2.7.11.1]	ATP + a protein = ADP + a phosphoprotein [RN:R00162]					1.46268							serine/threonine-protein kinase CTR1-like, transcript variant X1	LOC107843641	XM_016687981.1	XP_016543467.1		Peptidase clan CA [CL0125]; Protein kinase superfamily [CL0016]; ABC1 family [PF03109.16]; Phosphotransferase enzyme family [PF01636.23]; Ethylene-responsive protein kinase Le-CTR1 [PF14381.6]; Haspin like kinase domain [PF12330.8]; Protein kinase domain [PF00069.25]; Protein tyrosine kinase [PF07714.17]		[MF] ATP binding [GO:0005524]; [MF] protein kinase activity [GO:0004672]		AT5G03730	0	59.796
					cann:107861622	mitogen-activated protein kinase kinase 5-like [KO:{K13413}] [EC:{2.7.12.2}]	MAPK signaling pathway - plant [cann04016]; Plant hormone signal transduction [cann04075]; Plant-pathogen interaction [cann04626]	mitogen-activated protein kinase kinase; MAP kinase kinase; MAP kinase kinase 4; MAP kinase kinase 7; MAP kinase or ERK kinase; MAP2K; MAPKK; MAPKK1; MEK; MEK1; MEK2; MKK; MKK2; MKK4; MKK6; MKK7; STK27 [2.7.12.2]	ATP:protein phosphotransferase (MAPKKK-activated) [2.7.12.2]	ATP + a protein = ADP + a phosphoprotein [RN:R00162]				1.4934	1.94552							mitogen-activated protein kinase kinase 5-like	LOC107861622	XM_016706913.1	XP_016562399.1		Protein kinase superfamily [CL0016]; Phosphotransferase enzyme family [PF01636.23]; Kinetochore Sim4 complex subunit FTA2 [PF13095.6]; Haspin like kinase domain [PF12330.8]; Kinase-like [PF14531.6]; Protein kinase domain [PF00069.25]; Fungal protein kinase [PF17667.1]; Protein tyrosine kinase [PF07714.17]		[MF] ATP binding [GO:0005524]; [MF] protein serine/threonine kinase activity [GO:0004674]		AT1G51660	1.86e-173	70.308
					cann:107843089	ethylene-insensitive protein 2 [KO:{K14513}]	MAPK signaling pathway - plant [cann04016]; Plant hormone signal transduction [cann04075]								-4.30678							ethylene-insensitive protein 2	LOC107843089	XM_016687260.1	XP_016542746.1		APC superfamily [CL0062]; Natural resistance-associated macrophage protein [PF01566.18]		[BP] auxin polar transport [GO:0009926]; [BP] cell division [GO:0051301]; [BP] defense response by callose deposition in cell wall [GO:0052544]; [BP] defense response to bacterium [GO:0042742]; [BP] defense response to fungus [GO:0050832]; [BP] establishment of planar polarity [GO:0001736]; [BP] ethylene-activated signaling pathway [GO:0009873]; [BP] extracellular ATP signaling [GO:0106167]; [BP]…		AT5G03280	0	49.697
					cann:107874321	ETHYLENE INSENSITIVE 3-like 3 protein [KO:{K14514}]	MAPK signaling pathway - plant [cann04016]; Plant hormone signal transduction [cann04075]							1.92188								ETHYLENE INSENSITIVE 3-like 3 protein, transcript variant X1	LOC107874321	XM_016721143.1	XP_016576629.1		Phage fibre superfamily [CL0606]; Protein of unknown function (DUF2841) [PF11001.8]; Ethylene insensitive 3 [PF04873.13]; Catalytic domain of bacteriophage endosialidase [PF12219.8]		[CC] nucleus [GO:0005634]; [MF] DNA-binding transcription factor activity [GO:0003700]
					cann:107875709	protein ETHYLENE INSENSITIVE 3-like [KO:{K14514}]	MAPK signaling pathway - plant [cann04016]; Plant hormone signal transduction [cann04075]								1.94752							protein ETHYLENE INSENSITIVE 3-like	LOC107875709	XM_016722523.1	XP_016578009.1		Protein of unknown function (DUF2841) [PF11001.8]; Domain of unknown function (DUF4407) [PF14362.6]; Ethylene insensitive 3 [PF04873.13]		[CC] nucleus [GO:0005634]; [MF] DNA-binding transcription factor activity [GO:0003700]		AT3G20770	0	65.636
					cann:107855207	EIN3-binding F-box protein 1-like [KO:{K14515}]	MAPK signaling pathway - plant [cann04016]; Plant hormone signal transduction [cann04075]								1.8856							EIN3-binding F-box protein 1-like	LOC107855207	XM_016700200.1	XP_016555686.1		F-box-like domain [CL0271]; Leucine Rich Repeat [CL0022]; F-box domain [PF00646.33]; F-box-like [PF12937.7]; F-box [PF18511.1]; Leucine Rich Repeat [PF00560.33]; Leucine Rich repeats (2 copies) [PF12799.7]; Leucine Rich repeat [PF13516.6]
					cann:107840779	EIN3-binding F-box protein 1-like [KO:{K14515}]	MAPK signaling pathway - plant [cann04016]; Plant hormone signal transduction [cann04075]							1.55836								EIN3-binding F-box protein 1-like	LOC107840779	XM_016684686.1	XP_016540172.1		F-box-like domain [CL0271]; Leucine Rich Repeat [CL0022]; F-box domain [PF00646.33]; F-box-like [PF12937.7]; Leucine Rich Repeat [PF00560.33]; Leucine Rich repeats (2 copies) [PF12799.7]; Leucine Rich repeat [PF13516.6]				AT2G25490	0	55.21
					cann:107870958	ethylene-responsive transcription factor 1B-like [KO:{K14516}]	MAPK signaling pathway - plant [cann04016]; Plant hormone signal transduction [cann04075]							3.07953	4.61749							ethylene-responsive transcription factor 1B-like	LOC107870958	XM_016717675.1	XP_016573161.1		ClpP/Crotonase superfamily [CL0127]; MBD-like DNA-binding domain [CL0081]; AP2 domain [PF00847.20]; Calcium signal-modulating cyclophilin ligand [PF14963.6]; Eukaryotic protein of unknown function (DUF1764) [PF08576.10]; Peptidase family S49 N-terminal [PF08496.10]		[CC] nucleus [GO:0005634]; [MF] DNA binding [GO:0003677]; [MF] DNA-binding transcription factor activity [GO:0003700]
					cann:107866619	ethylene-responsive transcription factor 1B-like [KO:{K14516}]	MAPK signaling pathway - plant [cann04016]; Plant hormone signal transduction [cann04075]							3.23776	2.05879							ethylene-responsive transcription factor 1B-like	LOC107866619	XM_016712649.1	XP_016568135.1		MBD-like DNA-binding domain [CL0081]; AP2 domain [PF00847.20]; Calcium signal-modulating cyclophilin ligand [PF14963.6]		[CC] nucleus [GO:0005634]; [MF] DNA binding [GO:0003677]; [MF] DNA-binding transcription factor activity [GO:0003700]
					cann:107866338	ethylene-responsive transcription factor 1B-like [KO:{K14516}]	MAPK signaling pathway - plant [cann04016]; Plant hormone signal transduction [cann04075]							3.43864								ethylene-responsive transcription factor 1B-like	LOC107866338	XM_016712442.1	XP_016567928.1		MBD-like DNA-binding domain [CL0081]; AP2 domain [PF00847.20]		[CC] nucleus [GO:0005634]; [MF] DNA binding [GO:0003677]; [MF] DNA-binding transcription factor activity [GO:0003700]		AT3G23240	6.99e-70	57.754
					cann:107869903	ethylene-responsive transcription factor 1B-like [KO:{K14516}]	MAPK signaling pathway - plant [cann04016]; Plant hormone signal transduction [cann04075]								6.76748							ethylene-responsive transcription factor 1B-like	LOC107869903	XM_016716303.1	XP_016571789.1		MBD-like DNA-binding domain [CL0081]; AP2 domain [PF00847.20]		[CC] nucleus [GO:0005634]; [MF] DNA binding [GO:0003677]; [MF] DNA-binding transcription factor activity [GO:0003700]		AT3G23240	2.12e-73	62.637
					cann:107849967	ethylene-responsive transcription factor 1B-like [KO:{K14516}]	MAPK signaling pathway - plant [cann04016]; Plant hormone signal transduction [cann04075]							4.11892								ethylene-responsive transcription factor 1B-like	LOC107849967	XM_016694471.1	XP_016549957.1		MBD-like DNA-binding domain [CL0081]; AP2 domain [PF00847.20]		[CC] nucleus [GO:0005634]; [MF] DNA binding [GO:0003677]; [MF] DNA-binding transcription factor activity [GO:0003700]		AT3G23240	1.07e-58	51.648
					cann:107853116	ethylene-responsive transcription factor 2-like [KO:{K14517}]	Plant hormone signal transduction [cann04075]							2.51416	2.79993							ethylene-responsive transcription factor 2-like	LOC107853116	XM_016698130.1	XP_016553616.1		MBD-like DNA-binding domain [CL0081]; AP2 domain [PF00847.20]		[CC] nucleus [GO:0005634]; [MF] DNA binding [GO:0003677]; [MF] DNA-binding transcription factor activity [GO:0003700]		AT5G47220	4.47e-55	46.667
					cann:107840017	BRASSINOSTEROID INSENSITIVE 1-associated receptor kinase 1 [KO:{K13416}] [EC:{2.7.11.1} {2.7.10.1}]	MAPK signaling pathway - plant [cann04016]; Plant hormone signal transduction [cann04075]; Plant-pathogen interaction [cann04626]	receptor protein-tyrosine kinase; AATK; AATYK; AATYK2; AATYK3; ACH; ALK; anaplastic lymphoma kinase; ARK; ATP:protein-tyrosine O-phosphotransferase (ambiguous); AXL; Bek; Bfgfr; BRT; Bsk; C-FMS; CAK; CCK4; CD115; CD135; CDw135; Cek1; Cek10; Cek11; Cek2; Cek3; Cek5; Cek6; Cek7; CFD1; CKIT; CSF1R; DAlk; DDR1; DDR2; Dek; DKFZp434C1418; Drosophila Eph kinase; DRT; DTK; Ebk; ECK; EDDR1; Eek; EGFR; Ehk…	ATP:[protein]-L-tyrosine O-phosphotransferase (receptor-type) [2.7.10.1]; ATP:protein phosphotransferase (non-specific) [2.7.11.1]	ATP + a [protein]-L-tyrosine = ADP + a [protein]-L-tyrosine phosphate [RN:R02584]; ATP + a protein = ADP + a phosphoprotein [RN:R00162]					1.84496							BRASSINOSTEROID INSENSITIVE 1-associated receptor kinase 1, transcript variant X2	LOC107840017	XM_016683710.1	XP_016539196.1		Leucine Rich Repeat [CL0022]; Protein kinase superfamily [CL0016]; ABC1 family [PF03109.16]; Phosphotransferase enzyme family [PF01636.23]; Repeat of Unknown Function (DUF347) [PF03988.12]; Kinase-like [PF14531.6]; Leucine rich repeat N-terminal domain [PF08263.12]; Leucine Rich Repeat [PF00560.33]; Leucine Rich repeats (2 copies) [PF12799.7]; Leucine rich repeat [PF13855.6]; Protein kinase domai…		[CC] integral component of membrane [GO:0016021]; [MF] ATP binding [GO:0005524]; [MF] signaling receptor binding [GO:0005102]; [MF] transmembrane receptor protein serine/threonine kinase activity [GO:0004675]		AT4G33430	0	82.119
					cann:107849576	BRI1 kinase inhibitor 1-like [KO:{K14499}]	Plant hormone signal transduction [cann04075]								-2.40888							BRI1 kinase inhibitor 1-like	LOC107849576	XM_016694132.1	XP_016549618.1				[CC] plasma membrane [GO:0005886]; [MF] kinase activity [GO:0016301]; [MF] kinase inhibitor activity [GO:0019210]		AT5G42750	2.52e-25	38.264
					cann:107844110	probable serine/threonine-protein kinase At4g35230 [KO:{K14500}] [EC:{2.7.11.1}]	Plant hormone signal transduction [cann04075]	non-specific serine/threonine protein kinase; A-kinase; AP50 kinase; ATP-protein transphosphorylase; calcium-dependent protein kinase C; calcium/phospholipid-dependent protein kinase; cAMP-dependent protein kinase; cAMP-dependent protein kinase A; casein kinase; casein kinase (phosphorylating); casein kinase 2; casein kinase I; casein kinase II; cGMP-dependent protein kinase; CK-2; CKI; CKII; cyc…	ATP:protein phosphotransferase (non-specific) [2.7.11.1]	ATP + a protein = ADP + a phosphoprotein [RN:R00162]					-1.14119							probable serine/threonine-protein kinase At4g35230, transcript variant X1	LOC107844110	XM_016688607.1	XP_016544093.1		Protein kinase superfamily [CL0016]; Tetratrico peptide repeat superfamily [CL0020]; Protein kinase domain [PF00069.25]; Protein tyrosine kinase [PF07714.17]; Tetratricopeptide repeat [PF07719.17]; Tetratricopeptide repeat [PF13174.6]		[MF] ATP binding [GO:0005524]; [MF] protein kinase activity [GO:0004672]		AT5G46570	0	80.855
					cann:107852422	shaggy-related protein kinase eta-like [KO:{K14502}] [EC:{2.7.11.1}]	Plant hormone signal transduction [cann04075]	non-specific serine/threonine protein kinase; A-kinase; AP50 kinase; ATP-protein transphosphorylase; calcium-dependent protein kinase C; calcium/phospholipid-dependent protein kinase; cAMP-dependent protein kinase; cAMP-dependent protein kinase A; casein kinase; casein kinase (phosphorylating); casein kinase 2; casein kinase I; casein kinase II; cGMP-dependent protein kinase; CK-2; CKI; CKII; cyc…	ATP:protein phosphotransferase (non-specific) [2.7.11.1]	ATP + a protein = ADP + a phosphoprotein [RN:R00162]					-1.44431							shaggy-related protein kinase eta-like] [partial=5'] [exception=annotated by transcript or proteomic data	LOC107852422	XM_016697455.1	XP_016552941.1		Protein kinase superfamily [CL0016]; ABC1 family [PF03109.16]; Phosphotransferase enzyme family [PF01636.23]; Choline/ethanolamine kinase [PF01633.20]; Haspin like kinase domain [PF12330.8]; Lipopolysaccharide kinase (Kdo/WaaP) family [PF06293.14]; Protein kinase domain [PF00069.25]; Protein tyrosine kinase [PF07714.17]		[MF] ATP binding [GO:0005524]; [MF] protein serine/threonine kinase activity [GO:0004674]		AT4G18710	0	88.71
					cann:107878423	shaggy-related protein kinase eta-like [KO:{K14502}] [EC:{2.7.11.1}]	Plant hormone signal transduction [cann04075]	non-specific serine/threonine protein kinase; A-kinase; AP50 kinase; ATP-protein transphosphorylase; calcium-dependent protein kinase C; calcium/phospholipid-dependent protein kinase; cAMP-dependent protein kinase; cAMP-dependent protein kinase A; casein kinase; casein kinase (phosphorylating); casein kinase 2; casein kinase I; casein kinase II; cGMP-dependent protein kinase; CK-2; CKI; CKII; cyc…	ATP:protein phosphotransferase (non-specific) [2.7.11.1]	ATP + a protein = ADP + a phosphoprotein [RN:R00162]				-1.48924	-2.34741							shaggy-related protein kinase eta-like	LOC107878423	XM_016725410.1	XP_016580896.1		Protein kinase superfamily [CL0016]; Phosphotransferase enzyme family [PF01636.23]; Choline/ethanolamine kinase [PF01633.20]; Kinase-like [PF14531.6]; Protein kinase domain [PF00069.25]; Protein tyrosine kinase [PF07714.17]		[MF] ATP binding [GO:0005524]; [MF] protein serine/threonine kinase activity [GO:0004674]		AT2G30980	0	79.138
					cann:107867043	protein BRASSINAZOLE-RESISTANT 1-like [KO:{K14503}]	Plant hormone signal transduction [cann04075]								-2.2097							protein BRASSINAZOLE-RESISTANT 1-like	LOC107867043	XM_016713134.1	XP_016568620.1		BES1/BZR1 plant transcription factor, N-terminal [PF05687.13]; Domain of unknown function (DUF3432) [PF11914.8]		[BP] brassinosteroid mediated signaling pathway [GO:0009742]; [BP] transcription, DNA-templated [GO:0006351]; [MF] DNA-binding transcription factor activity [GO:0003700]		AT1G75080	2.33e-120	67.937
					cann:107857547	BES1/BZR1 homolog protein 2-like [KO:{K14503}]	Plant hormone signal transduction [cann04075]								-1.15164							BES1/BZR1 homolog protein 2-like	LOC107857547	XM_016702343.1	XP_016557829.1		BES1/BZR1 plant transcription factor, N-terminal [PF05687.13]; RAM signalling pathway protein [PF10428.9]		[BP] brassinosteroid mediated signaling pathway [GO:0009742]; [BP] transcription, DNA-templated [GO:0006351]; [MF] DNA-binding transcription factor activity [GO:0003700]		AT1G19350	1.24e-100	59.202
					cann:107867184	cyclin-D3-3-like [KO:{K14505}]	Plant hormone signal transduction [cann04075]										1.68266					cyclin-D3-3-like	LOC107867184	XM_016713320.1	XP_016568806.1		Cyclin-like superfamily [CL0065]; Cyclin, C-terminal domain [PF02984.19]; Cyclin, N-terminal domain [PF00134.23]		[CC] nucleus [GO:0005634]		AT4G34160	3.12e-87	47.02
					cann:107861681	protein TIFY 10c-like [KO:{K13464}]	Plant hormone signal transduction [cann04075]							1.45464	2.83365							protein TIFY 10c-like	LOC107861681	XM_016706990.1	XP_016562476.1		CCT like-motif [CL0281]; Divergent CCT motif [PF09425.10]; Transcription factor IIA, alpha/beta subunit [PF03153.13]; tify domain [PF06200.14]				AT1G72450	5.65e-29	30.798
					cann:107877900	protein TIFY 10A-like [KO:{K13464}]	Plant hormone signal transduction [cann04075]								3.99688							protein TIFY 10A-like	LOC107877900	XM_016724701.1	XP_016580187.1		CCT like-motif [CL0281]; CCT motif [PF06203.14]; Divergent CCT motif [PF09425.10]; tify domain [PF06200.14]				AT1G19180	1.43e-47	40.711
					cann:107862213	protein TIFY 6B [KO:{K13464}]	Plant hormone signal transduction [cann04075]								1.86949							protein TIFY 6B, transcript variant X2	LOC107862213	XM_016707707.1	XP_016563193.1		CCT like-motif [CL0281]; CCT motif [PF06203.14]; Divergent CCT motif [PF09425.10]; tify domain [PF06200.14]
					cann:107840891	protein TIFY 10A [KO:{K13464}]	Plant hormone signal transduction [cann04075]							3.5395	5.77884							protein TIFY 10A] [partial=5'] [exception=annotated by transcript or proteomic data	LOC107840891	XM_016684832.1	XP_016540318.1		CCT like-motif [CL0281]; Divergent CCT motif [PF09425.10]; Ribosomal protein S10p/S20e [PF00338.22]; tify domain [PF06200.14]				AT1G19180	3.21e-39	37.918
					cann:107870506	uncharacterized LOC107870506 [KO:{K13464}]	Plant hormone signal transduction [cann04075]						-1.07454	1.74585	3.83188							uncharacterized LOC107870506	LOC107870506	XM_016717062.1	XP_016572548.1		CCT like-motif [CL0281]; CCT motif [PF06203.14]; Divergent CCT motif [PF09425.10]; tify domain [PF06200.14]
					cann:107870881	transcription factor MYC2-like [KO:{K13422}]	MAPK signaling pathway - plant [cann04016]; Plant hormone signal transduction [cann04075]								1.14738							transcription factor MYC2-like	LOC107870881	XM_016717573.1	XP_016573059.1		GAF domain-like [CL0161]; Bap31/Bap29 cytoplasmic coiled-coil domain [PF18035.1]; bHLH-MYC and R2R3-MYB transcription factors N-terminal [PF14215.6]; Candida agglutinin-like (ALS) [PF05792.13]; DMPK coiled coil domain like [PF08826.10]; Helix-loop-helix DNA-binding domain [PF00010.26]; RNA binding Region [PF17208.3]		[MF] protein dimerization activity [GO:0046983]		AT1G32640	0	53.352
					cann:107858976	regulatory protein NPR3-like [KO:{K14508}]	Plant hormone signal transduction [cann04075]							1.16328	1.30438							regulatory protein NPR3-like	LOC107858976	XM_016703814.1	XP_016559300.1		Ankyrin repeat superfamily [CL0465]; POZ domain superfamily [CL0033]; Ankyrin repeat [PF00023.30]; Ankyrin repeats (3 copies) [PF12796.7]; Ankyrin repeat [PF13606.6]; Ankyrin repeats (many copies) [PF13637.6]; Ankyrin repeats (many copies) [PF13857.6]; BTB/POZ domain [PF00651.31]; Domain of unknown function (DUF3420) [PF11900.8]; NPR1/NIM1 like defence protein C terminal [PF12313.8]				AT5G45110	0	60.115
					cann:107840154	basic form of pathogenesis-related protein 1-like [KO:{K13449}]	MAPK signaling pathway - plant [cann04016]; Plant hormone signal transduction [cann04075]; Plant-pathogen interaction [cann04626]								5.78527							basic form of pathogenesis-related protein 1-like	LOC107840154	XM_016683906.1	XP_016539392.1		Cysteine-rich secretory proteins [CL0659]; Cysteine-rich secretory protein family [PF00188.26]; Lactococcus bacteriophage putative transcription regulator [PF04761.12]		[CC] extracellular region [GO:0005576]		AT4G33720	5.84e-65	58.896
					cann:107840155	PR1; basic form of pathogenesis-related protein 1-like [KO:{K13449}]	MAPK signaling pathway - plant [cann04016]; Plant hormone signal transduction [cann04075]; Plant-pathogen interaction [cann04626]							3.8028	5.50182							basic form of pathogenesis-related protein 1-like	LOC107840155	XM_016683907.1	XP_016539393.1		Cysteine-rich secretory proteins [CL0659]; Cysteine-rich secretory protein family [PF00188.26]		[CC] extracellular region [GO:0005576]		AT2G14580	9.88e-68	61.392
					cann:107842907	pathogenesis-related leaf protein 6 [KO:{K13449}]	MAPK signaling pathway - plant [cann04016]; Plant hormone signal transduction [cann04075]; Plant-pathogen interaction [cann04626]							3.70601	4.98704					1.91584		pathogenesis-related leaf protein 6	LOC107842907	XM_016686956.1	XP_016542442.1		Cysteine-rich secretory proteins [CL0659]; Cysteine-rich secretory protein family [PF00188.26]		[CC] extracellular region [GO:0005576]
					cann:107879924	basic form of pathogenesis-related protein 1-like [KO:{K13449}]	MAPK signaling pathway - plant [cann04016]; Plant hormone signal transduction [cann04075]; Plant-pathogen interaction [cann04626]							3.72537								basic form of pathogenesis-related protein 1-like	LOC107879924	XM_016726851.1	XP_016582337.1		Cysteine-rich secretory proteins [CL0659]; Cysteine-rich secretory protein family [PF00188.26]		[CC] extracellular region [GO:0005576]		AT3G19690	6.89e-65	57.237
4	Genetic Information Processing; Folding, sorting and degradation	4.1	RNA degradation [cann03018]	The correct processing, quality control and turnover of cellular RNA molecules are critical to many aspects in the expression of genetic information. In eukaryotes, two major pathways of mRNA decay exist and both pathways are initiated by poly(A) shortening of the mRNA. In the 5' to 3' pathway, this is followed by decapping which then permits the 5' to 3' exonucleolytic degradation of transcripts…	cann:107875909	putative exosome complex component rrp40 [KO:{K03681}]	RNA degradation [cann03018]								1.33026							putative exosome complex component rrp40, transcript variant X2	LOC107875909	XM_016722807.1	XP_016578293.1		K-Homology (KH) domain Superfamily [CL0007]; OB fold [CL0021]; KH domain [PF15985.5]; Exosome complex exonuclease Rrp40 N-terminal domain [PF18311.1]; S1 RNA binding domain [PF00575.23]		[CC] exosome (RNase complex) [GO:0000178]; [MF] RNA binding [GO:0003723]		AT4G32175	5.23e-104	72.68
					cann:107870955	DExH-box ATP-dependent RNA helicase DExH10 [KO:{K12598}] [EC:{3.6.4.13}]	RNA degradation [cann03018]	RNA helicase; CSFV NS3 helicase; DBP2; DbpA; DDX17; DDX25; DDX3; DDX3X; DDX3Y; DDX4; DDX5; DEAD-box protein DED1; DEAD-box RNA helicase; DEAH-box protein 2; DEAH-box RNA helicase; DED1; Dex(H/D) RNA helicase; EhDEAD1; EhDEAD1 RNA helicase; eIF4A helicase; KOKV helicase; Mtr4p; nonstructural protein 3 helicase; NPH-II; RHA; RNA helicase A; RNA helicase DDX3; RNA helicase Hera; RNA-dependent ATPase…	ATP phosphohydrolase (RNA helix unwinding) [3.6.4.13]	ATP + H2O = ADP + phosphateSubstrate ATP					1.24585							DExH-box ATP-dependent RNA helicase DExH10, transcript variant X2	LOC107870955	XM_016717673.1	XP_016573159.1		Helix-turn-helix clan [CL0123]; P-loop containing nucleoside triphosphate hydrolase superfamily [CL0023]; ATPase domain predominantly from Archaea [PF01637.18]; Carbamoyl-phosphate synthetase large chain, oligomerisation domain [PF02787.19]; DEAD/DEAH box helicase [PF00270.29]; DSHCT (NUC185) domain [PF08148.12]; Helicase conserved C-terminal domain [PF00271.31]; rRNA-processing arch domain [PF13…		[BP] mRNA processing [GO:0006397]; [BP] negative regulation of posttranscriptional gene silencing [GO:0060149]; [BP] RNA catabolic process [GO:0006401]; [BP] specification of floral organ identity [GO:0010093]; [CC] cytosol [GO:0005829]; [CC] nuclear speck [GO:0016607]; [MF] ATP binding [GO:0005524]; [MF] RNA binding [GO:0003723]; [MF] RNA helicase activity [GO:0003724]		AT2G06990	0	80.06
					cann:107861991	probable CCR4-associated factor 1 homolog 7 [KO:{K12581}]	RNA degradation [cann03018]							1.07246	1.15736							probable CCR4-associated factor 1 homolog 7	LOC107861991	XM_016707416.1	XP_016562902.1		Ribonuclease H-like superfamily [CL0219]; CAF1 family ribonuclease [PF04857.20]		[CC] CCR4-NOT complex [GO:0030014]; [MF] nucleic acid binding [GO:0003676]; [MF] poly(A)-specific ribonuclease activity [GO:0004535]		AT2G32070	6.5e-166	78.909
					cann:107848258	probable CCR4-associated factor 1 homolog 9 [KO:{K12581}]	RNA degradation [cann03018]						-1.15314	2.06087	2.63051		1.33911					probable CCR4-associated factor 1 homolog 9	LOC107848258	XM_016692969.1	XP_016548455.1		Ribonuclease H-like superfamily [CL0219]; CAF1 family ribonuclease [PF04857.20]		[CC] CCR4-NOT complex [GO:0030014]; [MF] nucleic acid binding [GO:0003676]; [MF] poly(A)-specific ribonuclease activity [GO:0004535]		AT3G44260	2.06e-137	68.592
					cann:107875683	CAF1; probable CCR4-associated factor 1 homolog 9 [KO:{K12581}]	RNA degradation [cann03018]							2.76669								probable CCR4-associated factor 1 homolog 9] [partial=5'] [exception=annotated by transcript or proteomic data	LOC107875683	XM_016722490.1	XP_016577976.1		Ribonuclease H-like superfamily [CL0219]; CAF1 family ribonuclease [PF04857.20]		[CC] CCR4-NOT complex [GO:0030014]; [MF] nucleic acid binding [GO:0003676]; [MF] poly(A)-specific ribonuclease activity [GO:0004535]		AT3G44260	6.45e-143	72.932
					cann:107876019	probable CCR4-associated factor 1 homolog 6 [KO:{K12581}]	RNA degradation [cann03018]							1.90649	1.21632							probable CCR4-associated factor 1 homolog 6, transcript variant X1	LOC107876019	XM_016722977.1	XP_016578463.1		Ribonuclease H-like superfamily [CL0219]; CAF1 family ribonuclease [PF04857.20]		[CC] CCR4-NOT complex [GO:0030014]; [MF] nucleic acid binding [GO:0003676]; [MF] poly(A)-specific ribonuclease activity [GO:0004535]		AT2G32070	5.8e-165	78.623
					cann:107863659	cell differentiation protein RCD1 homolog [KO:{K12606}]	RNA degradation [cann03018]								1.33491							cell differentiation protein RCD1 homolog	LOC107863659	XM_016709688.1	XP_016565174.1		Cell differentiation family, Rcd1-like [PF04078.13]				AT3G20800	0	88.298
					cann:107871166	ABC transporter I family member 20 [KO:{K12608}]	RNA degradation [cann03018]								1.98481							ABC transporter I family member 20	LOC107871166	XM_016717987.1	XP_016573473.1		P-loop containing nucleoside triphosphate hydrolase superfamily [CL0023]; ATPase family associated with various cellular activities (AAA) [PF00004.29]; AAA ATPase domain [PF13175.6]; AAA domain, putative AbiEii toxin, Type IV TA system [PF13304.6]; AAA domain [PF13476.6]; AAA domain [PF13479.6]; P-loop containing region of AAA domain [PF13555.6]; ABC transporter [PF00005.27]; ADP-ribosylation fac…		[MF] ATP binding [GO:0005524]; [MF] ATPase activity [GO:0016887]		AT5G02270	0	82.282
					cann:107871481	mRNA-decapping enzyme subunit 2 [KO:{K12613}] [EC:{3.6.1.62}]	RNA degradation [cann03018]	5'-(N7-methylguanosine 5'-triphospho)-[mRNA] hydrolase; Dcp2; NUDT16; D10 protein; D9 protein; D10 decapping enzyme; decapping enzyme; m7GpppN-mRNA hydrolase; m7GpppN-mRNA m7GDP phosphohydrolase [3.6.1.62]	5'-(N7-methylguanosine 5'-triphospho)-[mRNA] N7-methylguanosine-5'-diphosphate phosphohydrolase [3.6.1.62]	a 5'-(N7-methylguanosine 5'-triphospho)-[mRNA] + H2O = N7-methylguanosine 5'-diphosphate + a 5'-phospho-[mRNA] [RN:R10815]					1.11659							mRNA-decapping enzyme subunit 2	LOC107871481	XM_016718429.1	XP_016573915.1		NUDIX superfamily [CL0261]; Voltage-gated calcium channel subunit alpha, C-term [PF16885.5]; Dcp2, box A domain [PF05026.13]; NUDIX domain [PF00293.28]; NUDIX domain [PF14815.6]		[MF] hydrolase activity [GO:0016787]; [MF] manganese ion binding [GO:0030145]; [MF] RNA binding [GO:0003723]		AT5G13570	1.4e-154	74.205
					cann:107845347	DEAD-box ATP-dependent RNA helicase 8-like [KO:{K12614}] [EC:{3.6.4.13}]	RNA degradation [cann03018]	RNA helicase; CSFV NS3 helicase; DBP2; DbpA; DDX17; DDX25; DDX3; DDX3X; DDX3Y; DDX4; DDX5; DEAD-box protein DED1; DEAD-box RNA helicase; DEAH-box protein 2; DEAH-box RNA helicase; DED1; Dex(H/D) RNA helicase; EhDEAD1; EhDEAD1 RNA helicase; eIF4A helicase; KOKV helicase; Mtr4p; nonstructural protein 3 helicase; NPH-II; RHA; RNA helicase A; RNA helicase DDX3; RNA helicase Hera; RNA-dependent ATPase…	ATP phosphohydrolase (RNA helix unwinding) [3.6.4.13]	ATP + H2O = ADP + phosphateSubstrate ATP					1.0328							DEAD-box ATP-dependent RNA helicase 8-like, transcript variant X2	LOC107845347	XM_016689617.1	XP_016545103.1		P-loop containing nucleoside triphosphate hydrolase superfamily [CL0023]; Peptidase clan CA [CL0125]; U3-containing 90S pre-ribosomal complex subunit [PF14617.6]; DEAD/DEAH box helicase [PF00270.29]; Helicase conserved C-terminal domain [PF00271.31]; Yersinia/Haemophilus virulence surface antigen [PF03543.14]; Type III restriction enzyme, res subunit [PF04851.15]		[MF] ATP binding [GO:0005524]; [MF] helicase activity [GO:0004386]; [MF] nucleic acid binding [GO:0003676]		AT4G00660	0	81.871
					cann:107878847	enhancer of mRNA-decapping protein 4-like [KO:{K12616}]	RNA degradation [cann03018]								1.49696							enhancer of mRNA-decapping protein 4-like	LOC107878847	XM_016725999.1	XP_016581485.1		Beta propeller clan [CL0186]; His Kinase A (phospho-acceptor) domain [CL0025]; WD40 region of Ge1, enhancer of mRNA-decapping protein [PF16529.5]; Spore germination protein GerPC [PF10737.9]; His Kinase A (phospho-acceptor) domain [PF00512.25]; Schwannomin-interacting protein 1 [PF10148.9]; WD domain, G-beta repeat [PF00400.32]				AT3G13300	0	54.17
					cann:107862371	enolase 1, chloroplastic [KO:{K01689}] [EC:{4.2.1.11}]	Glycolysis / Gluconeogenesis [cann00010]; Metabolic pathways [cann01100]; Biosynthesis of secondary metabolites [cann01110]; Carbon metabolism [cann01200]; Biosynthesis of amino acids [cann01230]; RNA degradation [cann03018]	phosphopyruvate hydratase; enolase; 2-phosphoglycerate dehydratase; 14-3-2-protein; nervous-system specific enolase; phosphoenolpyruvate hydratase; 2-phosphoglycerate dehydratase; 2-phosphoglyceric dehydratase; 2-phosphoglycerate enolase; gamma-enolase; 2-phospho-D-glycerate hydro-lyase [4.2.1.11]	2-phospho-D-glycerate hydro-lyase (phosphoenolpyruvate-forming) [4.2.1.11]	2-phospho-D-glycerate = phosphoenolpyruvate + H2O [RN:R00658]				1.66235	3.05617							enolase 1, chloroplastic	LOC107862371	XM_016707927.1	XP_016563413.1		Enolase N-terminal domain-like superfamily [CL0227]; Enolase like TIM barrel [CL0256]; Enolase, C-terminal TIM barrel domain [PF00113.22]; Enolase, N-terminal domain [PF03952.16]; Methylaspartate ammonia-lyase C-terminus [PF07476.11]; Enolase C-terminal domain-like [PF13378.6]		[BP] glycolytic process [GO:0006096]; [CC] phosphopyruvate hydratase complex [GO:0000015]; [MF] magnesium ion binding [GO:0000287]; [MF] phosphopyruvate hydratase activity [GO:0004634]		AT1G74030	0	81.276
					cann:107838901	probable polyribonucleotide nucleotidyltransferase 1, chloroplastic [KO:{K00962}] [EC:{2.7.7.8}]	RNA degradation [cann03018]	polyribonucleotide nucleotidyltransferase; polynucleotide phosphorylase; PNPase; nucleoside diphosphate:polynucleotidyl transferase; polyribonucleotide nucleotidyltransferase; polynucleotide phosphorylase; polyribonucleotide phosphorylase [2.7.7.8]	polyribonucleotide:phosphate nucleotidyltransferase [2.7.7.8]	RNAn+1 + phosphate = RNAn + a nucleoside diphosphate [RN:R07282]					-3.9966							probable polyribonucleotide nucleotidyltransferase 1, chloroplastic	LOC107838901	XM_016682151.1	XP_016537637.1		K-Homology (KH) domain Superfamily [CL0007]; OB fold [CL0021]; Ribosomal protein S5 domain 2-like superfamily [CL0329]; KH domain [PF00013.29]; Polyribonucleotide nucleotidyltransferase, RNA binding domain [PF03726.14]; 3' exoribonuclease family, domain 1 [PF01138.21]; 3' exoribonuclease family, domain 2 [PF03725.15]; S1 RNA binding domain [PF00575.23]		[BP] carotene biosynthetic process [GO:0016120]; [BP] cellular response to phosphate starvation [GO:0016036]; [BP] chlorophyll biosynthetic process [GO:0015995]; [BP] chloroplast RNA processing [GO:0031425]; [BP] mRNA catabolic process [GO:0006402]; [BP] negative regulation of isopentenyl diphosphate biosynthetic process, methylerythritol 4-phosphate pathway [GO:0010323]; [BP] xanthophyll biosynt…		AT3G03710	0	73.35
					cann:107878064	ATP-dependent 6-phosphofructokinase 6-like [KO:{K00850}] [EC:{2.7.1.11}]	Glycolysis / Gluconeogenesis [cann00010]; Pentose phosphate pathway [cann00030]; Fructose and mannose metabolism [cann00051]; Galactose metabolism [cann00052]; Metabolic pathways [cann01100]; Biosynthesis of secondary metabolites [cann01110]; Carbon metabolism [cann01200]; Biosynthesis of amino acids [cann01230]; RNA degradation [cann03018]	6-phosphofructokinase; phosphohexokinase; phosphofructokinase I; phosphofructokinase (phosphorylating); 6-phosphofructose 1-kinase; ATP-dependent phosphofructokinase; D-fructose-6-phosphate 1-phosphotransferase; fructose 6-phosphate kinase; fructose 6-phosphokinase; nucleotide triphosphate-dependent phosphofructokinase; phospho-1,6-fructokinase; PFK [2.7.1.11]	ATP:D-fructose-6-phosphate 1-phosphotransferase [2.7.1.11]	ATP + D-fructose 6-phosphate = ADP + D-fructose 1,6-bisphosphate [RN:R00756]					1.25406							ATP-dependent 6-phosphofructokinase 6-like, transcript variant X1	LOC107878064	XM_016724932.1	XP_016580418.1		PFK-like superfamily [CL0240]; Diacylglycerol kinase catalytic domain [PF00781.24]; ATP-NAD kinase [PF01513.21]; Phosphofructokinase [PF00365.20]		[BP] fructose 6-phosphate metabolic process [GO:0006002]; [CC] cytoplasm [GO:0005737]; [MF] 6-phosphofructokinase activity [GO:0003872]; [MF] ATP binding [GO:0005524]; [MF] metal ion binding [GO:0046872]		AT4G26270	0	79.536
					cann:107863539	ATP-dependent 6-phosphofructokinase 4, chloroplastic-like [KO:{K00850}] [EC:{2.7.1.11}]	Glycolysis / Gluconeogenesis [cann00010]; Pentose phosphate pathway [cann00030]; Fructose and mannose metabolism [cann00051]; Galactose metabolism [cann00052]; Metabolic pathways [cann01100]; Biosynthesis of secondary metabolites [cann01110]; Carbon metabolism [cann01200]; Biosynthesis of amino acids [cann01230]; RNA degradation [cann03018]	6-phosphofructokinase; phosphohexokinase; phosphofructokinase I; phosphofructokinase (phosphorylating); 6-phosphofructose 1-kinase; ATP-dependent phosphofructokinase; D-fructose-6-phosphate 1-phosphotransferase; fructose 6-phosphate kinase; fructose 6-phosphokinase; nucleotide triphosphate-dependent phosphofructokinase; phospho-1,6-fructokinase; PFK [2.7.1.11]	ATP:D-fructose-6-phosphate 1-phosphotransferase [2.7.1.11]	ATP + D-fructose 6-phosphate = ADP + D-fructose 1,6-bisphosphate [RN:R00756]					1.62343							ATP-dependent 6-phosphofructokinase 4, chloroplastic-like, transcript variant X2	LOC107863539	XM_016709495.1	XP_016564981.1		PFK-like superfamily [CL0240]; Phosphofructokinase [PF00365.20]		[BP] fructose 6-phosphate metabolic process [GO:0006002]; [CC] chloroplast [GO:0009507]; [MF] 6-phosphofructokinase activity [GO:0003872]; [MF] ATP binding [GO:0005524]
					cann:107850324	ATP-dependent 6-phosphofructokinase 3-like [KO:{K00850}] [EC:{2.7.1.11}]	Glycolysis / Gluconeogenesis [cann00010]; Pentose phosphate pathway [cann00030]; Fructose and mannose metabolism [cann00051]; Galactose metabolism [cann00052]; Metabolic pathways [cann01100]; Biosynthesis of secondary metabolites [cann01110]; Carbon metabolism [cann01200]; Biosynthesis of amino acids [cann01230]; RNA degradation [cann03018]	6-phosphofructokinase; phosphohexokinase; phosphofructokinase I; phosphofructokinase (phosphorylating); 6-phosphofructose 1-kinase; ATP-dependent phosphofructokinase; D-fructose-6-phosphate 1-phosphotransferase; fructose 6-phosphate kinase; fructose 6-phosphokinase; nucleotide triphosphate-dependent phosphofructokinase; phospho-1,6-fructokinase; PFK [2.7.1.11]	ATP:D-fructose-6-phosphate 1-phosphotransferase [2.7.1.11]	ATP + D-fructose 6-phosphate = ADP + D-fructose 1,6-bisphosphate [RN:R00756]					1.79011							ATP-dependent 6-phosphofructokinase 3-like, transcript variant X2	LOC107850324	XM_016694759.1	XP_016550245.1		PFK-like superfamily [CL0240]; Diacylglycerol kinase catalytic domain [PF00781.24]; GTF2I-like repeat [PF02946.14]; Phosphofructokinase [PF00365.20]		[BP] fructose 6-phosphate metabolic process [GO:0006002]; [CC] cytoplasm [GO:0005737]; [MF] 6-phosphofructokinase activity [GO:0003872]; [MF] ATP binding [GO:0005524]; [MF] metal ion binding [GO:0046872]		AT4G26270	0	81.197
					cann:107840141	heat shock 70 kDa protein, mitochondrial [KO:{K04043}]	RNA degradation [cann03018]							2.03804	1.83262							heat shock 70 kDa protein, mitochondrial	LOC107840141	XM_016683887.1	XP_016539373.1		Actin-like ATPase Superfamily [CL0108]; Dynamin central region [PF01031.20]; FGGY family of carbohydrate kinases, C-terminal domain [PF02782.16]; Cell division protein FtsA [PF14450.6]; Hsp70 protein [PF00012.20]; Vitamin-D-receptor interacting Mediator subunit 4 [PF10018.9]; Disordered region downstream of MFMR [PF16596.5]; MreB/Mbl protein [PF06723.13]; Nucleopolyhedrovirus P10 protein [PF05531…		[BP] protein folding [GO:0006457]; [MF] ATP binding [GO:0005524]; [MF] unfolded protein binding [GO:0051082]		AT5G09590	0	84.311
					cann:107840138	heat shock 70 kDa protein, mitochondrial-like [KO:{K04043}]	RNA degradation [cann03018]								1.23733							heat shock 70 kDa protein, mitochondrial-like	LOC107840138	XM_016683884.1	XP_016539370.1		Actin-like ATPase Superfamily [CL0108]; Phosphatase superfamily [CL0031]; Dynamin central region [PF01031.20]; FGGY family of carbohydrate kinases, C-terminal domain [PF02782.16]; Cell division protein FtsA [PF14450.6]; Hsp70 protein [PF00012.20]; MreB/Mbl protein [PF06723.13]; Nucleopolyhedrovirus P10 protein [PF05531.12]; PTS system, Lactose/Cellobiose specific IIB subunit [PF02302.17]		[BP] protein folding [GO:0006457]; [MF] ATP binding [GO:0005524]; [MF] unfolded protein binding [GO:0051082]		AT5G09590	0	81.388
					cann:107861808	ruBisCO large subunit-binding protein subunit beta, chloroplastic-like [KO:{K04077}]	RNA degradation [cann03018]								-1.98212							ruBisCO large subunit-binding protein subunit beta, chloroplastic-like, transcript variant X1	LOC107861808	XM_016707175.1	XP_016562661.1		TCP-1/cpn60 chaperonin family [PF00118.24]; PTS HPr component phosphorylation site [PF00381.19]		[BP] protein refolding [GO:0042026]; [CC] cytoplasm [GO:0005737]; [MF] ATP binding [GO:0005524]		AT1G55490	0	79.139
					cann:107852751	chaperonin 60 subunit beta 4, chloroplastic [KO:{K04077}]	RNA degradation [cann03018]							-1.94041	-4.13439							chaperonin 60 subunit beta 4, chloroplastic, transcript variant X1	LOC107852751	XM_016697795.1	XP_016553281.1		Glycosyl transferase clan GT-B [CL0113]; TCP-1/cpn60 chaperonin family [PF00118.24]; Mitochondrial fission ELM1 [PF06258.11]; Nucleopolyhedrovirus P10 protein [PF05531.12]		[BP] protein refolding [GO:0042026]; [CC] cytoplasm [GO:0005737]; [MF] ATP binding [GO:0005524]		AT1G26230	0	76.682
					cann:107864528	chaperonin CPN60, mitochondrial [KO:{K04077}]	RNA degradation [cann03018]								1.47412							chaperonin CPN60, mitochondrial	LOC107864528	XM_016710924.1	XP_016566410.1		LeuD/IlvD-like [CL0364]; Ribosomal protein S5 domain 2-like superfamily [CL0329]; Subunit ChlI of Mg-chelatase [PF13541.6]; TCP-1/cpn60 chaperonin family [PF00118.24]; Aconitase X swivel domain [PF01989.16]		[BP] protein refolding [GO:0042026]; [CC] cytoplasm [GO:0005737]; [MF] ATP binding [GO:0005524]		AT3G23990	0	88.455
	Genetic Information Processing; Folding, sorting and degradation	4.2	Proteasome [cann03050]	The proteasome is a protein-destroying apparatus involved in many essential cellular functions, such as regulation of cell cycle, cell differentiation, signal transduction pathways, antigen processing for appropriate immune responses, stress signaling, inflammatory responses, and apoptosis. It is capable of degrading a variety of cellular proteins in a rapid and timely fashion and most substrate …	cann:107853912	26S proteasome non-ATPase regulatory subunit 12 homolog A-like [KO:{K03035}]	Proteasome [cann03050]								1.7435							26S proteasome non-ATPase regulatory subunit 12 homolog A-like	LOC107853912	XM_016698899.1	XP_016554385.1		Helix-turn-helix clan [CL0123]; Domain of unknown function (DUF4376) [PF14301.6]; Domain of unknown function (DUF4868) [PF16162.5]; PCI domain [PF01399.27]; 26S proteasome regulatory subunit RPN5 C-terminal domain [PF18098.1]		[CC] cytoplasm [GO:0005737]; [CC] proteasome complex [GO:0000502]		AT5G09900	0	80.952
					cann:107838705	26S proteasome non-ATPase regulatory subunit 7 homolog A [KO:{K03038}]	Proteasome [cann03050]								1.9542							26S proteasome non-ATPase regulatory subunit 7 homolog A	LOC107838705	XM_016681868.1	XP_016537354.1		JAB-like superfamily [CL0366]; JAB1/Mov34/MPN/PAD-1 ubiquitin protease [PF01398.21]; Maintenance of mitochondrial structure and function [PF13012.6]		[CC] proteasome regulatory particle [GO:0005838]		AT5G05780	0	88.636
					cann:107864544	26S proteasome non-ATPase regulatory subunit 13 homolog B [KO:{K03039}]	Proteasome [cann03050]								2.06733							26S proteasome non-ATPase regulatory subunit 13 homolog B	LOC107864544	XM_016710947.1	XP_016566433.1		Helix-turn-helix clan [CL0123]; PCI domain [PF01399.27]		[CC] proteasome complex [GO:0000502]		AT4G19006	0	82.902
					cann:107867138	26S proteasome non-ATPase regulatory subunit 14 homolog [KO:{K03030}]	Proteasome [cann03050]								2.31075							26S proteasome non-ATPase regulatory subunit 14 homolog	LOC107867138	XM_016713256.1	XP_016568742.1		JAB-like superfamily [CL0366]; JAB1/Mov34/MPN/PAD-1 ubiquitin protease [PF01398.21]; Maintenance of mitochondrial structure and function [PF13012.6]; Prokaryotic homologs of the JAB domain [PF14464.6]		[CC] proteasome complex [GO:0000502]; [MF] Lys63-specific deubiquitinase activity [GO:0061578]; [MF] metallopeptidase activity [GO:0008237]		AT5G23540	0	95.469
					cann:107864037	26S proteasome non-ATPase regulatory subunit 8 homolog A [KO:{K03031}]	Proteasome [cann03050]								1.75575							26S proteasome non-ATPase regulatory subunit 8 homolog A	LOC107864037	XM_016710295.1	XP_016565781.1		Helix-turn-helix clan [CL0123]; CSN8/PSMD8/EIF3K family [PF10075.9]; SAC3/GANP family [PF03399.16]		[BP] proteolysis [GO:0006508]; [CC] proteasome regulatory particle [GO:0005838]		AT1G64520	1.45e-154	80.899
					cann:107875916	protein DSS1 HOMOLOG ON CHROMOSOME V-like [KO:{K10881}]	Proteasome [cann03050]; Homologous recombination [cann03440]								1.49803							protein DSS1 HOMOLOG ON CHROMOSOME V-like, transcript variant X2	LOC107875916	XM_016722816.1	XP_016578302.1		DSS1/SEM1 family [PF05160.13]		[BP] mRNA export from nucleus [GO:0006406]; [BP] proteasome assembly [GO:0043248]; [CC] proteasome regulatory particle, lid subcomplex [GO:0008541]		AT1G64750	4.76e-09	71.622
					cann:107859865	26S proteasome non-ATPase regulatory subunit 4 homolog [KO:{K03029}]	Proteasome [cann03050]								1.94767							26S proteasome non-ATPase regulatory subunit 4 homolog, transcript variant X1	LOC107859865	XM_016705005.1	XP_016560491.1		FAD/NAD(P)-binding Rossmann fold Superfamily [CL0063]; von Willebrand factor type A [CL0128]; Ssl1-like [PF04056.14]; Ubiquitin interaction motif [PF02809.20]; von Willebrand factor type A domain [PF13519.6]; YjeF-related protein N-terminus [PF03853.15]		[CC] proteasome complex [GO:0000502]		AT4G38630	1.77e-173	66.005
					cann:107878375	26S proteasome non-ATPase regulatory subunit 2 homolog A [KO:{K03028}]	Proteasome [cann03050]								2.22715							26S proteasome non-ATPase regulatory subunit 2 homolog A, transcript variant X1	LOC107878375	XM_016725334.1	XP_016580820.1		Tetratrico peptide repeat superfamily [CL0020]; Protein of unknown function (DUF2776) [PF10951.8]; HEAT repeats [PF13646.6]; Trimethylamine methyltransferase (MTTB) [PF06253.11]; Proteasome/cyclosome repeat [PF01851.22]; 26S proteasome non-ATPase regulatory subunit RPN1 C-terminal [PF18051.1]; RPN1/RPN2 N-terminal domain [PF17781.1]		[BP] protein catabolic process [GO:0030163]; [BP] regulation of protein catabolic process [GO:0042176]; [CC] proteasome regulatory particle, base subcomplex [GO:0008540]; [MF] enzyme regulator activity [GO:0030234]		AT2G20580	0	82.458
					cann:107845266	26S proteasome non-ATPase regulatory subunit 2 homolog A-like [KO:{K03028}]	Proteasome [cann03050]								1.79552							26S proteasome non-ATPase regulatory subunit 2 homolog A-like, transcript variant X1	LOC107845266	XM_016689488.1	XP_016544974.1		Tetratrico peptide repeat superfamily [CL0020]; HEAT repeats [PF13646.6]; Proteasome/cyclosome repeat [PF01851.22]; 26S proteasome non-ATPase regulatory subunit RPN1 C-terminal [PF18051.1]; RPN1/RPN2 N-terminal domain [PF17781.1]		[BP] protein catabolic process [GO:0030163]; [BP] regulation of protein catabolic process [GO:0042176]; [CC] proteasome regulatory particle, base subcomplex [GO:0008540]; [MF] enzyme regulator activity [GO:0030234]		AT2G20580	0	80.782
					cann:107854708	26S proteasome non-ATPase regulatory subunit 1 homolog A-like [KO:{K03032}]	Proteasome [cann03050]								1.24182							26S proteasome non-ATPase regulatory subunit 1 homolog A-like	LOC107854708	XM_016699725.1	XP_016555211.1		Tetratrico peptide repeat superfamily [CL0020]; HEAT repeat [PF02985.22]; HEAT repeats [PF13646.6]; HEAT-like repeat [PF13513.6]; Proteasome/cyclosome repeat [PF01851.22]; 26S proteasome regulatory subunit RPN2 C-terminal domain [PF18004.1]		[BP] regulation of protein catabolic process [GO:0042176]; [CC] integral component of membrane [GO:0016021]; [CC] proteasome regulatory particle, base subcomplex [GO:0008540]; [MF] enzyme regulator activity [GO:0030234]		AT2G32730	0	81.548
					cann:107871271	26S proteasome non-ATPase regulatory subunit 1 homolog A [KO:{K03032}]	Proteasome [cann03050]								1.96562							26S proteasome non-ATPase regulatory subunit 1 homolog A	LOC107871271	XM_016718150.1	XP_016573636.1		Tetratrico peptide repeat superfamily [CL0020]; DNA alkylation repair enzyme [PF08713.11]; Enhancer of polycomb-like [PF10513.9]; HEAT repeat [PF02985.22]; HEAT repeats [PF13646.6]; HEAT-like repeat [PF13513.6]; Proteasome/cyclosome repeat [PF01851.22]; 26S proteasome regulatory subunit RPN2 C-terminal domain [PF18004.1]		[BP] regulation of protein catabolic process [GO:0042176]; [CC] integral component of membrane [GO:0016021]; [CC] proteasome regulatory particle, base subcomplex [GO:0008540]; [MF] enzyme regulator activity [GO:0030234]		AT2G32730	0	80.853
					cann:107855846	26S protease regulatory subunit 7 homolog A [KO:{K03061}]	Proteasome [cann03050]								2.23527							26S protease regulatory subunit 7 homolog A	LOC107855846	XM_016700852.1	XP_016556338.1		AAA+ ATPase lid domain superfamily [CL0671]; P-loop containing nucleoside triphosphate hydrolase superfamily [CL0023]; ATPase family associated with various cellular activities (AAA) [PF00004.29]; AAA ATPase domain [PF13191.6]; AAA domain [PF13238.6]; AAA domain (Cdc48 subfamily) [PF07724.14]; AAA domain [PF13401.6]; AAA domain [PF13479.6]; AAA domain [PF13521.6]; AAA domain [PF13671.6]; AAA doma…		[BP] protein catabolic process [GO:0030163]; [CC] cytoplasm [GO:0005737]; [MF] ATP binding [GO:0005524]; [MF] peptidase activity [GO:0008233]		AT1G53750	0	98.109
					cann:107842679	26S proteasome regulatory subunit 4 homolog A [KO:{K03062}]	Proteasome [cann03050]								1.27961							26S proteasome regulatory subunit 4 homolog A	LOC107842679	XM_016686630.1	XP_016542116.1		AAA+ ATPase lid domain superfamily [CL0671]; OB fold [CL0021]; P-loop containing nucleoside triphosphate hydrolase superfamily [CL0023]; ATPase family associated with various cellular activities (AAA) [PF00004.29]; AAA ATPase domain [PF13191.6]; AAA domain [PF13238.6]; AAA domain (Cdc48 subfamily) [PF07724.14]; AAA domain [PF13401.6]; AAA domain [PF13479.6]; AAA domain [PF13481.6]; AAA domain [PF…		[BP] protein catabolic process [GO:0030163]; [CC] cytoplasm [GO:0005737]; [MF] ATP binding [GO:0005524]; [MF] peptidase activity [GO:0008233]		AT4G29040	0	95.368
					cann:107875323	26S proteasome regulatory subunit 4 homolog A [KO:{K03062}]	Proteasome [cann03050]								1.27435							26S proteasome regulatory subunit 4 homolog A	LOC107875323	XM_016721994.1	XP_016577480.1		AAA+ ATPase lid domain superfamily [CL0671]; OB fold [CL0021]; P-loop containing nucleoside triphosphate hydrolase superfamily [CL0023]; ATPase family associated with various cellular activities (AAA) [PF00004.29]; AAA ATPase domain [PF13191.6]; AAA domain (Cdc48 subfamily) [PF07724.14]; AAA domain [PF13401.6]; AAA domain [PF13479.6]; AAA domain [PF13521.6]; ATPase family associated with various …		[BP] protein catabolic process [GO:0030163]; [CC] cytoplasm [GO:0005737]; [CC] proteasome complex [GO:0000502]; [MF] ATP binding [GO:0005524]; [MF] hydrolase activity [GO:0016787]		AT4G29040	0	94.157
					cann:107877918	RPT6; 26S protease regulatory subunit 8 homolog A [KO:{K03066}]	Proteasome [cann03050]								1.34162							26S protease regulatory subunit 8 homolog A	LOC107877918	XM_016724727.1	XP_016580213.1		AAA+ ATPase lid domain superfamily [CL0671]; OB fold [CL0021]; P-loop containing nucleoside triphosphate hydrolase superfamily [CL0023]; Zinc beta-ribbon [CL0167]; ATPase family associated with various cellular activities (AAA) [PF00004.29]; AAA domain [PF13086.6]; AAA domain [PF13173.6]; AAA ATPase domain [PF13191.6]; AAA domain [PF13207.6]; AAA domain [PF13238.6]; AAA domain [PF13245.6]; AAA do…		[BP] protein catabolic process [GO:0030163]; [CC] cytoplasm [GO:0005737]; [MF] ATP binding [GO:0005524]; [MF] peptidase activity [GO:0008233]		AT5G19990	0	93.317
					cann:107840436	26S protease regulatory subunit S10B homolog B [KO:{K03064}]	Proteasome [cann03050]								1.96983							26S protease regulatory subunit S10B homolog B	LOC107840436	XM_016684295.1	XP_016539781.1		AAA+ ATPase lid domain superfamily [CL0671]; OB fold [CL0021]; P-loop containing nucleoside triphosphate hydrolase superfamily [CL0023]; ATPase family associated with various cellular activities (AAA) [PF00004.29]; AAA domain [PF13086.6]; AAA domain [PF13173.6]; AAA ATPase domain [PF13191.6]; AAA domain [PF13238.6]; AAA domain (Cdc48 subfamily) [PF07724.14]; AAA domain [PF13401.6]; AAA domain [PF…		[BP] protein catabolic process [GO:0030163]; [CC] cytoplasm [GO:0005737]; [MF] ATP binding [GO:0005524]; [MF] peptidase activity [GO:0008233]		AT1G45000	0	93.233
					cann:107839622	26S protease regulatory subunit 6A homolog [KO:{K03065}]	Proteasome [cann03050]								1.42723							26S protease regulatory subunit 6A homolog] [exception=unclassified transcription discrepancy	LOC107839622	XM_016683196.1	XP_016538682.1		AAA+ ATPase lid domain superfamily [CL0671]; OB fold [CL0021]; P-loop containing nucleoside triphosphate hydrolase superfamily [CL0023]; ATPase family associated with various cellular activities (AAA) [PF00004.29]; AAA domain [PF13086.6]; AAA domain [PF13173.6]; AAA ATPase domain [PF13191.6]; AAA domain [PF13238.6]; AAA domain (Cdc48 subfamily) [PF07724.14]; AAA domain [PF13401.6]; AAA domain [PF…		[BP] embryo sac development [GO:0009553]; [BP] glucose mediated signaling pathway [GO:0010255]; [BP] pollen development [GO:0009555]; [BP] proteasomal protein catabolic process [GO:0010498]; [BP] regulation of transcription by RNA polymerase II [GO:0006357]; [CC] cell [GO:0005623]; [CC] cytoplasm [GO:0005737]; [CC] nucleus [GO:0005634]; [CC] plasma membrane [GO:0005886]; [CC] proteasome complex […		AT3G05530	0	92.841
					cann:107873557	26S protease regulatory subunit 6B homolog [KO:{K03063}]	Proteasome [cann03050]								2.2771							26S protease regulatory subunit 6B homolog, transcript variant X2	LOC107873557	XM_016720452.1	XP_016575938.1		AAA+ ATPase lid domain superfamily [CL0671]; OB fold [CL0021]; P-loop containing nucleoside triphosphate hydrolase superfamily [CL0023]; ATPase family associated with various cellular activities (AAA) [PF00004.29]; AAA domain [PF13086.6]; AAA domain [PF13173.6]; AAA ATPase domain [PF13191.6]; AAA domain [PF13238.6]; AAA domain (Cdc48 subfamily) [PF07724.14]; AAA domain [PF13401.6]; AAA domain [PF…		[BP] protein catabolic process [GO:0030163]; [CC] cytoplasm [GO:0005737]; [MF] ATP binding [GO:0005524]; [MF] peptidase activity [GO:0008233]; [MF] proteasome-activating ATPase activity [GO:0036402]		AT5G58290	0	90.777
					cann:107875398	26S protease regulatory subunit 6B homolog [KO:{K03063}]	Proteasome [cann03050]								1.03776							26S protease regulatory subunit 6B homolog	LOC107875398	XM_016722105.1	XP_016577591.1		AAA+ ATPase lid domain superfamily [CL0671]; OB fold [CL0021]; P-loop containing nucleoside triphosphate hydrolase superfamily [CL0023]; ATPase family associated with various cellular activities (AAA) [PF00004.29]; AAA domain [PF13086.6]; AAA domain [PF13173.6]; AAA ATPase domain [PF13191.6]; AAA domain [PF13238.6]; AAA domain (Cdc48 subfamily) [PF07724.14]; AAA domain [PF13401.6]; AAA domain [PF…		[BP] protein catabolic process [GO:0030163]; [CC] cytoplasm [GO:0005737]; [MF] ATP binding [GO:0005524]; [MF] peptidase activity [GO:0008233]; [MF] proteasome-activating ATPase activity [GO:0036402]		AT5G58290	0	91.748
					cann:107878854	proteasome activator subunit 4 [KO:{K06699}]	Proteasome [cann03050]								2.31302							proteasome activator subunit 4	LOC107878854	XM_016726011.1	XP_016581497.1		Tetratrico peptide repeat superfamily [CL0020]; Proteasome-substrate-size regulator, mid region [PF16507.5]; CLASP N terminal [PF12348.8]; Domain of unknown function (DUF3361) [PF11841.8]; Domain of unknown function (DUF3437) [PF11919.8]; C-terminal domain of neuropilin glycoprotein [PF11980.8]; Domain of unknown function (DUF4042) [PF13251.6]; HEAT repeat [PF02985.22]; HEAT repeats [PF13646.6]; …		[CC] proteasome complex [GO:0000502]; [MF] lysine-acetylated histone binding [GO:0070577]; [MF] peptidase activator activity [GO:0016504]; [MF] proteasome binding [GO:0070628]		AT3G13330	0	70.698
					cann:107840898	proteasome subunit alpha type-6 [KO:{K02730}] [EC:{3.4.25.1}]	Proteasome [cann03050]	proteasome endopeptidase complex; ingensin; macropain; multicatalytic endopeptidase complex; prosome; multicatalytic proteinase (complex); MCP; proteasome; large multicatalytic protease; multicatalytic proteinase; proteasome organelle; alkaline protease; 26S protease; tricorn proteinase; tricorn protease [3.4.25.1]	Cleavage of peptide bonds with very broad specificity [3.4.25.1]						1.56293							proteasome subunit alpha type-6	LOC107840898	XM_016684843.1	XP_016540329.1		NTN hydrolase superfamily [CL0052]; Proteasome subunit [PF00227.26]; Proteasome subunit A N-terminal signature [PF10584.9]		[BP] ubiquitin-dependent protein catabolic process [GO:0006511]; [CC] cytoplasm [GO:0005737]; [CC] nucleus [GO:0005634]; [CC] proteasome core complex, alpha-subunit complex [GO:0019773]; [MF] threonine-type endopeptidase activity [GO:0004298]		AT2G05840	3.72e-172	89.837
					cann:107878433	proteasome subunit alpha type-2-A [KO:{K02726}] [EC:{3.4.25.1}]	Proteasome [cann03050]	proteasome endopeptidase complex; ingensin; macropain; multicatalytic endopeptidase complex; prosome; multicatalytic proteinase (complex); MCP; proteasome; large multicatalytic protease; multicatalytic proteinase; proteasome organelle; alkaline protease; 26S protease; tricorn proteinase; tricorn protease [3.4.25.1]	Cleavage of peptide bonds with very broad specificity [3.4.25.1]						2.53115							proteasome subunit alpha type-2-A	LOC107878433	XM_016725430.1	XP_016580916.1		NTN hydrolase superfamily [CL0052]; Proteasome subunit [PF00227.26]; Proteasome subunit A N-terminal signature [PF10584.9]		[BP] ubiquitin-dependent protein catabolic process [GO:0006511]; [CC] cytoplasm [GO:0005737]; [CC] nucleus [GO:0005634]; [CC] proteasome core complex, alpha-subunit complex [GO:0019773]; [MF] threonine-type endopeptidase activity [GO:0004298]		AT1G16470	1.27e-163	94.043
					cann:107859689	proteasome subunit alpha type-4 [KO:{K02728}] [EC:{3.4.25.1}]	Proteasome [cann03050]	proteasome endopeptidase complex; ingensin; macropain; multicatalytic endopeptidase complex; prosome; multicatalytic proteinase (complex); MCP; proteasome; large multicatalytic protease; multicatalytic proteinase; proteasome organelle; alkaline protease; 26S protease; tricorn proteinase; tricorn protease [3.4.25.1]	Cleavage of peptide bonds with very broad specificity [3.4.25.1]						1.21653							proteasome subunit alpha type-4	LOC107859689	XM_016704774.1	XP_016560260.1		NTN hydrolase superfamily [CL0052]; Proteasome subunit [PF00227.26]; Proteasome subunit A N-terminal signature [PF10584.9]		[BP] ubiquitin-dependent protein catabolic process [GO:0006511]; [CC] cytoplasm [GO:0005737]; [CC] nucleus [GO:0005634]; [CC] proteasome core complex, alpha-subunit complex [GO:0019773]; [MF] threonine-type endopeptidase activity [GO:0004298]		AT3G22110	7.23e-170	89.6
					cann:107845985	proteasome subunit alpha type-4-like [KO:{K02728}] [EC:{3.4.25.1}]	Proteasome [cann03050]	proteasome endopeptidase complex; ingensin; macropain; multicatalytic endopeptidase complex; prosome; multicatalytic proteinase (complex); MCP; proteasome; large multicatalytic protease; multicatalytic proteinase; proteasome organelle; alkaline protease; 26S protease; tricorn proteinase; tricorn protease [3.4.25.1]	Cleavage of peptide bonds with very broad specificity [3.4.25.1]						3.07584							proteasome subunit alpha type-4-like, transcript variant X1	LOC107845985	XM_016690514.1	XP_016546000.1		NTN hydrolase superfamily [CL0052]; Proteasome subunit [PF00227.26]; Proteasome subunit A N-terminal signature [PF10584.9]		[BP] ubiquitin-dependent protein catabolic process [GO:0006511]; [CC] cytoplasm [GO:0005737]; [CC] nucleus [GO:0005634]; [CC] proteasome core complex, alpha-subunit complex [GO:0019773]; [MF] threonine-type endopeptidase activity [GO:0004298]		AT3G22110	5.09e-161	86
					cann:107840561	proteasome subunit alpha type-7 [KO:{K02731}] [EC:{3.4.25.1}]	Proteasome [cann03050]	proteasome endopeptidase complex; ingensin; macropain; multicatalytic endopeptidase complex; prosome; multicatalytic proteinase (complex); MCP; proteasome; large multicatalytic protease; multicatalytic proteinase; proteasome organelle; alkaline protease; 26S protease; tricorn proteinase; tricorn protease [3.4.25.1]	Cleavage of peptide bonds with very broad specificity [3.4.25.1]						2.19149							proteasome subunit alpha type-7	LOC107840561	XM_016684458.1	XP_016539944.1		NTN hydrolase superfamily [CL0052]; Proteasome subunit [PF00227.26]; Proteasome subunit A N-terminal signature [PF10584.9]		[BP] ubiquitin-dependent protein catabolic process [GO:0006511]; [CC] cytoplasm [GO:0005737]; [CC] nucleus [GO:0005634]; [CC] proteasome core complex, alpha-subunit complex [GO:0019773]; [MF] threonine-type endopeptidase activity [GO:0004298]		AT5G66140	4.15e-160	90.8
					cann:107859091	proteasome subunit alpha type-5 [KO:{K02729}] [EC:{3.4.25.1}]	Proteasome [cann03050]	proteasome endopeptidase complex; ingensin; macropain; multicatalytic endopeptidase complex; prosome; multicatalytic proteinase (complex); MCP; proteasome; large multicatalytic protease; multicatalytic proteinase; proteasome organelle; alkaline protease; 26S protease; tricorn proteinase; tricorn protease [3.4.25.1]	Cleavage of peptide bonds with very broad specificity [3.4.25.1]						2.39001							proteasome subunit alpha type-5	LOC107859091	XM_016703983.1	XP_016559469.1		NTN hydrolase superfamily [CL0052]; Proteasome subunit [PF00227.26]; Proteasome subunit A N-terminal signature [PF10584.9]		[BP] proteasome-mediated ubiquitin-dependent protein catabolic process [GO:0043161]; [CC] cytoplasm [GO:0005737]; [CC] nucleus [GO:0005634]; [CC] proteasome core complex, alpha-subunit complex [GO:0019773]; [MF] threonine-type endopeptidase activity [GO:0004298]		AT3G14290	6.03e-170	94.093
					cann:107866984	proteasome subunit alpha type-1-A-like [KO:{K02725}] [EC:{3.4.25.1}]	Proteasome [cann03050]	proteasome endopeptidase complex; ingensin; macropain; multicatalytic endopeptidase complex; prosome; multicatalytic proteinase (complex); MCP; proteasome; large multicatalytic protease; multicatalytic proteinase; proteasome organelle; alkaline protease; 26S protease; tricorn proteinase; tricorn protease [3.4.25.1]	Cleavage of peptide bonds with very broad specificity [3.4.25.1]						2.03641							proteasome subunit alpha type-1-A-like] [exception=unclassified transcription discrepancy	LOC107866984	XM_016713051.1	XP_016568537.1		NTN hydrolase superfamily [CL0052]; P-loop containing nucleoside triphosphate hydrolase superfamily [CL0023]; Proteasome subunit [PF00227.26]; Proteasome subunit A N-terminal signature [PF10584.9]; Putative exonuclease SbcCD, C subunit [PF13558.6]		[BP] ubiquitin-dependent protein catabolic process [GO:0006511]; [CC] cytoplasm [GO:0005737]; [CC] nucleus [GO:0005634]; [CC] proteasome core complex, alpha-subunit complex [GO:0019773]; [MF] threonine-type endopeptidase activity [GO:0004298]		AT5G42790	2.71e-148	83.051
					cann:107843746	proteasome subunit alpha type-3-like [KO:{K02727}] [EC:{3.4.25.1}]	Proteasome [cann03050]	proteasome endopeptidase complex; ingensin; macropain; multicatalytic endopeptidase complex; prosome; multicatalytic proteinase (complex); MCP; proteasome; large multicatalytic protease; multicatalytic proteinase; proteasome organelle; alkaline protease; 26S protease; tricorn proteinase; tricorn protease [3.4.25.1]	Cleavage of peptide bonds with very broad specificity [3.4.25.1]						1.41518							proteasome subunit alpha type-3-like	LOC107843746	XM_016688126.1	XP_016543612.1		NTN hydrolase superfamily [CL0052]; Proteasome subunit [PF00227.26]; Proteasome subunit A N-terminal signature [PF10584.9]		[BP] ubiquitin-dependent protein catabolic process [GO:0006511]; [CC] cytoplasm [GO:0005737]; [CC] nucleus [GO:0005634]; [CC] proteasome core complex, alpha-subunit complex [GO:0019773]; [MF] threonine-type endopeptidase activity [GO:0004298]		AT2G27020	1.01e-170	88.755
					cann:107844049	proteasome subunit alpha type-3 [KO:{K02727}] [EC:{3.4.25.1}]	Proteasome [cann03050]	proteasome endopeptidase complex; ingensin; macropain; multicatalytic endopeptidase complex; prosome; multicatalytic proteinase (complex); MCP; proteasome; large multicatalytic protease; multicatalytic proteinase; proteasome organelle; alkaline protease; 26S protease; tricorn proteinase; tricorn protease [3.4.25.1]	Cleavage of peptide bonds with very broad specificity [3.4.25.1]						1.668							proteasome subunit alpha type-3	LOC107844049	XM_016688537.1	XP_016544023.1		NTN hydrolase superfamily [CL0052]; Proteasome subunit [PF00227.26]; Proteasome subunit A N-terminal signature [PF10584.9]		[BP] ubiquitin-dependent protein catabolic process [GO:0006511]; [CC] cytoplasm [GO:0005737]; [CC] nucleus [GO:0005634]; [CC] proteasome core complex, alpha-subunit complex [GO:0019773]; [MF] threonine-type endopeptidase activity [GO:0004298]		AT2G27020	8.65e-174	90.361
					cann:107851956	proteasome subunit beta type-6-like [KO:{K02738}] [EC:{3.4.25.1}]	Proteasome [cann03050]	proteasome endopeptidase complex; ingensin; macropain; multicatalytic endopeptidase complex; prosome; multicatalytic proteinase (complex); MCP; proteasome; large multicatalytic protease; multicatalytic proteinase; proteasome organelle; alkaline protease; 26S protease; tricorn proteinase; tricorn protease [3.4.25.1]	Cleavage of peptide bonds with very broad specificity [3.4.25.1]						1.7945							proteasome subunit beta type-6-like] [partial=5'] [exception=annotated by transcript or proteomic data	LOC107851956	XM_016697007.1	XP_016552493.1		NTN hydrolase superfamily [CL0052]; Proteasome subunit [PF00227.26]		[BP] proteolysis involved in cellular protein catabolic process [GO:0051603]; [CC] cytoplasm [GO:0005737]; [CC] nucleus [GO:0005634]; [CC] proteasome core complex [GO:0005839]; [MF] threonine-type endopeptidase activity [GO:0004298]		AT4G31300	2.42e-147	83.983
					cann:107870957	proteasome subunit beta type-6 [KO:{K02738}] [EC:{3.4.25.1}]	Proteasome [cann03050]	proteasome endopeptidase complex; ingensin; macropain; multicatalytic endopeptidase complex; prosome; multicatalytic proteinase (complex); MCP; proteasome; large multicatalytic protease; multicatalytic proteinase; proteasome organelle; alkaline protease; 26S protease; tricorn proteinase; tricorn protease [3.4.25.1]	Cleavage of peptide bonds with very broad specificity [3.4.25.1]						1.74667							proteasome subunit beta type-6	LOC107870957	XM_016717674.1	XP_016573160.1		NTN hydrolase superfamily [CL0052]; Proteasome subunit [PF00227.26]		[BP] proteolysis involved in cellular protein catabolic process [GO:0051603]; [CC] cytoplasm [GO:0005737]; [CC] nucleus [GO:0005634]; [CC] proteasome core complex [GO:0005839]; [MF] threonine-type endopeptidase activity [GO:0004298]		AT4G31300	1.26e-147	85.59
					cann:107847663	proteasome subunit beta type-7-A [KO:{K02739}] [EC:{3.4.25.1}]	Proteasome [cann03050]	proteasome endopeptidase complex; ingensin; macropain; multicatalytic endopeptidase complex; prosome; multicatalytic proteinase (complex); MCP; proteasome; large multicatalytic protease; multicatalytic proteinase; proteasome organelle; alkaline protease; 26S protease; tricorn proteinase; tricorn protease [3.4.25.1]	Cleavage of peptide bonds with very broad specificity [3.4.25.1]						1.47948							proteasome subunit beta type-7-A	LOC107847663	XM_016692054.1	XP_016547540.1		NTN hydrolase superfamily [CL0052]; Proteasome subunit [PF00227.26]		[BP] proteolysis involved in cellular protein catabolic process [GO:0051603]; [CC] cytoplasm [GO:0005737]; [CC] nucleus [GO:0005634]; [CC] proteasome core complex [GO:0005839]; [MF] threonine-type endopeptidase activity [GO:0004298]		AT3G27430	8.74e-173	83.955
					cann:107870358	proteasome subunit beta type-3-A [KO:{K02735}] [EC:{3.4.25.1}]	Proteasome [cann03050]	proteasome endopeptidase complex; ingensin; macropain; multicatalytic endopeptidase complex; prosome; multicatalytic proteinase (complex); MCP; proteasome; large multicatalytic protease; multicatalytic proteinase; proteasome organelle; alkaline protease; 26S protease; tricorn proteinase; tricorn protease [3.4.25.1]	Cleavage of peptide bonds with very broad specificity [3.4.25.1]						1.97477							proteasome subunit beta type-3-A	LOC107870358	XM_016716861.1	XP_016572347.1		NTN hydrolase superfamily [CL0052]; Proteasome subunit [PF00227.26]		[BP] proteasome-mediated ubiquitin-dependent protein catabolic process [GO:0043161]; [CC] cytoplasm [GO:0005737]; [CC] nucleus [GO:0005634]; [CC] proteasome core complex, beta-subunit complex [GO:0019774]; [MF] threonine-type endopeptidase activity [GO:0004298]		AT1G21720	1.09e-143	92.157
					cann:107864141	proteasome subunit beta type-2-B [KO:{K02734}] [EC:{3.4.25.1}]	Proteasome [cann03050]	proteasome endopeptidase complex; ingensin; macropain; multicatalytic endopeptidase complex; prosome; multicatalytic proteinase (complex); MCP; proteasome; large multicatalytic protease; multicatalytic proteinase; proteasome organelle; alkaline protease; 26S protease; tricorn proteinase; tricorn protease [3.4.25.1]	Cleavage of peptide bonds with very broad specificity [3.4.25.1]						1.8129							proteasome subunit beta type-2-B	LOC107864141	XM_016710422.1	XP_016565908.1		NTN hydrolase superfamily [CL0052]; Proteasome subunit [PF00227.26]		[BP] proteolysis involved in cellular protein catabolic process [GO:0051603]; [CC] cytoplasm [GO:0005737]; [CC] nucleus [GO:0005634]; [CC] proteasome core complex [GO:0005839]; [MF] threonine-type endopeptidase activity [GO:0004298]		AT3G22630	6.7e-131	84.848
					cann:107871486	proteasome subunit beta type-5 [KO:{K02737}] [EC:{3.4.25.1}]	Proteasome [cann03050]	proteasome endopeptidase complex; ingensin; macropain; multicatalytic endopeptidase complex; prosome; multicatalytic proteinase (complex); MCP; proteasome; large multicatalytic protease; multicatalytic proteinase; proteasome organelle; alkaline protease; 26S protease; tricorn proteinase; tricorn protease [3.4.25.1]	Cleavage of peptide bonds with very broad specificity [3.4.25.1]						2.14741							proteasome subunit beta type-5	LOC107871486	XM_016718438.1	XP_016573924.1		Actin-like ATPase Superfamily [CL0108]; NTN hydrolase superfamily [CL0052]; BadF/BadG/BcrA/BcrD ATPase family [PF01869.20]; Proteasome subunit [PF00227.26]		[BP] proteolysis involved in cellular protein catabolic process [GO:0051603]; [CC] cytoplasm [GO:0005737]; [CC] nucleus [GO:0005634]; [CC] proteasome core complex [GO:0005839]; [MF] threonine-type endopeptidase activity [GO:0004298]		AT3G26340	7.41e-169	82.963
					cann:107859999	proteasome subunit beta type-1 [KO:{K02732}] [EC:{3.4.25.1}]	Proteasome [cann03050]	proteasome endopeptidase complex; ingensin; macropain; multicatalytic endopeptidase complex; prosome; multicatalytic proteinase (complex); MCP; proteasome; large multicatalytic protease; multicatalytic proteinase; proteasome organelle; alkaline protease; 26S protease; tricorn proteinase; tricorn protease [3.4.25.1]	Cleavage of peptide bonds with very broad specificity [3.4.25.1]						1.7495							proteasome subunit beta type-1	LOC107859999	XM_016705189.1	XP_016560675.1		NTN hydrolase superfamily [CL0052]; Proteasome subunit [PF00227.26]		[BP] proteolysis involved in cellular protein catabolic process [GO:0051603]; [CC] cytoplasm [GO:0005737]; [CC] nucleus [GO:0005634]; [CC] proteasome core complex [GO:0005839]; [MF] threonine-type endopeptidase activity [GO:0004298]		AT3G60820	3.57e-148	85.65
					cann:107848074	proteasome subunit beta type-4 [KO:{K02736}] [EC:{3.4.25.1}]	Proteasome [cann03050]	proteasome endopeptidase complex; ingensin; macropain; multicatalytic endopeptidase complex; prosome; multicatalytic proteinase (complex); MCP; proteasome; large multicatalytic protease; multicatalytic proteinase; proteasome organelle; alkaline protease; 26S protease; tricorn proteinase; tricorn protease [3.4.25.1]	Cleavage of peptide bonds with very broad specificity [3.4.25.1]						1.12799							proteasome subunit beta type-4	LOC107848074	XM_016692740.1	XP_016548226.1		NTN hydrolase superfamily [CL0052]; Proteasome subunit [PF00227.26]		[BP] proteolysis involved in cellular protein catabolic process [GO:0051603]; [CC] cytoplasm [GO:0005737]; [CC] nucleus [GO:0005634]; [CC] proteasome core complex [GO:0005839]; [MF] threonine-type endopeptidase activity [GO:0004298]		AT1G56450	7.05e-151	79.752
					cann:107855500	cyclin-B1-2-like [KO:{K11599}]	Proteasome [cann03050]								1.89074							cyclin-B1-2-like	LOC107855500	XM_016700519.1	XP_016556005.1		Proteasome maturation factor UMP1 [PF05348.11]		[BP] proteasome assembly [GO:0043248]		AT1G67250	5.57e-75	69.504
	Genetic Information Processing; Folding, sorting and degradation	4.3	Protein export [cann03060]	The protein export is the active transport of proteins from the cytoplasm to the exterior of the cell, or to the periplasmic compartment in Gram-negative bacteria. The sec dependent pathway is the general protein export system that transports newly synthesized proteins into or across the cell membrane. The translocation channel is formed from a conserved trimeric membrane protein complex, called …	cann:107847655	inner membrane protein PPF-1, chloroplastic [KO:{K03217}]	Protein export [cann03060]								-2.16447							inner membrane protein PPF-1, chloroplastic, transcript variant X3	LOC107847655	XM_016692047.1	XP_016547533.1		Cytochrome oxidase biogenesis family [CL0376]; P-loop containing nucleoside triphosphate hydrolase superfamily [CL0023]; 60Kd inner membrane protein [PF02096.20]; Lamina-associated polypeptide 1C (LAP1C) [PF05609.12]		[BP] protein heterotrimerization [GO:0070208]; [BP] protein import into chloroplast thylakoid membrane [GO:0045038]; [BP] regulation of cell aging [GO:0090342]; [BP] thylakoid membrane organization [GO:0010027]; [CC] chloroplast thylakoid membrane [GO:0009535]; [CC] integral component of membrane [GO:0016021]; [CC] protein-containing complex [GO:0032991]; [MF] identical protein binding [GO:004280…		AT2G28800	0	76.72
					cann:107852052	signal recognition particle 54 kDa protein 2 [KO:{K03106}] [EC:{3.6.5.4}]	Protein export [cann03060]	signal-recognition-particle GTPase [3.6.5.4]	GTP phosphohydrolase (protein-synthesis-assisting) [3.6.5.4]	GTP + H2O = GDP + phosphate [RN:R00335]					-1.86718							signal recognition particle 54 kDa protein 2	LOC107852052	XM_016697104.1	XP_016552590.1		Helix-turn-helix clan [CL0123]; P-loop containing nucleoside triphosphate hydrolase superfamily [CL0023]; ATPase family associated with various cellular activities (AAA) [PF00004.29]; AAA ATPase domain [PF13191.6]; AAA domain [PF13207.6]; AAA domain [PF13245.6]; AAA domain [PF13401.6]; AAA domain [PF13479.6]; AAA domain [PF13604.6]; AAA domain [PF13671.6]; Adenylylsulphate kinase [PF01583.20]; Ka…		[BP] SRP-dependent cotranslational protein targeting to membrane [GO:0006614]; [CC] signal recognition particle, endoplasmic reticulum targeting [GO:0005786]; [MF] 7S RNA binding [GO:0008312]; [MF] GTP binding [GO:0005525]; [MF] GTPase activity [GO:0003924]		AT1G48900	0	87.903
					cann:107843250	signal recognition particle 54 kDa protein, chloroplastic [KO:{K03106}] [EC:{3.6.5.4}]	Protein export [cann03060]	signal-recognition-particle GTPase [3.6.5.4]	GTP phosphohydrolase (protein-synthesis-assisting) [3.6.5.4]	GTP + H2O = GDP + phosphate [RN:R00335]					-2.11913							signal recognition particle 54 kDa protein, chloroplastic	LOC107843250	XM_016687508.1	XP_016542994.1		Endosomal sorting complex assembly domain [CL0596]; Helix-turn-helix clan [CL0123]; P-loop containing nucleoside triphosphate hydrolase superfamily [CL0023]; Thioredoxin-like [CL0172]; 6-phosphofructo-2-kinase [PF01591.18]; ATPase family associated with various cellular activities (AAA) [PF00004.29]; AAA ATPase domain [PF13191.6]; AAA domain [PF13207.6]; AAA domain [PF13238.6]; AAA domain [PF1340…		[BP] protein heterotrimerization [GO:0070208]; [BP] SRP-dependent cotranslational protein targeting to membrane [GO:0006614]; [CC] chloroplast stroma [GO:0009570]; [CC] signal recognition particle [GO:0048500]; [MF] 7S RNA binding [GO:0008312]; [MF] GTP binding [GO:0005525]; [MF] GTPase activity [GO:0003924]; [MF] protein domain specific binding [GO:0019904]		AT5G03940	0	81.204
					cann:107877527	preprotein translocase subunit SCY1, chloroplastic [KO:{K10956}]	Protein export [cann03060]; Protein processing in endoplasmic reticulum [cann04141]; Phagosome [cann04145]								-2.08957							preprotein translocase subunit SCY1, chloroplastic	LOC107877527	XM_016724191.1	XP_016579677.1		The Golgi pH Regulator (GPHR) Family N-terminal [PF12537.8]; SecY translocase [PF00344.20]; Type VI secretion system, TssN [PF17555.2]		[BP] protein transport [GO:0015031]; [CC] integral component of membrane [GO:0016021]		AT2G18710	0	82.996
					cann:107845403	protein transport protein Sec61 subunit alpha-like [KO:{K10956}]	Protein export [cann03060]; Protein processing in endoplasmic reticulum [cann04141]; Phagosome [cann04145]							1.07771								protein transport protein Sec61 subunit alpha-like, transcript variant X1	LOC107845403	XM_016689701.1	XP_016545187.1		Plug domain of Sec61p [PF10559.9]; SecY translocase [PF00344.20]		[BP] protein transport [GO:0015031]; [CC] membrane [GO:0016020]		AT2G34250	0	92.211
					cann:107870905	protein transport protein Sec61 subunit beta-like [KO:{K09481}]	Protein export [cann03060]; Protein processing in endoplasmic reticulum [cann04141]; Phagosome [cann04145]								1.34906							protein transport protein Sec61 subunit beta-like	LOC107870905	XM_016717599.1	XP_016573085.1		Sec61beta family [PF03911.16]		[BP] intracellular protein transport [GO:0006886]; [CC] integral component of membrane [GO:0016021]; [CC] Sec61 translocon complex [GO:0005784]		AT3G60540	1.87e-34	76.543
					cann:107870920	protein transport protein Sec61 subunit beta-like [KO:{K09481}]	Protein export [cann03060]; Protein processing in endoplasmic reticulum [cann04141]; Phagosome [cann04145]								1.34591							protein transport protein Sec61 subunit beta-like	LOC107870920	XM_016717615.1	XP_016573101.1		Sec61beta family [PF03911.16]		[BP] intracellular protein transport [GO:0006886]; [CC] integral component of membrane [GO:0016021]; [CC] Sec61 translocon complex [GO:0005784]		AT3G60540	3.42e-32	74.684
					cann:107875863	protein transport protein Sec61 subunit gamma-1-like [KO:{K07342}]	Protein export [cann03060]; Protein processing in endoplasmic reticulum [cann04141]; Phagosome [cann04145]								1.75225							protein transport protein Sec61 subunit gamma-1-like	LOC107875863	XM_016722731.1	XP_016578217.1		SecE/Sec61-gamma subunits of protein translocation complex [PF00584.20]		[BP] protein targeting [GO:0006605]; [CC] integral component of membrane [GO:0016021]; [MF] P-P-bond-hydrolysis-driven protein transmembrane transporter activity [GO:0015450]		AT5G50460	1.42e-41	91.304
					cann:107847826	uncharacterized LOC107847826 [KO:{K12275}]	Protein export [cann03060]; Protein processing in endoplasmic reticulum [cann04141]								1.60081							uncharacterized LOC107847826, transcript variant X1	LOC107847826	XM_016692346.1	XP_016547832.1		Phosphatidylinositolglycan class N (PIG-N) [PF04987.14]; Translocation protein Sec62 [PF03839.16]; YibE/F-like protein [PF07907.11]		[BP] protein transport [GO:0015031]; [CC] integral component of endoplasmic reticulum membrane [GO:0030176]		AT3G20920	4.64e-170	66.761
					cann:107843204	dnaJ protein ERDJ2A-like [KO:{K09540}]	Protein export [cann03060]; Protein processing in endoplasmic reticulum [cann04141]								1.26311							dnaJ protein ERDJ2A-like, transcript variant X1	LOC107843204	XM_016687429.1	XP_016542915.1		Chaperone J-domain superfamily [CL0392]; DnaJ domain [PF00226.31]; Sec63 Brl domain [PF02889.16]		[CC] integral component of membrane [GO:0016021]
					cann:107863884	luminal-binding protein [KO:{K09490}]	Protein export [cann03060]; Protein processing in endoplasmic reticulum [cann04141]								3.35007		1.43275					luminal-binding protein	LOC107863884	XM_016710072.1	XP_016565558.1		Actin-like ATPase Superfamily [CL0108]; Diol dehydratase reactivase ATPase-like domain [PF08841.10]; Domain of unknown function (DUF1894) [PF08979.11]; FGGY family of carbohydrate kinases, C-terminal domain [PF02782.16]; Cell division protein FtsA [PF14450.6]; Hsp70 protein [PF00012.20]; Hydantoinase/oxoprolinase [PF01968.18]; MreB/Mbl protein [PF06723.13]; Radial spoke protein 3 [PF06098.11]		[MF] ATP binding [GO:0005524]		AT5G42020	0	90.785
					cann:107863089	BLP5; luminal-binding protein 5 [KO:{K09490}]	Protein export [cann03060]; Protein processing in endoplasmic reticulum [cann04141]								3.05711							luminal-binding protein 5	LOC107863089	XM_016708855.1	XP_016564341.1		Actin-like ATPase Superfamily [CL0108]; Diol dehydratase reactivase ATPase-like domain [PF08841.10]; FGGY family of carbohydrate kinases, C-terminal domain [PF02782.16]; Cell division protein FtsA [PF14450.6]; Hsp70 protein [PF00012.20]; Hydantoinase/oxoprolinase [PF01968.18]; MreB/Mbl protein [PF06723.13]; Radial spoke protein 3 [PF06098.11]		[MF] ATP binding [GO:0005524]		AT5G42020	0	90.758
					cann:107843167	signal recognition particle 14 kDa protein-like [KO:{K03104}]	Protein export [cann03060]								1.20453							signal recognition particle 14 kDa protein-like	LOC107843167	XM_016687366.1	XP_016542852.1		SRP alu RNA binding heterodimer, SRP9/14 superfamily [CL0623]; Signal recognition particle 14kD protein [PF02290.15]		[BP] SRP-dependent cotranslational protein targeting to membrane [GO:0006614]; [CC] signal recognition particle, endoplasmic reticulum targeting [GO:0005786]; [MF] 7S RNA binding [GO:0008312]; [MF] endoplasmic reticulum signal peptide binding [GO:0030942]		AT2G43640	2.1e-47	73.118
					cann:107845925	signal recognition particle subunit SRP72 [KO:{K03108}]	Protein export [cann03060]								1.3916							signal recognition particle subunit SRP72	LOC107845925	XM_016690438.1	XP_016545924.1		Tetratrico peptide repeat superfamily [CL0020]; Anaphase-promoting complex, cyclosome, subunit 3 [PF12895.7]; Bacterial transcriptional activator domain [PF03704.17]; Bacterial type III secretion protein (HrpB1_HrpK) [PF09613.10]; SRP72 RNA-binding domain [PF08492.12]; Putative TPR-like repeat [PF17004.5]; Tetratricopeptide repeat [PF13424.6]; Tetratricopeptide repeat [PF13428.6]; Tetratricopepti…		[BP] SRP-dependent cotranslational protein targeting to membrane [GO:0006614]; [CC] signal recognition particle, endoplasmic reticulum targeting [GO:0005786]; [MF] 7S RNA binding [GO:0008312]		AT1G67680	0	66.003
					cann:107864009	signal recognition particle 19 kDa protein [KO:{K03105}]	Protein export [cann03060]								1.56769							signal recognition particle 19 kDa protein	LOC107864009	XM_016710260.1	XP_016565746.1		Helix-turn-helix clan [CL0123]; SRP19 protein [PF01922.17]		[BP] SRP-dependent cotranslational protein targeting to membrane [GO:0006614]; [CC] signal recognition particle [GO:0048500]; [MF] 7S RNA binding [GO:0008312]		AT1G48160	1.21e-54	71.171
					cann:107877602	signal recognition particle receptor subunit alpha homolog [KO:{K13431}]	Protein export [cann03060]								1.88853							signal recognition particle receptor subunit alpha homolog, transcript variant X2	LOC107877602	XM_016724290.1	XP_016579776.1		DHS-like NAD/FAD-binding domain [CL0085]; HUP - HIGH-signature proteins, UspA, and PP-ATPase. [CL0039]; P-loop containing nucleoside triphosphate hydrolase superfamily [CL0023]; AAA ATPase domain [PF13191.6]; AAA domain [PF13207.6]; AAA domain [PF13401.6]; AAA domain [PF13604.6]; AAA domain [PF13671.6]; CobQ/CobB/MinD/ParA nucleotide binding domain [PF01656.23]; Electron transfer flavoprotein dom…		[BP] SRP-dependent cotranslational protein targeting to membrane [GO:0006614]; [CC] signal recognition particle receptor complex [GO:0005785]; [MF] GTP binding [GO:0005525]; [MF] GTPase activity [GO:0003924]; [MF] signal recognition particle binding [GO:0005047]		AT4G30600	0	78.159
					cann:107840868	signal recognition particle receptor subunit alpha-like [KO:{K13431}]	Protein export [cann03060]								1.62642							signal recognition particle receptor subunit alpha-like, transcript variant X2	LOC107840868	XM_016684807.1	XP_016540293.1		DHS-like NAD/FAD-binding domain [CL0085]; P-loop containing nucleoside triphosphate hydrolase superfamily [CL0023]; ATPase family associated with various cellular activities (AAA) [PF00004.29]; AAA ATPase domain [PF13191.6]; AAA domain [PF13207.6]; AAA domain [PF13245.6]; AAA domain [PF13401.6]; AAA domain [PF13521.6]; AAA domain [PF13604.6]; AAA domain [PF13671.6]; Adenylylsulphate kinase [PF015…		[BP] SRP-dependent cotranslational protein targeting to membrane [GO:0006614]; [CC] signal recognition particle receptor complex [GO:0005785]; [MF] GTP binding [GO:0005525]; [MF] GTPase activity [GO:0003924]; [MF] signal recognition particle binding [GO:0005047]
					cann:107847388	sec-independent protein translocase protein TATC, chloroplastic [KO:{K03118}]	Protein export [cann03060]								-2.32977							sec-independent protein translocase protein TATC, chloroplastic	LOC107847388	XM_016691595.1	XP_016547081.1		NADH dehydrogenase transmembrane subunit [PF10716.9]; Sec-independent protein translocase protein (TatC) [PF00902.18]		[CC] integral component of membrane [GO:0016021]		AT2G01110	1.54e-147	79.783
					cann:107868439	probable signal peptidase complex subunit 1 [KO:{K12946}] [EC:3.4.-.-]	Protein export [cann03060]								1.27987							probable signal peptidase complex subunit 1	LOC107868439	XM_016715126.1	XP_016570612.1		Microsomal signal peptidase 12 kDa subunit (SPC12) [PF06645.13]; Interactor of ZYG-11 [PF05884.12]		[BP] signal peptide processing [GO:0006465]; [CC] integral component of membrane [GO:0016021]; [CC] signal peptidase complex [GO:0005787]; [MF] peptidase activity [GO:0008233]		AT2G22425	1e-39	69.565
	Genetic Information Processing; Folding, sorting and degradation	4.4	Ubiquitin mediated proteolysis [cann04120]	Protein ubiquitination plays an important role in eukaryotic cellular processes. It mainly functions as a signal for 26S proteasome dependent protein degradation. The addition of ubiquitin to proteins being degraded is performed by a reaction cascade consisting of three enzymes, named E1 (ubiquitin activating enzyme), E2 (ubiquitin conjugating enzyme), and E3 (ubiquitin ligase). Each E3 has speci…	cann:107875950	ubiquitin-conjugating enzyme E2 2 [KO:{K10573}] [EC:{2.3.2.23}]	Ubiquitin mediated proteolysis [cann04120]	E2 ubiquitin-conjugating enzyme; ubiquitin-carrier-protein E2; UBC (ambiguous); ubiquitin-conjugating enzyme E2 [2.3.2.23]	S-ubiquitinyl-[E1 ubiquitin-activating enzyme]-L-cysteine:[E2 ubiquitin-conjugating enzyme] ubiquitinyl transferase [2.3.2.23]	S-ubiquitinyl-[E1 ubiquitin-activating enzyme]-L-cysteine + [E2 ubiquitin-conjugating enzyme]-L-cysteine = [E1 ubiquitin-activating enzyme]-L-cysteine + S-ubiquitinyl-[E2 ubiquitin-conjugating enzyme]-L-cysteineSubstrate S-ubiquitinyl-[E1 ubiquitin-activating enzyme]-L-cysteine; [E2 ubiquitin-conjugating enzyme]-L-cysteineProduct [E1 ubiquitin-activating enzyme]-L-cysteine; S-ubiquitinyl-[E2 ubiq…					-1.06503							ubiquitin-conjugating enzyme E2 2, transcript variant X1	LOC107875950	XM_016722862.1	XP_016578348.1		Ubiquitin conjugating enzyme like superfamily [CL0208]; Prokaryotic E2 family B [PF14461.6]; RWD domain [PF05773.22]; Ubiquitin-conjugating enzyme [PF00179.26]		[MF] ATP binding [GO:0005524]; [MF] transferase activity [GO:0016740]		AT2G02760	1.15e-111	98.026
					cann:107848582	ubiquitin-conjugating enzyme E2 20-like [KO:{K06688}] [EC:{2.3.2.23}]	Ubiquitin mediated proteolysis [cann04120]	E2 ubiquitin-conjugating enzyme; ubiquitin-carrier-protein E2; UBC (ambiguous); ubiquitin-conjugating enzyme E2 [2.3.2.23]	S-ubiquitinyl-[E1 ubiquitin-activating enzyme]-L-cysteine:[E2 ubiquitin-conjugating enzyme] ubiquitinyl transferase [2.3.2.23]	S-ubiquitinyl-[E1 ubiquitin-activating enzyme]-L-cysteine + [E2 ubiquitin-conjugating enzyme]-L-cysteine = [E1 ubiquitin-activating enzyme]-L-cysteine + S-ubiquitinyl-[E2 ubiquitin-conjugating enzyme]-L-cysteineSubstrate S-ubiquitinyl-[E1 ubiquitin-activating enzyme]-L-cysteine; [E2 ubiquitin-conjugating enzyme]-L-cysteineProduct [E1 ubiquitin-activating enzyme]-L-cysteine; S-ubiquitinyl-[E2 ubiq…					-4.16494							ubiquitin-conjugating enzyme E2 20-like] [exception=unclassified transcription discrepancy	LOC107848582	XM_016693371.1	XP_016548857.1		Ubiquitin conjugating enzyme like superfamily [CL0208]; Ubiquitin-conjugating enzyme [PF00179.26]		[MF] ATP binding [GO:0005524]; [MF] transferase activity [GO:0016740]		AT3G20060	5.01e-94	77.095
					cann:107868198	ubiquitin-conjugating enzyme E2 10-like [KO:{K06689}] [EC:{2.3.2.23}]	Ubiquitin mediated proteolysis [cann04120]; Protein processing in endoplasmic reticulum [cann04141]	E2 ubiquitin-conjugating enzyme; ubiquitin-carrier-protein E2; UBC (ambiguous); ubiquitin-conjugating enzyme E2 [2.3.2.23]	S-ubiquitinyl-[E1 ubiquitin-activating enzyme]-L-cysteine:[E2 ubiquitin-conjugating enzyme] ubiquitinyl transferase [2.3.2.23]	S-ubiquitinyl-[E1 ubiquitin-activating enzyme]-L-cysteine + [E2 ubiquitin-conjugating enzyme]-L-cysteine = [E1 ubiquitin-activating enzyme]-L-cysteine + S-ubiquitinyl-[E2 ubiquitin-conjugating enzyme]-L-cysteineSubstrate S-ubiquitinyl-[E1 ubiquitin-activating enzyme]-L-cysteine; [E2 ubiquitin-conjugating enzyme]-L-cysteineProduct [E1 ubiquitin-activating enzyme]-L-cysteine; S-ubiquitinyl-[E2 ubiq…					-4.14086							ubiquitin-conjugating enzyme E2 10-like	LOC107868198	XM_016714818.1	XP_016570304.1		Ubiquitin conjugating enzyme like superfamily [CL0208]; GGL domain [PF00631.22]; Prokaryotic E2 family B [PF14461.6]; RWD domain [PF05773.22]; UEV domain [PF05743.13]; Ubiquitin-conjugating enzyme [PF00179.26]		[MF] ATP binding [GO:0005524]; [MF] transferase activity [GO:0016740]
					cann:107859851	ubiquitin-conjugating enzyme E2 28-like [KO:{K06689}] [EC:{2.3.2.23}]	Ubiquitin mediated proteolysis [cann04120]; Protein processing in endoplasmic reticulum [cann04141]	E2 ubiquitin-conjugating enzyme; ubiquitin-carrier-protein E2; UBC (ambiguous); ubiquitin-conjugating enzyme E2 [2.3.2.23]	S-ubiquitinyl-[E1 ubiquitin-activating enzyme]-L-cysteine:[E2 ubiquitin-conjugating enzyme] ubiquitinyl transferase [2.3.2.23]	S-ubiquitinyl-[E1 ubiquitin-activating enzyme]-L-cysteine + [E2 ubiquitin-conjugating enzyme]-L-cysteine = [E1 ubiquitin-activating enzyme]-L-cysteine + S-ubiquitinyl-[E2 ubiquitin-conjugating enzyme]-L-cysteineSubstrate S-ubiquitinyl-[E1 ubiquitin-activating enzyme]-L-cysteine; [E2 ubiquitin-conjugating enzyme]-L-cysteineProduct [E1 ubiquitin-activating enzyme]-L-cysteine; S-ubiquitinyl-[E2 ubiq…					-2.6374							ubiquitin-conjugating enzyme E2 28-like, transcript variant X2	LOC107859851	XM_016704988.1	XP_016560474.1		Ubiquitin conjugating enzyme like superfamily [CL0208]; Prokaryotic E2 family B [PF14461.6]; RWD domain [PF05773.22]; UEV domain [PF05743.13]; Ubiquitin-conjugating enzyme [PF00179.26]		[MF] ATP binding [GO:0005524]; [MF] transferase activity [GO:0016740]
					cann:107845380	ubiquitin-conjugating enzyme E2-17 kDa-like [KO:{K06689}] [EC:{2.3.2.23}]	Ubiquitin mediated proteolysis [cann04120]; Protein processing in endoplasmic reticulum [cann04141]	E2 ubiquitin-conjugating enzyme; ubiquitin-carrier-protein E2; UBC (ambiguous); ubiquitin-conjugating enzyme E2 [2.3.2.23]	S-ubiquitinyl-[E1 ubiquitin-activating enzyme]-L-cysteine:[E2 ubiquitin-conjugating enzyme] ubiquitinyl transferase [2.3.2.23]	S-ubiquitinyl-[E1 ubiquitin-activating enzyme]-L-cysteine + [E2 ubiquitin-conjugating enzyme]-L-cysteine = [E1 ubiquitin-activating enzyme]-L-cysteine + S-ubiquitinyl-[E2 ubiquitin-conjugating enzyme]-L-cysteineSubstrate S-ubiquitinyl-[E1 ubiquitin-activating enzyme]-L-cysteine; [E2 ubiquitin-conjugating enzyme]-L-cysteineProduct [E1 ubiquitin-activating enzyme]-L-cysteine; S-ubiquitinyl-[E2 ubiq…				1.42511								ubiquitin-conjugating enzyme E2-17 kDa-like	LOC107845380	XM_016689666.1	XP_016545152.1		Ubiquitin conjugating enzyme like superfamily [CL0208]; Prokaryotic E2 family B [PF14461.6]; RWD domain [PF05773.22]; UEV domain [PF05743.13]; Ubiquitin-conjugating enzyme [PF00179.26]		[MF] ATP binding [GO:0005524]; [MF] transferase activity [GO:0016740]
					cann:107875402	ubiquitin-conjugating enzyme E2-17 kDa [KO:{K06689}] [EC:{2.3.2.23}]	Ubiquitin mediated proteolysis [cann04120]; Protein processing in endoplasmic reticulum [cann04141]	E2 ubiquitin-conjugating enzyme; ubiquitin-carrier-protein E2; UBC (ambiguous); ubiquitin-conjugating enzyme E2 [2.3.2.23]	S-ubiquitinyl-[E1 ubiquitin-activating enzyme]-L-cysteine:[E2 ubiquitin-conjugating enzyme] ubiquitinyl transferase [2.3.2.23]	S-ubiquitinyl-[E1 ubiquitin-activating enzyme]-L-cysteine + [E2 ubiquitin-conjugating enzyme]-L-cysteine = [E1 ubiquitin-activating enzyme]-L-cysteine + S-ubiquitinyl-[E2 ubiquitin-conjugating enzyme]-L-cysteineSubstrate S-ubiquitinyl-[E1 ubiquitin-activating enzyme]-L-cysteine; [E2 ubiquitin-conjugating enzyme]-L-cysteineProduct [E1 ubiquitin-activating enzyme]-L-cysteine; S-ubiquitinyl-[E2 ubiq…					1.01391							ubiquitin-conjugating enzyme E2-17 kDa	LOC107875402	XM_016722111.1	XP_016577597.1		Ubiquitin conjugating enzyme like superfamily [CL0208]; Prokaryotic E2 family B [PF14461.6]; RWD domain [PF05773.22]; UEV domain [PF05743.13]; Ubiquitin-conjugating enzyme [PF00179.26]		[MF] ATP binding [GO:0005524]; [MF] transferase activity [GO:0016740]		AT1G64230	5.46e-108	96.622
					cann:107873729	constitutive photomorphogenesis protein 10 [KO:{K20217}] [EC:{2.3.2.23}]	Ubiquitin mediated proteolysis [cann04120]	E2 ubiquitin-conjugating enzyme; ubiquitin-carrier-protein E2; UBC (ambiguous); ubiquitin-conjugating enzyme E2 [2.3.2.23]	S-ubiquitinyl-[E1 ubiquitin-activating enzyme]-L-cysteine:[E2 ubiquitin-conjugating enzyme] ubiquitinyl transferase [2.3.2.23]	S-ubiquitinyl-[E1 ubiquitin-activating enzyme]-L-cysteine + [E2 ubiquitin-conjugating enzyme]-L-cysteine = [E1 ubiquitin-activating enzyme]-L-cysteine + S-ubiquitinyl-[E2 ubiquitin-conjugating enzyme]-L-cysteineSubstrate S-ubiquitinyl-[E1 ubiquitin-activating enzyme]-L-cysteine; [E2 ubiquitin-conjugating enzyme]-L-cysteineProduct [E1 ubiquitin-activating enzyme]-L-cysteine; S-ubiquitinyl-[E2 ubiq…					-1.56776							constitutive photomorphogenesis protein 10, transcript variant X3	LOC107873729	XM_016720692.1	XP_016576178.1		Ubiquitin conjugating enzyme like superfamily [CL0208]; RWD domain [PF05773.22]; UEV domain [PF05743.13]; Ubiquitin-conjugating enzyme [PF00179.26]		[BP] regulation of photomorphogenesis [GO:0010099]; [CC] nucleus [GO:0005634]		AT3G13550	1.94e-86	70
					cann:107845424	ubiquitin-conjugating enzyme E2-23 kDa-like [KO:{K10576}] [EC:{2.3.2.23}]	Ubiquitin mediated proteolysis [cann04120]	E2 ubiquitin-conjugating enzyme; ubiquitin-carrier-protein E2; UBC (ambiguous); ubiquitin-conjugating enzyme E2 [2.3.2.23]	S-ubiquitinyl-[E1 ubiquitin-activating enzyme]-L-cysteine:[E2 ubiquitin-conjugating enzyme] ubiquitinyl transferase [2.3.2.23]	S-ubiquitinyl-[E1 ubiquitin-activating enzyme]-L-cysteine + [E2 ubiquitin-conjugating enzyme]-L-cysteine = [E1 ubiquitin-activating enzyme]-L-cysteine + S-ubiquitinyl-[E2 ubiquitin-conjugating enzyme]-L-cysteineSubstrate S-ubiquitinyl-[E1 ubiquitin-activating enzyme]-L-cysteine; [E2 ubiquitin-conjugating enzyme]-L-cysteineProduct [E1 ubiquitin-activating enzyme]-L-cysteine; S-ubiquitinyl-[E2 ubiq…					8.38118							ubiquitin-conjugating enzyme E2-23 kDa-like, transcript variant X2	LOC107845424	XM_016689725.1	XP_016545211.1		Ubiquitin conjugating enzyme like superfamily [CL0208]; Prokaryotic E2 family B [PF14461.6]; RWD domain [PF05773.22]; UEV domain [PF05743.13]; Ubiquitin-conjugating enzyme [PF00179.26]		[MF] ATP binding [GO:0005524]; [MF] transferase activity [GO:0016740]		AT1G63800	3.14e-104	77.128
					cann:107850993	ubiquitin-conjugating enzyme E2 32 [KO:{K10578}] [EC:{2.3.2.23}]	Ubiquitin mediated proteolysis [cann04120]; Protein processing in endoplasmic reticulum [cann04141]	E2 ubiquitin-conjugating enzyme; ubiquitin-carrier-protein E2; UBC (ambiguous); ubiquitin-conjugating enzyme E2 [2.3.2.23]	S-ubiquitinyl-[E1 ubiquitin-activating enzyme]-L-cysteine:[E2 ubiquitin-conjugating enzyme] ubiquitinyl transferase [2.3.2.23]	S-ubiquitinyl-[E1 ubiquitin-activating enzyme]-L-cysteine + [E2 ubiquitin-conjugating enzyme]-L-cysteine = [E1 ubiquitin-activating enzyme]-L-cysteine + S-ubiquitinyl-[E2 ubiquitin-conjugating enzyme]-L-cysteineSubstrate S-ubiquitinyl-[E1 ubiquitin-activating enzyme]-L-cysteine; [E2 ubiquitin-conjugating enzyme]-L-cysteineProduct [E1 ubiquitin-activating enzyme]-L-cysteine; S-ubiquitinyl-[E2 ubiq…					2.61717							ubiquitin-conjugating enzyme E2 32	LOC107850993	XM_016695867.1	XP_016551353.1		Ubiquitin conjugating enzyme like superfamily [CL0208]; Protein of unknown function (DUF2474) [PF10617.9]; RWD domain [PF05773.22]; Ubiquitin-conjugating enzyme [PF00179.26]		[CC] integral component of membrane [GO:0016021]		AT3G17000	1.79e-135	64.401
					cann:107861633	ubiquitin-conjugating enzyme E2 34-like [KO:{K04554}] [EC:{2.3.2.23}]	Ubiquitin mediated proteolysis [cann04120]; Protein processing in endoplasmic reticulum [cann04141]	E2 ubiquitin-conjugating enzyme; ubiquitin-carrier-protein E2; UBC (ambiguous); ubiquitin-conjugating enzyme E2 [2.3.2.23]	S-ubiquitinyl-[E1 ubiquitin-activating enzyme]-L-cysteine:[E2 ubiquitin-conjugating enzyme] ubiquitinyl transferase [2.3.2.23]	S-ubiquitinyl-[E1 ubiquitin-activating enzyme]-L-cysteine + [E2 ubiquitin-conjugating enzyme]-L-cysteine = [E1 ubiquitin-activating enzyme]-L-cysteine + S-ubiquitinyl-[E2 ubiquitin-conjugating enzyme]-L-cysteineSubstrate S-ubiquitinyl-[E1 ubiquitin-activating enzyme]-L-cysteine; [E2 ubiquitin-conjugating enzyme]-L-cysteineProduct [E1 ubiquitin-activating enzyme]-L-cysteine; S-ubiquitinyl-[E2 ubiq…					1.23291							ubiquitin-conjugating enzyme E2 34-like, transcript variant X2	LOC107861633	XM_016706928.1	XP_016562414.1		Ubiquitin conjugating enzyme like superfamily [CL0208]; RWD domain [PF05773.22]; Ubiquitin-conjugating enzyme [PF00179.26]				AT1G17280	2.98e-130	72.541
					cann:107854682	probable NEDD8-conjugating enzyme Ubc12-like [KO:{K10579}]	Ubiquitin mediated proteolysis [cann04120]								-4.00724							probable NEDD8-conjugating enzyme Ubc12-like	LOC107854682	XM_016699707.1	XP_016555193.1		Ubiquitin conjugating enzyme like superfamily [CL0208]; RelB Antitoxin alpha helical domain [PF18506.1]; UEV domain [PF05743.13]; Ubiquitin-fold modifier-conjugating enzyme 1 [PF08694.11]; Ubiquitin-conjugating enzyme [PF00179.26]		[MF] ATP binding [GO:0005524]; [MF] transferase activity [GO:0016740]
					cann:107845458	ubiquitin-conjugating enzyme E2 36 [KO:{K10580}] [EC:{2.3.2.23}]	Ubiquitin mediated proteolysis [cann04120]	E2 ubiquitin-conjugating enzyme; ubiquitin-carrier-protein E2; UBC (ambiguous); ubiquitin-conjugating enzyme E2 [2.3.2.23]	S-ubiquitinyl-[E1 ubiquitin-activating enzyme]-L-cysteine:[E2 ubiquitin-conjugating enzyme] ubiquitinyl transferase [2.3.2.23]	S-ubiquitinyl-[E1 ubiquitin-activating enzyme]-L-cysteine + [E2 ubiquitin-conjugating enzyme]-L-cysteine = [E1 ubiquitin-activating enzyme]-L-cysteine + S-ubiquitinyl-[E2 ubiquitin-conjugating enzyme]-L-cysteineSubstrate S-ubiquitinyl-[E1 ubiquitin-activating enzyme]-L-cysteine; [E2 ubiquitin-conjugating enzyme]-L-cysteineProduct [E1 ubiquitin-activating enzyme]-L-cysteine; S-ubiquitinyl-[E2 ubiq…					1.21481							ubiquitin-conjugating enzyme E2 36	LOC107845458	XM_016689799.1	XP_016545285.1		Ubiquitin conjugating enzyme like superfamily [CL0208]; Prokaryotic E2 family B [PF14461.6]; RWD domain [PF05773.22]; UEV domain [PF05743.13]; Ubiquitin-conjugating enzyme [PF00179.26]		[BP] response to iron ion [GO:0010039]; [BP] root epidermal cell differentiation [GO:0010053]; [BP] ubiquitin-dependent protein catabolic process [GO:0006511]; [CC] cytosol [GO:0005829]; [CC] plasma membrane [GO:0005886]; [CC] UBC13-MMS2 complex [GO:0031372]; [MF] ATP binding [GO:0005524]; [MF] ubiquitin-protein transferase activity [GO:0004842]		AT1G16890	6.28e-112	100
					cann:107859104	probable ubiquitin-conjugating enzyme E2 24 [KO:{K10581}] [EC:{2.3.2.24}]	Ubiquitin mediated proteolysis [cann04120]	(E3-independent) E2 ubiquitin-conjugating enzyme; E2-230K; UBE2O; E3-independent ubiquitin-conjugating enzyme E2 [2.3.2.24]	[E1 ubiquitin-activating enzyme]-S-ubiquitinyl-L-cysteine:L-lysine ubiquitinyl transferase ([E3 ubiquitin transferase]-independent) [2.3.2.24]	[E1 ubiquitin-activating enzyme]-S-ubiquitinyl-L-cysteine + [acceptor protein]-L-lysine = [E1 ubiquitin-activating enzyme]-L-cysteine + [acceptor protein]-N6-monoubiquitinyl-L-lysine (overall reaction); (1a) [E1 ubiquitin-activating enzyme]-S-ubiquitinyl-L-cysteine + [(E3-independent) E2 ubiquitin-conjugating enzyme]-L-cysteine = [E1 ubiquitin-activating enzyme]-L-cysteine + [(E3-independent) ubi…										1.70907		probable ubiquitin-conjugating enzyme E2 24	LOC107859104	XM_016704001.1	XP_016559487.1		Ubiquitin conjugating enzyme like superfamily [CL0208]; Domain of unknown function (DUF5097) [PF17020.5]; UEV domain [PF05743.13]; Ubiquitin-conjugating enzyme [PF00179.26]				AT2G33770	0	49.18
					cann:107840582	probable ubiquitin-conjugating enzyme E2 23 [KO:{K10581}] [EC:{2.3.2.24}]	Ubiquitin mediated proteolysis [cann04120]	(E3-independent) E2 ubiquitin-conjugating enzyme; E2-230K; UBE2O; E3-independent ubiquitin-conjugating enzyme E2 [2.3.2.24]	[E1 ubiquitin-activating enzyme]-S-ubiquitinyl-L-cysteine:L-lysine ubiquitinyl transferase ([E3 ubiquitin transferase]-independent) [2.3.2.24]	[E1 ubiquitin-activating enzyme]-S-ubiquitinyl-L-cysteine + [acceptor protein]-L-lysine = [E1 ubiquitin-activating enzyme]-L-cysteine + [acceptor protein]-N6-monoubiquitinyl-L-lysine (overall reaction); (1a) [E1 ubiquitin-activating enzyme]-S-ubiquitinyl-L-cysteine + [(E3-independent) E2 ubiquitin-conjugating enzyme]-L-cysteine = [E1 ubiquitin-activating enzyme]-L-cysteine + [(E3-independent) ubi…					1.7079							probable ubiquitin-conjugating enzyme E2 23, transcript variant X3	LOC107840582	XM_016684488.1	XP_016539974.1		Ubiquitin conjugating enzyme like superfamily [CL0208]; Ubiquitin-conjugating enzyme [PF00179.26]				AT2G16920	0	60.379
					cann:107840566	E3 ubiquitin-protein ligase UPL3 [KO:{K10590}] [EC:{2.3.2.26}]	Ubiquitin mediated proteolysis [cann04120]	HECT-type E3 ubiquitin transferase; HECT E3 ligase (misleading); ubiquitin transferase HECT-E3; S-ubiquitinyl-[HECT-type E3-ubiquitin transferase]-L-cysteine:acceptor protein ubiquitin transferase (isopeptide bond-forming) [2.3.2.26]	[E2 ubiquitin-conjugating enzyme]-S-ubiquitinyl-L-cysteine:[acceptor protein] ubiquitin transferase (isopeptide bond-forming) [2.3.2.26]	[E2 ubiquitin-conjugating enzyme]-S-ubiquitinyl-L-cysteine + [acceptor protein]-L-lysine = [E2 ubiquitin-conjugating enzyme]-L-cysteine + [acceptor protein]-N6-ubiquitinyl-L-lysine (overall reaction); (1a) [E2 ubiquitin-conjugating enzyme]-S-ubiquitinyl-L-cysteine + [HECT-type E3 ubiquitin transferase]-L-cysteine = [E2 ubiquitin-conjugating enzyme]-L-cysteine + [HECT-type E3 ubiquitin transferase…					1.3695							E3 ubiquitin-protein ligase UPL3	LOC107840566	XM_016684469.1	XP_016539955.1		Hect, E3 ligase catalytic domain [CL0552]; Tetratrico peptide repeat superfamily [CL0020]; Armadillo/beta-catenin-like repeat [PF00514.23]; HEAT repeat [PF02985.22]; HEAT repeats [PF13646.6]; HEAT-like repeat [PF13513.6]; HECT-domain (ubiquitin-transferase) [PF00632.25]; Dos2-interacting transcription regulator of RNA-Pol-II [PF14500.6]; Transcription factor IIA, alpha/beta subunit [PF03153.13]; …		[MF] ubiquitin-protein transferase activity [GO:0004842]		AT4G38600	0	71.027
					cann:107860485	probable ubiquitin conjugation factor E4 [KO:{K10597}] [EC:{2.3.2.27}]	Ubiquitin mediated proteolysis [cann04120]; Protein processing in endoplasmic reticulum [cann04141]	RING-type E3 ubiquitin transferase; RING E3 ligase (misleading); ubiquitin transferase RING E3; S-ubiquitinyl-[ubiquitin-conjugating E2 enzyme]-L-cysteine:acceptor protein ubiquitin transferase (isopeptide bond-forming, RING-type) [2.3.2.27]	[E2 ubiquitin-conjugating enzyme]-S-ubiquitinyl-L-cysteine:[acceptor protein] ubiquitin transferase (isopeptide bond-forming; RING-type) [2.3.2.27]	[E2 ubiquitin-conjugating enzyme]-S-ubiquitinyl-L-cysteine + [acceptor protein]-L-lysine = [E2 ubiquitin-conjugating enzyme]-L-cysteine + [acceptor protein]-N6-ubiquitinyl-L-lysineSubstrate [E2 ubiquitin-conjugating enzyme]-S-ubiquitinyl-L-cysteine; [acceptor protein]-L-lysineProduct [E2 ubiquitin-conjugating enzyme]-L-cysteine; [acceptor protein]-N6-ubiquitinyl-L-lysine					1.18225							probable ubiquitin conjugation factor E4	LOC107860485	XM_016705863.1	XP_016561349.1		Ring-finger/U-box superfamily [CL0229]; Protein of unknown function (DUF2730) [PF10805.8]; U-box domain [PF04564.15]; Ubiquitin elongating factor core [PF10408.9]		[BP] ubiquitin-dependent protein catabolic process [GO:0006511]; [CC] ubiquitin ligase complex [GO:0000151]; [MF] ubiquitin-ubiquitin ligase activity [GO:0034450]		AT5G15400	0	75.475
					cann:107875362	E3 ubiquitin-protein ligase CHIP [KO:{K09561}] [EC:{2.3.2.27}]	Ubiquitin mediated proteolysis [cann04120]; Protein processing in endoplasmic reticulum [cann04141]	RING-type E3 ubiquitin transferase; RING E3 ligase (misleading); ubiquitin transferase RING E3; S-ubiquitinyl-[ubiquitin-conjugating E2 enzyme]-L-cysteine:acceptor protein ubiquitin transferase (isopeptide bond-forming, RING-type) [2.3.2.27]	[E2 ubiquitin-conjugating enzyme]-S-ubiquitinyl-L-cysteine:[acceptor protein] ubiquitin transferase (isopeptide bond-forming; RING-type) [2.3.2.27]	[E2 ubiquitin-conjugating enzyme]-S-ubiquitinyl-L-cysteine + [acceptor protein]-L-lysine = [E2 ubiquitin-conjugating enzyme]-L-cysteine + [acceptor protein]-N6-ubiquitinyl-L-lysineSubstrate [E2 ubiquitin-conjugating enzyme]-S-ubiquitinyl-L-cysteine; [acceptor protein]-L-lysineProduct [E2 ubiquitin-conjugating enzyme]-L-cysteine; [acceptor protein]-N6-ubiquitinyl-L-lysine										1.53758		E3 ubiquitin-protein ligase CHIP, transcript variant X2	LOC107875362	XM_016722058.1	XP_016577544.1		Ring-finger/U-box superfamily [CL0229]; Tetratrico peptide repeat superfamily [CL0020]; Anaphase-promoting complex, cyclosome, subunit 3 [PF12895.7]; BRO1-like domain [PF03097.18]; Tetratricopeptide repeat [PF00515.28]; Tetratricopeptide repeat [PF13374.6]; TPR repeat [PF13414.6]; Tetratricopeptide repeat [PF13424.6]; Tetratricopeptide repeat [PF13428.6]; Tetratricopeptide repeat [PF13432.6]; Tet…		[BP] response to abscisic acid [GO:0009737]; [BP] response to salt stress [GO:0009651]; [BP] response to temperature stimulus [GO:0009266]; [MF] chaperone binding [GO:0051087]; [MF] ligase activity [GO:0016874]; [MF] ubiquitin-protein transferase activity [GO:0004842]		AT3G07370	2.24e-139	67.883
					cann:107859035	E3 ubiquitin-protein ligase SINAT5-like [KO:{K04506}] [EC:{2.3.2.27}]	Ubiquitin mediated proteolysis [cann04120]	RING-type E3 ubiquitin transferase; RING E3 ligase (misleading); ubiquitin transferase RING E3; S-ubiquitinyl-[ubiquitin-conjugating E2 enzyme]-L-cysteine:acceptor protein ubiquitin transferase (isopeptide bond-forming, RING-type) [2.3.2.27]	[E2 ubiquitin-conjugating enzyme]-S-ubiquitinyl-L-cysteine:[acceptor protein] ubiquitin transferase (isopeptide bond-forming; RING-type) [2.3.2.27]	[E2 ubiquitin-conjugating enzyme]-S-ubiquitinyl-L-cysteine + [acceptor protein]-L-lysine = [E2 ubiquitin-conjugating enzyme]-L-cysteine + [acceptor protein]-N6-ubiquitinyl-L-lysineSubstrate [E2 ubiquitin-conjugating enzyme]-S-ubiquitinyl-L-cysteine; [acceptor protein]-L-lysineProduct [E2 ubiquitin-conjugating enzyme]-L-cysteine; [acceptor protein]-N6-ubiquitinyl-L-lysine					2.34496							E3 ubiquitin-protein ligase SINAT5-like, transcript variant X7	LOC107859035	XM_016703904.1	XP_016559390.1		Ring-finger/U-box superfamily [CL0229]; TRAF domain-like superfamily [CL0389]; Seven in absentia protein family [PF03145.16]; Zinc finger, C3HC4 type (RING finger) [PF13920.6]; RING/Ubox like zinc-binding domain [PF14570.6]; zinc-RING finger domain [PF14634.6]		[BP] multicellular organism development [GO:0007275]; [BP] ubiquitin-dependent protein catabolic process [GO:0006511]; [CC] nucleus [GO:0005634]; [MF] zinc ion binding [GO:0008270]
					cann:107839088	E3 ubiquitin-protein ligase MIEL1 [KO:{K10144}] [EC:{2.3.2.27}]	Ubiquitin mediated proteolysis [cann04120]	RING-type E3 ubiquitin transferase; RING E3 ligase (misleading); ubiquitin transferase RING E3; S-ubiquitinyl-[ubiquitin-conjugating E2 enzyme]-L-cysteine:acceptor protein ubiquitin transferase (isopeptide bond-forming, RING-type) [2.3.2.27]	[E2 ubiquitin-conjugating enzyme]-S-ubiquitinyl-L-cysteine:[acceptor protein] ubiquitin transferase (isopeptide bond-forming; RING-type) [2.3.2.27]	[E2 ubiquitin-conjugating enzyme]-S-ubiquitinyl-L-cysteine + [acceptor protein]-L-lysine = [E2 ubiquitin-conjugating enzyme]-L-cysteine + [acceptor protein]-N6-ubiquitinyl-L-lysineSubstrate [E2 ubiquitin-conjugating enzyme]-S-ubiquitinyl-L-cysteine; [acceptor protein]-L-lysineProduct [E2 ubiquitin-conjugating enzyme]-L-cysteine; [acceptor protein]-N6-ubiquitinyl-L-lysine					1.05928							E3 ubiquitin-protein ligase MIEL1, transcript variant X2	LOC107839088	XM_016682438.1	XP_016537924.1		Ring-finger/U-box superfamily [CL0229]; Prokaryotic RING finger family 4 [PF14447.6]; Zinc finger, C3HC4 type (RING finger) [PF00097.25]; CHY zinc finger [PF05495.12]; Ring finger domain [PF13639.6]; zinc-RING finger domain [PF14634.6]; RING-type zinc-finger [PF13445.6]; Zinc-ribbon [PF14599.6]		[MF] ligase activity [GO:0016874]; [MF] zinc ion binding [GO:0008270]		AT5G25560	7.93e-155	67.296
					cann:107840580	Skp1; SKP1-like protein 1B [KO:{K03094}]	Ubiquitin mediated proteolysis [cann04120]; Protein processing in endoplasmic reticulum [cann04141]								1.4531							SKP1-like protein 1B	LOC107840580	XM_016684483.1	XP_016539969.1		POZ domain superfamily [CL0033]; Skp1 family, dimerisation domain [PF01466.19]; Skp1 family, tetramerisation domain [PF03931.15]		[BP] ubiquitin-dependent protein catabolic process [GO:0006511]		AT5G42190	1.02e-83	76.023
					cann:107877733	cullin-3A-like [KO:{K03869}]	Ubiquitin mediated proteolysis [cann04120]								1.17946							cullin-3A-like	LOC107877733	XM_016724440.1	XP_016579926.1		Helix-turn-helix clan [CL0123]; Cullin family [PF00888.22]; Cullin protein neddylation domain [PF10557.9]; DNA repair REX1-B [PF14966.6]		[BP] ubiquitin-dependent protein catabolic process [GO:0006511]; [MF] ubiquitin protein ligase binding [GO:0031625]		AT1G26830	0	83.06
					cann:107879239	anaphase-promoting complex subunit 1-like [KO:{K03348}]	Ubiquitin mediated proteolysis [cann04120]							1.46302								anaphase-promoting complex subunit 1-like	LOC107879239	XM_016726317.1	XP_016581803.1		Tetratrico peptide repeat superfamily [CL0020]; Anaphase-promoting complex subunit 1 [PF12859.7]; Anaphase-promoting complex sub unit 1 C-terminal domain [PF18122.1]; Proteasome/cyclosome repeat [PF01851.22]		[CC] anaphase-promoting complex [GO:0005680]		AT5G05560	0	60.307
					cann:107858665	cell division cycle protein 27 homolog B-like [KO:{K03350}]	Ubiquitin mediated proteolysis [cann04120]								1.52054							cell division cycle protein 27 homolog B-like, transcript variant X2	LOC107858665	XM_016703422.1	XP_016558908.1		Tetratrico peptide repeat superfamily [CL0020]; Anaphase-promoting complex, cyclosome, subunit 3 [PF12895.7]; ChAPs (Chs5p-Arf1p-binding proteins) [PF09295.10]; Period protein 2/3C-terminal region [PF12114.8]; Tetratricopeptide repeat [PF00515.28]; Tetratricopeptide repeat [PF13374.6]; TPR repeat [PF13414.6]; Tetratricopeptide repeat [PF13424.6]; Tetratricopeptide repeat [PF13428.6]; Tetratricope…		[BP] cell division [GO:0051301]
	Genetic Information Processing; Folding, sorting and degradation	4.5	Sulfur relay system [cann04122]	Ubiquitin and ubiquitin-like proteins (Ubls) are signalling messengers that control many cellular functions, such as cell proliferation, apoptosis, and DNA repair. It is suggested that Ub-protein modification evolved from prokaryotic sulfurtransfer systems. Molybdenum cofactor (Moco) and thiamin are sulfur-containing cofactors whose biosynthesis includes a key sulfur transfer step that uses uniqu…	cann:107878883	thiosulfate/3-mercaptopyruvate sulfurtransferase 1, mitochondrial-like [KO:{K01011}] [EC:{2.8.1.2} {2.8.1.1}]	Cysteine and methionine metabolism [cann00270]; Sulfur metabolism [cann00920]; Metabolic pathways [cann01100]; Sulfur relay system [cann04122]	thiosulfate sulfurtransferase; thiosulfate cyanide transsulfurase; thiosulfate thiotransferase; rhodanese; rhodanase [2.8.1.1]; 3-mercaptopyruvate sulfurtransferase; beta-mercaptopyruvate sulfurtransferase; TUM1 (gene name); MPST (gene name); 3-mercaptopyruvate:cyanide sulfurtransferase [2.8.1.2]	thiosulfate:cyanide sulfurtransferase [2.8.1.1]; 3-mercaptopyruvate:sulfide sulfurtransferase [2.8.1.2]	thiosulfate + cyanide = sulfite + thiocyanate [RN:R01931]; 3-mercaptopyruvate + reduced thioredoxin = pyruvate + hydrogen sulfide + oxidized thioredoxin (overall reaction); (1a) 3-mercaptopyruvate + [3-mercaptopyruvate sulfurtransferase]-L-cysteine = pyruvate + [3-mercaptopyruvate sulfurtransferase]-S-sulfanyl-L-cysteine; (1b) [3-mercaptopyruvate sulfurtransferase]-S-sulfanyl-L-cysteine + reduced…					1.76398							thiosulfate/3-mercaptopyruvate sulfurtransferase 1, mitochondrial-like	LOC107878883	XM_016726051.1	XP_016581537.1		Phosphatase superfamily [CL0031]; Rhodanese-like domain [PF00581.20]		[MF] thiosulfate sulfurtransferase activity [GO:0004792]		AT1G79230	0	71.204
	Genetic Information Processing; Folding, sorting and degradation	4.6	SNARE interactions in vesicular transport [cann04130]	.	cann:107843713	syntaxin-121-like [KO:{K08486}]	SNARE interactions in vesicular transport [cann04130]							1.6228	1.71048							syntaxin-121-like	LOC107843713	XM_016688090.1	XP_016543576.1		N-terminal of fungal STAND proteins superfamily [CL0587]; SNARE-fusion membrane complex superfamily [CL0445]; DASH complex subunit Dam1 [PF08653.10]; Predicted membrane protein (DUF2207) [PF09972.9]; Domain of unknown function (DUF4407) [PF14362.6]; Calmodulin-binding [PF13864.6]; Fungal N-terminal domain of STAND proteins [PF17111.5]; Methyl-accepting chemotaxis protein (MCP) signalling domain […		[BP] intracellular protein transport [GO:0006886]; [BP] vesicle-mediated transport [GO:0016192]; [CC] integral component of membrane [GO:0016021]; [MF] SNAP receptor activity [GO:0005484]		AT3G11820	1.2e-144	73.264
					cann:107846179	syntaxin-121-like [KO:{K08486}]	SNARE interactions in vesicular transport [cann04130]							6.04539	5.46643							syntaxin-121-like	LOC107846179	XM_016690636.1	XP_016546122.1		N-terminal of fungal STAND proteins superfamily [CL0587]; SNARE-fusion membrane complex superfamily [CL0445]; Trafficking protein [CL0147]; Viral Gag protein [CL0148]; Predicted membrane protein (DUF2207) [PF09972.9]; Protein of unknown function (DUF3829) [PF12889.7]; Domain of unknown function (DUF4407) [PF14362.6]; Calmodulin-binding [PF13864.6]; gag gene protein p24 (core nucleocapsid protein)…		[BP] intracellular protein transport [GO:0006886]; [BP] vesicle-mediated transport [GO:0016192]; [CC] integral component of membrane [GO:0016021]; [MF] SNAP receptor activity [GO:0005484]		AT3G11820	4.36e-141	75.494
					cann:107853199	syntaxin-22-like [KO:{K08488}]	SNARE interactions in vesicular transport [cann04130]; Phagosome [cann04145]								1.4152							syntaxin-22-like	LOC107853199	XM_016698202.1	XP_016553688.1		SNARE-fusion membrane complex superfamily [CL0445]; Trafficking protein [CL0147]; WXG100-A/WXG100-B dimer [CL0352]; LXG domain of WXG superfamily [PF04740.12]; Methyl-accepting chemotaxis protein (MCP) signalling domain [PF00015.21]; SNARE domain [PF05739.19]; Stage III sporulation protein AB (spore_III_AB) [PF09548.10]; Synaptobrevin [PF00957.21]; Syntaxin [PF00804.25]; Syntaxin-like protein [PF…		[BP] intracellular protein transport [GO:0006886]; [BP] vesicle-mediated transport [GO:0016192]; [CC] integral component of membrane [GO:0016021]; [MF] SNAP receptor activity [GO:0005484]		AT5G46860	7.34e-146	77.778
					cann:107864073	syntaxin-43-like [KO:{K08489}]	SNARE interactions in vesicular transport [cann04130]								-1.83751							syntaxin-43-like, transcript variant X1	LOC107864073	XM_016710333.1	XP_016565819.1		Barnase-EndoU-ColicinE5/D-RelE like nuclease [CL0688]; SNARE-fusion membrane complex superfamily [CL0445]; Protein of unknown function (DUF3519) [PF12033.8]; Elongation factor G-binding protein, N-terminal [PF07299.11]; Prominin [PF05478.11]; SNARE domain [PF05739.19]; Syntaxin [PF00804.25]; Syntaxin-like protein [PF14523.6]		[BP] vesicle-mediated transport [GO:0016192]; [CC] membrane [GO:0016020]		AT3G05710	1.73e-141	61.194
					cann:107862266	vesicle transport v-SNARE 13-like [KO:{K08493}]	SNARE interactions in vesicular transport [cann04130]								1.52065							vesicle transport v-SNARE 13-like	LOC107862266	XM_016707781.1	XP_016563267.1		Fusion glycoprotein superfamily [CL0595]; Peptidase clan CA [CL0125]; Trafficking protein [CL0147]; YjbJ-CsbD-like superfamily [CL0406]; Aphid transmission protein [PF03233.13]; Protein of unknown function (DUF2721) [PF11026.8]; Domain of unknown function (DUF4407) [PF14362.6]; Domain of unknown function (DUF5089) [PF17002.5]; Protein of unknown function (DUF668) [PF05003.12]; Bacterial protein o…		[BP] intracellular protein transport [GO:0006886]; [BP] vesicle-mediated transport [GO:0016192]; [CC] Golgi apparatus [GO:0005794]; [CC] integral component of membrane [GO:0016021]; [MF] SNAP receptor activity [GO:0005484]		AT3G29100	1.03e-127	77.626
					cann:107878254	vesicle transport v-SNARE 12-like [KO:{K08493}]	SNARE interactions in vesicular transport [cann04130]								1.32135							vesicle transport v-SNARE 12-like, transcript variant X1	LOC107878254	XM_016725172.1	XP_016580658.1		Trafficking protein [CL0147]; Exonuclease VII, large subunit [PF02601.15]; Uncharacterized conserved protein [PF10241.9]; Sec20 [PF03908.13]; Snapin/Pallidin [PF14712.6]; Vesicle transport v-SNARE protein N-terminus [PF05008.15]; Snare region anchored in the vesicle membrane C-terminus [PF12352.8]; Haemolysin XhlA [PF10779.9]; YqjK-like protein [PF13997.6]		[BP] protein targeting to vacuole [GO:0006623]; [BP] vesicle-mediated transport [GO:0016192]; [CC] endosome [GO:0005768]; [CC] integral component of membrane [GO:0016021]; [CC] plasma membrane [GO:0005886]; [CC] trans-Golgi network [GO:0005802]; [MF] SNAP receptor activity [GO:0005484]		AT1G26670	3.83e-107	67.568
					cann:107843633	membrin-11-like [KO:{K08496}]	SNARE interactions in vesicular transport [cann04130]								2.0102							membrin-11-like	LOC107843633	XM_016687971.1	XP_016543457.1		P-loop containing nucleoside triphosphate hydrolase superfamily [CL0023]; Trafficking protein [CL0147]; Sec20 [PF03908.13]; Protein SOGA [PF11365.8]; SpoVR like protein [PF04293.13]; TMCO5 family [PF14992.6]; Snare region anchored in the vesicle membrane C-terminus [PF12352.8]; VirC1 protein [PF07015.11]		[BP] protein transport [GO:0015031]; [BP] vesicle-mediated transport [GO:0016192]; [CC] Golgi apparatus [GO:0005794]; [CC] integral component of membrane [GO:0016021]; [MF] SNAP receptor activity [GO:0005484]		AT2G36900	1.49e-95	58.298
					cann:107863715	syntaxin-51-like [KO:{K08503}]	SNARE interactions in vesicular transport [cann04130]													1.71771		syntaxin-51-like, transcript variant X5	LOC107863715	XM_016709805.1	XP_016565291.1		Nucleopolyhedrovirus P10 protein [PF05531.12]; SNARE domain [PF05739.19]; Syntaxin 6, N-terminal [PF09177.11]		[CC] integral component of membrane [GO:0016021]
					cann:107863860	bet1-like SNARE 1-1 [KO:{K08504}]	SNARE interactions in vesicular transport [cann04130]								1.32174							bet1-like SNARE 1-1	LOC107863860	XM_016710032.1	XP_016565518.1		Autophagy protein Apg17 [PF04108.12]; Protein of unknown function (DUF1688) [PF07958.11]; Latarcin precursor [PF10279.9]; Neisseria toxin MafB [PF06255.13]; SNARE domain [PF05739.19]		[BP] protein transport [GO:0015031]; [CC] integral component of Golgi membrane [GO:0030173]		AT3G58170	2.76e-66	82.114
					cann:107872818	vesicle-associated membrane protein 711-like [KO:{K08515}]	SNARE interactions in vesicular transport [cann04130]								-1.17509							vesicle-associated membrane protein 711-like	LOC107872818	XM_016719434.1	XP_016574920.1		Peroxisome-like domain [CL0484]; SNARE-fusion membrane complex superfamily [CL0445]; Regulated-SNARE-like domain [PF13774.6]; Putative polyhydroxyalkanoic acid system protein (PHA_gran_rgn) [PF09650.10]; Plant phosphoribosyltransferase C-terminal [PF08372.10]; Synaptobrevin [PF00957.21]		[BP] vesicle-mediated transport [GO:0016192]; [CC] integral component of membrane [GO:0016021]		AT5G11150	5.24e-134	76.923
					cann:107856553	VAMP-like protein YKT61 [KO:{K08516}]	SNARE interactions in vesicular transport [cann04130]							1.2478	1.6976							VAMP-like protein YKT61] [partial=5'] [exception=annotated by transcript or proteomic data	LOC107856553	XM_016701546.1	XP_016557032.1		Peptidase clan CA [CL0125]; SNARE-fusion membrane complex superfamily [CL0445]; Domain of unknown function (DUF3502) [PF12010.8]; Herpesvirus tegument protein, N-terminal conserved region [PF04843.12]; Regulated-SNARE-like domain [PF13774.6]; Synaptobrevin [PF00957.21]		[BP] vesicle-mediated transport [GO:0016192]; [CC] integral component of membrane [GO:0016021]		AT5G58060	1.1e-128	84.314
	Genetic Information Processing; Folding, sorting and degradation	4.7	Protein processing in endoplasmic reticulum [cann04141]	The endoplasmic reticulum (ER) is a subcellular organelle where proteins are folded with the help of lumenal chaperones. Newly synthesized peptides enter the ER via the sec61 pore and are glycosylated. Correctly folded proteins are packaged into transport vesicles that shuttle them to the Golgi complex. Misfolded proteins are retained within the ER lumen in complex with molecular chaperones. Prot…	cann:107877527	preprotein translocase subunit SCY1, chloroplastic [KO:{K10956}]	Protein export [cann03060]; Protein processing in endoplasmic reticulum [cann04141]; Phagosome [cann04145]								-2.08957							preprotein translocase subunit SCY1, chloroplastic	LOC107877527	XM_016724191.1	XP_016579677.1		The Golgi pH Regulator (GPHR) Family N-terminal [PF12537.8]; SecY translocase [PF00344.20]; Type VI secretion system, TssN [PF17555.2]		[BP] protein transport [GO:0015031]; [CC] integral component of membrane [GO:0016021]		AT2G18710	0	82.996
					cann:107845403	protein transport protein Sec61 subunit alpha-like [KO:{K10956}]	Protein export [cann03060]; Protein processing in endoplasmic reticulum [cann04141]; Phagosome [cann04145]							1.07771								protein transport protein Sec61 subunit alpha-like, transcript variant X1	LOC107845403	XM_016689701.1	XP_016545187.1		Plug domain of Sec61p [PF10559.9]; SecY translocase [PF00344.20]		[BP] protein transport [GO:0015031]; [CC] membrane [GO:0016020]		AT2G34250	0	92.211
					cann:107870905	protein transport protein Sec61 subunit beta-like [KO:{K09481}]	Protein export [cann03060]; Protein processing in endoplasmic reticulum [cann04141]; Phagosome [cann04145]								1.34906							protein transport protein Sec61 subunit beta-like	LOC107870905	XM_016717599.1	XP_016573085.1		Sec61beta family [PF03911.16]		[BP] intracellular protein transport [GO:0006886]; [CC] integral component of membrane [GO:0016021]; [CC] Sec61 translocon complex [GO:0005784]		AT3G60540	1.87e-34	76.543
					cann:107870920	protein transport protein Sec61 subunit beta-like [KO:{K09481}]	Protein export [cann03060]; Protein processing in endoplasmic reticulum [cann04141]; Phagosome [cann04145]								1.34591							protein transport protein Sec61 subunit beta-like	LOC107870920	XM_016717615.1	XP_016573101.1		Sec61beta family [PF03911.16]		[BP] intracellular protein transport [GO:0006886]; [CC] integral component of membrane [GO:0016021]; [CC] Sec61 translocon complex [GO:0005784]		AT3G60540	3.42e-32	74.684
					cann:107875863	protein transport protein Sec61 subunit gamma-1-like [KO:{K07342}]	Protein export [cann03060]; Protein processing in endoplasmic reticulum [cann04141]; Phagosome [cann04145]								1.75225							protein transport protein Sec61 subunit gamma-1-like	LOC107875863	XM_016722731.1	XP_016578217.1		SecE/Sec61-gamma subunits of protein translocation complex [PF00584.20]		[BP] protein targeting [GO:0006605]; [CC] integral component of membrane [GO:0016021]; [MF] P-P-bond-hydrolysis-driven protein transmembrane transporter activity [GO:0015450]		AT5G50460	1.42e-41	91.304
					cann:107847826	uncharacterized LOC107847826 [KO:{K12275}]	Protein export [cann03060]; Protein processing in endoplasmic reticulum [cann04141]								1.60081							uncharacterized LOC107847826, transcript variant X1	LOC107847826	XM_016692346.1	XP_016547832.1		Phosphatidylinositolglycan class N (PIG-N) [PF04987.14]; Translocation protein Sec62 [PF03839.16]; YibE/F-like protein [PF07907.11]		[BP] protein transport [GO:0015031]; [CC] integral component of endoplasmic reticulum membrane [GO:0030176]		AT3G20920	4.64e-170	66.761
					cann:107843204	dnaJ protein ERDJ2A-like [KO:{K09540}]	Protein export [cann03060]; Protein processing in endoplasmic reticulum [cann04141]								1.26311							dnaJ protein ERDJ2A-like, transcript variant X1	LOC107843204	XM_016687429.1	XP_016542915.1		Chaperone J-domain superfamily [CL0392]; DnaJ domain [PF00226.31]; Sec63 Brl domain [PF02889.16]		[CC] integral component of membrane [GO:0016021]
					cann:107840392	dolichyl-diphosphooligosaccharide--protein glycosyltransferase 48 kDa subunit [KO:{K12670}]	N-Glycan biosynthesis [cann00510]; Various types of N-glycan biosynthesis [cann00513]; Metabolic pathways [cann01100]; Protein processing in endoplasmic reticulum [cann04141]								1.09956							dolichyl-diphosphooligosaccharide--protein glycosyltransferase 48 kDa subunit	LOC107840392	XM_016684244.1	XP_016539730.1		Oligosaccharyltransferase 48 kDa subunit beta [PF03345.14]		[BP] protein N-linked glycosylation via asparagine [GO:0018279]; [CC] endoplasmic reticulum membrane [GO:0005789]; [CC] integral component of membrane [GO:0016021]; [MF] transferase activity [GO:0016740]		AT5G66680	0	73.256
					cann:107862794	dolichyl-diphosphooligosaccharide--protein glycosyltransferase subunit STT3B [KO:{K07151}] [EC:{2.4.99.18}]	N-Glycan biosynthesis [cann00510]; Various types of N-glycan biosynthesis [cann00513]; Metabolic pathways [cann01100]; Protein processing in endoplasmic reticulum [cann04141]	dolichyl-diphosphooligosaccharide---protein glycotransferase; dolichyldiphosphooligosaccharide-protein glycosyltransferase; asparagine N-glycosyltransferase; dolichyldiphosphooligosaccharide-protein oligosaccharyltransferase; dolichylpyrophosphodiacetylchitobiose-protein glycosyltransferase; oligomannosyltransferase; oligosaccharide transferase; dolichyldiphosphoryloligosaccharide-protein oligosa…	dolichyl-diphosphooligosaccharide:protein-L-asparagine N-beta-D-oligopolysaccharidotransferase [2.4.99.18]	dolichyl diphosphooligosaccharide + [protein]-L-asparagine = dolichyl diphosphate + a glycoprotein with the oligosaccharide chain attached by N-beta-D-glycosyl linkage to a protein L-asparagine [RN:R04216]					2.10175							dolichyl-diphosphooligosaccharide--protein glycosyltransferase subunit STT3B	LOC107862794	XM_016708451.1	XP_016563937.1		Glycosyl transferase GT-C superfamily [CL0111]; Oligosaccharyl transferase STT3 subunit [PF02516.14]		[BP] protein glycosylation [GO:0006486]; [CC] integral component of membrane [GO:0016021]; [MF] oligosaccharyl transferase activity [GO:0004576]		AT1G34130	0	90.042
					cann:107878074	heat shock 70 kDa protein 17 [KO:{K09486}]	Protein processing in endoplasmic reticulum [cann04141]								2.4985							heat shock 70 kDa protein 17	LOC107878074	XM_016724948.1	XP_016580434.1		Actin-like ATPase Superfamily [CL0108]; Hsp70 protein [PF00012.20]; MreB/Mbl protein [PF06723.13]		[MF] ATP binding [GO:0005524]		AT4G16660	0	66.514
					cann:107863884	luminal-binding protein [KO:{K09490}]	Protein export [cann03060]; Protein processing in endoplasmic reticulum [cann04141]								3.35007		1.43275					luminal-binding protein	LOC107863884	XM_016710072.1	XP_016565558.1		Actin-like ATPase Superfamily [CL0108]; Diol dehydratase reactivase ATPase-like domain [PF08841.10]; Domain of unknown function (DUF1894) [PF08979.11]; FGGY family of carbohydrate kinases, C-terminal domain [PF02782.16]; Cell division protein FtsA [PF14450.6]; Hsp70 protein [PF00012.20]; Hydantoinase/oxoprolinase [PF01968.18]; MreB/Mbl protein [PF06723.13]; Radial spoke protein 3 [PF06098.11]		[MF] ATP binding [GO:0005524]		AT5G42020	0	90.785
					cann:107863089	BLP5; luminal-binding protein 5 [KO:{K09490}]	Protein export [cann03060]; Protein processing in endoplasmic reticulum [cann04141]								3.05711							luminal-binding protein 5	LOC107863089	XM_016708855.1	XP_016564341.1		Actin-like ATPase Superfamily [CL0108]; Diol dehydratase reactivase ATPase-like domain [PF08841.10]; FGGY family of carbohydrate kinases, C-terminal domain [PF02782.16]; Cell division protein FtsA [PF14450.6]; Hsp70 protein [PF00012.20]; Hydantoinase/oxoprolinase [PF01968.18]; MreB/Mbl protein [PF06723.13]; Radial spoke protein 3 [PF06098.11]		[MF] ATP binding [GO:0005524]		AT5G42020	0	90.758
					cann:107855124	dnaJ protein ERDJ3B [KO:{K09517}]	Protein processing in endoplasmic reticulum [cann04141]								3.03435							dnaJ protein ERDJ3B	LOC107855124	XM_016700119.1	XP_016555605.1		Chaperone J-domain superfamily [CL0392]; DnaJ domain [PF00226.31]; DnaJ C terminal domain [PF01556.18]		[BP] protein folding [GO:0006457]; [MF] unfolded protein binding [GO:0051082]		AT3G62600	0	72.989
					cann:107866869	endoplasmin homolog [KO:{K09487}]	Protein processing in endoplasmic reticulum [cann04141]; Plant-pathogen interaction [cann04626]								1.37737							endoplasmin homolog	LOC107866869	XM_016712876.1	XP_016568362.1		His Kinase A (phospho-acceptor) domain [CL0025]; Histidine kinase-, DNA gyrase B-, and HSP90-like ATPase [PF02518.26]; Histidine kinase-, DNA gyrase B-, and HSP90-like ATPase [PF13589.6]; Hsp90 protein [PF00183.18]		[BP] protein folding [GO:0006457]; [MF] ATP binding [GO:0005524]; [MF] unfolded protein binding [GO:0051082]		AT4G24190	0	82.368
					cann:107850797	glucosidase 2 subunit beta [KO:{K08288}]	Protein processing in endoplasmic reticulum [cann04141]								1.47814							glucosidase 2 subunit beta, transcript variant X1	LOC107850797	XM_016695559.1	XP_016551045.1		Mannose 6-phosphate receptor [CL0226]; Family of unknown function (DUF5320) [PF17253.2]; Low-density lipoprotein receptor domain class A [PF00057.18]; Tetrahydromethanopterin S-methyltransferase, subunit G [PF04210.13]; Glucosidase II beta subunit-like protein [PF07915.13]; Glucosidase II beta subunit-like [PF12999.7]; Glucosidase II beta subunit-like protein [PF13015.6]		[BP] defense response to bacterium [GO:0042742]; [BP] N-glycan processing [GO:0006491]; [CC] endoplasmic reticulum [GO:0005783]		AT5G56360	0	56.14
					cann:107862096	calnexin homolog 1 [KO:{K08054}]	Protein processing in endoplasmic reticulum [cann04141]; Phagosome [cann04145]								2.01305							calnexin homolog 1] [partial=5'] [exception=annotated by transcript or proteomic data	LOC107862096	XM_016707546.1	XP_016563032.1		Concanavalin-like lectin/glucanase superfamily [CL0004]; Calreticulin family [PF00262.18]; Domain of unknown function (DUF4834) [PF16118.5]		[BP] protein folding [GO:0006457]; [CC] endoplasmic reticulum [GO:0005783]; [CC] integral component of membrane [GO:0016021]; [MF] calcium ion binding [GO:0005509]; [MF] unfolded protein binding [GO:0051082]		AT5G61790	0	73.84
					cann:107839685	calreticulin [KO:{K08057}]	Protein processing in endoplasmic reticulum [cann04141]; Phagosome [cann04145]								2.11462							calreticulin	LOC107839685	XM_016683275.1	XP_016538761.1		Concanavalin-like lectin/glucanase superfamily [CL0004]; Calreticulin family [PF00262.18]		[BP] protein folding [GO:0006457]; [CC] endoplasmic reticulum lumen [GO:0005788]; [MF] calcium ion binding [GO:0005509]; [MF] unfolded protein binding [GO:0051082]		AT1G09210	0	84.043
					cann:107850876	SEC12-like protein 1 [KO:{K14003}]	Protein processing in endoplasmic reticulum [cann04141]								1.17145							SEC12-like protein 1	LOC107850876	XM_016695673.1	XP_016551159.1		Beta propeller clan [CL0186]; Anaphase-promoting complex subunit 4 WD40 domain [PF12894.7]; WD40 region of Ge1, enhancer of mRNA-decapping protein [PF16529.5]; WD domain, G-beta repeat [PF00400.32]		[CC] integral component of membrane [GO:0016021]		AT3G52190	1.29e-156	61.035
					cann:107878923	GTP-binding protein SAR2 [KO:{K07953}] [EC:3.6.5.-]	Protein processing in endoplasmic reticulum [cann04141]								2.37057							GTP-binding protein SAR2	LOC107878923	XM_016726102.1	XP_016581588.1		DUF436/YokD-like superfamily [CL0627]; P-loop containing nucleoside triphosphate hydrolase superfamily [CL0023]; Aminoglycoside 3-N-acetyltransferase [PF02522.14]; ADP-ribosylation factor family [PF00025.21]; G-protein alpha subunit [PF00503.20]; Gtr1/RagA G protein conserved region [PF04670.12]; 50S ribosome-binding GTPase [PF01926.23]; Ethanolamine utilisation - propanediol utilisation [PF10662…		[BP] intracellular protein transport [GO:0006886]; [BP] vesicle-mediated transport [GO:0016192]; [CC] endoplasmic reticulum [GO:0005783]; [CC] Golgi apparatus [GO:0005794]; [MF] GTP binding [GO:0005525]		AT3G62560	1.48e-133	92.708
					cann:107839681	GTP-binding protein SAR1A-like [KO:{K07953}] [EC:3.6.5.-]	Protein processing in endoplasmic reticulum [cann04141]													-1.05315		GTP-binding protein SAR1A-like	LOC107839681	XM_016683270.1	XP_016538756.1		P-loop containing nucleoside triphosphate hydrolase superfamily [CL0023]; ADP-ribosylation factor family [PF00025.21]; G-protein alpha subunit [PF00503.20]; Gtr1/RagA G protein conserved region [PF04670.12]; 50S ribosome-binding GTPase [PF01926.23]; Ethanolamine utilisation - propanediol utilisation [PF10662.9]; Ras family [PF00071.22]; Ras of Complex, Roc, domain of DAPkinase [PF08477.13]; Signa…		[BP] intracellular protein transport [GO:0006886]; [BP] vesicle-mediated transport [GO:0016192]; [CC] endoplasmic reticulum [GO:0005783]; [CC] Golgi apparatus [GO:0005794]; [MF] GTP binding [GO:0005525]		AT4G02080	7.39e-137	93.264
					cann:107871292	protein transport protein SEC23-like [KO:{K14006}]	Protein processing in endoplasmic reticulum [cann04141]								1.40719							protein transport protein SEC23-like	LOC107871292	XM_016718178.1	XP_016573664.1		Actin depolymerizing Factor [CL0092]; Zinc beta-ribbon [CL0167]; von Willebrand factor type A [CL0128]; Gelsolin repeat [PF00626.22]; Sec23/Sec24 beta-sandwich domain [PF08033.12]; Sec23/Sec24 helical domain [PF04815.15]; Sec23/Sec24 trunk domain [PF04811.15]; Sec23/Sec24 zinc finger [PF04810.15]; Predicted integral membrane zinc-ribbon metal-binding protein [PF10058.9]		[BP] COPII-coated vesicle budding [GO:0090114]; [BP] intracellular protein transport [GO:0006886]; [CC] COPII vesicle coat [GO:0030127]; [CC] endoplasmic reticulum membrane [GO:0005789]; [CC] Golgi membrane [GO:0000139]; [MF] zinc ion binding [GO:0008270]		AT1G05520	0	73.402
					cann:107864375	protein transport protein SEC23-like [KO:{K14006}]	Protein processing in endoplasmic reticulum [cann04141]								1.48498							protein transport protein SEC23-like	LOC107864375	XM_016710732.1	XP_016566218.1		Actin depolymerizing Factor [CL0092]; von Willebrand factor type A [CL0128]; Gelsolin repeat [PF00626.22]; Sec23/Sec24 beta-sandwich domain [PF08033.12]; Sec23/Sec24 helical domain [PF04815.15]; Sec23/Sec24 trunk domain [PF04811.15]; Vacuolar protein sorting 36 NZF-N zinc-finger domain [PF16988.5]; Sec23/Sec24 zinc finger [PF04810.15]		[BP] COPII-coated vesicle budding [GO:0090114]; [BP] intracellular protein transport [GO:0006886]; [CC] COPII vesicle coat [GO:0030127]; [CC] endoplasmic reticulum membrane [GO:0005789]; [CC] Golgi membrane [GO:0000139]; [MF] zinc ion binding [GO:0008270]		AT1G05520	0	70.844
					cann:107859746	protein transport protein Sec24-like At3g07100 [KO:{K14007}]	Protein processing in endoplasmic reticulum [cann04141]								1.27772							protein transport protein Sec24-like At3g07100	LOC107859746	XM_016704837.1	XP_016560323.1		Actin depolymerizing Factor [CL0092]; von Willebrand factor type A [CL0128]; Anthranilate synthase component I, N terminal region [PF04715.13]; Gelsolin repeat [PF00626.22]; Sec23/Sec24 beta-sandwich domain [PF08033.12]; Sec23/Sec24 helical domain [PF04815.15]; Sec23/Sec24 trunk domain [PF04811.15]; Vacuolar protein sorting 36 NZF-N zinc-finger domain [PF16988.5]; Sec23/Sec24 zinc finger [PF04810…		[BP] endoplasmic reticulum to Golgi vesicle-mediated transport [GO:0006888]; [BP] intracellular protein transport [GO:0006886]; [CC] COPII vesicle coat [GO:0030127]; [MF] zinc ion binding [GO:0008270]		AT3G07100	0	64.624
					cann:107871202	protein disulfide-isomerase-like [KO:{K09580}] [EC:{5.3.4.1}]	Protein processing in endoplasmic reticulum [cann04141]	protein disulfide-isomerase; S-S rearrangase [5.3.4.1]	protein disulfide-isomerase [5.3.4.1]	Catalyses the rearrangement of -S-S- bonds in proteins					1.54221							protein disulfide-isomerase-like, transcript variant X1	LOC107871202	XM_016718045.1	XP_016573531.1		Thioredoxin-like [CL0172]; DSBA-like thioredoxin domain [PF01323.20]; OST3 / OST6 family, transporter family [PF04756.13]; Thioredoxin [PF00085.20]; Thioredoxin-like domain [PF13098.6]; Thioredoxin-like domain [PF13848.6]; Thioredoxin-like [PF13899.6]; Thioredoxin-like [PF13905.6]; F plasmid transfer operon protein [PF13728.6]		[BP] cell redox homeostasis [GO:0045454]; [CC] cell [GO:0005623]; [MF] protein disulfide isomerase activity [GO:0003756]
					cann:107869421	protein disulfide isomerase-like 1-4 [KO:{K09580}] [EC:{5.3.4.1}]	Protein processing in endoplasmic reticulum [cann04141]	protein disulfide-isomerase; S-S rearrangase [5.3.4.1]	protein disulfide-isomerase [5.3.4.1]	Catalyses the rearrangement of -S-S- bonds in proteins					2.94056							protein disulfide isomerase-like 1-4	LOC107869421	XM_016715964.1	XP_016571450.1		Thioredoxin-like [CL0172]; AhpC/TSA family [PF00578.21]; ERp29, N-terminal domain [PF07912.13]; OST3 / OST6 family, transporter family [PF04756.13]; Thioredoxin [PF00085.20]; Thioredoxin-like domain [PF13098.6]; Thioredoxin domain [PF13192.6]; Thioredoxin-like domain [PF13848.6]; Thioredoxin-like [PF13899.6]; Thioredoxin-like [PF13905.6]; F plasmid transfer operon protein [PF13728.6]		[BP] cell redox homeostasis [GO:0045454]; [CC] cell [GO:0005623]; [MF] protein disulfide isomerase activity [GO:0003756]		AT3G54960	0	62.295
					cann:107872999	protein disulfide-isomerase-like [KO:{K09580}] [EC:{5.3.4.1}]	Protein processing in endoplasmic reticulum [cann04141]	protein disulfide-isomerase; S-S rearrangase [5.3.4.1]	protein disulfide-isomerase [5.3.4.1]	Catalyses the rearrangement of -S-S- bonds in proteins					1.06797							protein disulfide-isomerase-like	LOC107872999	XM_016719689.1	XP_016575175.1		Thioredoxin-like [CL0172]; AhpC/TSA family [PF00578.21]; ERp29, N-terminal domain [PF07912.13]; Glutaredoxin [PF00462.24]; Hydrogenase-1 expression protein HyaE [PF07449.11]; OST3 / OST6 family, transporter family [PF04756.13]; Redoxin [PF08534.10]; Thioredoxin [PF00085.20]; Thioredoxin-like domain [PF13098.6]; Thioredoxin-like domain [PF13848.6]; Thioredoxin-like [PF13899.6]; Thioredoxin-like [P…		[BP] cell redox homeostasis [GO:0045454]; [CC] cell [GO:0005623]; [MF] protein disulfide isomerase activity [GO:0003756]		AT1G21750	0	63.278
					cann:107873460	protein disulfide-isomerase-like [KO:{K09580}] [EC:{5.3.4.1}]	Protein processing in endoplasmic reticulum [cann04141]	protein disulfide-isomerase; S-S rearrangase [5.3.4.1]	protein disulfide-isomerase [5.3.4.1]	Catalyses the rearrangement of -S-S- bonds in proteins				-1.86854	2.73125							protein disulfide-isomerase-like, transcript variant X1	LOC107873460	XM_016720319.1	XP_016575805.1		Thioredoxin-like [CL0172]; Tim barrel glycosyl hydrolase superfamily [CL0058]; AhpC/TSA family [PF00578.21]; Glutaredoxin [PF00462.24]; Glucanosyltransferase [PF03198.14]; OST3 / OST6 family, transporter family [PF04756.13]; Redoxin [PF08534.10]; Thioredoxin [PF00085.20]; Thioredoxin-like domain [PF13098.6]; Thioredoxin-like domain [PF13848.6]; Thioredoxin-like [PF13899.6]; Thioredoxin-like [PF13…		[BP] cell redox homeostasis [GO:0045454]; [CC] cell [GO:0005623]; [MF] protein disulfide isomerase activity [GO:0003756]		AT1G21750	0	63.347
					cann:107839678	probable protein disulfide-isomerase A6 [KO:{K09584}] [EC:{5.3.4.1}]	Protein processing in endoplasmic reticulum [cann04141]	protein disulfide-isomerase; S-S rearrangase [5.3.4.1]	protein disulfide-isomerase [5.3.4.1]	Catalyses the rearrangement of -S-S- bonds in proteins					2.19575							probable protein disulfide-isomerase A6	LOC107839678	XM_016683266.1	XP_016538752.1		Ribonuclease H-like superfamily [CL0219]; Thioredoxin-like [CL0172]; AhpC/TSA family [PF00578.21]; Transposase DDE domain [PF13586.6]; Endoplasmic reticulum protein ERp29, C-terminal domain [PF07749.12]; Hydrogenase-1 expression protein HyaE [PF07449.11]; OST3 / OST6 family, transporter family [PF04756.13]; Redoxin [PF08534.10]; Thioredoxin [PF00085.20]; Thioredoxin-like domain [PF13098.6]; Thior…		[BP] cell redox homeostasis [GO:0045454]; [CC] cell [GO:0005623]; [CC] endoplasmic reticulum [GO:0005783]; [MF] isomerase activity [GO:0016853]		AT2G47470	0	77.576
					cann:107853621	endoplasmic reticulum oxidoreductin-1-like [KO:{K10950}] [EC:1.8.4.-]	Protein processing in endoplasmic reticulum [cann04141]								1.38735							endoplasmic reticulum oxidoreductin-1-like	LOC107853621	XM_016698601.1	XP_016554087.1		Protein of unknown function (DUF2523) [PF10734.9]; Endoplasmic Reticulum Oxidoreductin 1 (ERO1) [PF04137.15]		[CC] endoplasmic reticulum [GO:0005783]; [MF] oxidoreductase activity, acting on a sulfur group of donors, disulfide as acceptor [GO:0016671]; [MF] protein disulfide isomerase activity [GO:0003756]		AT1G72280	0	74.667
					cann:107852841	translocon-associated protein subunit alpha-like [KO:{K13249}]	Protein processing in endoplasmic reticulum [cann04141]								1.05442							translocon-associated protein subunit alpha-like	LOC107852841	XM_016697882.1	XP_016553368.1		Lipopolysaccharide assembly protein A domain [PF06305.11]; Translocon-associated protein (TRAP), alpha subunit [PF03896.16]		[CC] endoplasmic reticulum membrane [GO:0005789]		AT2G16595	1.26e-82	53.814
					cann:107860816	translocon-associated protein subunit beta [KO:{K13250}]	Protein processing in endoplasmic reticulum [cann04141]								1.41372							translocon-associated protein subunit beta	LOC107860816	XM_016706305.1	XP_016561791.1		Ig-like fold superfamily (E-set) [CL0159]; Translocon-associated protein beta (TRAPB) [PF05753.14]		[CC] endoplasmic reticulum membrane [GO:0005789]; [CC] integral component of membrane [GO:0016021]		AT5G14030	8.37e-87	65.152
					cann:107857548	B-cell receptor-associated protein 31-like [KO:{K14009}]	Protein processing in endoplasmic reticulum [cann04141]								1.64864							B-cell receptor-associated protein 31-like	LOC107857548	XM_016702344.1	XP_016557830.1		Prefoldin [CL0200]; Transforming acidic coiled-coil [CL0679]; WXG100-A/WXG100-B dimer [CL0352]; bZIP-like leucine zipper [CL0018]; Afadin- and alpha -actinin-Binding [PF11559.8]; Apg6 coiled-coil region [PF17675.1]; Axonemal dynein light chain [PF10211.9]; Bap31/Bap29 transmembrane region [PF05529.12]; Bap31/Bap29 cytoplasmic coiled-coil domain [PF18035.1]; Basic region leucine zipper [PF07716.15…		[BP] intracellular protein transport [GO:0006886]; [CC] endoplasmic reticulum [GO:0005783]; [CC] integral component of membrane [GO:0016021]		AT5G42570	2.07e-93	62.201
					cann:107859569	derlin-2.2 [KO:{K13989}]	Protein processing in endoplasmic reticulum [cann04141]								1.91822							derlin-2.2	LOC107859569	XM_016704619.1	XP_016560105.1		Integral membrane protein / protease [CL0207]; Der1-like family [PF04511.15]		[CC] endoplasmic reticulum membrane [GO:0005789]; [CC] integral component of membrane [GO:0016021]		AT4G04860	1.33e-161	86.475
					cann:107862559	cell division cycle protein 48 homolog [KO:{K13525}]	Protein processing in endoplasmic reticulum [cann04141]							-1.50338								cell division cycle protein 48 homolog	LOC107862559	XM_016708172.1	XP_016563658.1		AAA+ ATPase lid domain superfamily [CL0671]; Acetyl-decarboxylase like superfamily [CL0332]; Cdc48 domain 2-like [CL0402]; P-loop containing nucleoside triphosphate hydrolase superfamily [CL0023]; ATPase family associated with various cellular activities (AAA) [PF00004.29]; AAA domain [PF13086.6]; AAA domain [PF13173.6]; AAA ATPase domain [PF13191.6]; AAA domain [PF13207.6]; AAA domain [PF13238.6…		[BP] cell division [GO:0051301]; [MF] ATP binding [GO:0005524]; [MF] hydrolase activity [GO:0016787]
					cann:107843113	cell division cycle protein 48 homolog [KO:{K13525}]	Protein processing in endoplasmic reticulum [cann04141]							1.38283	3.43732					1.58666		cell division cycle protein 48 homolog	LOC107843113	XM_016687291.1	XP_016542777.1		AAA+ ATPase lid domain superfamily [CL0671]; Acetyl-decarboxylase like superfamily [CL0332]; Cdc48 domain 2-like [CL0402]; P-loop containing nucleoside triphosphate hydrolase superfamily [CL0023]; ATPase family associated with various cellular activities (AAA) [PF00004.29]; AAA domain [PF13086.6]; AAA domain [PF13173.6]; AAA ATPase domain [PF13191.6]; AAA domain [PF13207.6]; AAA domain [PF13238.6…		[BP] cell division [GO:0051301]; [MF] ATP binding [GO:0005524]; [MF] hydrolase activity [GO:0016787]
					cann:107843575	cell division cycle protein 48 homolog [KO:{K13525}]	Protein processing in endoplasmic reticulum [cann04141]								1.83797							cell division cycle protein 48 homolog	LOC107843575	XM_016687887.1	XP_016543373.1		AAA+ ATPase lid domain superfamily [CL0671]; Acetyl-decarboxylase like superfamily [CL0332]; Cdc48 domain 2-like [CL0402]; P-loop containing nucleoside triphosphate hydrolase superfamily [CL0023]; ATPase family associated with various cellular activities (AAA) [PF00004.29]; AAA domain [PF13086.6]; AAA domain [PF13173.6]; AAA ATPase domain [PF13191.6]; AAA domain [PF13207.6]; AAA domain [PF13238.6…		[BP] cell division [GO:0051301]; [MF] ATP binding [GO:0005524]; [MF] hydrolase activity [GO:0016787]		AT5G03340	0	92.602
					cann:107840482	ubiquitin fusion degradation protein 1 homolog [KO:{K14016}]	Protein processing in endoplasmic reticulum [cann04141]								2.12309							ubiquitin fusion degradation protein 1 homolog, transcript variant X1	LOC107840482	XM_016684355.1	XP_016539841.1		Cdc48 domain 2-like [CL0402]; Ubiquitin fusion degradation protein UFD1 [PF03152.14]		[BP] ubiquitin-dependent protein catabolic process [GO:0006511]		AT2G21270	7.03e-169	74.534
					cann:107854185	heat shock cognate 70 kDa protein 2-like [KO:{K03283}]	Spliceosome [cann03040]; Protein processing in endoplasmic reticulum [cann04141]; Endocytosis [cann04144]							2.8636	3.84022							heat shock cognate 70 kDa protein 2-like, transcript variant X1	LOC107854185	XM_016699176.1	XP_016554662.1		Actin-like ATPase Superfamily [CL0108]; Peptidase clan CA [CL0125]; Domain of unknown function (DUF4407) [PF14362.6]; FGGY family of carbohydrate kinases, C-terminal domain [PF02782.16]; Hsp70 protein [PF00012.20]; Hydantoinase/oxoprolinase [PF01968.18]; Lecithin retinol acyltransferase [PF04970.13]; MreB/Mbl protein [PF06723.13]; PPPDE putative peptidase domain [PF05903.14]		[CC] integral component of membrane [GO:0016021]; [MF] ATP binding [GO:0005524]
					cann:107870215	heat shock cognate 70 kDa protein 2-like [KO:{K03283}]	Spliceosome [cann03040]; Protein processing in endoplasmic reticulum [cann04141]; Endocytosis [cann04144]													1.49132		heat shock cognate 70 kDa protein 2-like	LOC107870215	XM_016716664.1	XP_016572150.1		Actin-like ATPase Superfamily [CL0108]; FGGY family of carbohydrate kinases, C-terminal domain [PF02782.16]; Hsp70 protein [PF00012.20]; Hydantoinase/oxoprolinase [PF01968.18]; MreB/Mbl protein [PF06723.13]		[BP] protein ubiquitination [GO:0016567]; [BP] response to bacterium [GO:0009617]; [BP] response to cadmium ion [GO:0046686]; [BP] response to heat [GO:0009408]; [BP] response to virus [GO:0009615]; [CC] cell wall [GO:0005618]; [CC] cytosol [GO:0005829]; [CC] Golgi apparatus [GO:0005794]; [CC] mitochondrion [GO:0005739]; [CC] plasma membrane [GO:0005886]; [CC] vacuolar membrane [GO:0005774]; [MF]…		AT3G12580	0	92.331
					cann:107862051	HSP70-1; heat shock 70 kDa protein [KO:{K03283}]	Spliceosome [cann03040]; Protein processing in endoplasmic reticulum [cann04141]; Endocytosis [cann04144]								6.0973							heat shock 70 kDa protein	LOC107862051	XM_016707494.1	XP_016562980.1		Actin-like ATPase Superfamily [CL0108]; FGGY family of carbohydrate kinases, C-terminal domain [PF02782.16]; Hsp70 protein [PF00012.20]; Hydantoinase/oxoprolinase [PF01968.18]; MreB/Mbl protein [PF06723.13]; Radial spoke protein 3 [PF06098.11]; Up-regulated During Septation [PF15456.6]		[MF] ATP binding [GO:0005524]		AT1G16030	0	85.911
					cann:107847347	heat shock cognate 70 kDa protein [KO:{K03283}]	Spliceosome [cann03040]; Protein processing in endoplasmic reticulum [cann04141]; Endocytosis [cann04144]							-1.84177	-2.05052							heat shock cognate 70 kDa protein	LOC107847347	XM_016691536.1	XP_016547022.1		Actin-like ATPase Superfamily [CL0108]; Domain of unknown function (DUF4795) [PF16043.5]; FGGY family of carbohydrate kinases, C-terminal domain [PF02782.16]; Hsp70 protein [PF00012.20]; Hydantoinase/oxoprolinase [PF01968.18]; MreB/Mbl protein [PF06723.13]		[MF] ATP binding [GO:0005524]		AT5G02500	0	90.715
					cann:107851003	chaperone protein dnaJ 49 [KO:{K09518}]	Protein processing in endoplasmic reticulum [cann04141]								2.20425							chaperone protein dnaJ 49	LOC107851003	XM_016695882.1	XP_016551368.1		Chaperone J-domain superfamily [CL0392]; Helix-turn-helix clan [CL0123]; DnaJ domain [PF00226.31]; Domain of unknown function (DUF1977) [PF09320.11]; MerR HTH family regulatory protein [PF13411.6]				AT5G49060	7.14e-115	53.955
					cann:107851227	chaperone protein dnaJ 49-like [KO:{K09518}]	Protein processing in endoplasmic reticulum [cann04141]								1.54076							chaperone protein dnaJ 49-like	LOC107851227	XM_016696167.1	XP_016551653.1		Beta-tent fold [CL0080]; Chaperone J-domain superfamily [CL0392]; Tetratrico peptide repeat superfamily [CL0020]; DnaJ domain [PF00226.31]; Domain of unknown function (DUF1977) [PF09320.11]; Domain of unknown function (DUF427) [PF04248.12]; Tetratricopeptide repeat [PF00515.28]; Tetratricopeptide repeat [PF07719.17]				AT3G57340	1.23e-117	50.674
					cann:107845249	heat shock cognate protein 80-like [KO:{K04079}]	Protein processing in endoplasmic reticulum [cann04141]; Plant-pathogen interaction [cann04626]							1.46587								heat shock cognate protein 80-like, transcript variant X1	LOC107845249	XM_016689472.1	XP_016544958.1		His Kinase A (phospho-acceptor) domain [CL0025]; Sec14-like superfamily of golgi trafficking [CL0521]; Golgi-dynamics membrane-trafficking [PF13897.6]; Histidine kinase-, DNA gyrase B-, and HSP90-like ATPase [PF02518.26]; Histidine kinase-, DNA gyrase B-, and HSP90-like ATPase [PF13589.6]; Hsp90 protein [PF00183.18]; Tumour suppressor protein [PF10158.9]		[BP] protein folding [GO:0006457]; [MF] ATP binding [GO:0005524]; [MF] unfolded protein binding [GO:0051082]		AT5G56000	0	91.714
					cann:107873403	heat shock protein 83 [KO:{K04079}]	Protein processing in endoplasmic reticulum [cann04141]; Plant-pathogen interaction [cann04626]							1.66138						1.66388		heat shock protein 83	LOC107873403	XM_016720250.1	XP_016575736.1		His Kinase A (phospho-acceptor) domain [CL0025]; Histidine kinase-, DNA gyrase B-, and HSP90-like ATPase [PF02518.26]; Histidine kinase-, DNA gyrase B-, and HSP90-like ATPase [PF13589.6]; Hsp90 protein [PF00183.18]; Tumour suppressor protein [PF10158.9]; Vitamin B12 dependent methionine synthase, activation domain [PF02965.17]		[BP] protein folding [GO:0006457]; [MF] ATP binding [GO:0005524]; [MF] unfolded protein binding [GO:0051082]		AT5G52640	0	90.429
					cann:107863207	heat shock protein 83-like [KO:{K04079}]	Protein processing in endoplasmic reticulum [cann04141]; Plant-pathogen interaction [cann04626]							1.05454	2.42873					2.16785		heat shock protein 83-like	LOC107863207	XM_016709024.1	XP_016564510.1		His Kinase A (phospho-acceptor) domain [CL0025]; Histidine kinase-, DNA gyrase B-, and HSP90-like ATPase [PF02518.26]; Histidine kinase-, DNA gyrase B-, and HSP90-like ATPase [PF13589.6]; Hsp90 protein [PF00183.18]; Tumour suppressor protein [PF10158.9]; Vitamin B12 dependent methionine synthase, activation domain [PF02965.17]		[BP] protein folding [GO:0006457]; [MF] ATP binding [GO:0005524]; [MF] unfolded protein binding [GO:0051082]		AT5G52640	0	90.313
					cann:107853857	hsp70 nucleotide exchange factor FES1 [KO:{K09562}]	Protein processing in endoplasmic reticulum [cann04141]								1.67269							hsp70 nucleotide exchange factor FES1	LOC107853857	XM_016698847.1	XP_016554333.1		Tetratrico peptide repeat superfamily [CL0020]; Armadillo/beta-catenin-like repeat [PF00514.23]; Armadillo-like [PF04826.13]; Spinocerebellar ataxia type 10 protein domain [PF09759.9]; Protein of unknown function (DUF1192) [PF06698.11]; Exonuclease VII small subunit [PF02609.16]; Nucleotide exchange factor Fes1 [PF08609.10]; HEAT repeat [PF02985.22]; HEAT repeats [PF13646.6]; HEAT-like repeat [PF…		[CC] endoplasmic reticulum [GO:0005783]; [CC] integral component of membrane [GO:0016021]		AT3G51980	4.15e-117	51.2
					cann:107867615	small heat shock protein, chloroplastic-like [KO:{K13993}]	Protein processing in endoplasmic reticulum [cann04141]							1.51926	6.03731							small heat shock protein, chloroplastic-like	LOC107867615	XM_016713934.1	XP_016569420.1		HSP20-like chaperone superfamily [CL0190]; HSP20-like domain found in ArsA [PF17886.1]; Hsp20/alpha crystallin family [PF00011.21]; Nuclear pore complex interacting protein (NPIP) [PF06409.11]				AT4G25200	7.7e-59	49.107
					cann:107853496	16.9 kDa class I heat shock protein 1-like [KO:{K13993}]	Protein processing in endoplasmic reticulum [cann04141]								6.6965							16.9 kDa class I heat shock protein 1-like	LOC107853496	XM_016698485.1	XP_016553971.1		Calycin superfamily [CL0116]; FKBP-like superfamily [CL0487]; Glycosyl transferase clan GT-B [CL0113]; HSP20-like chaperone superfamily [CL0190]; DNA alpha-glucosyltransferase [PF11440.8]; HSP20-like domain found in ArsA [PF17886.1]; CS domain [PF04969.16]; Domain of unknown function (DUF4488) [PF14869.6]; FKBP26_C-terminal [PF18046.1]; Hsp20/alpha crystallin family [PF00011.21]
					cann:107861257	15.4 kDa class V heat shock protein [KO:{K13993}]	Protein processing in endoplasmic reticulum [cann04141]								-1.72575					-1.3566		15.4 kDa class V heat shock protein	LOC107861257	XM_016706606.1	XP_016562092.1		Cholesterol-dependent cytolysin superfamily [CL0293]; HSP20-like chaperone superfamily [CL0190]; HSP20-like domain found in ArsA [PF17886.1]; Hsp20/alpha crystallin family [PF00011.21]; Thiol-activated cytolysin [PF01289.19]				AT4G21870	5.38e-40	49.275
					cann:107862597	17.3 kDa class II heat shock protein [KO:{K13993}]	Protein processing in endoplasmic reticulum [cann04141]													1.83291		17.3 kDa class II heat shock protein	LOC107862597	XM_016708224.1	XP_016563710.1		HSP20-like chaperone superfamily [CL0190]; HSP20-like domain found in ArsA [PF17886.1]; BON domain [PF04972.17]; Hsp20/alpha crystallin family [PF00011.21]; PIH1 CS-like domain [PF18201.1]				AT5G12020	1.71e-59	67.097
					cann:107862598	17.3 kDa class II heat shock protein-like [KO:{K13993}]	Protein processing in endoplasmic reticulum [cann04141]													1.66633		17.3 kDa class II heat shock protein-like, transcript variant X1	LOC107862598	XM_016708225.1	XP_016563711.1		HSP20-like chaperone superfamily [CL0190]; HSP20-like domain found in ArsA [PF17886.1]; BON domain [PF04972.17]; Hsp20/alpha crystallin family [PF00011.21]; PIH1 CS-like domain [PF18201.1]				AT5G12020	9.64e-59	66.452
					cann:107862438	22.0 kDa class IV heat shock protein-like [KO:{K13993}]	Protein processing in endoplasmic reticulum [cann04141]							-3.75351								22.0 kDa class IV heat shock protein-like	LOC107862438	XM_016708023.1	XP_016563509.1		FKBP-like superfamily [CL0487]; HSP20-like chaperone superfamily [CL0190]; HSP20-like domain found in ArsA [PF17886.1]; CS domain [PF04969.16]; FKBP26_C-terminal [PF18046.1]; Hsp20/alpha crystallin family [PF00011.21]				AT4G10250	1.98e-50	57.639
					cann:107870139	15.7 kDa heat shock protein, peroxisomal [KO:{K13993}]	Protein processing in endoplasmic reticulum [cann04141]								-1.85643							15.7 kDa heat shock protein, peroxisomal	LOC107870139	XM_016716569.1	XP_016572055.1		FKBP-like superfamily [CL0487]; HSP20-like chaperone superfamily [CL0190]; Tudor domain 'Royal family' [CL0049]; HSP20-like domain found in ArsA [PF17886.1]; BON domain [PF04972.17]; CS domain [PF04969.16]; FKBP26_C-terminal [PF18046.1]; Hsp20/alpha crystallin family [PF00011.21]; Molybdopterin oxidoreductase N-terminal domain [PF18364.1]; ProQ C-terminal domain [PF17516.2]		[BP] protein folding [GO:0006457]; [BP] response to heat [GO:0009408]; [BP] response to reactive oxygen species [GO:0000302]; [CC] peroxisomal matrix [GO:0005782]		AT5G37670	4.53e-54	61.379
					cann:107840199	17.8 kDa class I heat shock protein-like [KO:{K13993}]	Protein processing in endoplasmic reticulum [cann04141]													2.18896		17.8 kDa class I heat shock protein-like	LOC107840199	XM_016683978.1	XP_016539464.1		FKBP-like superfamily [CL0487]; HSP20-like chaperone superfamily [CL0190]; HSP20-like domain found in ArsA [PF17886.1]; CS domain [PF04969.16]; Protein of unknown function (DUF3006) [PF11213.8]; FKBP26_C-terminal [PF18046.1]; Hsp20/alpha crystallin family [PF00011.21]
					cann:107840200	18.2 kDa class I heat shock protein-like [KO:{K13993}]	Protein processing in endoplasmic reticulum [cann04141]								-1.21511					1.21485		18.2 kDa class I heat shock protein-like	LOC107840200	XM_016683979.1	XP_016539465.1		FKBP-like superfamily [CL0487]; HSP20-like chaperone superfamily [CL0190]; HSP20-like domain found in ArsA [PF17886.1]; CS domain [PF04969.16]; Protein of unknown function (DUF3006) [PF11213.8]; FKBP26_C-terminal [PF18046.1]; Hsp20/alpha crystallin family [PF00011.21]				AT1G53540	4.91e-83	72.327
					cann:107841934	small heat shock protein, chloroplastic-like [KO:{K13993}]	Protein processing in endoplasmic reticulum [cann04141]								5.08034							small heat shock protein, chloroplastic-like	LOC107841934	XM_016685784.1	XP_016541270.1		Calycin superfamily [CL0116]; HSP20-like chaperone superfamily [CL0190]; HSP20-like domain found in ArsA [PF17886.1]; Family of unknown function (DUF5640) [PF18692.1]; Hsp20/alpha crystallin family [PF00011.21]; Nuclear pore complex interacting protein (NPIP) [PF06409.11]				AT4G25200	5.09e-59	49.774
					cann:107875506	17.8 kDa class I heat shock protein [KO:{K13993}]	Protein processing in endoplasmic reticulum [cann04141]						1.24675		-2.31246							17.8 kDa class I heat shock protein	LOC107875506	XM_016722248.1	XP_016577734.1		FKBP-like superfamily [CL0487]; HSP20-like chaperone superfamily [CL0190]; HSP20-like domain found in ArsA [PF17886.1]; CS domain [PF04969.16]; FKBP26_C-terminal [PF18046.1]; Hsp20/alpha crystallin family [PF00011.21]				AT1G07400	7.02e-81	74.522
					cann:107867608	HSP24; small heat shock protein, chloroplastic [KO:{K13993}]	Protein processing in endoplasmic reticulum [cann04141]													1.82368		small heat shock protein, chloroplastic	LOC107867608	XM_016713922.1	XP_016569408.1		Calycin superfamily [CL0116]; FKBP-like superfamily [CL0487]; HSP20-like chaperone superfamily [CL0190]; HSP20-like domain found in ArsA [PF17886.1]; Family of unknown function (DUF5640) [PF18692.1]; FKBP26_C-terminal [PF18046.1]; Hsp20/alpha crystallin family [PF00011.21]				AT4G25200	8.6e-62	50.467
					cann:107863044	CPsHSP; small heat shock protein, chloroplastic [KO:{K13993}]	Protein processing in endoplasmic reticulum [cann04141]								-6.09285							small heat shock protein, chloroplastic	LOC107863044	XM_016708795.1	XP_016564281.1		FKBP-like superfamily [CL0487]; HSP20-like chaperone superfamily [CL0190]; HSP20-like domain found in ArsA [PF17886.1]; CS domain [PF04969.16]; FKBP26_C-terminal [PF18046.1]; Hsp20/alpha crystallin family [PF00011.21]				AT4G27670	6.54e-84	60.669
					cann:107856316	ubiquitin thioesterase OTU1 [KO:{K13719}] [EC:3.1.2.-]	Protein processing in endoplasmic reticulum [cann04141]								1.72679							ubiquitin thioesterase OTU1, transcript variant X1	LOC107856316	XM_016701299.1	XP_016556785.1		Peptidase clan CA [CL0125]; Zinc beta-ribbon [CL0167]; OTU-like cysteine protease [PF02338.19]; SprT-like zinc ribbon domain [PF17283.2]		[BP] protein deubiquitination [GO:0016579]; [BP] ubiquitin-dependent ERAD pathway [GO:0030433]; [MF] thiol-dependent ubiquitin-specific protease activity [GO:0004843]
					cann:107840387	phospholipase A-2-activating protein [KO:{K14018}]	Protein processing in endoplasmic reticulum [cann04141]								1.43298							phospholipase A-2-activating protein	LOC107840387	XM_016684233.1	XP_016539719.1		Beta propeller clan [CL0186]; Ciliary BBSome complex subunit 2, middle region [PF14783.6]; Domain of unknown function (DUF4832) [PF16116.5]; PFU (PLAA family ubiquitin binding) [PF09070.11]; PUL domain [PF08324.11]; WD domain, G-beta repeat [PF00400.32]		[BP] proteasome-mediated ubiquitin-dependent protein catabolic process [GO:0043161]; [CC] cytosol [GO:0005829]; [CC] plasmodesma [GO:0009506]; [MF] ubiquitin binding [GO:0043130]		AT3G18860	0	69.737
					cann:107858603	ubiquitin receptor RAD23d [KO:{K10839}]	Nucleotide excision repair [cann03420]; Protein processing in endoplasmic reticulum [cann04141]								1.07722							ubiquitin receptor RAD23d	LOC107858603	XM_016703333.1	XP_016558819.1		UBA superfamily [CL0214]; Ubiquitin superfamily [CL0072]; CUE domain [PF02845.16]; DUF2407 ubiquitin-like domain [PF10302.9]; Fibronectin-attachment protein (FAP) [PF07174.11]; Ubiquitin-2 like Rad60 SUMO-like [PF11976.8]; Ubiquitin-2 like Rad60 SUMO-like [PF13881.6]; Transcription factor IIA, alpha/beta subunit [PF03153.13]; UBA/TS-N domain [PF00627.31]; Fungal ubiquitin-associated domain [PF092…		[BP] nucleotide-excision repair [GO:0006289]; [BP] proteasome-mediated ubiquitin-dependent protein catabolic process [GO:0043161]; [CC] nucleus [GO:0005634]; [MF] damaged DNA binding [GO:0003684]		AT3G02540	0	64.941
					cann:107868237	ubiquitin domain-containing protein DSK2a-like [KO:{K04523}]	Protein processing in endoplasmic reticulum [cann04141]								1.78255							ubiquitin domain-containing protein DSK2a-like	LOC107868237	XM_016714866.1	XP_016570352.1		UBA superfamily [CL0214]; Ubiquitin superfamily [CL0072]; DUF2407 ubiquitin-like domain [PF10302.9]; Domain of unknown function (DUF771) [PF05595.11]; Early Flowering 4 domain [PF07011.11]; HOIP UBA domain pair [PF16678.5]; Ubiquitin-2 like Rad60 SUMO-like [PF11976.8]; Ubiquitin-2 like Rad60 SUMO-like [PF13881.6]; STI1 domain [PF17830.1]; TANK binding kinase 1 ubiquitin-like domain [PF18396.1]; U…				AT2G17200	0	59.436
					cann:107839429	peptide-N(4)-(N-acetyl-beta-glucosaminyl)asparagine amidase [KO:{K01456}] [EC:{3.5.1.52}]	Protein processing in endoplasmic reticulum [cann04141]	peptide-N4-(N-acetyl-beta-glucosaminyl)asparagine amidase; glycopeptide N-glycosidase; glycopeptidase; N-oligosaccharide glycopeptidase; N-glycanase; Jack-bean glycopeptidase; PNGase A; PNGase F [3.5.1.52]	N-linked-glycopeptide-(N-acetyl-beta-D-glucosaminyl)-L-asparagine amidohydrolase [3.5.1.52]	Hydrolysis of an N4-(acetyl-beta-D-glucosaminyl)asparagine residue in which the glucosamine residue may be further glycosylated, to yield a (substituted) N-acetyl-beta-D-glucosaminylamine and a peptide containing an aspartate residue [RN:R08707]					1.50208							peptide-N(4)-(N-acetyl-beta-glucosaminyl)asparagine amidase, transcript variant X3	LOC107839429	XM_016682908.1	XP_016538394.1		Galactose-binding domain-like superfamily [CL0202]; P-loop containing nucleoside triphosphate hydrolase superfamily [CL0023]; Peptidase clan CA [CL0125]; Ubiquitin superfamily [CL0072]; Zinc beta-ribbon [CL0167]; Dephospho-CoA kinase [PF01121.20]; single CXXC unit [PF15626.6]; PNGase C-terminal domain, mannose-binding module PAW [PF04721.17]; Rad4 transglutaminase-like domain [PF03835.15]; Transg…		[BP] response to microbial phytotoxin [GO:0010188]; [BP] response to ozone [GO:0010193]; [BP] response to salicylic acid [GO:0009751]; [CC] cytosol [GO:0005829]; [MF] peptide-N4-(N-acetyl-beta-glucosaminyl)asparagine amidase activity [GO:0000224]		AT5G49570	0	60.289
					cann:107860485	probable ubiquitin conjugation factor E4 [KO:{K10597}] [EC:{2.3.2.27}]	Ubiquitin mediated proteolysis [cann04120]; Protein processing in endoplasmic reticulum [cann04141]	RING-type E3 ubiquitin transferase; RING E3 ligase (misleading); ubiquitin transferase RING E3; S-ubiquitinyl-[ubiquitin-conjugating E2 enzyme]-L-cysteine:acceptor protein ubiquitin transferase (isopeptide bond-forming, RING-type) [2.3.2.27]	[E2 ubiquitin-conjugating enzyme]-S-ubiquitinyl-L-cysteine:[acceptor protein] ubiquitin transferase (isopeptide bond-forming; RING-type) [2.3.2.27]	[E2 ubiquitin-conjugating enzyme]-S-ubiquitinyl-L-cysteine + [acceptor protein]-L-lysine = [E2 ubiquitin-conjugating enzyme]-L-cysteine + [acceptor protein]-N6-ubiquitinyl-L-lysineSubstrate [E2 ubiquitin-conjugating enzyme]-S-ubiquitinyl-L-cysteine; [acceptor protein]-L-lysineProduct [E2 ubiquitin-conjugating enzyme]-L-cysteine; [acceptor protein]-N6-ubiquitinyl-L-lysine					1.18225							probable ubiquitin conjugation factor E4	LOC107860485	XM_016705863.1	XP_016561349.1		Ring-finger/U-box superfamily [CL0229]; Protein of unknown function (DUF2730) [PF10805.8]; U-box domain [PF04564.15]; Ubiquitin elongating factor core [PF10408.9]		[BP] ubiquitin-dependent protein catabolic process [GO:0006511]; [CC] ubiquitin ligase complex [GO:0000151]; [MF] ubiquitin-ubiquitin ligase activity [GO:0034450]		AT5G15400	0	75.475
					cann:107864198	eukaryotic translation initiation factor 2 subunit alpha-like [KO:{K03237}]	RNA transport [cann03013]; Protein processing in endoplasmic reticulum [cann04141]								1.58018							eukaryotic translation initiation factor 2 subunit alpha-like, transcript variant X3	LOC107864198	XM_016710501.1	XP_016565987.1		OB fold [CL0021]; tRNA-binding arm superfamily [CL0298]; Protein of unknown function (DUF1090) [PF06476.12]; Eukaryotic translation initiation factor 2 alpha subunit [PF07541.12]; S1 RNA binding domain [PF00575.23]; Valyl tRNA synthetase tRNA binding arm [PF10458.9]		[MF] translation initiation factor activity [GO:0003743]
					cann:107859768	serine/threonine-protein kinase/endoribonuclease IRE1a [KO:{K08852}] [EC:3.1.26.- {2.7.11.1}]	Protein processing in endoplasmic reticulum [cann04141]	non-specific serine/threonine protein kinase; A-kinase; AP50 kinase; ATP-protein transphosphorylase; calcium-dependent protein kinase C; calcium/phospholipid-dependent protein kinase; cAMP-dependent protein kinase; cAMP-dependent protein kinase A; casein kinase; casein kinase (phosphorylating); casein kinase 2; casein kinase I; casein kinase II; cGMP-dependent protein kinase; CK-2; CKI; CKII; cyc…	ATP:protein phosphotransferase (non-specific) [2.7.11.1]	ATP + a protein = ADP + a phosphoprotein [RN:R00162]					2.1061							serine/threonine-protein kinase/endoribonuclease IRE1a, transcript variant X1	LOC107859768	XM_016704869.1	XP_016560355.1		Protein kinase superfamily [CL0016]; Phosphotransferase enzyme family [PF01636.23]; Protein kinase domain [PF00069.25]; Fungal protein kinase [PF17667.1]; Protein tyrosine kinase [PF07714.17]; Ribonuclease 2-5A [PF06479.12]		[BP] mRNA processing [GO:0006397]; [CC] integral component of membrane [GO:0016021]; [MF] ATP binding [GO:0005524]; [MF] protein kinase activity [GO:0004672]; [MF] ribonuclease activity [GO:0004540]		AT2G17520	0	70
					cann:107850993	ubiquitin-conjugating enzyme E2 32 [KO:{K10578}] [EC:{2.3.2.23}]	Ubiquitin mediated proteolysis [cann04120]; Protein processing in endoplasmic reticulum [cann04141]	E2 ubiquitin-conjugating enzyme; ubiquitin-carrier-protein E2; UBC (ambiguous); ubiquitin-conjugating enzyme E2 [2.3.2.23]	S-ubiquitinyl-[E1 ubiquitin-activating enzyme]-L-cysteine:[E2 ubiquitin-conjugating enzyme] ubiquitinyl transferase [2.3.2.23]	S-ubiquitinyl-[E1 ubiquitin-activating enzyme]-L-cysteine + [E2 ubiquitin-conjugating enzyme]-L-cysteine = [E1 ubiquitin-activating enzyme]-L-cysteine + S-ubiquitinyl-[E2 ubiquitin-conjugating enzyme]-L-cysteineSubstrate S-ubiquitinyl-[E1 ubiquitin-activating enzyme]-L-cysteine; [E2 ubiquitin-conjugating enzyme]-L-cysteineProduct [E1 ubiquitin-activating enzyme]-L-cysteine; S-ubiquitinyl-[E2 ubiq…					2.61717							ubiquitin-conjugating enzyme E2 32	LOC107850993	XM_016695867.1	XP_016551353.1		Ubiquitin conjugating enzyme like superfamily [CL0208]; Protein of unknown function (DUF2474) [PF10617.9]; RWD domain [PF05773.22]; Ubiquitin-conjugating enzyme [PF00179.26]		[CC] integral component of membrane [GO:0016021]		AT3G17000	1.79e-135	64.401
					cann:107861633	ubiquitin-conjugating enzyme E2 34-like [KO:{K04554}] [EC:{2.3.2.23}]	Ubiquitin mediated proteolysis [cann04120]; Protein processing in endoplasmic reticulum [cann04141]	E2 ubiquitin-conjugating enzyme; ubiquitin-carrier-protein E2; UBC (ambiguous); ubiquitin-conjugating enzyme E2 [2.3.2.23]	S-ubiquitinyl-[E1 ubiquitin-activating enzyme]-L-cysteine:[E2 ubiquitin-conjugating enzyme] ubiquitinyl transferase [2.3.2.23]	S-ubiquitinyl-[E1 ubiquitin-activating enzyme]-L-cysteine + [E2 ubiquitin-conjugating enzyme]-L-cysteine = [E1 ubiquitin-activating enzyme]-L-cysteine + S-ubiquitinyl-[E2 ubiquitin-conjugating enzyme]-L-cysteineSubstrate S-ubiquitinyl-[E1 ubiquitin-activating enzyme]-L-cysteine; [E2 ubiquitin-conjugating enzyme]-L-cysteineProduct [E1 ubiquitin-activating enzyme]-L-cysteine; S-ubiquitinyl-[E2 ubiq…					1.23291							ubiquitin-conjugating enzyme E2 34-like, transcript variant X2	LOC107861633	XM_016706928.1	XP_016562414.1		Ubiquitin conjugating enzyme like superfamily [CL0208]; RWD domain [PF05773.22]; Ubiquitin-conjugating enzyme [PF00179.26]				AT1G17280	2.98e-130	72.541
					cann:107860377	E3 ubiquitin-protein ligase RNF185-like [KO:{K10666}] [EC:{2.3.2.27}]	Protein processing in endoplasmic reticulum [cann04141]	RING-type E3 ubiquitin transferase; RING E3 ligase (misleading); ubiquitin transferase RING E3; S-ubiquitinyl-[ubiquitin-conjugating E2 enzyme]-L-cysteine:acceptor protein ubiquitin transferase (isopeptide bond-forming, RING-type) [2.3.2.27]	[E2 ubiquitin-conjugating enzyme]-S-ubiquitinyl-L-cysteine:[acceptor protein] ubiquitin transferase (isopeptide bond-forming; RING-type) [2.3.2.27]	[E2 ubiquitin-conjugating enzyme]-S-ubiquitinyl-L-cysteine + [acceptor protein]-L-lysine = [E2 ubiquitin-conjugating enzyme]-L-cysteine + [acceptor protein]-N6-ubiquitinyl-L-lysineSubstrate [E2 ubiquitin-conjugating enzyme]-S-ubiquitinyl-L-cysteine; [acceptor protein]-L-lysineProduct [E2 ubiquitin-conjugating enzyme]-L-cysteine; [acceptor protein]-N6-ubiquitinyl-L-lysine					1.17097							E3 ubiquitin-protein ligase RNF185-like	LOC107860377	XM_016705717.1	XP_016561203.1		Ring-finger/U-box superfamily [CL0229]; Baculovirus immediate-early protein (IE-0) [PF05290.11]; Prokaryotic RING finger family 4 [PF14447.6]; U-box domain [PF04564.15]; Anaphase-promoting complex subunit 11 RING-H2 finger [PF12861.7]; Zinc finger, C3HC4 type (RING finger) [PF00097.25]; Zinc finger, C3HC4 type (RING finger) [PF13923.6]; Zinc finger, C3HC4 type (RING finger) [PF13920.6]; zinc fing…		[CC] integral component of membrane [GO:0016021]		AT2G23780	1e-76	57.277
					cann:107855664	E3 ubiquitin-protein ligase RMA1H1-like [KO:{K10666}] [EC:{2.3.2.27}]	Protein processing in endoplasmic reticulum [cann04141]	RING-type E3 ubiquitin transferase; RING E3 ligase (misleading); ubiquitin transferase RING E3; S-ubiquitinyl-[ubiquitin-conjugating E2 enzyme]-L-cysteine:acceptor protein ubiquitin transferase (isopeptide bond-forming, RING-type) [2.3.2.27]	[E2 ubiquitin-conjugating enzyme]-S-ubiquitinyl-L-cysteine:[acceptor protein] ubiquitin transferase (isopeptide bond-forming; RING-type) [2.3.2.27]	[E2 ubiquitin-conjugating enzyme]-S-ubiquitinyl-L-cysteine + [acceptor protein]-L-lysine = [E2 ubiquitin-conjugating enzyme]-L-cysteine + [acceptor protein]-N6-ubiquitinyl-L-lysineSubstrate [E2 ubiquitin-conjugating enzyme]-S-ubiquitinyl-L-cysteine; [acceptor protein]-L-lysineProduct [E2 ubiquitin-conjugating enzyme]-L-cysteine; [acceptor protein]-N6-ubiquitinyl-L-lysine				4.32343	5.45507							E3 ubiquitin-protein ligase RMA1H1-like	LOC107855664	XM_016700682.1	XP_016556168.1		Ring-finger/U-box superfamily [CL0229]; Zinc beta-ribbon [CL0167]; Protein of unknown function (DUF1644) [PF07800.12]; PHD-finger [PF16866.5]; Prokaryotic RING finger family 4 [PF14447.6]; TerY-C metal binding domain [PF15616.6]; U-box domain [PF04564.15]; Anaphase-promoting complex subunit 11 RING-H2 finger [PF12861.7]; Zinc finger, C3HC4 type (RING finger) [PF00097.25]; Zinc finger, C3HC4 type …		[MF] metal ion binding [GO:0046872]
					cann:107859097	E3 ubiquitin-protein ligase RMA1H1-like [KO:{K10666}] [EC:{2.3.2.27}]	Protein processing in endoplasmic reticulum [cann04141]	RING-type E3 ubiquitin transferase; RING E3 ligase (misleading); ubiquitin transferase RING E3; S-ubiquitinyl-[ubiquitin-conjugating E2 enzyme]-L-cysteine:acceptor protein ubiquitin transferase (isopeptide bond-forming, RING-type) [2.3.2.27]	[E2 ubiquitin-conjugating enzyme]-S-ubiquitinyl-L-cysteine:[acceptor protein] ubiquitin transferase (isopeptide bond-forming; RING-type) [2.3.2.27]	[E2 ubiquitin-conjugating enzyme]-S-ubiquitinyl-L-cysteine + [acceptor protein]-L-lysine = [E2 ubiquitin-conjugating enzyme]-L-cysteine + [acceptor protein]-N6-ubiquitinyl-L-lysineSubstrate [E2 ubiquitin-conjugating enzyme]-S-ubiquitinyl-L-cysteine; [acceptor protein]-L-lysineProduct [E2 ubiquitin-conjugating enzyme]-L-cysteine; [acceptor protein]-N6-ubiquitinyl-L-lysine					1.80422							E3 ubiquitin-protein ligase RMA1H1-like	LOC107859097	XM_016703990.1	XP_016559476.1		Ring-finger/U-box superfamily [CL0229]; Baculovirus immediate-early protein (IE-0) [PF05290.11]; Prokaryotic RING finger family 4 [PF14447.6]; Anaphase-promoting complex subunit 11 RING-H2 finger [PF12861.7]; Zinc finger, C3HC4 type (RING finger) [PF00097.25]; Zinc finger, C3HC4 type (RING finger) [PF13923.6]; Zinc finger, C3HC4 type (RING finger) [PF13920.6]; zinc finger of C3HC4-type, RING [PF1…		[CC] integral component of membrane [GO:0016021]; [MF] metal ion binding [GO:0046872]
					cann:107858702	DTR1; E3 ubiquitin-protein ligase RNF185-like [KO:{K10666}] [EC:{2.3.2.27}]	Protein processing in endoplasmic reticulum [cann04141]	RING-type E3 ubiquitin transferase; RING E3 ligase (misleading); ubiquitin transferase RING E3; S-ubiquitinyl-[ubiquitin-conjugating E2 enzyme]-L-cysteine:acceptor protein ubiquitin transferase (isopeptide bond-forming, RING-type) [2.3.2.27]	[E2 ubiquitin-conjugating enzyme]-S-ubiquitinyl-L-cysteine:[acceptor protein] ubiquitin transferase (isopeptide bond-forming; RING-type) [2.3.2.27]	[E2 ubiquitin-conjugating enzyme]-S-ubiquitinyl-L-cysteine + [acceptor protein]-L-lysine = [E2 ubiquitin-conjugating enzyme]-L-cysteine + [acceptor protein]-N6-ubiquitinyl-L-lysineSubstrate [E2 ubiquitin-conjugating enzyme]-S-ubiquitinyl-L-cysteine; [acceptor protein]-L-lysineProduct [E2 ubiquitin-conjugating enzyme]-L-cysteine; [acceptor protein]-N6-ubiquitinyl-L-lysine				1.7327	2.31984							E3 ubiquitin-protein ligase RNF185-like	LOC107858702	XM_016703465.1	XP_016558951.1		Ring-finger/U-box superfamily [CL0229]; Baculovirus immediate-early protein (IE-0) [PF05290.11]; Prokaryotic RING finger family 4 [PF14447.6]; U-box domain [PF04564.15]; Anaphase-promoting complex subunit 11 RING-H2 finger [PF12861.7]; Zinc finger, C3HC4 type (RING finger) [PF00097.25]; Zinc finger, C3HC4 type (RING finger) [PF13923.6]; Zinc finger, C3HC4 type (RING finger) [PF13920.6]; zinc fing…		[CC] integral component of membrane [GO:0016021]		AT2G23780	4.86e-75	57.075
					cann:107845722	E3 ubiquitin-protein ligase RMA1H1-like [KO:{K10666}] [EC:{2.3.2.27}]	Protein processing in endoplasmic reticulum [cann04141]	RING-type E3 ubiquitin transferase; RING E3 ligase (misleading); ubiquitin transferase RING E3; S-ubiquitinyl-[ubiquitin-conjugating E2 enzyme]-L-cysteine:acceptor protein ubiquitin transferase (isopeptide bond-forming, RING-type) [2.3.2.27]	[E2 ubiquitin-conjugating enzyme]-S-ubiquitinyl-L-cysteine:[acceptor protein] ubiquitin transferase (isopeptide bond-forming; RING-type) [2.3.2.27]	[E2 ubiquitin-conjugating enzyme]-S-ubiquitinyl-L-cysteine + [acceptor protein]-L-lysine = [E2 ubiquitin-conjugating enzyme]-L-cysteine + [acceptor protein]-N6-ubiquitinyl-L-lysineSubstrate [E2 ubiquitin-conjugating enzyme]-S-ubiquitinyl-L-cysteine; [acceptor protein]-L-lysineProduct [E2 ubiquitin-conjugating enzyme]-L-cysteine; [acceptor protein]-N6-ubiquitinyl-L-lysine				5.22782	4.1142							E3 ubiquitin-protein ligase RMA1H1-like	LOC107845722	XM_016690191.1	XP_016545677.1		Ring-finger/U-box superfamily [CL0229]; Baculovirus immediate-early protein (IE-0) [PF05290.11]; Prokaryotic RING finger family 4 [PF14447.6]; U-box domain [PF04564.15]; Zinc finger, C3HC4 type (RING finger) [PF00097.25]; Zinc finger, C3HC4 type (RING finger) [PF13923.6]; Zinc finger, C3HC4 type (RING finger) [PF13920.6]; zinc finger of C3HC4-type, RING [PF15227.6]; RING-H2 zinc finger domain [PF…		[CC] integral component of membrane [GO:0016021]; [MF] metal ion binding [GO:0046872]
					cann:107855034	Rma1H1; E3 ubiquitin-protein ligase RMA1H1 [KO:{K10666}] [EC:{2.3.2.27}]	Protein processing in endoplasmic reticulum [cann04141]	RING-type E3 ubiquitin transferase; RING E3 ligase (misleading); ubiquitin transferase RING E3; S-ubiquitinyl-[ubiquitin-conjugating E2 enzyme]-L-cysteine:acceptor protein ubiquitin transferase (isopeptide bond-forming, RING-type) [2.3.2.27]	[E2 ubiquitin-conjugating enzyme]-S-ubiquitinyl-L-cysteine:[acceptor protein] ubiquitin transferase (isopeptide bond-forming; RING-type) [2.3.2.27]	[E2 ubiquitin-conjugating enzyme]-S-ubiquitinyl-L-cysteine + [acceptor protein]-L-lysine = [E2 ubiquitin-conjugating enzyme]-L-cysteine + [acceptor protein]-N6-ubiquitinyl-L-lysineSubstrate [E2 ubiquitin-conjugating enzyme]-S-ubiquitinyl-L-cysteine; [acceptor protein]-L-lysineProduct [E2 ubiquitin-conjugating enzyme]-L-cysteine; [acceptor protein]-N6-ubiquitinyl-L-lysine			-1.16814	2.59856	2.48802							E3 ubiquitin-protein ligase RMA1H1	LOC107855034	XM_016700019.1	XP_016555505.1		Ring-finger/U-box superfamily [CL0229]; Prokaryotic RING finger family 4 [PF14447.6]; Zinc finger, C3HC4 type (RING finger) [PF00097.25]; Zinc finger, C3HC4 type (RING finger) [PF13923.6]; Zinc finger, C3HC4 type (RING finger) [PF13920.6]; zinc finger of C3HC4-type, RING [PF15227.6]; Zinc-finger of nitric oxide synthase-interacting protein [PF15906.5]; RING-H2 zinc finger domain [PF12678.7]; Ring…		[MF] metal ion binding [GO:0046872]		AT4G03510	1.57e-57	44.344
					cann:107862224	ERAD-associated E3 ubiquitin-protein ligase component HRD3A [KO:{K14026}]	Protein processing in endoplasmic reticulum [cann04141]								1.18386							ERAD-associated E3 ubiquitin-protein ligase component HRD3A	LOC107862224	XM_016707726.1	XP_016563212.1		GAF domain-like [CL0161]; Tetratrico peptide repeat superfamily [CL0020]; bHLH-MYC and R2R3-MYB transcription factors N-terminal [PF14215.6]; PPR repeat [PF01535.20]; Sel1 repeat [PF08238.12]; Tetratricopeptide repeat [PF13174.6]; Tetratricopeptide repeat [PF13176.6]				AT1G18260	0	73.089
					cann:107875362	E3 ubiquitin-protein ligase CHIP [KO:{K09561}] [EC:{2.3.2.27}]	Ubiquitin mediated proteolysis [cann04120]; Protein processing in endoplasmic reticulum [cann04141]	RING-type E3 ubiquitin transferase; RING E3 ligase (misleading); ubiquitin transferase RING E3; S-ubiquitinyl-[ubiquitin-conjugating E2 enzyme]-L-cysteine:acceptor protein ubiquitin transferase (isopeptide bond-forming, RING-type) [2.3.2.27]	[E2 ubiquitin-conjugating enzyme]-S-ubiquitinyl-L-cysteine:[acceptor protein] ubiquitin transferase (isopeptide bond-forming; RING-type) [2.3.2.27]	[E2 ubiquitin-conjugating enzyme]-S-ubiquitinyl-L-cysteine + [acceptor protein]-L-lysine = [E2 ubiquitin-conjugating enzyme]-L-cysteine + [acceptor protein]-N6-ubiquitinyl-L-lysineSubstrate [E2 ubiquitin-conjugating enzyme]-S-ubiquitinyl-L-cysteine; [acceptor protein]-L-lysineProduct [E2 ubiquitin-conjugating enzyme]-L-cysteine; [acceptor protein]-N6-ubiquitinyl-L-lysine										1.53758		E3 ubiquitin-protein ligase CHIP, transcript variant X2	LOC107875362	XM_016722058.1	XP_016577544.1		Ring-finger/U-box superfamily [CL0229]; Tetratrico peptide repeat superfamily [CL0020]; Anaphase-promoting complex, cyclosome, subunit 3 [PF12895.7]; BRO1-like domain [PF03097.18]; Tetratricopeptide repeat [PF00515.28]; Tetratricopeptide repeat [PF13374.6]; TPR repeat [PF13414.6]; Tetratricopeptide repeat [PF13424.6]; Tetratricopeptide repeat [PF13428.6]; Tetratricopeptide repeat [PF13432.6]; Tet…		[BP] response to abscisic acid [GO:0009737]; [BP] response to salt stress [GO:0009651]; [BP] response to temperature stimulus [GO:0009266]; [MF] chaperone binding [GO:0051087]; [MF] ligase activity [GO:0016874]; [MF] ubiquitin-protein transferase activity [GO:0004842]		AT3G07370	2.24e-139	67.883
					cann:107868198	ubiquitin-conjugating enzyme E2 10-like [KO:{K06689}] [EC:{2.3.2.23}]	Ubiquitin mediated proteolysis [cann04120]; Protein processing in endoplasmic reticulum [cann04141]	E2 ubiquitin-conjugating enzyme; ubiquitin-carrier-protein E2; UBC (ambiguous); ubiquitin-conjugating enzyme E2 [2.3.2.23]	S-ubiquitinyl-[E1 ubiquitin-activating enzyme]-L-cysteine:[E2 ubiquitin-conjugating enzyme] ubiquitinyl transferase [2.3.2.23]	S-ubiquitinyl-[E1 ubiquitin-activating enzyme]-L-cysteine + [E2 ubiquitin-conjugating enzyme]-L-cysteine = [E1 ubiquitin-activating enzyme]-L-cysteine + S-ubiquitinyl-[E2 ubiquitin-conjugating enzyme]-L-cysteineSubstrate S-ubiquitinyl-[E1 ubiquitin-activating enzyme]-L-cysteine; [E2 ubiquitin-conjugating enzyme]-L-cysteineProduct [E1 ubiquitin-activating enzyme]-L-cysteine; S-ubiquitinyl-[E2 ubiq…					-4.14086							ubiquitin-conjugating enzyme E2 10-like	LOC107868198	XM_016714818.1	XP_016570304.1		Ubiquitin conjugating enzyme like superfamily [CL0208]; GGL domain [PF00631.22]; Prokaryotic E2 family B [PF14461.6]; RWD domain [PF05773.22]; UEV domain [PF05743.13]; Ubiquitin-conjugating enzyme [PF00179.26]		[MF] ATP binding [GO:0005524]; [MF] transferase activity [GO:0016740]
					cann:107859851	ubiquitin-conjugating enzyme E2 28-like [KO:{K06689}] [EC:{2.3.2.23}]	Ubiquitin mediated proteolysis [cann04120]; Protein processing in endoplasmic reticulum [cann04141]	E2 ubiquitin-conjugating enzyme; ubiquitin-carrier-protein E2; UBC (ambiguous); ubiquitin-conjugating enzyme E2 [2.3.2.23]	S-ubiquitinyl-[E1 ubiquitin-activating enzyme]-L-cysteine:[E2 ubiquitin-conjugating enzyme] ubiquitinyl transferase [2.3.2.23]	S-ubiquitinyl-[E1 ubiquitin-activating enzyme]-L-cysteine + [E2 ubiquitin-conjugating enzyme]-L-cysteine = [E1 ubiquitin-activating enzyme]-L-cysteine + S-ubiquitinyl-[E2 ubiquitin-conjugating enzyme]-L-cysteineSubstrate S-ubiquitinyl-[E1 ubiquitin-activating enzyme]-L-cysteine; [E2 ubiquitin-conjugating enzyme]-L-cysteineProduct [E1 ubiquitin-activating enzyme]-L-cysteine; S-ubiquitinyl-[E2 ubiq…					-2.6374							ubiquitin-conjugating enzyme E2 28-like, transcript variant X2	LOC107859851	XM_016704988.1	XP_016560474.1		Ubiquitin conjugating enzyme like superfamily [CL0208]; Prokaryotic E2 family B [PF14461.6]; RWD domain [PF05773.22]; UEV domain [PF05743.13]; Ubiquitin-conjugating enzyme [PF00179.26]		[MF] ATP binding [GO:0005524]; [MF] transferase activity [GO:0016740]
					cann:107845380	ubiquitin-conjugating enzyme E2-17 kDa-like [KO:{K06689}] [EC:{2.3.2.23}]	Ubiquitin mediated proteolysis [cann04120]; Protein processing in endoplasmic reticulum [cann04141]	E2 ubiquitin-conjugating enzyme; ubiquitin-carrier-protein E2; UBC (ambiguous); ubiquitin-conjugating enzyme E2 [2.3.2.23]	S-ubiquitinyl-[E1 ubiquitin-activating enzyme]-L-cysteine:[E2 ubiquitin-conjugating enzyme] ubiquitinyl transferase [2.3.2.23]	S-ubiquitinyl-[E1 ubiquitin-activating enzyme]-L-cysteine + [E2 ubiquitin-conjugating enzyme]-L-cysteine = [E1 ubiquitin-activating enzyme]-L-cysteine + S-ubiquitinyl-[E2 ubiquitin-conjugating enzyme]-L-cysteineSubstrate S-ubiquitinyl-[E1 ubiquitin-activating enzyme]-L-cysteine; [E2 ubiquitin-conjugating enzyme]-L-cysteineProduct [E1 ubiquitin-activating enzyme]-L-cysteine; S-ubiquitinyl-[E2 ubiq…				1.42511								ubiquitin-conjugating enzyme E2-17 kDa-like	LOC107845380	XM_016689666.1	XP_016545152.1		Ubiquitin conjugating enzyme like superfamily [CL0208]; Prokaryotic E2 family B [PF14461.6]; RWD domain [PF05773.22]; UEV domain [PF05743.13]; Ubiquitin-conjugating enzyme [PF00179.26]		[MF] ATP binding [GO:0005524]; [MF] transferase activity [GO:0016740]
[truncated: 1,814 more rows]
