# Supplementary material for: Transcriptome profiling of pepper leaves by RNA-Seq during an incompatible and a compatible pepper-tobamovirus interaction
Source: Sci Rep. 2021 Oct 19;11:20680. doi: 10.1038/s41598-021-00002-5 (PMC8526828; doi:10.1038/s41598-021-00002-5)
Supplement: Supplementary file 5 — Supplementary Table S5. [file 41598_2021_2_MOESM5_ESM.xlsx]

## Sheet: Immune receptors
	Supplementary Table S5
	Changes in the expression of six arbitrarily selected pepper gene groups that probably play pivotal roles in antiviral defense mechanisms in pepper leaves inoculated with Obuda pepper virus (ObPV) or Pepper mild mottle virus (PMMoV) at 4, 8, 24 and 48 hours post-inoculation (hpi). Gene expression values were filtered by two treshold values: p ≤ 0.01 and -1 ≥ log2 fold change (FC) ≥ 1.
	-10				0				10
	Fold change in gene expression (log2 scale)										NCBI
	ObPV					PMMoV
	4 hpi	8 hpi	24 hpi	48 hpi		4 hpi	8 hpi	24 hpi	48 hpi		Description		Gene ID		RefSeq RNA ID		RefSeq Protein ID
											CC-NBS-LRR resistance proteins
				4.7789							putative disease resistance RPP13-like protein 3		LOC107838761		XM_016681952.1		XP_016537438.1
				3.78755							putative disease resistance RPP13-like protein 1, transcript variant X4		LOC107870146		XM_016716577.1		XP_016572063.1
			-3.10406								disease resistance protein RPP13-like		LOC107870423		XM_016716956.1		XP_016572442.1
			2.8826								putative disease resistance RPP13-like protein 1, transcript variant X2		LOC107871020		XM_016717782.1		XP_016573268.1
				5.56271							putative disease resistance RPP13-like protein 3		LOC107878085		XM_016724966.1		XP_016580452.1
											TIR-NBS-LRR resistance proteins
				-1.70263							TMV resistance protein N-like		LOC107849849		XM_016694394.1		XP_016549880.1
			5.87002	4.42825							TMV resistance protein N-like, transcript variant X1		LOC107851268		XM_016696219.1		XP_016551705.1
				5.58974							TMV resistance protein N-like		LOC107851829		XM_016696926.1		XP_016552412.1
				-3.75626							TMV resistance protein N-like		LOC107859724		XM_016704813.1		XP_016560299.1
						-1.779					TMV resistance protein N-like		LOC107870514		XM_016717070.1		XP_016572556.1
											Mlo resistance proteins
				2.39354							MLO-like protein 13		LOC107839773		XM_016683403.1		XP_016538889.1
				-2.86419							MLO-like protein 6, transcript variant X2		LOC107848305		NM_001324655.1		NP_001311584.1
			3.17272								MLO-like protein 4, transcript variant X2		LOC107859866		XM_016705008.1		XP_016560494.1
				1.62652							MLO-like protein 12, transcript variant X2		LOC107871340		XM_016718247.1		XP_016573733.1
			4.29474	6.96505							MLO-like protein 6		LOC107873088		XM_016719813.1		XP_016575299.1
				-3.13655							MLO-like protein 11		LOC107878672		XM_016725752.1		XP_016581238.1
											NBS-LRR motif containing proteins
				-5.18228							disease resistance protein At4g27190-like, transcript variant X1		LOC107850978		XM_016695848.1		XP_016551334.1
			3.0202								probable disease resistance protein At1g58602		LOC107853173		XM_016698179.1		XP_016553665.1
				6.09448							probable disease resistance protein At4g27220		LOC107854624		XM_016699656.1		XP_016555142.1
											leucine-rich repeat receptor protein kinases
				-4.60152							probable inactive leucine-rich repeat receptor-like protein kinase At3g03770		LOC107839392		XM_016682852.1		XP_016538338.1
				-3.15785							probable leucine-rich repeat receptor-like protein kinase At5g49770		LOC107839788		XM_016683422.1		XP_016538908.1
				-2.78345							leucine-rich repeat receptor-like protein kinase PEPR2		LOC107840233		XM_016684032.1		XP_016539518.1
				-4.858							leucine-rich repeat receptor-like protein kinase PXC1		LOC107843181		XM_016687381.1		XP_016542867.1
				1.14368							probable leucine-rich repeat receptor-like protein kinase At1g35710		LOC107843622		XM_016687954.1		XP_016543440.1
				-4.56632							leucine-rich repeat receptor-like tyrosine-protein kinase PXC3		LOC107843913		XM_016688339.1		XP_016543825.1
				-1.89892							probable leucine-rich repeat receptor-like protein kinase At2g28990		LOC107847861		XM_016692419.1		XP_016547905.1
				6.1201							probable leucine-rich repeat receptor-like protein kinase At1g35710		LOC107851964		XM_016697013.1		XP_016552499.1
				-4.11757					-1.65447		probable inactive leucine-rich repeat receptor-like protein kinase At3g03770		LOC107854590		XM_016699607.1		XP_016555093.1
				-3.07012							probably inactive leucine-rich repeat receptor-like protein kinase At5g06940, transcript variant X2		LOC107854730		XM_016699742.1		XP_016555228.1
			5.57969	4.66239							leucine-rich repeat receptor protein kinase EMS1-like		LOC107858901		XM_016703705.1		XP_016559191.1
			3.74285	3.74861							probably inactive leucine-rich repeat receptor-like protein kinase At2g25790		LOC107860070		XM_016705285.1		XP_016560771.1
				-3.59007							probable inactive leucine-rich repeat receptor-like protein kinase At3g03770		LOC107860752		XM_016706223.1		XP_016561709.1
									1.36086		leucine-rich repeat receptor-like serine/threonine/tyrosine-protein kinase SOBIR1		LOC107862605		XM_016708238.1		XP_016563724.1
			-1.89702	-3.26905					-1.26758		probably inactive leucine-rich repeat receptor-like protein kinase At3g28040		LOC107864427		XM_016710784.1		XP_016566270.1
			1.70468	1.67171							leucine-rich repeat receptor-like tyrosine-protein kinase PXC3		LOC107867813		XM_016714254.1		XP_016569740.1
			-4.50455	-4.2586					-1.62025		leucine-rich repeat receptor-like tyrosine-protein kinase PXC3		LOC107870064		XM_016716461.1		XP_016571947.1
				2.1627							leucine-rich repeat receptor-like serine/threonine/tyrosine-protein kinase SOBIR1		LOC107875883		XM_016722760.1		XP_016578246.1
											serine/threonine-protein receptor kinases
				-3.19187							LRR receptor-like serine/threonine-protein kinase ERECTA		LOC107838950		XM_016682244.1		XP_016537730.1
			-2.63489	-5.97168							probable LRR receptor-like serine/threonine-protein kinase At4g37250		LOC107840231		XM_016684029.1		XP_016539515.1
			2.20611								probable LRR receptor-like serine/threonine-protein kinase At1g53430, transcript variant X1		LOC107842374		XM_016686178.1		XP_016541664.1
			1.23216	1.84645					1.23781		probable LRR receptor-like serine/threonine-protein kinase At1g06840, transcript variant X1		LOC107842404		XM_016686233.1		XP_016541719.1
				-2.56791							probable LRR receptor-like serine/threonine-protein kinase At1g67720, transcript variant X3		LOC107847454		XM_016691714.1		XP_016547200.1
			-2.84051	-5.72744					-1.58922		probable LRR receptor-like serine/threonine-protein kinase At1g14390		LOC107847830		XM_016692352.1		XP_016547838.1
			-2.55078	-4.88771							receptor-like serine/threonine-protein kinase NCRK, transcript variant X2		LOC107847994		XM_016692633.1		XP_016548119.1
				3.75453							probable LRR receptor-like serine/threonine-protein kinase At4g08850		LOC107850267		XM_016694673.1		XP_016550159.1
			3.76767	3.79217							receptor-like cytosolic serine/threonine-protein kinase RBK1		LOC107851077		XM_016695980.1		XP_016551466.1
				-1.88446							probable LRR receptor-like serine/threonine-protein kinase At5g63710, transcript variant X1		LOC107851188		XM_016696120.1		XP_016551606.1
			3.60087								probable LRR receptor-like serine/threonine-protein kinase At1g74360		LOC107855453		XM_016700473.1		XP_016555959.1
				-3.07284							probable LRR receptor-like serine/threonine-protein kinase At4g20940		LOC107859047		XM_016703926.1		XP_016559412.1
			2.93681	3.34676							probable LRR receptor-like serine/threonine-protein kinase RFK1, transcript variant X1		LOC107859211		XM_016704136.1		XP_016559622.1
			1.89487	1.90778							probable LRR receptor-like serine/threonine-protein kinase At2g24230		LOC107859240		XM_016704171.1		XP_016559657.1
				-2.8312							probable LRR receptor-like serine/threonine-protein kinase At4g29180		LOC107859356		XM_016704339.1		XP_016559825.1
				2.14769							receptor-like serine/threonine-protein kinase SD1-8, transcript variant X2		LOC107859516		XM_016704565.1		XP_016560051.1
				-4.37869							probable LRR receptor-like serine/threonine-protein kinase IRK		LOC107859917		XM_016705074.1		XP_016560560.1
			4.38813	5.67909							probable LRR receptor-like serine/threonine-protein kinase At1g74360		LOC107862280		XM_016707797.1		XP_016563283.1
			-2.87041	-7.79202					-1.82101		probable LRR receptor-like serine/threonine-protein kinase At4g26540		LOC107862560		XM_016708173.1		XP_016563659.1
				1.94699							probable LRR receptor-like serine/threonine-protein kinase At4g08850, transcript variant X2		LOC107863908		XM_016710107.1		XP_016565593.1
			1.89787	2.52131							probable LRR receptor-like serine/threonine-protein kinase RKF3		LOC107863930		XM_016710135.1		XP_016565621.1
			3.00935	2.47303							receptor-like cytosolic serine/threonine-protein kinase RBK2, transcript variant X1		LOC107863932		XM_016710136.1		XP_016565622.1
			-2.01701	-6.13938							probable LRR receptor-like serine/threonine-protein kinase At4g08850		LOC107867529		XM_016713815.1		XP_016569301.1
				-4.90633							probable LRR receptor-like serine/threonine-protein kinase At3g47570		LOC107868264		XM_016714915.1		XP_016570401.1
									1.70399		LRR receptor-like serine/threonine-protein kinase ERL2, transcript variant X3		LOC107868401		XM_016715090.1		XP_016570576.1
				-3.03917							probable LRR receptor-like serine/threonine-protein kinase At1g07650		LOC107868403		XM_016715093.1		XP_016570579.1
				-5.89622							probable LRR receptor-like serine/threonine-protein kinase At3g47570		LOC107869303		XM_016715847.1		XP_016571333.1
			2.44913	2.53831							probable LRR receptor-like serine/threonine-protein kinase At3g47570		LOC107870169		XM_016716599.1		XP_016572085.1
				2.03306							probable LRR receptor-like serine/threonine-protein kinase At4g36180, transcript variant X1		LOC107870490		XM_016717027.1		XP_016572513.1
			-2.25627	-2.11193							LRR receptor-like serine/threonine-protein kinase FEI 2		LOC107871258		XM_016718144.1		XP_016573630.1
			-1.69602	-3.90247							receptor-like serine/threonine-protein kinase At2g45590, transcript variant X1		LOC107872395		XM_016719126.1		XP_016574612.1
			1.45202	1.50841							inactive receptor-like serine/threonine-protein kinase At2g40270, transcript variant X2		LOC107873285		XM_016720068.1		XP_016575554.1
				-3.32844							probable LRR receptor-like serine/threonine-protein kinase At3g47570		LOC107873474		XM_016720330.1		XP_016575816.1
				6.58631							LRR receptor-like serine/threonine-protein kinase FEI 1		LOC107876344		XM_016723288.1		XP_016578774.1
				-5.62293							probable receptor-like serine/threonine-protein kinase At5g57670, transcript variant X1		LOC107877511		XM_016724173.1		XP_016579659.1
				3.36324							probable LRR receptor-like serine/threonine-protein kinase At4g36180		LOC107877607		XM_016724296.1		XP_016579782.1
				-4.41004							probable LRR receptor-like serine/threonine-protein kinase At2g24230		LOC107877619		XM_016724314.1		XP_016579800.1
				-3.42068							probable LRR receptor-like serine/threonine-protein kinase At1g07650		LOC107878467		XM_016725464.1		XP_016580950.1
				-6.08483							probable LRR receptor-like serine/threonine-protein kinase At4g26540		LOC107878836		XM_016725987.1		XP_016581473.1
											rust resistance serine/threonine kinases
			5.62034	9.41924							LEAF RUST 10 DISEASE-RESISTANCE LOCUS RECEPTOR-LIKE PROTEIN KINASE-like 2.1		LOC107846944		XM_016691213.1		XP_016546699.1
			1.72533	2.76394							rust resistance kinase Lr10-like		LOC107855957		XM_016700956.1		XP_016556442.1
				3.20526							rust resistance kinase Lr10-like		LOC107855969		XM_016700967.1		XP_016556453.1
			2.0851	1.66995							rust resistance kinase Lr10-like		LOC107855974		XM_016700974.1		XP_016556460.1
			3.47891								LEAF RUST 10 DISEASE-RESISTANCE LOCUS RECEPTOR-LIKE PROTEIN KINASE-like 2.1		LOC107855978		XM_016700976.1		XP_016556462.1
			6.09611	6.50066							rust resistance kinase Lr10-like		LOC107856718		XM_016701697.1		XP_016557183.1
				3.21231							LEAF RUST 10 DISEASE-RESISTANCE LOCUS RECEPTOR-LIKE PROTEIN KINASE-like 1.1, transcript variant X3		LOC107856729		XM_016701712.1		XP_016557198.1
				1.36628					1.32197		LEAF RUST 10 DISEASE-RESISTANCE LOCUS RECEPTOR-LIKE PROTEIN KINASE-like 2.1, transcript variant X4		LOC107856738		XM_016701728.1		XP_016557214.1
			2.83495	6.0897							LEAF RUST 10 DISEASE-RESISTANCE LOCUS RECEPTOR-LIKE PROTEIN KINASE-like 2.4, transcript variant X2		LOC107860073		XM_016705289.1		XP_016560775.1
			4.17588	5.66777							LEAF RUST 10 DISEASE-RESISTANCE LOCUS RECEPTOR-LIKE PROTEIN KINASE-like 2.1		LOC107860074		XM_016705290.1		XP_016560776.1
			1.63759	3.60092							LEAF RUST 10 DISEASE-RESISTANCE LOCUS RECEPTOR-LIKE PROTEIN KINASE-like 1.4, transcript variant X1		LOC107860080		XM_016705301.1		XP_016560787.1
			3.40845	4.3343							LEAF RUST 10 DISEASE-RESISTANCE LOCUS RECEPTOR-LIKE PROTEIN KINASE-like 1.2, transcript variant X2		LOC107862195		XM_016707680.1		XP_016563166.1
											cysteine-rich receptor kinases
				4.34503							cysteine-rich receptor-like protein kinase 2, transcript variant X2		LOC107838725		XM_016681896.1		XP_016537382.1
		1.3152		-3.59731							cysteine-rich receptor-like protein kinase 2		LOC107851291		XM_016696247.1		XP_016551733.1
				-2.06867							cysteine-rich receptor-like protein kinase 29, transcript variant X2		LOC107859542		XM_016704586.1		XP_016560072.1
			2.48883	2.07599							cysteine-rich receptor-like protein kinase 10		LOC107859544		XM_016704588.1		XP_016560074.1
				2.51592							cysteine-rich receptor-like protein kinase 42		LOC107860666		XM_016706103.1		XP_016561589.1
				2.69776							cysteine-rich receptor-like protein kinase 6, transcript variant X1		LOC107862184		XM_016707665.1		XP_016563151.1
				5.55135							cysteine-rich receptor-like protein kinase 15		LOC107862648		XM_016708280.1		XP_016563766.1
				4.3922							cysteine-rich receptor-like protein kinase 10		LOC107868361		XM_016715041.1		XP_016570527.1
											proline-rich receptor kinases
			-2.97514								proline-rich receptor-like protein kinase PERK1, transcript variant X2		LOC107839097		XM_016682453.1		XP_016537939.1
				2.10575							proline-rich receptor-like protein kinase PERK9, transcript variant X4		LOC107847741		XM_016692197.1		XP_016547683.1
			-1.76775	-5.50141					-1.2614		proline-rich receptor-like protein kinase PERK9		LOC107860400		XM_016705742.1		XP_016561228.1
		1.00859	-1.40708	-4.65625					-1.99811		proline-rich receptor-like protein kinase PERK2		LOC107868304		XM_016714961.1		XP_016570447.1
											lectin receptor kinases (LecRKs)
				5.91573							L-type lectin-domain containing receptor kinase IV.1-like		LOC107842117		XM_016685892.1		XP_016541378.1
			2.52145	6.124							L-type lectin-domain containing receptor kinase IV.1-like		LOC107842808		XM_016686837.1		XP_016542323.1
				-5.83413							G-type lectin S-receptor-like serine/threonine-protein kinase RLK1		LOC107843484		XM_016687797.1		XP_016543283.1
				-3.05359							L-type lectin-domain containing receptor kinase VIII.1		LOC107843562		XM_016687873.1		XP_016543359.1
			4.35201	7.32122							G-type lectin S-receptor-like serine/threonine-protein kinase At4g27290		LOC107846896		XM_016691167.1		XP_016546653.1
				1.99574							G-type lectin S-receptor-like serine/threonine-protein kinase At4g27290, transcript variant X2		LOC107857613		XM_016702450.1		XP_016557936.1
			2.24199	3.00079							probable L-type lectin-domain containing receptor kinase S.5		LOC107858877		XM_016703679.1		XP_016559165.1
				4.82411							G-type lectin S-receptor-like serine/threonine-protein kinase SD2-5		LOC107859201		XM_016704119.1		XP_016559605.1
			1.4897	3.20733							L-type lectin-domain containing receptor kinase VII.1		LOC107859385		XM_016704374.1		XP_016559860.1
			4.75422	4.2639							G-type lectin S-receptor-like serine/threonine-protein kinase B120, transcript variant X1		LOC107859512		XM_016704551.1		XP_016560037.1
				2.14769							receptor-like serine/threonine-protein kinase SD1-8, transcript variant X2		LOC107859516		XM_016704565.1		XP_016560051.1
			4.95004	5.96365							G-type lectin S-receptor-like serine/threonine-protein kinase B120		LOC107859518		XM_016704567.1		XP_016560053.1
				-5.44315					-1.44737		L-type lectin-domain containing receptor kinase VIII.1-like		LOC107862972		XM_016708700.1		XP_016564186.1
				3.85626							L-type lectin-domain containing receptor kinase IX.1-like		LOC107864349		XM_016710698.1		XP_016566184.1
				5.36412							G-type lectin S-receptor-like serine/threonine-protein kinase RLK1		LOC107866444		XM_016712504.1		XP_016567990.1
				-2.78829							G-type lectin S-receptor-like serine/threonine-protein kinase At4g27290		LOC107867279		XM_016713449.1		XP_016568935.1
			3.23251	1.83245							G-type lectin S-receptor-like serine/threonine-protein kinase At4g27290, transcript variant X2		LOC107867288		XM_016713453.1		XP_016568939.1
				4.22413							G-type lectin S-receptor-like serine/threonine-protein kinase At4g27290, transcript variant X1		LOC107867290		XM_016713454.1		XP_016568940.1
			2.23146	1.52138							probable L-type lectin-domain containing receptor kinase S.5		LOC107868274		XM_016714926.1		XP_016570412.1
			1.56912	1.65558							G-type lectin S-receptor-like serine/threonine-protein kinase At1g34300		LOC107868488		XM_016715186.1		XP_016570672.1
			1.90993	1.86487							G-type lectin S-receptor-like serine/threonine-protein kinase CES101		LOC107869723		XM_016716191.1		XP_016571677.1
			-2.0703	-2.69602							G-type lectin S-receptor-like serine/threonine-protein kinase At5g24080, transcript variant X1		LOC107873395		XM_016720240.1		XP_016575726.1
			5.10929	6.62205							G-type lectin S-receptor-like serine/threonine-protein kinase RLK1		LOC107874211		XM_016721060.1		XP_016576546.1
				2.40636							G-type lectin S-receptor-like serine/threonine-protein kinase RLK1		LOC107874406		XM_016721198.1		XP_016576684.1
				-5.61449							probable L-type lectin-domain containing receptor kinase S.7		LOC107877430		XM_016724080.1		XP_016579566.1
			3.49083								G-type lectin S-receptor-like serine/threonine-protein kinase At1g67520		LOC107877656		XM_016724343.1		XP_016579829.1
				-1.79227							G-type lectin S-receptor-like serine/threonine-protein kinase SD2-5		LOC107878463		XM_016725460.1		XP_016580946.1
				2.90946							G-type lectin S-receptor-like serine/threonine-protein kinase At4g27290		LOC107878722		XM_016725817.1		XP_016581303.1
			3.54151								G-type lectin S-receptor-like serine/threonine-protein kinase At4g27290		LOC107878725		XM_016725821.1		XP_016581307.1
											other receptor kinases (RKs)
				-1.66771							probable receptor-like protein kinase At5g18500, transcript variant X1		LOC107839739		XM_016683356.1		XP_016538842.1
			2.65359	2.92305							probable receptor-like protein kinase At1g11050		LOC107839925		XM_016683594.1		XP_016539080.1
			3.02016	4.70325							probable receptor-like protein kinase At1g11050		LOC107839926		XM_016683595.1		XP_016539081.1
				1.84496							BRASSINOSTEROID INSENSITIVE 1-associated receptor kinase 1, transcript variant X2		LOC107840017		XM_016683710.1		XP_016539196.1
			1.68793	3.6031							receptor-like protein kinase HAIKU2		LOC107840117		XM_016683853.1		XP_016539339.1
			-1.56236	-2.23655							receptor protein kinase TMK1-like		LOC107840346		XM_016684182.1		XP_016539668.1
	1.55701		2.62865	3.51431							receptor-like protein kinase 5		LOC107840970		XM_016684937.1		XP_016540423.1
			2.6466	4.6802							probable inactive receptor kinase At1g48480		LOC107842859		XM_016686899.1		XP_016542385.1
	1.52507		2.20884	2.83179		1.34374					probable receptor-like protein kinase At5g47070, transcript variant X2		LOC107843106		XM_016687281.1		XP_016542767.1
				1.15686							BRASSINOSTEROID INSENSITIVE 1-associated receptor kinase 1-like		LOC107843741		XM_016688118.1		XP_016543604.1
				-5.51424		-1.3973					receptor-like kinase TMK3		LOC107844641		XM_016689009.1		XP_016544495.1
			-2.6286	-3.82685					-1.48946		receptor-like protein kinase THESEUS 1		LOC107845413		XM_016689711.1		XP_016545197.1
				1.7059							calmodulin-binding receptor-like cytoplasmic kinase 2, transcript variant X1		LOC107845711		XM_016690172.1		XP_016545658.1
				-5.38641							receptor-like kinase TMK3		LOC107846389		XM_016690798.1		XP_016546284.1
				-5.00985							wall-associated receptor kinase-like 15		LOC107846833		XM_016691108.1		XP_016546594.1
				1.71655							probable receptor-like protein kinase At5g15080		LOC107847417		XM_016691643.1		XP_016547129.1
			2.77254	2.64987							receptor-like protein kinase HSL1		LOC107847804		XM_016692305.1		XP_016547791.1
				-6.17461							probable inactive receptor kinase At1g27190		LOC107848415		XM_016693180.1		XP_016548666.1
			3.20241	4.42908							receptor-like protein kinase FERONIA		LOC107849508		XM_016694071.1		XP_016549557.1
			2.15909	1.70848							wall-associated receptor kinase-like 20, transcript variant X1		LOC107850566		XM_016695179.1		XP_016550665.1
			-1.69771	-3.51071							receptor protein kinase TMK1		LOC107850702		XM_016695409.1		XP_016550895.1
				-2.9189					-1.79175		receptor-like kinase TMK4		LOC107851024		XM_016695913.1		XP_016551399.1
				6.33318							receptor-like protein 12		LOC107851823		XM_016696919.1		XP_016552405.1
				-1.51572							receptor-like protein kinase HERK 1		LOC107853244		XM_016698244.1		XP_016553730.1
				-4.80081							probable inactive receptor kinase At4g23740		LOC107855302		XM_016700297.1		XP_016555783.1
				-2.90224							probable receptor-like protein kinase At5g15080		LOC107856504		XM_016701507.1		XP_016556993.1
				2.69667							putative receptor-like protein kinase At4g00960		LOC107859543		XM_016704587.1		XP_016560073.1
			1.82401	3.20962							wall-associated receptor kinase-like 14, transcript variant X1		LOC107860355		XM_016705678.1		XP_016561164.1
			3.39427	4.14478							lysM domain receptor-like kinase 4		LOC107860371		XM_016705708.1		XP_016561194.1
			-2.89461	-3.17211							probable receptor-like protein kinase At5g24010		LOC107861866		XM_016707241.1		XP_016562727.1
				-2.62491							probable receptor-like protein kinase At1g80640		LOC107862008		XM_016707438.1		XP_016562924.1
			-1.92923	-4.28221							probable inactive receptor kinase At1g48480		LOC107862133		XM_016707598.1		XP_016563084.1
			-2.69585	-5.54462							probable inactive receptor kinase At2g26730		LOC107862634		XM_016708266.1		XP_016563752.1
				2.82983							probable inactive receptor kinase At4g23740, transcript variant X2		LOC107863179		XM_016708994.1		XP_016564480.1
				1.219							lysM domain receptor-like kinase 4		LOC107864642		XM_016711072.1		XP_016566558.1
				-3.77927							receptor protein kinase CLAVATA1		LOC107866867		XM_016712873.1		XP_016568359.1
				5.83728							wall-associated receptor kinase-like 14		LOC107867081		XM_016713196.1		XP_016568682.1
			3.81332	3.04204							putative receptor protein kinase ZmPK1		LOC107867189		XM_016713323.1		XP_016568809.1
				-2.71207							receptor-like protein kinase HSL1		LOC107867314		XM_016713485.1		XP_016568971.1
				6.53993							probable receptor-like protein kinase At1g11050		LOC107867800		XM_016714226.1		XP_016569712.1
				4.01712							probable receptor-like protein kinase At5g47070, transcript variant X2		LOC107868183		XM_016714797.1		XP_016570283.1
				6.28949							putative receptor-like protein kinase At3g47110		LOC107868390		XM_016715075.1		XP_016570561.1
				2.31348							probable receptor-like protein kinase At5g47070		LOC107869107		XM_016715681.1		XP_016571167.1
				-4.52674					-1.83901		probable inactive receptor kinase At1g27190		LOC107870534		XM_016717095.1		XP_016572581.1
				2.46486							lysM domain receptor-like kinase 3		LOC107871489		XM_016718442.1		XP_016573928.1
				-2.71832							receptor-like protein kinase HAIKU2		LOC107872768		XM_016719365.1		XP_016574851.1
			3.95412	3.68861							probable receptor-like protein kinase At5g47070		LOC107873507		XM_016720378.1		XP_016575864.1
			5.02814	5.69939							putative receptor-like protein kinase At1g72540		LOC107876065		XM_016723048.1		XP_016578534.1
			2.22285	3.70059							somatic embryogenesis receptor kinase 2-like		LOC107876398		XM_016723331.1		XP_016578817.1
			2.35055	2.00853							chitin elicitor receptor kinase 1-like, transcript variant X2		LOC107878173		XM_016725089.1		XP_016580575.1
				-4.0169							receptor-like protein kinase HSL1		LOC107878387		XM_016725352.1		XP_016580838.1
				-2.5609					-1.90034		receptor-like protein kinase THESEUS 1		LOC107878693		XM_016725780.1		XP_016581266.1
				2.29071							calcium/calmodulin-regulated receptor-like kinase 1, transcript variant X1		LOC107878740		XM_016725844.1		XP_016581330.1

## Sheet: transcription factors
	-10				0				10
	Fold change in gene expression (log2 scale)										NCBI
	ObPV					PMMoV
	4 hpi	8 hpi	24 hpi	48 hpi		4 hpi	8 hpi	24 hpi	48 hpi		Description		Gene ID		RefSeq RNA ID		RefSeq Protein ID
											auxin-responsive factors
				-3.18129							auxin-responsive protein IAA16		LOC107839415		XM_016682891.1		XP_016538377.1
				-3.67304							auxin-responsive protein IAA16-like, transcript variant X1		LOC107841020		XM_016685011.1		XP_016540497.1
				-4.76196							auxin response factor 4		LOC107847819		XM_016692329.1		XP_016547815.1
			1.39618								auxin-responsive protein IAA26		LOC107861786		XM_016707154.1		XP_016562640.1
			-2.83538								auxin-induced protein 22D-like		LOC107863844		XM_016710004.1		XP_016565490.1
				-6.58804							auxin-responsive protein IAA14-like		LOC107864636		XM_016711064.1		XP_016566550.1
				3.41167							auxin response factor 5		LOC107866931		XM_016712978.1		XP_016568464.1
				-5.63876					-2.06081		auxin-induced protein 22D-like		LOC107874569		XM_016721331.1		XP_016576817.1
				-3.18298					-1.12915		auxin-responsive protein IAA20-like		LOC107877747		XM_016724452.1		XP_016579938.1
			-1.79002	-3.14548							auxin-repressed 12.5 kDa protein, transcript variant X2		LOC107859358		XM_016704341.1		XP_016559827.1
									1.55387		auxin-repressed 12.5 kDa protein-like, transcript variant X4		LOC107868349		XM_016715024.1		XP_016570510.1
											bHLH transcription factors
				1.01503							transcription factor bHLH130-like		LOC107838913		XM_016682189.1		XP_016537675.1
				-2.28735							transcription factor bHLH149		LOC107839718		XM_016683330.1		XP_016538816.1
				-4.00861							transcription factor bHLH143-like, transcript variant X1		LOC107840079		XM_016683806.1		XP_016539292.1
				-2.77651							transcription factor bHLH48, transcript variant X2		LOC107843930		XM_016688366.1		XP_016543852.1
				-2.93728							transcription factor bHLH79		LOC107848296		XM_016693031.1		XP_016548517.1
	2.24948										transcription factor bHLH14-like		LOC107852008		XM_016697055.1		XP_016552541.1
	-2.21191		-2.34182			-1.73326					transcription factor bHLH81-like, transcript variant X1		LOC107855876		XM_016700885.1		XP_016556371.1
			-1.35431								transcription factor bHLH113-like		LOC107856097		XM_016701091.1		XP_016556577.1
			-3.41131	-4.71672							transcription factor bHLH51		LOC107863490		XM_016709422.1		XP_016564908.1
			-2.44933	-3.57506							transcription factor bHLH78-like, transcript variant X1		LOC107864400		XM_016710750.1		XP_016566236.1
				2.00093							transcription factor bHLH104		LOC107864591		XM_016711009.1		XP_016566495.1
				2.54985							transcription factor bHLH92-like, transcript variant X4		LOC107864623		XM_016711047.1		XP_016566533.1
			-2.33654	-5.29087							transcription factor bHLH137-like, transcript variant X1		LOC107866053		XM_016712236.1		XP_016567722.1
	1.69978										transcription factor bHLH35-like, transcript variant X1		LOC107866727		XM_016712685.1		XP_016568171.1
				-5.82414					-1.59685		transcription factor bHLH93-like		LOC107869481		XM_016716019.1		XP_016571505.1
	-2.45079	1.50792		-8.52833		-1.89889			-2.47101		transcription factor bHLH71-like		LOC107870799		XM_016717450.1		XP_016572936.1
				1.14738							transcription factor MYC2-like		LOC107870881		XM_016717573.1		XP_016573059.1
				-3.46583							transcription factor bHLH49-like, transcript variant X3		LOC107876634		XM_016723515.1		XP_016579001.1
				3.70409							putative transcription factor bHLH041, transcript variant X1		LOC107877157		XM_016723879.1		XP_016579365.1
						1.69264					transcription factor bHLH18-like		LOC107879909		XM_016726836.1		XP_016582322.1
											bZIP transcription factors
			2.04958	3.25059							bZIP transcription factor 53-like		LOC107839695		XM_016683296.1		XP_016538782.1
			1.31806	2.2826		1.22394					G-box-binding factor 4-like, transcript variant X1, Prediction: Nucleus, Soluble		LOC107839995		XM_016683676.1		XP_016539162.1
				1.22843					1.15005		ABSCISIC ACID-INSENSITIVE 5-like protein 7		LOC107840274		XM_016684093.1		XP_016539579.1
				1.19046		1.79545					bZIP transcription factor 53-like		LOC107840429		XM_016684286.1		XP_016539772.1
				-1.94953							bZIP transcription factor 53-like		LOC107840817		XM_016684750.1		XP_016540236.1
				3.08149							transcription factor TGA6-like		LOC107844967		XM_016689278.1		XP_016544764.1
				1.39415							bZIP transcription factor 16, transcript variant X4		LOC107850501		XM_016695098.1		XP_016550584.1
				1.95739							ABSCISIC ACID-INSENSITIVE 5-like protein 7, transcript variant X2		LOC107856466		XM_016701474.1		XP_016556960.1
			2.70407			1.40694					transcription factor HBP-1b(c38)-like		LOC107857067		XM_016702010.1		XP_016557496.1
			2.2192								transcription factor TGA5-like		LOC107859677		XM_016704758.1		XP_016560244.1
			2.20855	2.28263							bZIP transcription factor 53-like		LOC107866959		XM_016713025.1		XP_016568511.1
				1.00753							bZIP transcription factor 16		LOC107869494		XM_016716031.1		XP_016571517.1
			1.9521								bZIP transcription factor 17-like		LOC107871207		XM_016718059.1		XP_016573545.1
											ethylene-responsive transcription factors (ERFs)
				2.80918							ethylene-responsive transcription factor ERF109-like		LOC107844944		XM_016689265.1		XP_016544751.1
	1.74666			1.41122		1.66574					ethylene-responsive transcription factor 4-like		LOC107845575		XM_016689988.1		XP_016545474.1
			1.53853								AP2/ERF and B3 domain-containing transcription factor RAV1		LOC107847951		XM_016692568.1		XP_016548054.1
			-2.21637	-5.11344							ethylene-responsive transcription factor RAP2-7-like, transcript variant X1		LOC107848308		XM_016693045.1		XP_016548531.1
				7.0848							ethylene-responsive transcription factor ERF114-like		LOC107849618		XM_016694174.1		XP_016549660.1
			4.11892								ethylene-responsive transcription factor 1B-like		LOC107849967		XM_016694471.1		XP_016549957.1
		-1.36958	2.425	1.77197							ethylene-responsive transcription factor 5-like		LOC107851226		XM_016696166.1		XP_016551652.1
		-1.2038									ethylene-responsive transcription factor ABR1-like		LOC107851756		XM_016696835.1		XP_016552321.1
			-3.7742	-2.80789							ethylene-responsive transcription factor ERF061		LOC107851768		XM_016696851.1		XP_016552337.1
			2.51416	2.79993							ethylene-responsive transcription factor 2-like		LOC107853116		XM_016698130.1		XP_016553616.1
				4.22129							ethylene-responsive transcription factor ERF054		LOC107855040		XM_016700030.1		XP_016555516.1
			-2.73829	-2.35038							ethylene-responsive transcription factor ERF061-like		LOC107855318		XM_016700321.1		XP_016555807.1
			2.09916	2.22298							ethylene-responsive transcription factor ERF113-like		LOC107858557		XM_016703286.1		XP_016558772.1
				-1.94877							ethylene-responsive transcription factor RAP2-10		LOC107860267		XM_016705549.1		XP_016561035.1
			7.63423	7.78628					1.9		pathogenesis-related genes transcriptional activator PTI5-like		LOC107861198		XM_016706561.1		XP_016562047.1
				4.1396							ethylene-responsive transcription factor 12-like		LOC107861215		XM_016706575.1		XP_016562061.1
				2.37296							ethylene-responsive transcription factor RAP2-12-like, transcript variant X2		LOC107861650		XM_016706959.1		XP_016562445.1
			3.34527								ethylene-responsive transcription factor ERF071-like		LOC107864060		XM_016710315.1		XP_016565801.1
			3.43864								ethylene-responsive transcription factor 1B-like		LOC107866338		XM_016712442.1		XP_016567928.1
			3.23776	2.05879							ethylene-responsive transcription factor 1B-like		LOC107866619		XM_016712649.1		XP_016568135.1
				1.36973							ethylene-responsive transcription factor ERF010-like		LOC107867171		XM_016713305.1		XP_016568791.1
				4.15074							ethylene-responsive transcription factor ABR1-like, transcript variant X4		LOC107867626		XM_016713947.1		XP_016569433.1
			5.94407	6.30418							ethylene-responsive transcription factor 1A-like		LOC107868079		XM_016714653.1		XP_016570139.1
				6.76748							ethylene-responsive transcription factor 1B-like		LOC107869903		XM_016716303.1		XP_016571789.1
			3.07953	4.61749							ethylene-responsive transcription factor 1B-like		LOC107870958		XM_016717675.1		XP_016573161.1
			2.20346								ethylene-responsive transcription factor 5-like		LOC107871071		XM_016717869.1		XP_016573355.1
				-2.76051							ethylene-responsive transcription factor 5-like		LOC107871072		XM_016717870.1		XP_016573356.1
				6.02822							ethylene-responsive transcription factor 1B-like		LOC107872267		XM_016719027.1		XP_016574513.1
			3.37648								AP2-like ethylene-responsive transcription factor At1g16060		LOC107874755		XM_016721503.1		XP_016576989.1
			2.81711	1.71091							pathogenesis-related genes transcriptional activator PTI6-like		LOC107875403		XM_016722112.1		XP_016577598.1
			2.89658	5.13417							ethylene-responsive transcription factor ERF114-like, transcript variant X1		LOC107875981		XM_016722906.1		XP_016578392.1
						1.36392					ethylene-responsive transcription factor 4-like		LOC107878344		XM_016725301.1		XP_016580787.1
			-1.52397	-1.25987							ethylene-responsive transcription factor RAP2-3		LOC107879350		XM_016726403.1		XP_016581889.1
	2.14821										ethylene-responsive transcription factor ERF109		LOC107879509		XM_016726541.1		XP_016582027.1
											heat shock transcription factors
				-2.10989							heat shock factor protein HSF30, transcript variant X1		LOC107838978		XM_016682291.1		XP_016537777.1
				-2.5076							heat stress transcription factor C-1		LOC107841037		XM_016685045.1		XP_016540531.1
			4.52809	5.40588					1.58342		heat stress transcription factor B-3-like, transcript variant X2		LOC107843915		XM_016688344.1		XP_016543830.1
				1.27708							heat stress transcription factor A-5		LOC107850866		XM_016695662.1		XP_016551148.1
				2.04758							heat stress transcription factor A-4a-like		LOC107857080		XM_016702022.1		XP_016557508.1
				1.86513							heat stress transcription factor A-4c-like, transcript variant X4		LOC107859203		XM_016704124.1		XP_016559610.1
	2.03802		2.90067	5.71341		1.71463					heat shock factor protein HSF24		LOC107860298		XM_016705606.1		XP_016561092.1
				5.76157							heat stress transcription factor B-2a-like, transcript variant X2		LOC107861131		XM_016706511.1		XP_016561997.1
			1.91788								heat stress transcription factor A-7a-like		LOC107863805		XM_016709955.1		XP_016565441.1
			1.77894	2.19321							heat stress transcription factor B-2b		LOC107865545		XM_016711793.1		XP_016567279.1
			3.69983	5.59982							heat stress transcription factor B-3		LOC107870034		XM_016716424.1		XP_016571910.1
			2.58845								heat stress transcription factor A-4c-like		LOC107878458		XM_016725453.1		XP_016580939.1
											homeobox-leucine zipper proteins
				-2.62858							homeobox-leucine zipper protein REVOLUTA		LOC107847421		XM_016691645.1		XP_016547131.1
				-2.17914							homeobox-leucine zipper protein ATHB-6-like		LOC107850867		XM_016695663.1		XP_016551149.1
			3.09989								homeobox-leucine zipper protein ATHB-40		LOC107859930		XM_016705092.1		XP_016560578.1
				-3.35831							homeobox-leucine zipper protein ATHB-15		LOC107861803		XM_016707170.1		XP_016562656.1
	1.57481			-2.8815							homeobox-leucine zipper protein GLABRA 2		LOC107861833		XM_016707204.1		XP_016562690.1
				-2.92982							homeobox-leucine zipper protein ATHB-52-like		LOC107866241		XM_016712388.1		XP_016567874.1
				-5.01201							homeobox-leucine zipper protein ATHB-6-like, transcript variant X2		LOC107867444		XM_016713685.1		XP_016569171.1
				-5.09658							homeobox-leucine zipper protein HAT4-like		LOC107868071		XM_016714640.1		XP_016570126.1
				-2.69738							homeobox-leucine zipper protein MERISTEM L1-like		LOC107868290		XM_016714948.1		XP_016570434.1
				-5.92404							homeobox-leucine zipper protein HAT4		LOC107872935		XM_016719610.1		XP_016575096.1
											MYB transcription factors
			-2.7012	-6.26246							transcription factor MYB1R1		LOC107840959		XM_016684918.1		XP_016540404.1
				2.07496							transcription factor MYB44		LOC107842817		XM_016686845.1		XP_016542331.1
			2.50925								transcription factor MYB24		LOC107846862		XM_016691132.1		XP_016546618.1
				-3.07508							transcription factor MYB48		LOC107848119		XM_016692802.1		XP_016548288.1
									1.10024		myb-like protein X		LOC107850728		XM_016695455.1		XP_016550941.1
				-2.91375							transcription factor MYB3-like		LOC107852849		XM_016697892.1		XP_016553378.1
			2.30114	1.9401							myb-related protein Myb4-like		LOC107853100		XM_016698113.1		XP_016553599.1
				5.98071							transcription factor MYB108		LOC107855098		XM_016700078.1		XP_016555564.1
				-3.85477							myb-related protein 306-like		LOC107858775		XM_016703562.1		XP_016559048.1
				-5.75587							myb-related protein Hv1-like		LOC107860514		XM_016705898.1		XP_016561384.1
			2.85779	7.51944		1.7147					myb-related protein 340-like		LOC107862179		XM_016707659.1		XP_016563145.1
				-2.11665							transcription factor MYB1R1		LOC107862462		XM_016708053.1		XP_016563539.1
			-2.67303								transcription repressor MYB6-like		LOC107862576		XM_016708197.1		XP_016563683.1
			4.71769								myb-related protein Myb4-like		LOC107864180		XM_016710470.1		XP_016565956.1
			1.06325	2.28123							transcription factor MYB1R1		LOC107868015		XM_016714558.1		XP_016570044.1
				2.69184							myb-related protein Pp2-like		LOC107871155		XM_016717972.1		XP_016573458.1
				4.96689							transcription factor MYB108		LOC107871221		XM_016718081.1		XP_016573567.1
			-3.85412	-3.73329							transcription factor MYB48-like		LOC107875119		XM_016721740.1		XP_016577226.1
			-2.76327	-4.68302							transcription factor MYB59-like, transcript variant X2		LOC107875555		XM_016722312.1		XP_016577798.1
			-1.27975	-1.28305							transcription factor MYB1R1-like		LOC107875928		XM_016722831.1		XP_016578317.1
				-4.79719							MYB-like transcription factor ETC3		LOC107877244		XM_016723933.1		XP_016579419.1
	2.39425										myb-related protein Myb4-like		LOC107877282		XM_016723966.1		XP_016579452.1
											NAC transcription factors
			1.72238	3.36178							NAC domain-containing protein 72-like		LOC107842449		XM_016686297.1		XP_016541783.1
			-2.63342	-3.23028							NAC transcription factor 56, transcript variant X2		LOC107845296		XM_016689532.1		XP_016545018.1
			2.11925	4.04966					1.82315		NAC transcription factor 29-like		LOC107847606		XM_016691976.1		XP_016547462.1
				1.44179							NAC domain-containing protein 78-like		LOC107850238		XM_016694640.1		XP_016550126.1
				1.17846							NAC domain-containing protein 17-like, transcript variant X2		LOC107856094		XM_016701087.1		XP_016556573.1
				-3.43669							putative NAC domain-containing protein 94, transcript variant X1		LOC107858451		XM_016703112.1		XP_016558598.1
				6.88459							transcription factor JUNGBRUNNEN 1-like		LOC107861114		XM_016706497.1		XP_016561983.1
			3.13675	4.43846							NAC domain-containing protein 100		LOC107862258		XM_016707766.1		XP_016563252.1
									1.87909		NAC domain-containing protein 78-like		LOC107862434		XM_016708019.1		XP_016563505.1
				1.11491							NAC domain-containing protein 62-like, transcript variant X2		LOC107862968		XM_016708692.1		XP_016564178.1
				6.48024							NAC domain-containing protein 92-like		LOC107867999		XM_016714538.1		XP_016570024.1
		-1.77323	5.03026	7.45976					1.90842		protein ATAF2-like		LOC107870355		XM_016716854.1		XP_016572340.1
			1.29503	1.50553							NAC domain-containing protein 78		LOC107871397		XM_016718326.1		XP_016573812.1
		-1.06082	1.68949	2.57384							NAC domain-containing protein 2		LOC107873003		XM_016719693.1		XP_016575179.1
				5.17765							NAC domain-containing protein 40-like		LOC107875670		XM_016722474.1		XP_016577960.1
						1.26376					NAC domain-containing protein 83		LOC107876783		XM_016723638.1		XP_016579124.1
				4.11013							transcription factor JUNGBRUNNEN 1-like		LOC107878021		XM_016724882.1		XP_016580368.1
			2.42489	2.80157							NAC domain-containing protein 72-like		LOC107878688		XM_016725773.1		XP_016581259.1
				-3.97408							NAC transcription factor 56-like		LOC107878689		XM_016725774.1		XP_016581260.1
											scarecrow transcription factors
		-1.67484	3.71943	2.63064					1.20041		scarecrow-like protein 14, transcript variant X1		LOC107839666		XM_016683246.1		XP_016538732.1
				4.68411							scarecrow-like protein 13		LOC107850860		XM_016695649.1		XP_016551135.1
				-1.91282							scarecrow-like protein 3		LOC107851490		XM_016696540.1		XP_016552026.1
				1.55148							scarecrow-like protein 13, transcript variant X1		LOC107853699		XM_016698675.1		XP_016554161.1
									1.2306		scarecrow-like protein 15		LOC107859933		XM_016705099.1		XP_016560585.1
			-1.96772	-4.74455							scarecrow-like protein 32		LOC107860205		XM_016705478.1		XP_016560964.1
				6.86729							scarecrow-like protein 21		LOC107869661		XM_016716156.1		XP_016571642.1
			1.93408	1.76744							scarecrow-like protein 30, transcript variant X2		LOC107871209		XM_016718060.1		XP_016573546.1
			-2.76576	-2.81174							scarecrow-like protein 23		LOC107878045		XM_016724914.1		XP_016580400.1
				-2.58818							scarecrow-like transcription factor PAT1, transcript variant X1		LOC107878148		XM_016725054.1		XP_016580540.1
			2.88203	5.02926							scarecrow-like protein 21		LOC107878738		XM_016725842.1		XP_016581328.1
											TCP-like transcription factors
				-2.99242							transcription factor TCP8-like		LOC107839896		XM_016683556.1		XP_016539042.1
			-2.69824	-3.73612					-1.61834		transcription factor TCP4-like		LOC107842427		XM_016686266.1		XP_016541752.1
				-5.07888							transcription factor TCP15-like		LOC107846860		XM_016691130.1		XP_016546616.1
				-3.48854							transcription factor TCP13-like, transcript variant X2		LOC107861008		XM_016706419.1		XP_016561905.1
			-2.04625								transcription factor TCP13, transcript variant X1		LOC107861432		XM_016706769.1		XP_016562255.1
			-1.14247	-2.64075							transcription factor TCP21-like		LOC107863034		XM_016708784.1		XP_016564270.1
				-4.02226							transcription factor TCP14-like, transcript variant X1		LOC107875954		XM_016722867.1		XP_016578353.1
			-3.54592	-5.14032					-1.5938		transcription factor TCP4-like		LOC107878623		XM_016725678.1		XP_016581164.1
											WRKY transcription factors
			1.73113								probable WRKY transcription factor 53		LOC107839290		XM_016682712.1		XP_016538198.1
			6.56074	4.97675							probable WRKY transcription factor 26		LOC107842605		XM_016686544.1		XP_016542030.1
			3.18894	5.45625					3.4036		probable WRKY transcription factor 70		LOC107843395		XM_016687667.1		XP_016543153.1
			5.39878	7.08471							probable WRKY transcription factor 50, transcript variant X2		LOC107849654		XM_016694209.1		XP_016549695.1
			3.12919	5.1698							probable WRKY transcription factor 53		LOC107851739		XM_016696826.1		XP_016552312.1
				5.64697							probable WRKY transcription factor 53		LOC107851750		XM_016696834.1		XP_016552320.1
				5.35343							probable WRKY transcription factor 29		LOC107852145		XM_016697203.1		XP_016552689.1
				1.89985							probable WRKY transcription factor 33, transcript variant X4		LOC107854014		XM_016698997.1		XP_016554483.1
				1.75538							probable WRKY transcription factor 17		LOC107854937		XM_016699929.1		XP_016555415.1
			4.28834	5.06813					2.14643		probable WRKY transcription factor 51		LOC107855583		XM_016700598.1		XP_016556084.1
				4.38694		1.79897					probable WRKY transcription factor 71		LOC107857040		XM_016701986.1		XP_016557472.1
				2.29966							probable WRKY transcription factor 65, transcript variant X1		LOC107859184		XM_016704100.1		XP_016559586.1
		-1.32347	2.05977	4.28032							probable WRKY transcription factor 31, transcript variant X1		LOC107859607		XM_016704664.1		XP_016560150.1
			2.44342	3.36708							probable WRKY transcription factor 7		LOC107860258		XM_016705539.1		XP_016561025.1
			7.16773	9.306							probable WRKY transcription factor 43		LOC107861505		XM_016706845.1		XP_016562331.1
			5.01347	5.21345							probable WRKY transcription factor 40		LOC107861978		XM_016707397.1		XP_016562883.1
				6.06692							probable WRKY transcription factor 70		LOC107863484		XM_016709413.1		XP_016564899.1
				1.21892							probable WRKY transcription factor 7		LOC107867163		XM_016713297.1		XP_016568783.1
		-1.05688	2.45487	3.61801		1.34594					probable WRKY transcription factor 25		LOC107872867		XM_016719517.1		XP_016575003.1
			1.36303	1.8378							probable WRKY transcription factor 40		LOC107876015		XM_016722971.1		XP_016578457.1
				2.07687					1.57771		probable WRKY transcription factor 20, transcript variant X3		LOC107878147		XM_016725051.1		XP_016580537.1
				-2.62289							probable WRKY transcription factor 20, transcript variant X1		LOC107878783		XM_016725905.1		XP_016581391.1
			2.56699	4.48351							probable WRKY transcription factor 50		LOC107879653		XM_016726643.1		XP_016582129.1
			3.65391	5.15207							WRKY transcription factor 18-like		LOC107879695		XM_016726661.1		XP_016582147.1
											ZAT transcription factors
			2.98381	4.8238							zinc finger protein ZAT6-like		LOC107840185		XM_016683949.1		XP_016539435.1
			3.22558	6.761							zinc finger protein ZAT11-like		LOC107846916		XM_016691186.1		XP_016546672.1
				4.19157							zinc finger protein ZAT11-like		LOC107846919		XM_016691190.1		XP_016546676.1
			3.11402	7.48616					1.85686		zinc finger protein ZAT10-like		LOC107851774		XM_016696856.1		XP_016552342.1
			4.53789	5.79079							zinc finger protein ZAT10-like		LOC107867225		NM_001324936		NP_001311865
			5.48445	6.34535							zinc finger protein ZAT4-like		LOC107872329		XM_016719076.1		XP_016574562.1
			6.89127	8.54827							zinc finger protein ZAT11-like		LOC107872686		XM_016719311.1		XP_016574797.1
				7.17652							zinc finger protein ZAT11-like		LOC107872688		XM_016719312.1		XP_016574798.1
			-3.16673	-6.11468							zinc finger protein ZAT5-like		LOC107874647		XM_016721408.1		XP_016576894.1
											zinc finger proteins CONSTANS
				-3.39657							zinc finger protein CONSTANS-like		LOC107845910		XM_016690415.1		XP_016545901.1
			-4.91245	-4.34741							zinc finger protein CONSTANS-LIKE 16-like		LOC107848469		XM_016693241.1		XP_016548727.1
				-1.70325							zinc finger protein CONSTANS-LIKE 4-like		LOC107848867		XM_016693601.1		XP_016549087.1
			-1.04787	-1.6553							zinc finger protein CONSTANS-LIKE 4, transcript variant X2		LOC107851436		XM_016696445.1		XP_016551931.1
			-3.07313								zinc finger protein CONSTANS-LIKE 9-like, transcript variant X3		LOC107854023		XM_016699026.1		XP_016554512.1
		-2.21115		-5.52649							zinc finger protein CONSTANS-LIKE 2-like		LOC107860380		XM_016705720.1		XP_016561206.1
			-2.70217	-7.09045		-1.80116					zinc finger protein CONSTANS-LIKE 8		LOC107861905		XM_016707287.1		XP_016562773.1
						1.23895					zinc finger protein CONSTANS-LIKE 9, transcript variant X1		LOC107863128		XM_016708925.1		XP_016564411.1
			-1.27433	-2.1756							zinc finger protein CONSTANS-LIKE 13		LOC107863984		XM_016710217.1		XP_016565703.1
				-2.79073							zinc finger protein CONSTANS-LIKE 5		LOC107877488		XM_016724136.1		XP_016579622.1
											miscellaneous
			4.02939	7.22393							AT-hook motif nuclear-localized protein 23-like		LOC107850784		XM_016695540.1		XP_016551026.1
			1.65095								AT-hook motif nuclear-localized protein 27-like, transcript variant X1		LOC107866759		XM_016712721.1		XP_016568207.1
				2.94798		1.6823					B3 domain-containing protein At2g36080		LOC107843699		XM_016688068.1		XP_016543554.1
				-5.81578							B3 domain-containing protein REM5-like, transcript variant X5		LOC107848454		XM_016693253.1		XP_016548739.1
				-3.31894							B3 domain-containing protein Os01g0905400-like, transcript variant X2		LOC107857615		XM_016702454.1		XP_016557940.1
			1.56339								B3 domain-containing protein At5g60140-like		LOC107875132		XM_016721751.1		XP_016577237.1
				-2.37838							transcription factor DIVARICATA-like		LOC107842776		XM_016686800.1		XP_016542286.1
				-5.13988							transcription factor DIVARICATA-like		LOC107844851		XM_016689193.1		XP_016544679.1
		-1.40893	1.25664	3.79902					1.1908		transcription factor DIVARICATA-like, transcript variant X2		LOC107850892		XM_016695695.1		XP_016551181.1
			-1.78535	-2.6519							transcription factor DIVARICATA		LOC107862150		XM_016707620.1		XP_016563106.1
			-1.8662	-2.47587							dof zinc finger protein DOF5.4-like		LOC107855406		XM_016700413.1		XP_016555899.1
				-3.04106		1.48295					dof zinc finger protein DOF4.7-like		LOC107860338		XM_016705658.1		XP_016561144.1
				-1.6461							cyclic dof factor 1-like		LOC107862251		XM_016707761.1		XP_016563247.1
									1.74162		cyclic dof factor 3-like		LOC107870669		XM_016717261.1		XP_016572747.1
			2.09331								transcription factor E2FC		LOC107869394		XM_016715926.1		XP_016571412.1
						1.76617					transcription factor E2FB-like, transcript variant X3		LOC107875684		XM_016722493.1		XP_016577979.1
			-1.66071	-2.8734							GATA transcription factor 21-like		LOC107840961		XM_016684921.1		XP_016540407.1
				-1.13841							GATA transcription factor 11-like		LOC107847839		XM_016692375.1		XP_016547861.1
			-3.75519	-5.26403					-2.04101		GATA zinc finger domain-containing protein 3, transcript variant X2		LOC107852856		XM_016697902.1		XP_016553388.1
				-1.00219							GATA transcription factor 1-like		LOC107864525		XM_016710921.1		XP_016566407.1
				1.98728							GATA transcription factor 1-like		LOC107871245		XM_016718127.1		XP_016573613.1
			-3.44331	-4.75495					-1.90289		GATA transcription factor 8-like, transcript variant X1		LOC107871482		XM_016718430.1		XP_016573916.1
				-5.22084							growth-regulating factor 8, transcript variant X1		LOC107863612		XM_016709619.1		XP_016565105.1
				-2.61508							growth-regulating factor 1-like		LOC107867263		XM_016713425.1		XP_016568911.1
				-2.24087							transcription factor HBI1-like		LOC107840411		XM_016684269.1		XP_016539755.1
				-5.69292							transcription factor HBI1		LOC107860906		XM_016706354.1		XP_016561840.1
				1.58933							transcription factor ILR3-like, transcript variant X3		LOC107845731		XM_016690206.1		XP_016545692.1
				1.09602							transcription factor ILR3		LOC107856355		XM_016701365.1		XP_016556851.1
				4.26609							probable transcription factor KAN4		LOC107841892		XM_016685746.1		XP_016541232.1
				2.67809							probable transcription factor KAN3		LOC107877161		XM_016723883.1		XP_016579369.1
				-2.18062							transcription factor LHW-like		LOC107842835		XM_016686864.1		XP_016542350.1
				-1.6467							transcription factor LHW-like		LOC107847654		XM_016692044.1		XP_016547530.1
				-4.46805							transcription factor MafA-like		LOC107839592		XM_016683181.1		XP_016538667.1
			4.84279	4.45682							transcription factor MafA-like		LOC107839673		XM_016683299.1		XP_016538785.1
				-4.13702							transcription factor PRE6-like		LOC107858782		XM_016703569.1		XP_016559055.1
				-4.18079							transcription factor PRE1-like		LOC107860541		XM_016705931.1		XP_016561417.1
				-4.10214							squamosa promoter-binding-like protein 9		LOC107843938		XM_016688382.1		XP_016543868.1
			-2.02021	-3.60864							squamosa promoter-binding protein 1-like, transcript variant X2		LOC107859362		XM_016704347.1		XP_016559833.1
				-2.41929							squamosa promoter-binding-like protein 1		LOC107871232		XM_016718097.1		XP_016573583.1
				-4.10911							squamosa promoter-binding protein 1-like		LOC107877318		XM_016723991.1		XP_016579477.1
			3.5395	5.77884							protein TIFY 10A		LOC107840891		XM_016684832.1		XP_016540318.1
			1.45464	2.83365							protein TIFY 10c-like		LOC107861681		XM_016706990.1		XP_016562476.1
				1.86949							protein TIFY 6B, transcript variant X2		LOC107862213		XM_016707707.1		XP_016563193.1
				3.99688							protein TIFY 10A-like		LOC107877900		XM_016724701.1		XP_016580187.1
			2.28284	5.09992							trihelix transcription factor GT-3b		LOC107842608		XM_016686548.1		XP_016542034.1
				-2.31119							trihelix transcription factor GT-2-like		LOC107850875		XM_016695672.1		XP_016551158.1
			1.96491	2.92546		1.59289					trihelix transcription factor GT-2-like		LOC107850887		XM_016695686.1		XP_016551172.1
				-2.7158							trihelix transcription factor GTL1-like		LOC107864842		XM_016711258.1		XP_016566744.1
				-1.93939							trihelix transcription factor GT-2-like		LOC107867661		XM_016714001.1		XP_016569487.1
				1.85988							transcription factor VIP1-like		LOC107867683		XM_016714034.1		XP_016569520.1
				2.13411							trihelix transcription factor ASR3, transcript variant X2		LOC107870625		XM_016717214.1		XP_016572700.1
				-3.61117							transcription factor UNE10, transcript variant X2		LOC107845481		XM_016689844.1		XP_016545330.1
				-1.98929							transcription factor UNE10, transcript variant X1		LOC107862303		XM_016707829.1		XP_016563315.1
				1.2845							transcription factor UNE12-like		LOC107864641		XM_016711071.1		XP_016566557.1
				1.21341							nuclear transcription factor Y subunit C-9-like, transcript variant X4		LOC107841284		XM_016685262.1		XP_016540748.1
				-3.14953							nuclear transcription factor Y subunit B-3-like		LOC107841985		XM_016685809.1		XP_016541295.1
				3.33207							nuclear transcription factor Y subunit A-7-like		LOC107843923		XM_016688354.1		XP_016543840.1
				1.41634							nuclear transcription factor Y subunit B-1-like, transcript variant X1		LOC107870337		XM_016716828.1		XP_016572314.1
				-3.42047							nuclear transcription factor Y subunit B-3-like, transcript variant X4		LOC107878806		XM_016725943.1		XP_016581429.1
				-4.79275							zinc-finger homeodomain protein 4		LOC107839823		XM_016683456.1		XP_016538942.1
				-3.11101							zinc-finger homeodomain protein 9-like		LOC107858776		XM_016703563.1		XP_016559049.1
				-1.85944							zinc-finger homeodomain protein 9-like		LOC107858780		XM_016703566.1		XP_016559052.1
			-1.91545	-1.91755							zinc-finger homeodomain protein 10-like		LOC107872522		XM_016719188.1		XP_016574674.1
				-2.36661							general transcription factor IIH subunit 2-like, transcript variant X6		LOC107839383		XM_016682885.1		XP_016538371.1
				-2.27239							transcription factor AS1-like, transcript variant X2		LOC107842898		XM_016686942.1		XP_016542428.1
				1.43082							transcription initiation factor IIB-2-like, transcript variant X1		LOC107843916		XM_016688345.1		XP_016543831.1
				-2.23989							transcription factor PCL1-like		LOC107843997		XM_016688455.1		XP_016543941.1
			2.10382								transcription factor-like protein DPB, transcript variant X2		LOC107844009		XM_016688476.1		XP_016543962.1
			1.10065								transcription factor IIIA, transcript variant X1		LOC107844033		XM_016688503.1		XP_016543989.1
			1.4749	1.62037							transcription factor Pur-alpha 1-like, transcript variant X2		LOC107849368		XM_016693964.1		XP_016549450.1
				-4.61699		-1.54675					transcription factor SCREAM2		LOC107852780		XM_016697825.1		XP_016553311.1
			2.26715	2.34171							transcription factor LAF1		LOC107854589		XM_016699606.1		XP_016555092.1
				-2.27181							transcription factor BIM1-like, transcript variant X1		LOC107855427		XM_016700440.1		XP_016555926.1
			3.33513	2.91302					2.14874		protein SAR DEFICIENT 1-like		LOC107862193		XM_016707678.1		XP_016563164.1
				-3.2153							transcription factor ICE1, transcript variant X2		LOC107862125		XM_016707581.1		XP_016563067.1
				2.07453					1.4164		B3 domain-containing transcription factor NGA1-like, transcript variant X1		LOC107863550		XM_016709519.1		XP_016565005.1
				-4.37398					-1.77669		transcription factor BEE 3-like		LOC107865880		XM_016712073.1		XP_016567559.1
			2.94121	4.63815							transcription factor RAX3-like		LOC107869471		XM_016716009.1		XP_016571495.1
				-1.6327							transcription factor PIF4		LOC107878077		XM_016724953.1		XP_016580439.1

## Sheet: PR proteins
	-10				0				10
	Fold change in gene expression (log2 scale)										NCBI
	ObPV					PMMoV
	4 hpi	8 hpi	24 hpi	48 hpi		4 hpi	8 hpi	24 hpi	48 hpi		Description		Gene ID		RefSeq RNA ID		RefSeq Protein ID
											PR-1
				5.78527							basic form of pathogenesis-related protein 1-like		LOC107840154		XM_016683906.1		XP_016539392.1
			3.8028	5.50182							basic form of pathogenesis-related protein 1-like		LOC107840155		XM_016683907.1		XP_016539393.1
			3.70601	4.98704					1.91584		pathogenesis-related leaf protein 6		LOC107842907		XM_016686956.1		XP_016542442.1
				-5.28749							pathogenesis-related protein PR-1		LOC107876988		XM_016723787.1		XP_016579273.1
				-6.32529					-2.66074		pathogenesis-related protein PR-1-like		LOC107877494		XM_016724144.1		XP_016579630.1
			3.72537								basic form of pathogenesis-related protein 1-like		LOC107879924		XM_016726851.1		XP_016582337.1
											PR-2, glucanases
				-3.53806							glucan endo-1,3-beta-glucosidase 4, transcript variant X2		LOC107839741		XM_016683360.1		XP_016538846.1
	-2.04946										endoglucanase 24-like		LOC107840474		XM_016684343.1		XP_016539829.1
			3.12747								endo-1,3;1,4-beta-D-glucanase-like, transcript variant X1		LOC107841698		XM_016685546.1		XP_016541032.1
				7.61563							glucan endo-1,3-beta-glucosidase, acidic-like		LOC107843857		XM_016688258.1		XP_016543744.1
				-2.37914							glucan endo-1,3-beta-glucosidase 8-like, transcript variant X2		LOC107844014		XM_016688483.1		XP_016543969.1
				-3.75627							endoglucanase 25-like		LOC107847541		XM_016691853.1		XP_016547339.1
			1.41608	3.02673							glucan endo-1,3-beta-glucosidase 14		LOC107847796		XM_016692286.1		XP_016547772.1
				1.47814							glucosidase 2 subunit beta, transcript variant X1		LOC107850797		XM_016695559.1		XP_016551045.1
		1.4127		-3.23838					-1.75071		glucan endo-1,3-beta-glucosidase 11-like		LOC107851040		XM_016695929.1		XP_016551415.1
				-6.2463							endoglucanase 6		LOC107851575		XM_016696638.1		XP_016552124.1
				-3.17827							glucan endo-1,3-beta-glucosidase 4-like		LOC107851850		XM_016696949.1		XP_016552435.1
			2.74595	4.39415							glucan endo-1,3-beta-glucosidase, acidic		LOC107853918		XM_016698907.1		XP_016554393.1
				1.88858							beta-glucosidase 11-like, transcript variant X1		LOC107854418		XM_016699429.1		XP_016554915.1
				-3.76738							beta-glucosidase 11-like		LOC107854422		XM_016699436.1		XP_016554922.1
				7.66609							glucan endo-1,3-beta-glucosidase A-like		LOC107854898		XM_016699898.1		XP_016555384.1
				-4.33145							beta-glucosidase 12-like		LOC107855205		XM_016700199.1		XP_016555685.1
			-3.09437	-3.52778							endoglucanase 6-like		LOC107855300		XM_016700295.1		XP_016555781.1
				1.61154							probable endo-1,3(4)-beta-glucanase ARB_01444		LOC107855487		XM_016700504.1		XP_016555990.1
				2.39896							beta-glucosidase 18-like		LOC107859563		XM_016704612.1		XP_016560098.1
			3.03601	4.67894							glucan endo-1,3-beta-glucosidase 14-like		LOC107861128		XM_016706506.1		XP_016561992.1
				3.34388							glucan endo-1,3-beta-glucosidase, acidic-like		LOC107861479		XM_016706814.1		XP_016562300.1
		1.17968	-1.61766	-3.56428					-1.36292		beta-glucosidase 44-like		LOC107862203		XM_016707692.1		XP_016563178.1
			-3.77314	-2.68372							glucan endo-1,3-beta-glucosidase 13-like		LOC107863638		XM_016709663.1		XP_016565149.1
				-1.71111							glucan endo-1,3-beta-glucosidase 8-like		LOC107863710		XM_016709788.1		XP_016565274.1
				1.72641							glucan endo-1,3-beta-glucosidase 7		LOC107867015		XM_016713095.1		XP_016568581.1
				5.404							endoglucanase 10-like		LOC107869636		XM_016716133.1		XP_016571619.1
				-1.54437							beta-glucosidase BoGH3B-like		LOC107870058		XM_016716454.1		XP_016571940.1
				-1.78814							alpha-glucosidase-like		LOC107870314		XM_016716806.1		XP_016572292.1
			-2.75645	-2.92629							glucan endo-1,3-beta-glucosidase 4, transcript variant X2		LOC107873685		XM_016720619.1		XP_016576105.1
			-2.41773	-3.17132							beta-glucosidase 40		LOC107876837		XM_016723675.1		XP_016579161.1
				2.30954					-1.40648		glucan endo-1,3-beta-glucosidase-like		LOC107877640		XM_016724334.1		XP_016579820.1
			-3.34456	-7.06619							glucan endo-1,3-beta-glucosidase 12-like, transcript variant X2		LOC107878500		XM_016725518.1		XP_016581004.1
			2.6401	2.91513							glucan endo-1,3-beta-glucosidase, basic		LOC107879143		XM_016726250.1		XP_016581736.1
											PR-3, chitinase classes I, II, IV, VI, VII
			2.51785	4.04593							basic 30 kDa endochitinase		LOC107840225		XM_016684023.1		XP_016539509.1
				-2.26712							chitinase-like protein 2		LOC107851289		XM_016696245.1		XP_016551731.1
	1.69658			3.29224							endochitinase EP3-like		LOC107855060		XM_016700043.1		XP_016555529.1
				4.41272							endochitinase EP3-like		LOC107855061		XM_016700044.1		XP_016555530.1
				2.86516							acidic endochitinase pcht28-like		LOC107859801		XM_016704911.1		XP_016560397.1
			2.97405	4.23535							acidic endochitinase pcht28		LOC107859802		XM_016704912.1		XP_016560398.1
				1.86195							acidic 27 kDa endochitinase		LOC107859803		XM_016704913.1		XP_016560399.1
			4.91626	9.26516							basic endochitinase-like		LOC107859806		XM_016704916.1		XP_016560402.1
				-1.47815							chitinase-like protein 1		LOC107864409		XM_016710762.1		XP_016566248.1
				4.0517							endochitinase 4		LOC107878318		XM_016725253.1		XP_016580739.1
											PR-4, endochitinases
				2.88301							pathogenesis-related protein PR-4-like		LOC107840165		XM_016683919.1		XP_016539405.1
			3.20008	6.67923							pathogenesis-related protein P2		LOC107879775		XM_016726727.1		XP_016582213.1
											PR-5, thaumatin-like proteins (osmotins)
			-3.91973	-6.45873					-2.25333		thaumatin-like protein 1		LOC107840548		XM_016684444.1		XP_016539930.1
		1.25488	-2.90437	-4.04032					-2.67594		pathogenesis-related protein 5-like, transcript variant X1		LOC107859872		XM_016705017.1		XP_016560503.1
						1.72539					thaumatin-like protein 1b		LOC107859873		XM_016705019.1		XP_016560505.1
				3.88781							thaumatin-like protein		LOC107865615		XM_016711841.1		XP_016567327.1
			1.5179	2.45224							osmotin-like protein OSML81		LOC107865660		XM_016711876.1		XP_016567362.1
				1.88968							osmotin-like protein OSML13		LOC107865671		XM_016711884.1		XP_016567370.1
			2.52816	3.2916							osmotin-like protein OSML15		LOC107865680		XM_016711890.1		XP_016567376.1
			3.46506					1.42755			osmotin-like protein OSML15		LOC107865691		XM_016711896.1		XP_016567382.1
											PR-6, proteinase inhibitors
			1.62184	2.77608							proteinase inhibitor I-B-like		LOC107843348		XM_016687591.1		XP_016543077.1
				-2.49187							cysteine proteinase inhibitor 5-like		LOC107853707		XM_016698682.1		XP_016554168.1
			-3.00041	-2.34216							proteinase inhibitor PSI-1.2		LOC107855896		XM_016700908.1		XP_016556394.1
	1.42931			3.15323							wound-induced proteinase inhibitor 2-like		LOC107862768		XM_016708428.1		XP_016563914.1
				2.48262		1.30184					proteinase inhibitor type-2-like		LOC107862771		XM_016708430.1		XP_016563916.1
				-2.58559							serine protease inhibitor 5-like		LOC107862773		XM_016708431.1		XP_016563917.1
				2.52562					1.9574		serine protease inhibitor 1-like		LOC107862775		XM_016708432.1		XP_016563918.1
				1.06289							cysteine proteinase inhibitor 6		LOC107862908		XM_016708620.1		XP_016564106.1
			4.36653	3.71274							ethylene-responsive proteinase inhibitor 1-like		LOC107865651		XM_016711870.1		XP_016567356.1
			3.22272	3.66802							proteinase inhibitor PSI-1.2-like		LOC107877299		XM_016723976.1		XP_016579462.1
			-2.07609	-3.32599					-1.39104		proteinase inhibitor I-B-like		LOC107878603		XM_016725647.1		XP_016581133.1
			5.71088	9.77857							proteinase inhibitor type-2-like		LOC107879783		XM_016726734.1		XP_016582220.1
			3.57199	7.37654							proteinase inhibitor PSI-1.2-like		LOC107879784		XM_016726735.1		XP_016582221.1
											PR-7, aspartic endoproteases
				2.06518							aspartic proteinase-like protein 2, transcript variant X2		LOC107847878		XM_016692453.1		XP_016547939.1
			-2.30693	-1.79554							protein ASPARTIC PROTEASE IN GUARD CELL 1		LOC107848137		XM_016692824.1		XP_016548310.1
			2.19044	2.61994							aspartic proteinase Asp1-like, transcript variant X1		LOC107855104		XM_016700085.1		XP_016555571.1
				1.53245							aspartic proteinase-like protein 2, transcript variant X2		LOC107856698		XM_016701677.1		XP_016557163.1
				2.58782							aspartic proteinase PCS1-like		LOC107858668		XM_016703423.1		XP_016558909.1
				-2.993							aspartic proteinase-like, transcript variant X3		LOC107859606		XM_016704663.1		XP_016560149.1
			-1.51888	-4.4481							protein ASPARTIC PROTEASE IN GUARD CELL 1-like		LOC107861903		XM_016707285.1		XP_016562771.1
		-1.37547	-2.30652	-4.17258							aspartic proteinase-like		LOC107864683		XM_016711123.1		XP_016566609.1
	1.76789			-1.57524							aspartic proteinase nepenthesin-1		LOC107867624		XM_016713946.1		XP_016569432.1
				-4.38406							protein ASPARTIC PROTEASE IN GUARD CELL 2		LOC107870397		XM_016716916.1		XP_016572402.1
				-1.92253							aspartic proteinase PCS1-like		LOC107870524		XM_016717084.1		XP_016572570.1
				-3.37058					-1.45985		aspartic proteinase PCS1		LOC107870963		XM_016717683.1		XP_016573169.1
											PR-8, chitinase class III
											none
											PR-9, lignin-forming peroxidases
				2.46409							lignin-forming anionic peroxidase		LOC107853865		XM_016698853.1		XP_016554339.1
			2.42624								lignin-forming anionic peroxidase-like		LOC107860938		XM_016706372.1		XP_016561858.1
			3.56611	5.69006							lignin-forming anionic peroxidase-like		LOC107866094		XM_016712277.1		XP_016567763.1
				7.01623							lignin-forming anionic peroxidase-like		LOC107866096		XM_016712279.1		XP_016567765.1
			5.36491								lignin-forming anionic peroxidase-like		LOC107866097		XM_016712281.1		XP_016567767.1
									-1.61953		lignin-forming anionic peroxidase-like		LOC107874082		XM_016720965.1		XP_016576451.1
			1.40208	3.0189					-1.41172		lignin-forming anionic peroxidase-like		LOC107874093		XM_016720974.1		XP_016576460.1
											PR-10, ribonuclease-like proteins
			7.18235	6.0081							pathogenesis-related protein STH-2-like		LOC107853163		XM_016698168.1		XP_016553654.1
			6.2961	9.21906				1.57666			pathogenesis-related protein STH-21-like		LOC107864568		XM_016710983.1		XP_016566469.1
				3.68841				1.19646			pathogenesis-related protein STH-21-like		LOC107864569		XM_016710984.1		XP_016566470.1
				6.4459							pathogenesis-related protein STH-2-like		LOC107864570		XM_016710985.1		XP_016566471.1
				6.17274							pathogenesis-related protein STH-2-like		LOC107866594		XM_016712622.1		XP_016568108.1
			3.7831	4.97135							pathogenesis-related protein STH-21-like		LOC107866596		XM_016712626.1		XP_016568112.1
			5.52428								pathogenesis-related protein STH-2-like		LOC107872299		XM_016719054.1		XP_016574540.1
				-3.94808					-2.15008		S-norcoclaurine synthase 1-like		LOC107855237		XM_016700235.1		XP_016555721.1
			5.62784								S-norcoclaurine synthase 2-like		LOC107877030		XM_016723816.1		XP_016579302.1
				5.19567							S-norcoclaurine synthase 2-like		LOC107877637		XM_016724332.1		XP_016579818.1
											PR-11, chitinase class V
			4.64238	5.92012							acidic mammalian chitinase-like		LOC107877663		XM_016724349.1		XP_016579835.1
											PR-12, defensins
			-2.10018	-1.93007							defensin J1-2		LOC107838795		XM_016681995.1		XP_016537481.1
				7.24479							defensin J1-1		LOC107838797		XM_016681997.1		XP_016537483.1
				-3.75248				-1.25135	-3.24464		flower-specific defensin-like		LOC107852222		XM_016697273.1		XP_016552759.1
			-1.97048	-4.61547					-1.50268		flower-specific defensin-like, transcript variant X1		LOC107852225		XM_016697276.1		XP_016552762.1
				2.9598							defensin-like protein		LOC107852231		XM_016697280.1		XP_016552766.1
			3.15001	4.93567							defensin-like protein 1		LOC107854776		XM_016699779.1		XP_016555265.1
				2.62505					-1.58674		defensin Ec-AMP-D1-like		LOC107855074		XM_016700063.1		XP_016555549.1
			-2.02547	-3.12742							defensin J1-2-like		LOC107862609		XM_016708242.1		XP_016563728.1
		-1.30861	-1.63442	-1.97826					-1.92346		defensin-like protein		LOC107877011		XM_016723806.1		XP_016579292.1
				3.25874							flower-specific defensin-like		LOC107877537		XM_016724202.1		XP_016579688.1
									-1.82439		flower-specific defensin-like		LOC107877539		XM_016724203.1		XP_016579689.1
				1.32892					-1.50491		defensin-like protein		LOC107877540		XM_016724205.1		XP_016579691.1
				2.53264							flower-specific defensin-like		LOC107877541		XM_016724206.1		XP_016579692.1
			-2.48898	-1.52334		1.367			-1.94891		flower-specific defensin-like		LOC107877542		XM_016724207.1		XP_016579693.1
		-1.12768						-1.2797	-2.90368		flower-specific defensin-like, transcript variant X3		LOC107877546		XM_016724214.1		XP_016579700.1
											PR-13, thionins
											none
											PR-14, lipid transfer proteins
		1.19892		-1.73092					-1.20896		non-specific lipid-transfer protein 1-like		LOC107839099		XM_016682458.1		XP_016537944.1
			-2.81402	-2.99291					-1.60449		non-specific lipid-transfer protein-like protein At2g13820		LOC107840021		XM_016683719.1		XP_016539205.1
			-2.89255	-4.50617							non-specific lipid-transfer protein 2-like		LOC107843400		XM_016687672.1		XP_016543158.1
			-1.98713	-4.21949							non-specific lipid-transfer protein 2-like		LOC107844770		XM_016689118.1		XP_016544604.1
			-3.22441	-7.01752							non-specific lipid-transfer protein 1		LOC107845895		XM_016690406.1		XP_016545892.1
			-3.09273	-6.77154							non-specific lipid-transfer protein 2-like		LOC107845937		XM_016690448.1		XP_016545934.1
			-2.65005	-4.26623							non-specific lipid-transfer protein 2-like		LOC107845941		XM_016690453.1		XP_016545939.1
				-4.18196							non-specific lipid transfer protein GPI-anchored 2-like		LOC107848539		XM_016693332.1		XP_016548818.1
			1.83011	3.46825							lipid transfer-like protein VAS		LOC107851386		XM_016696388.1		XP_016551874.1
			-3.46874								non-specific lipid-transfer protein-like protein At2g13820		LOC107853303		XM_016698308.1		XP_016553794.1
			-1.48892	-5.78641							non-specific lipid-transfer protein 1-like		LOC107859334		XM_016704310.1		XP_016559796.1
	-2.45766			-9.17836					-6.23025		non-specific lipid-transfer protein 1-like		LOC107863970		XM_016710197.1		XP_016565683.1
				1.38618							non-specific lipid-transfer protein-like 1		LOC107867835		XM_016714282.1		XP_016569768.1
			-2.5128								non-specific lipid-transfer protein 2		LOC107868119		XM_016714712.1		XP_016570198.1
			-1.34331	-1.41983							non-specific lipid-transfer protein 2-like		LOC107872927		XM_016719598.1		XP_016575084.1
		-1.57013	-3.36039								non-specific lipid-transfer protein-like protein At2g13820		LOC107874558		XM_016721324.1		XP_016576810.1
			-3.05114	-4.11235							non-specific lipid transfer protein GPI-anchored 2-like		LOC107875276		XM_016721923.1		XP_016577409.1
	-3.97803		-3.82207	-5.62103				-1.28039	-1.8517		non-specific lipid-transfer protein-like		LOC107879759		XM_016726703.1		XP_016582189.1
											PR-15/16, germin-like proteins
			2.35591	5.63539							nectarin-1-like		LOC107839763		XM_016683390.1		NP_001311503
			1.41925	3.59177							nectarin-1-like		LOC107839764		XM_016683391.1		XP_016538877.1
			3.65196								putative germin-like protein 9-2		LOC107854189		XM_016699184.1		XP_016554670.1
									3.84762		germin-like protein subfamily 1 member 13		LOC107854904		XM_016699901.1		XP_016555387.1
	-2.02462		-3.66585	-7.26359		-2.18813			-4.4507		auxin-binding protein ABP19a-like		LOC107865791		XM_016711980.1		XP_016567466.1
			-4.30145	-6.12454					-6.17699		auxin-binding protein ABP19a-like		LOC107877989		XM_016724820.1		XP_016580306.1
											PR-17, tobacco PRp27-homolog
			1.45085	2.27043							uncharacterized LOC107840218		LOC107840218		XM_016684009.1		XP_016539495.1

## Sheet: terpenoids
	-10				0				10
	Fold change in gene expression (log2 scale)										NCBI
	ObPV					PMMoV
	4 hpi	8 hpi	24 hpi	48 hpi		4 hpi	8 hpi	24 hpi	48 hpi		Description		Gene ID		RefSeq RNA ID		RefSeq Protein ID
											upper mevalonate pathway
			4.29073	3.25498							acetyl-CoA acetyltransferase, cytosolic 1		LOC107878086		XM_016724967.1		XP_016580453.1
				6.76672							hydroxymethylglutaryl-CoA synthase-like		LOC107857412		XM_016702295.1		XP_016557781.1
			3.95047	3.45453							hydroxymethylglutaryl-CoA synthase-like		LOC107866243		XM_016712393.1		XP_016567879.1
			4.97883	6.60561							3-hydroxy-3-methylglutaryl-coenzyme A reductase 2		LOC107857553		XM_016702348.1		XP_016557834.1
			5.90947	8.34662					1.30137		3-hydroxy-3-methylglutaryl-coenzyme A reductase 2-like		LOC107857663		XM_016702518.1		XP_016558004.1
			3.10749	5.27503							3-hydroxy-3-methylglutaryl-coenzyme A reductase 1		LOC107859749		XM_016704840.1		XP_016560326.1
									-1.23384		3-hydroxy-3-methylglutaryl-coenzyme A reductase 1-like		LOC107866760		XM_016712722.1		XP_016568208.1
	1.66172										3-hydroxy-3-methylglutaryl-coenzyme A reductase 3		LOC107868268		XM_016714918.1		XP_016570404.1
											isopentenyl 5-diphosphate (IPP) biosynthesis
			2.36332								mevalonate kinase		LOC107839547		XM_016683083.1		XP_016538569.1
			2.72461	2.29831							phosphomevalonate kinase-like, transcript variant X2		LOC107872863		XM_016719508.1		XP_016574994.1
			3.33713	3.86377							diphosphomevalonate decarboxylase MVD2-like		LOC107850997		XM_016695872.1		XP_016551358.1
			3.09064	4.73824							isopentenyl-diphosphate Delta-isomerase I		LOC107871417		XM_016718349.1		XP_016573835.1
											monoterpenoid (C10) biosynthesis
				6.97544							(-)-camphene/tricyclene synthase, chloroplastic-like		LOC107840094		XM_016683824.1		XP_016539310.1
	2.20217					1.59904					(-)-camphene/tricyclene synthase, chloroplastic-like		LOC107840096		XM_016683825.1		XP_016539311.1
			3.75499								(-)-camphene/tricyclene synthase, chloroplastic-like		LOC107840097		XM_016683826.1		XP_016539312.1
				6.31689							(+)-neomenthol dehydrogenase-like, transcript variant X1		LOC107839156		XM_016682532.1		XP_016538018.1
			3.43931	6.39828							(+)-neomenthol dehydrogenase		LOC107839158		XM_016682535.1		XP_016538021.1
											sesquiterpenoid (C15) biosynthesis
			5.24525	6.02149							farnesyl pyrophosphate synthase 1-like		LOC107845583		XM_016689996.1		XP_016545482.1
			4.67442	5.50959							farnesyl pyrophosphate synthase 1-like		LOC107863738		NM_001324870		XP_016565335.1
											sesquiterpene cyclases
			7.21957	9.78465							5-epiaristolochene synthase		LOC107851151		XM_016696077.1		XP_016551563.1
			7.55368	11.0181							5-epi-aristolochene synthase 2-like, transcript variant X2		LOC107851706		NM_001324691		NP_001311620
			10.5879	10.8476					1.78166		5-epiaristolochene synthase-like		LOC107855945		XM_016700945.1		XP_016556431.1
			4.12004								5-epiaristolochene synthase-like		LOC107855946		XM_016700946.1		XP_016556432.1
			7.68713	8.36045							5-epiaristolochene synthase-like		LOC107858874		XM_016703676.1		XP_016559162.1
			-3.37045	4.64163		1.62217					(E,E)-alpha-farnesene synthase-like		LOC107859527		XM_016704574.1		XP_016560060.1
			3.35031								germacrene C synthase-like		LOC107864346		XM_016710697.1		XP_016566183.1
			6.97849	9.1031							(-)-germacrene D synthase-like		LOC107877235		XM_016723925.1		XP_016579411.1
				6.50626							vetispiradiene synthase 1		LOC107839748		XM_016683367.1		XP_016538853.1
				6.18616							vetispiradiene synthase 2-like		LOC107850000		XM_016694492.1		XP_016549978.1
											cytochrome P450 71Ds
			6.52902	11.165							cytochrome P450 71D7-like		LOC107849698		XM_016694256.1		XP_016549742.1
			8.37533	8.16687							cytochrome P450 71D7-like		LOC107851150		XM_016696076.1		XP_016551562.1
		-1.46849		4.86802							cytochrome P450 71D7-like		LOC107851512		XM_016696569.1		XP_016552055.1
			6.46148	6.40003							cytochrome P450 71D7-like		LOC107858875		XM_016703677.1		XP_016559163.1
			6.32492	7.23197							cytochrome P450 71D7-like		LOC107858876		XM_016703678.1		XP_016559164.1
	-1.79378		-3.0347	-2.77102		-1.63074					premnaspirodiene oxygenase-like		LOC107874295		XM_016721125.1		XP_016576611.1
			3.8161	9.72844							premnaspirodiene oxygenase-like		LOC107875307		XM_016721973.1		XP_016577459.1
				7.26917							premnaspirodiene oxygenase-like		LOC107877237		XM_016723929.1		XP_016579415.1
											diterpenoid (C20) biosynthesis
				-4.25282					-1.4532		geranylgeranyl pyrophosphate synthase, chloroplastic-like		LOC107854680		XM_016699705.1		XP_016555191.1
			-3.12715	-5.01244					-2.01058		geranylgeranyl pyrophosphate synthase, chloroplastic		LOC107867046		XM_016713138.1		XP_016568624.1
				-1.18675							heterodimeric geranylgeranyl pyrophosphate synthase small subunit, chloroplastic, transcript variant X2		LOC107843186		XM_016687393.1		XP_016542879.1
	2.48042					2.09231					heterodimeric geranylgeranyl pyrophosphate synthase small subunit, chloroplastic-like, transcript variant X2		LOC107856323		XM_016701317.1		XP_016556803.1
				2.78786							geranylgeranyl diphosphate reductase, chloroplastic-like		LOC107854916		XM_016699913.1		XP_016555399.1
			-2.34686	-6.67012		-1.35961	1.08998		-2.51606		geranylgeranyl diphosphate reductase, chloroplastic		LOC107862250		XM_016707759.1		XP_016563245.1
			-2.31729	-2.82602							(E,E)-geranyllinalool synthase		LOC107868331		XM_016715000.1		XP_016570486.1
											triterpenoid (C30) biosynthesis
	-1.94207										beta-amyrin synthase-like, transcript variant X1		LOC107841775		XM_016685621.1		XP_016541107.1
			2.97241	11.0089							beta-amyrin 28-oxidase-like		LOC107845824		XM_016690314.1		XP_016545800.1
			2.90732	4.56913							beta-amyrin 11-oxidase-like		LOC107853307		XM_016698314.1		XP_016553800.1
				6.64157							beta-amyrin 28-oxidase-like		LOC107870851		XM_016717524.1		XP_016573010.1

## Sheet: ethylene metabolism
	-10				0				10
	Fold change in gene expression (log2 scale)										NCBI
	ObPV					PMMoV
	4 hpi	8 hpi	24 hpi	48 hpi		4 hpi	8 hpi	24 hpi	48 hpi		Description		Gene ID		RefSeq RNA ID		RefSeq Protein ID
											ethylene biosynthesis
			6.04665	9.59356							1-aminocyclopropane-1-carboxylate synthase 2		LOC107839239		XM_016682648.1		XP_016538134.1
			4.75632	4.29861							1-aminocyclopropane-1-carboxylate synthase-like		LOC107864513		XM_016710904.1		XP_016566390.1
									1.99804		1-aminocyclopropane-1-carboxylate oxidase homolog, transcript variant X1		LOC107841794		XM_016685641.1		XP_016541127.1
		-1.41217	2.37495	5.86934							1-aminocyclopropane-1-carboxylate oxidase 2		LOC107842189		XM_016685940.1		XP_016541426.1
				2.03004							1-aminocyclopropane-1-carboxylate oxidase homolog 1-like		LOC107843255		XM_016687520.1		XP_016543006.1
		-1.25446		2.72092							1-aminocyclopropane-1-carboxylate oxidase homolog 1-like		LOC107843257		XM_016687522.1		XP_016543008.1
		-2.86713	6.49588	9.27866					2.25939		1-aminocyclopropane-1-carboxylate oxidase 1		LOC107853805		XM_016698789.1		XP_016554275.1
				2.30862							1-aminocyclopropane-1-carboxylate oxidase homolog, transcript variant X2		LOC107854984		XM_016699968.1		XP_016555454.1
		-1.46276	5.84063	9.15393							1-aminocyclopropane-1-carboxylate oxidase homolog		LOC107854987		XM_016699970.1		XP_016555456.1
	1.70357	-1.01692	4.95379	5.83203							1-aminocyclopropane-1-carboxylate oxidase 3-like		LOC107855271		XM_016700259.1		XP_016555745.1
			6.14562								1-aminocyclopropane-1-carboxylate oxidase 1-like		LOC107859589		XM_016704640.1		XP_016560126.1
				-2.69265							1-aminocyclopropane-1-carboxylate oxidase homolog		LOC107864587		XM_016711006.1		XP_016566492.1
				2.11954							1-aminocyclopropane-1-carboxylate oxidase homolog 1-like		LOC107870301		XM_016716791.1		XP_016572277.1
				2.79851							1-aminocyclopropane-1-carboxylate oxidase homolog 1-like		LOC107873198		XM_016719945.1		XP_016575431.1
											ethylene signaling outside the nucleus
				1.46268							serine/threonine-protein kinase CTR1-like, transcript variant X1		LOC107843641		XM_016687981.1		XP_016543467.1
			1.60622								ethylene response sensor 1-like, transcript variant X2		LOC107864062		XM_016710318.1		XP_016565804.1
				4.38216							ethylene receptor 2-like, transcript variant X1		LOC107864610		XM_016711025.1		XP_016566511.1
			2.11318	1.9105							ethylene receptor 2-like, transcript variant X2		LOC107873245		XM_016720012.1		XP_016575498.1
			1.55762	2.10576							copper-transporting ATPase RAN1		LOC107858897		XM_016703701.1		XP_016559187.1
			1.65246	3.50297							serine/threonine-protein kinase CTR1		LOC107843193		XM_016687407.1		XP_016542893.1
				-4.30678							ethylene-insensitive protein 2		LOC107843089		XM_016687260.1		XP_016542746.1
			4.36653	3.71274							ethylene-responsive proteinase inhibitor 1-like		LOC107865651		XM_016711870.1		XP_016567356.1
											ethylene signaling in the nucleus
			1.92188								ETHYLENE INSENSITIVE 3-like 3 protein, transcript variant X1		LOC107874321		XM_016721143.1		XP_016576629.1
				1.94752							protein ETHYLENE INSENSITIVE 3-like		LOC107875709		XM_016722523.1		XP_016578009.1
			1.55836								EIN3-binding F-box protein 1-like		LOC107840779		XM_016684686.1		XP_016540172.1
				1.8856							EIN3-binding F-box protein 1-like		LOC107855207		XM_016700200.1		XP_016555686.1

## Sheet: sulfur metabolism
	-10				0				10
	Fold change in gene expression (log2 scale)										NCBI
	ObPV					PMMoV
	4 hpi	8 hpi	24 hpi	48 hpi		4 hpi	8 hpi	24 hpi	48 hpi		Description		Gene ID		RefSeq RNA ID		RefSeq Protein ID
											sulfate transporters
			1.83515								sulfate transporter 1.2-like, transcript variant X6		LOC107851042		XM_016695935.1		XP_016551421.1
		-1.31288	2.07576	4.8693							sulfate transporter 3.1-like, transcript variant X2		LOC107863792		XM_016709928.1		XP_016565414.1
			-2.427	-3.33851							low affinity sulfate transporter 3		LOC107867559		XM_016713850.1		XP_016569336.1
			-1.66145	-3.69108							sulfate transporter 3.1-like		LOC107875280		XM_016721927.1		XP_016577413.1
											cysteine biosynthesis
			1.47815								5'-adenylylsulfate reductase 1, chloroplastic		LOC107859594		XM_016704646.1		XP_016560132.1
				2.12814							adenylyl-sulfate kinase 3-like		LOC107848526		XM_016693315.1		XP_016548801.1
			1.89398								serine acetyltransferase 1, chloroplastic-like		LOC107878792		XM_016725923.1		XP_016581409.1
			-2.4909	-3.89039		-1.40355					serine acetyltransferase 1, chloroplastic-like		LOC107845759		XM_016690239.1		XP_016545725.1
				1.80099							serine acetyltransferase 5		LOC107840956		XM_016684916.1		XP_016540402.1
			3.45267	4.03229							cysteine synthase-like, transcript variant X3		LOC107839482		XM_016682985.1		XP_016538471.1
			2.69065	1.80106					-1.3743		bifunctional L-3-cyanoalanine synthase/cysteine synthase 2, mitochondrial, transcript variant X1		LOC107839203		XM_016682597.1		XP_016538083.1
											cysteine metabolism
			-1.31931						-1.33588		cysteine desulfurase 1, chloroplastic		LOC107871353		XM_016718266.1		XP_016573752.1
											methionine biosynthesis
				1.58335							bifunctional aspartokinase/homoserine dehydrogenase		LOC107848347		XM_016693098.1		XP_016548584.1
				-2.94163							bifunctional aspartokinase/homoserine dehydrogenase 1, chloroplastic-like		LOC107879648		XM_016726642.1		XP_016582128.1
									-1.17326		cystathionine gamma-synthase 1, chloroplastic-like		LOC107858737		XM_016703513.1		XP_016558999.1
											methionine cycle
				4.11504							homocysteine S-methyltransferase 2		LOC107864144		XM_016710426.1		XP_016565912.1
			2.22251	1.74829							S-adenosylmethionine synthase 3-like		LOC107843579		XM_016687895.1		XP_016543381.1
				-4.33613							putative S-adenosyl-L-methionine-dependent methyltransferase		LOC107867000		XM_016713073.1		XP_016568559.1
									-1.09284		adenosylhomocysteinase		LOC107864322		XM_016710665.1		XP_016566151.1
				1.77069							S-adenosylmethionine decarboxylase proenzyme		LOC107847415		XM_016691642.1		XP_016547128.1
				1.89945							probable S-adenosylmethionine carrier 2, chloroplastic, transcript variant X3		LOC107851376		XM_016696376.1		XP_016551862.1
				1.99145							spermine synthase-like		LOC107855970		XM_016700968.1		XP_016556454.1
											methionine sulfoxide reductases
			2.06364	2.65854							peptide methionine sulfoxide reductase		LOC107862630		XM_016708260.1		XP_016563746.1
				-2.17765							peptide methionine sulfoxide reductase A1-like		LOC107863514		XM_016709452.1		XP_016564938.1
				-1.08877							peptide methionine sulfoxide reductase B1, chloroplastic		LOC107878558		XM_016725581.1		XP_016581067.1
				-3.25311							peptide methionine sulfoxide reductase B5-like		LOC107879910		XM_016726838.1		XP_016582324.1
											glutathione biosynthesis
			1.21558								glutamate--cysteine ligase, chloroplastic, transcript variant X1		LOC107865075		XM_016711434.1		XP_016566920.1
			2.16327	1.74172							glutathione synthetase, chloroplastic, transcript variant X1		LOC107839536		XM_016683062.1		XP_016538548.1
											glutathione metabolism
						-1.55222					putative gamma-glutamylcyclotransferase At3g02910		LOC107839716		XM_016683331.1		XP_016538817.1
	1.75629			2.21099		1.43579					putative gamma-glutamylcyclotransferase At3g02910		LOC107866072		XM_016712253.1		XP_016567739.1
			-1.49779								probable lactoylglutathione lyase, chloroplastic, transcript variant X2		LOC107841018		XM_016685006.1		XP_016540492.1
			-1.28607								putative lactoylglutathione lyase, transcript variant X1		LOC107859593		XM_016704644.1		XP_016560130.1
				1.7175							glutathione reductase, chloroplastic		LOC107864303		XM_016710630.1		XP_016566116.1
				1.74369							glutathionyl-hydroquinone reductase YqjG-like, transcript variant X2		LOC107858940		XM_016703759.1		XP_016559245.1
				-2.44507							glutathionyl-hydroquinone reductase YqjG		LOC107875310		XM_016721974.1		XP_016577460.1
											glutathione peroxidases
				-2.56539							probable glutathione peroxidase 4, transcript variant X2		LOC107842504		XM_016686389.1		XP_016541875.1
				-1.93335							probable glutathione peroxidase 5, transcript variant X2		LOC107842555		XM_016686465.1		XP_016541951.1
				-3.56719					-1.52297		probable phospholipid hydroperoxide glutathione peroxidase		LOC107848506		XM_016693288.1		XP_016548774.1
				2.23909							probable phospholipid hydroperoxide glutathione peroxidase		LOC107864929		XM_016711329.1		XP_016566815.1
											glutaredoxins
				-1.63042							bifunctional monothiol glutaredoxin-S16, chloroplastic		LOC107842530		XM_016686426.1		XP_016541912.1
				-3.13964							monothiol glutaredoxin-S3-like		LOC107857140		XM_016702090.1		XP_016557576.1
				-2.9673							monothiol glutaredoxin-S10-like		LOC107857141		XM_016702091.1		XP_016557577.1
				1.25055							monothiol glutaredoxin-S6-like, transcript variant X1		LOC107859924		XM_016705086.1		XP_016560572.1
				-1.3587							glutaredoxin-C13		LOC107866398		XM_016712479.1		XP_016567965.1
			2.26367								monothiol glutaredoxin-S2-like		LOC107866400		XM_016712482.1		XP_016567968.1
				-6.85566							monothiol glutaredoxin-S6-like		LOC107872589		XM_016719233.1		XP_016574719.1
				-3.62292							monothiol glutaredoxin-S3-like		LOC107874941		XM_016721634.1		XP_016577120.1
				-4.79315							glutaredoxin-C13-like		LOC107875177		XM_016721783.1		XP_016577269.1
			-1.39909								monothiol glutaredoxin-S15, mitochondrial		LOC107876039		XM_016723018.1		XP_016578504.1
	1.66658			2.42974							glutaredoxin-C9-like		LOC107878394		XM_016725368.1		XP_016580854.1
											glutathione S-transferases (GSTs)
			8.31715						1.83563		probable glutathione S-transferase		LOC107838848		XM_016682087.1		XP_016537573.1
				-3.04212					-1.58457		glutathione S-transferase U7-like		LOC107839609		XM_016683177.1		XP_016538663.1
				1.97421							glutathione S-transferase zeta class-like, transcript variant X2		LOC107839785		XM_016683418.1		XP_016538904.1
			3.81481	7.74471							probable glutathione S-transferase		LOC107842163		XM_016685920.1		XP_016541406.1
			3.61983						1.87259		probable glutathione S-transferase		LOC107842164		XM_016685921.1		XP_016541407.1
			2.58528	5.34782							probable glutathione S-transferase		LOC107842166		XM_016685922.1		XP_016541408.1
				4.67308							probable glutathione S-transferase		LOC107842853		XM_016686890.1		XP_016542376.1
				2.43341							glutathione S-transferase U8-like		LOC107842854		XM_016686891.1		XP_016542377.1
				-2.76647					-2.23836		probable glutathione S-transferase		LOC107842862		XM_016686900.1		XP_016542386.1
		-1.37494	3.06875	3.50224							probable glutathione S-transferase		LOC107842865		XM_016686903.1		XP_016542389.1
			7.06259	6.20233							probable glutathione S-transferase		LOC107842913		XM_016686963.1		XP_016542449.1
			-1.48225								glutathione S-transferase L3-like, transcript variant X1		LOC107842916		XM_016686965.1		XP_016542451.1
				1.5767							glutathione S-transferase L3-like		LOC107843541		XM_016687852.1		XP_016543338.1
				-1.87976							glutathione transferase GST 23-like		LOC107843732		XM_016688110.1		XP_016543596.1
				3.034							probable glutathione S-transferase		LOC107843765		XM_016688159.1		XP_016543645.1
				2.95249							probable glutathione S-transferase		LOC107845660		XM_016690090.1		XP_016545576.1
			-1.97046	-3.20013					-1.2941		glutathione S-transferase-like		LOC107851339		XM_016696312.1		XP_016551798.1
				2.28125							probable glutathione S-transferase		LOC107852036		XM_016697090.1		XP_016552576.1
			4.02706	9.22189							probable glutathione S-transferase parC, transcript variant X2		LOC107852043		XM_016697096.1		XP_016552582.1
			3.03505	3.43627							probable glutathione S-transferase		LOC107852922		XM_016697957.1		XP_016553443.1
			2.10441	3.85858							glutathione S-transferase U10-like		LOC107854335		XM_016699345.1		XP_016554831.1
				1.15816							glutathione transferase GST 23-like, transcript variant X2		LOC107855428		XM_016700444.1		XP_016555930.1
		-2.51821		1.88118							probable glutathione S-transferase parA		LOC107856402		XM_016701420.1		XP_016556906.1
				2.12976							microsomal glutathione S-transferase 3		LOC107859660		XM_016704736.1		XP_016560222.1
			3.4108	3.50529							glutathione S-transferase U9-like		LOC107864635		XM_016711063.1		XP_016566549.1
				4.06803					2.13469		glutathione S-transferase U10-like		LOC107866635		XM_016712663.1		XP_016568149.1
				-3.30368							glutathione S-transferase DHAR3, chloroplastic-like, transcript variant X2		LOC107870482		XM_016717017.1		XP_016572503.1
				-3.31333					-1.58154		glutathione S-transferase DHAR2-like		LOC107871328		XM_016718233.1		XP_016573719.1
				6.16051							probable glutathione S-transferase		LOC107875145		XM_016721761.1		XP_016577247.1
			-1.38854	1.02819							probable glutathione S-transferase		LOC107878527		XM_016725550.1		XP_016581036.1
			-1.87089	-3.80641							probable glutathione S-transferase parC		LOC107878528		XM_016725551.1		XP_016581037.1
		-2.30779									probable glutathione S-transferase		LOC107878529		XM_016725552.1		XP_016581038.1
			-1.19464								probable glutathione S-transferase		LOC107878537		XM_016725558.1		XP_016581044.1
			-2.12003	-1.50061							probable glutathione S-transferase		LOC107878538		XM_016725559.1		XP_016581045.1
											sulfotransferases
				-1.2433					-2.55044		cytosolic sulfotransferase 9-like		LOC107848400		XM_016693165.1		XP_016548651.1
				-3.87393							cytosolic sulfotransferase 12-like		LOC107848495		XM_016693273.1		XP_016548759.1
		1.26861		-7.03684							cytosolic sulfotransferase 5-like		LOC107861098		XM_016706482.1		XP_016561968.1
				-2.91245							flavonol 3-sulfotransferase-like, transcript variant X2		LOC107862411		XM_016707988.1		XP_016563474.1
			-2.20492	-6.41686					-1.27186		flavonol sulfotransferase-like		LOC107873473		XM_016720333.1		XP_016575819.1
	2.62328					2.11276					cytosolic sulfotransferase 15		LOC107879767		XM_016726716.1		XP_016582202.1
											sulfurtransferases (rhodaneses)
				-1.93654							thiosulfate sulfurtransferase 16, chloroplastic-like, transcript variant X1		LOC107859835		XM_016704959.1		XP_016560445.1
				1.76398							thiosulfate/3-mercaptopyruvate sulfurtransferase 1, mitochondrial-like		LOC107878883		XM_016726051.1		XP_016581537.1
											disulfide isomerases
				2.19575							probable protein disulfide-isomerase A6		LOC107839678		XM_016683266.1		XP_016538752.1
				2.94056							protein disulfide isomerase-like 1-4		LOC107869421		XM_016715964.1		XP_016571450.1
				1.54221							protein disulfide-isomerase-like, transcript variant X1		LOC107871202		XM_016718045.1		XP_016573531.1
				1.06797							protein disulfide-isomerase-like		LOC107872999		XM_016719689.1		XP_016575175.1
			-1.86854	2.73125							protein disulfide-isomerase-like, transcript variant X1		LOC107873460		XM_016720319.1		XP_016575805.1
											thioredoxins
				-1.52527							thioredoxin X, chloroplastic		LOC107838716		XM_016681884.1		XP_016537370.1
				1.61846							thioredoxin M3, chloroplastic		LOC107840270		XM_016684088.1		XP_016539574.1
				1.46509							thioredoxin domain-containing protein PLP3B-like, transcript variant X1		LOC107841015		XM_016685001.1		XP_016540487.1
			-2.3916	-5.00249							thioredoxin-1-like		LOC107842434		XM_016686276.1		XP_016541762.1
				1.08759							thioredoxin H9-like, transcript variant X2		LOC107842461		XM_016686314.1		XP_016541800.1
				-3.72462							thioredoxin-like protein AAED1, chloroplastic		LOC107842924		XM_016686977.1		XP_016542463.1
			-2.21639	-2.17945							thioredoxin-like 1-1, chloroplastic		LOC107843781		XM_016688173.1		XP_016543659.1
				-1.88736							thioredoxin-like 3-1, chloroplastic, transcript variant X2		LOC107843977		XM_016688422.1		XP_016543908.1
			-1.08342	-3.11233							thioredoxin-1-like		LOC107845600		XM_016690020.1		XP_016545506.1
				-2.02355							thioredoxin H2-like		LOC107847947		XM_016692564.1		XP_016548050.1
				-2.25426							thioredoxin H2-like		LOC107848409		XM_016693172.1		XP_016548658.1
			-1.79842								thioredoxin-like 1-1, chloroplastic		LOC107852277		XM_016697343.1		XP_016552829.1
				-2.88636							thioredoxin H-type		LOC107852354		XM_016697417.1		XP_016552903.1
				6.9407							inactive TPR repeat-containing thioredoxin TTL3-like		LOC107853984		XM_016698969.1		XP_016554455.1
				1.05626							thioredoxin-like protein YLS8		LOC107858458		XM_016703122.1		XP_016558608.1
				1.79723							thioredoxin H-type 2		LOC107860022		XM_016705217.1		XP_016560703.1
				1.18862							thioredoxin H2		LOC107860562		XM_016705955.1		XP_016561441.1
				1.71455							thioredoxin-like 1-2, chloroplastic		LOC107862255		XM_016707764.1		XP_016563250.1
				-1.09083							thioredoxin-like protein CDSP32, chloroplastic		LOC107866837		XM_016712840.1		XP_016568326.1
			-1.54097	-2.90504					-1.16319		thioredoxin H-type 1		LOC107866951		XM_016713010.1		XP_016568496.1
				-3.85129							thioredoxin-like 4, chloroplastic, transcript variant X3		LOC107867834		XM_016714281.1		XP_016569767.1
				-1.62481							thioredoxin F-type, chloroplastic-like		LOC107871442		XM_016718373.1		XP_016573859.1
				-2.32084							TPR repeat-containing thioredoxin TTL1		LOC107878612		XM_016725655.1		XP_016581141.1
				-1.26971							thioredoxin-like protein HCF164, chloroplastic		LOC107878755		XM_016725868.1		XP_016581354.1
				-2.1054							probable nucleoredoxin 2, transcript variant X1		LOC107866849		XM_016712851.1		XP_016568337.1
											thioredoxin reductases
				-1.86802							ferredoxin-thioredoxin reductase, variable chain-like		LOC107839452		XM_016682948.1		XP_016538434.1
			-2.25095	-3.75454							thioredoxin reductase NTRC		LOC107843811		XM_016688204.1		XP_016543690.1
				1.28332							thioredoxin reductase NTRB-like		LOC107859748		XM_016704839.1		XP_016560325.1
				-1.66206							ferredoxin-thioredoxin reductase catalytic chain, chloroplastic		LOC107860601		XM_016706003.1		XP_016561489.1
											peroxiredoxins
				-1.46234							peroxiredoxin-2B		LOC107840788		XM_016684704.1		XP_016540190.1
				-1.65655							peroxiredoxin-2F, mitochondrial, transcript variant X2		LOC107841069		XM_016685084.1		XP_016540570.1
				-1.02006							peroxiredoxin-2E-2, chloroplastic		LOC107843634		XM_016687977.1		XP_016543463.1
				-2.38543							2-Cys peroxiredoxin BAS1, chloroplastic-like		LOC107843729		XM_016688104.1		XP_016543590.1
			-4.65432								1-Cys peroxiredoxin		LOC107848474		XM_016693244.1		XP_016548730.1
			-1.81103	-2.83999							peroxiredoxin Q, chloroplastic		LOC107877928		XM_016724741.1		XP_016580227.1
											phytosulfokines
			-1.37996	-3.12767							putative phytosulfokines 6		LOC107843196		XM_016687416.1		XP_016542902.1
				3.65465							phytosulfokines 3-like		LOC107861370		XM_016706709.1		XP_016562195.1
				-3.54174							putative phytosulfokines 6		LOC107874649		XM_016721410.1		XP_016576896.1
				2.65441							phytosulfokines-like		LOC107879934		XM_016726858.1		XP_016582344.1
											miscellaneous
			3.27219	7.67082							sulfated surface glycoprotein 185-like		LOC107872434		XM_016719140.1		XP_016574626.1
				1.89413							sulfhydryl oxidase 2		LOC107870698		XM_016717308.1		XP_016572794.1
	-2.44773										protein SULFUR DEFICIENCY-INDUCED 2		LOC107864276		XM_016710608.1		XP_016566094.1
