# Supplementary material for: Transcriptome profiling of pepper leaves by RNA-Seq during an incompatible and a compatible pepper-tobamovirus interaction
Source: Sci Rep. 2021 Oct 19;11:20680. doi: 10.1038/s41598-021-00002-5 (PMC8526828; doi:10.1038/s41598-021-00002-5)
Supplement: Supplementary file 6 — Supplementary Table S6. [file 41598_2021_2_MOESM6_ESM.xlsx]

## Sheet: Group A
	Supplementary Table S6
	Predicted interactions between pepper proteins (1=true; 0=false).
			a1	a2	a3	a4	a5	a6	a7	a8	a9	a10	a11	a12
	Protein interactions in Group A (Fig. 8)	interacting B	XP_016578353.1 transcription factor TCP14-like, transcript variant X1	XP_016546616.1 transcription factor TCP15-like	XP_016541752.1 transcription factor TCP4-like	XP_016562946.1 topless-related protein 1, transcript variant X1	XP_016572500.1 DELLA protein GAI-like, transcript variant X2	XP_016568620.1 protein BRASSINAZOLE-RESISTANT 1-like	XP_016572280.1 GRF1-interacting factor 1-like, transcript variant X2	XP_016564270.1 transcription factor TCP21-like	XP_016562448.1 DELLA protein GAI1-like	XP_016539042.1 transcription factor TCP8-like	XP_016550332.1 homeobox-DDT domain protein RLT1	XP_016548471.1 ribulose-1,5 bisphosphate carboxylase/oxygenase large subunit N-methyltransferase, chloroplastic	XP_016540318.1 protein TIFY 10A] [partial=5'] [exception=annotated by transcript or proteomic data	XP_016559352.1 protein LSD1-like, transcript variant X3	XP_016574907.1 probable protein phosphatase 2C 57	XP_016561132.1 two-component response regulator-like APRR2	XP_016572936.1 transcription factor bHLH71-like	XP_016580823.1 transcription activator GLK1-like	XP_016538377.1 auxin-responsive protein IAA16	XP_016562640.1 auxin-responsive protein IAA26] [partial=5'] [exception=annotated by transcript or proteomic data	XP_016573059.1 transcription factor MYC2-like	XP_016545474.1 ethylene-responsive transcription factor 4-like	XP_016555092.1 transcription factor LAF1	XP_016556577.1 transcription factor bHLH113-like] [exception=annotated by transcript or proteomic data	XP_016562061.1 ethylene-responsive transcription factor 12-like	XP_016562476.1 protein TIFY 10c-like	XP_016565490.1 auxin-induced protein 22D-like	XP_016552541.1 transcription factor bHLH14-like	XP_016557833.1 protein REVEILLE 1-like	XP_016568967.1 protein YABBY 4-like	XP_016570126.1 homeobox-leucine zipper protein HAT4-like	XP_016568464.1 auxin response factor 5] [partial=5'] [exception=annotated by transcript or proteomic data	XP_016548531.1 ethylene-responsive transcription factor RAP2-7-like, transcript variant X1	XP_016560923.1 light-inducible protein CPRF2-like	XP_016568911.1 growth-regulating factor 1-like	XP_016552941.1 shaggy-related protein kinase eta-like] [partial=5'] [exception=annotated by transcript or proteomic data	XP_016557829.1 BES1/BZR1 homolog protein 2-like	XP_016537625.1 homeobox protein ATH1, transcript variant X2	XP_016543830.1 heat stress transcription factor B-3-like, transcript variant X2	XP_016563272.1 LON peptidase N-terminal domain and RING finger protein 1	XP_016570434.1 homeobox-leucine zipper protein MERISTEM L1-like	XP_016577503.1 transcriptional corepressor LEUNIG_HOMOLOG-like, transcript variant X1	XP_016579960.1 axial regulator YABBY 5-like, transcript variant X1	XP_016563680.1 histone deacetylase 6-like, transcript variant X1	XP_016580439.1 transcription factor PIF4	XP_016538397.1 protein OBERON 4, transcript variant X1	XP_016540531.1 heat stress transcription factor C-1
	interacting A	no. of connections	56	36	32	28	23	20	19	15	15	15	14	10	9	9	8	8	8	8	7	7	7	7	7	7	7	6	6	6	6	6	6	5	5	5	5	4	4	4	4	4	4	4	4	3	3	3	3
a1	XP_016578353.1 transcription factor TCP14-like, transcript variant X1	56	1	1	1	0	1	1	1	1	1	1	0	1	0	1	1	1	1	0	0	0	0	1	1	1	1	0	0	1	1	1	1	0	0	1	0	0	0	1	1	1	0	1	1	0	0	0	1
a2	XP_016546616.1 transcription factor TCP15-like	36	1	1	1	0	1	1	1	1	1	1	0	1	0	1	1	1	0	1	0	0	0	1	1	1	1	0	0	0	0	1	0	0	0	1	0	0	0	1	0	0	0	0	1	0	0	0	0
a3	XP_016541752.1 transcription factor TCP4-like	32	1	1	0	1	0	1	1	0	0	1	0	1	0	1	1	1	1	0	0	0	0	1	1	1	1	0	0	1	1	1	1	0	0	1	0	0	0	1	1	0	0	0	0	0	0	0	1
a4	XP_016562946.1 topless-related protein 1, transcript variant X1	28	0	0	1	1	0	1	0	0	0	0	0	0	0	0	0	0	0	0	1	1	0	1	0	0	1	1	1	0	1	0	0	0	1	0	0	0	1	0	0	0	0	0	0	1	0	0	0
a5	XP_016572500.1 DELLA protein GAI-like, transcript variant X2	23	1	1	0	0	0	1	0	0	0	1	1	0	1	0	1	0	0	0	0	0	1	0	0	0	0	0	0	0	0	0	0	0	1	0	0	0	0	0	0	0	1	1	0	0	1	0	0
a6	XP_016568620.1 protein BRASSINAZOLE-RESISTANT 1-like	20	1	1	1	1	1	1	0	1	1	0	1	0	0	0	0	0	0	0	0	0	0	0	0	0	0	0	0	0	0	0	0	0	0	0	0	1	1	0	0	0	0	0	1	0	1	0	0
a7	XP_016572280.1 GRF1-interacting factor 1-like, transcript variant X2	19	1	1	1	0	0	0	1	1	0	0	0	0	0	0	0	0	0	1	0	0	0	0	1	0	0	0	0	0	0	0	0	0	0	0	1	0	0	0	0	0	0	1	0	0	0	1	0
a8	XP_016564270.1 transcription factor TCP21-like	15	1	1	0	0	0	1	1	0	0	1	0	1	0	0	1	0	1	1	0	0	0	1	0	1	0	0	0	0	1	0	0	0	0	0	0	0	1	1	0	0	0	0	0	0	0	0	0
a9	XP_016562448.1 DELLA protein GAI1-like	15	1	1	0	0	0	1	0	0	0	1	0	0	1	0	0	0	0	0	0	0	1	0	0	0	0	0	0	0	0	0	0	0	0	0	0	0	0	0	0	0	1	0	0	0	1	0	0
a10	XP_016539042.1 transcription factor TCP8-like	15	1	1	1	0	1	0	0	1	1	1	0	0	0	1	1	0	1	0	0	0	0	1	0	1	0	0	0	0	0	0	0	0	0	0	0	0	0	0	0	0	0	0	1	0	0	0	0
a11	XP_016550332.1 homeobox-DDT domain protein RLT1	14	0	0	0	0	1	1	0	0	0	0	0	1	0	0	1	1	1	0	0	1	0	0	0	1	0	0	0	0	1	0	1	0	0	0	0	0	0	0	1	0	0	0	0	0	0	0	0
a12	XP_016548471.1 ribulose-1,5 bisphosphate carboxylase/oxygenase large subunit N-methyltransferase, chloroplastic	10	1	1	1	0	0	0	0	1	0	0	1	0	0	0	0	1	1	0	0	1	0	0	0	0	0	0	0	0	0	0	1	0	0	0	1	0	0	0	0	0	0	0	0	0	0	0	0
	XP_016540318.1 protein TIFY 10A] [partial=5'] [exception=annotated by transcript or proteomic data	9	0	0	0	0	1	0	0	0	1	0	0	0	1	0	0	0	0	0	0	0	1	0	0	0	0	1	0	1	0	0	0	0	1	0	0	0	0	0	0	0	0	0	0	1	0	0	0
	XP_016559352.1 protein LSD1-like, transcript variant X3	9	1	1	1	0	0	0	0	0	0	1	0	0	0	1	0	0	0	1	0	1	0	0	0	0	1	0	0	0	0	0	0	0	0	0	0	0	0	0	0	0	0	0	0	0	0	0	0
	XP_016574907.1 probable protein phosphatase 2C 57	8	1	1	1	0	1	0	0	1	0	1	1	0	0	0	0	1	0	0	0	0	0	0	0	0	0	0	0	0	0	0	0	0	0	0	0	0	0	0	0	0	0	0	0	0	0	0	0
	XP_016561132.1 two-component response regulator-like APRR2	8	1	1	1	0	0	0	0	0	0	0	1	1	0	0	1	0	0	0	0	0	0	0	0	0	0	0	0	1	0	0	0	0	0	0	0	0	0	0	0	0	0	0	0	0	0	0	0
	XP_016572936.1 transcription factor bHLH71-like	8	1	0	1	0	0	0	0	1	0	1	1	1	0	0	0	0	0	0	0	0	0	0	1	0	0	0	0	0	0	0	0	0	0	0	1	0	0	0	0	0	0	0	0	0	0	0	0
	XP_016580823.1 transcription activator GLK1-like	8	0	1	0	0	0	0	1	1	0	0	0	0	0	1	0	0	0	0	0	0	0	0	0	0	1	0	0	0	0	1	0	0	0	0	1	0	0	0	0	0	0	0	0	0	0	0	0
	XP_016538377.1 auxin-responsive protein IAA16	7	0	0	0	1	0	0	0	0	0	0	0	0	0	0	0	0	0	0	1	1	0	0	0	0	0	0	1	0	1	0	0	1	0	0	0	0	0	0	0	0	0	0	0	0	0	0	0
	XP_016562640.1 auxin-responsive protein IAA26] [partial=5'] [exception=annotated by transcript or proteomic data	7	0	0	0	1	0	0	0	0	0	0	1	1	0	1	0	0	0	0	1	0	0	0	0	0	0	0	1	0	0	0	0	1	0	0	0	0	0	0	0	0	0	0	0	0	0	0	0
	XP_016573059.1 transcription factor MYC2-like	7	0	0	0	0	1	0	0	0	1	0	0	0	1	0	0	0	0	0	0	0	1	0	0	0	0	1	0	1	0	0	0	0	0	0	0	0	0	0	0	0	0	0	0	0	0	0	0
	XP_016545474.1 ethylene-responsive transcription factor 4-like	7	1	1	1	1	0	0	0	1	0	1	0	0	0	0	0	0	0	0	0	0	0	0	0	0	0	0	0	0	0	0	0	0	0	0	0	0	0	0	1	0	0	0	0	0	0	0	0
	XP_016555092.1 transcription factor LAF1	7	1	1	1	0	0	0	1	0	0	0	0	0	0	0	0	0	1	0	0	0	0	0	0	0	0	0	0	0	0	0	0	0	0	1	0	0	0	0	0	0	0	0	0	0	0	0	0
	XP_016556577.1 transcription factor bHLH113-like] [exception=annotated by transcript or proteomic data	7	1	1	1	0	0	0	0	1	0	1	1	0	0	0	0	0	0	0	0	0	0	0	0	0	0	0	0	0	0	0	0	0	0	0	0	0	0	0	0	0	0	0	0	0	0	0	0
	XP_016562061.1 ethylene-responsive transcription factor 12-like	7	1	1	1	1	0	0	0	0	0	0	0	0	0	1	0	0	0	1	0	0	0	0	0	0	0	0	0	0	0	0	0	0	0	0	0	0	0	0	0	0	0	0	0	0	0	0	0
	XP_016562476.1 protein TIFY 10c-like	6	0	0	0	1	0	0	0	0	0	0	0	0	1	0	0	0	0	0	0	0	1	0	0	0	0	1	0	1	0	0	0	0	0	0	0	0	0	0	0	0	0	0	0	0	0	0	0
	XP_016565490.1 auxin-induced protein 22D-like	6	0	0	0	1	0	0	0	0	0	0	0	0	0	0	0	0	0	0	1	1	0	0	0	0	0	0	1	0	0	0	0	1	0	0	0	0	0	0	0	0	0	0	0	0	0	0	0
	XP_016552541.1 transcription factor bHLH14-like	6	1	0	1	0	0	0	0	0	0	0	0	0	1	0	0	1	0	0	0	0	1	0	0	0	0	1	0	0	0	0	0	0	0	0	0	0	0	0	0	0	0	0	0	0	0	0	0
	XP_016557833.1 protein REVEILLE 1-like	6	1	0	1	1	0	0	0	1	0	0	1	0	0	0	0	0	0	0	1	0	0	0	0	0	0	0	0	0	0	0	0	0	0	0	0	0	0	0	0	0	0	0	0	0	0	0	0
	XP_016568967.1 protein YABBY 4-like	6	1	1	1	0	0	0	0	0	0	0	0	0	0	0	0	0	0	1	0	0	0	0	0	0	0	0	0	0	0	0	0	0	0	0	1	0	0	0	0	0	0	1	0	0	0	0	0
	XP_016570126.1 homeobox-leucine zipper protein HAT4-like	6	1	0	1	0	0	0	0	0	0	0	1	1	0	0	0	0	0	0	0	0	0	0	0	0	0	0	0	0	0	0	1	0	0	0	0	0	0	0	0	0	0	0	0	0	0	0	0
	XP_016568464.1 auxin response factor 5] [partial=5'] [exception=annotated by transcript or proteomic data	5	0	0	0	0	0	0	0	0	0	0	0	0	0	0	0	0	0	0	1	1	0	0	0	0	0	0	1	0	0	0	0	1	0	0	0	0	0	0	0	0	0	0	0	0	0	0	0
	XP_016548531.1 ethylene-responsive transcription factor RAP2-7-like, transcript variant X1	5	0	0	0	1	1	0	0	0	0	0	0	0	1	0	0	0	0	0	0	0	0	0	0	0	0	0	0	0	0	0	0	0	0	0	0	0	0	0	0	0	0	0	0	0	0	0	0
	XP_016560923.1 light-inducible protein CPRF2-like	5	1	1	1	0	0	0	0	0	0	0	0	0	0	0	0	0	0	0	0	0	0	0	1	0	0	0	0	0	0	0	0	0	0	0	0	0	0	0	0	0	0	0	0	0	0	0	0
	XP_016568911.1 growth-regulating factor 1-like	5	0	0	0	0	0	0	1	0	0	0	0	1	0	0	0	0	1	1	0	0	0	0	0	0	0	0	0	0	0	1	0	0	0	0	0	0	0	0	0	0	0	0	0	0	0	0	0
	XP_016552941.1 shaggy-related protein kinase eta-like] [partial=5'] [exception=annotated by transcript or proteomic data	4	0	0	0	0	0	1	0	0	0	0	0	0	0	0	0	0	0	0	0	0	0	0	0	0	0	0	0	0	0	0	0	0	0	0	0	1	1	0	0	0	0	0	0	0	0	0	0
	XP_016557829.1 BES1/BZR1 homolog protein 2-like	4	0	0	0	1	0	1	0	1	0	0	0	0	0	0	0	0	0	0	0	0	0	0	0	0	0	0	0	0	0	0	0	0	0	0	0	1	0	0	0	0	0	0	0	0	0	0	0
	XP_016537625.1 homeobox protein ATH1, transcript variant X2	4	1	1	1	0	0	0	0	1	0	0	0	0	0	0	0	0	0	0	0	0	0	0	0	0	0	0	0	0	0	0	0	0	0	0	0	0	0	0	0	0	0	0	0	0	0	0	0
	XP_016543830.1 heat stress transcription factor B-3-like, transcript variant X2	4	1	0	1	0	0	0	0	0	0	0	1	0	0	0	0	0	0	0	0	0	0	1	0	0	0	0	0	0	0	0	0	0	0	0	0	0	0	0	0	0	0	0	0	0	0	0	0
	XP_016563272.1 LON peptidase N-terminal domain and RING finger protein 1	4	1	0	0	0	0	0	0	0	0	0	0	0	0	0	0	0	0	0	0	0	0	0	0	0	0	0	0	0	0	0	0	0	0	0	0	0	0	0	0	1	0	0	0	0	0	0	0
	XP_016570434.1 homeobox-leucine zipper protein MERISTEM L1-like	4	0	0	0	0	1	0	0	0	1	0	0	0	0	0	0	0	0	0	0	0	0	0	0	0	0	0	0	0	0	0	0	0	0	0	0	0	0	0	0	0	1	0	0	0	0	0	0
	XP_016577503.1 transcriptional corepressor LEUNIG_HOMOLOG-like, transcript variant X1	4	1	0	0	0	1	0	1	0	0	0	0	0	0	0	0	0	0	0	0	0	0	0	0	0	0	0	0	0	0	1	0	0	0	0	0	0	0	0	0	0	0	0	0	0	0	0	0
	XP_016579960.1 axial regulator YABBY 5-like, transcript variant X1	4	1	1	0	0	0	1	0	0	0	1	0	0	0	0	0	0	0	0	0	0	0	0	0	0	0	0	0	0	0	0	0	0	0	0	0	0	0	0	0	0	0	0	0	0	0	0	0
	XP_016563680.1 histone deacetylase 6-like, transcript variant X1	3	0	0	0	1	0	0	0	0	0	0	0	0	1	0	0	0	0	0	0	0	0	0	0	0	0	0	0	0	0	0	0	0	0	0	0	0	0	0	0	0	0	0	0	0	0	0	0
	XP_016580439.1 transcription factor PIF4	3	0	0	0	0	1	1	0	0	1	0	0	0	0	0	0	0	0	0	0	0	0	0	0	0	0	0	0	0	0	0	0	0	0	0	0	0	0	0	0	0	0	0	0	0	0	0	0
	XP_016538397.1 protein OBERON 4, transcript variant X1	3	0	0	0	0	0	0	1	0	0	0	0	0	0	0	0	0	0	0	0	0	0	0	0	0	0	0	0	0	0	0	0	0	0	0	0	0	0	0	0	0	0	0	0	0	0	1	0
	XP_016540531.1 heat stress transcription factor C-1	3	1	0	1	0	0	0	0	0	0	0	0	0	0	0	0	0	0	0	0	0	0	0	0	0	0	0	0	0	0	0	0	0	0	0	0	0	0	0	0	0	0	0	0	0	0	0	0
	XP_016549498.1 basic leucine zipper 9	3	0	0	0	1	0	0	0	0	0	0	0	0	0	0	0	0	0	0	0	0	0	0	0	0	0	0	0	0	0	0	0	0	0	1	0	0	0	0	0	0	0	0	0	0	0	0	0
	XP_016553378.1 transcription factor MYB3-like	3	0	1	1	1	0	0	0	0	0	0	0	0	0	0	0	0	0	0	0	0	0	0	0	0	0	0	0	0	0	0	0	0	0	0	0	0	0	0	0	0	0	0	0	0	0	0	0
	XP_016554690.1 BEL1-like homeodomain protein 9	3	0	0	0	0	0	0	1	0	0	0	0	0	0	0	0	0	0	0	0	0	0	0	0	0	0	0	0	0	0	0	0	0	0	0	0	0	0	0	0	0	0	0	0	0	0	0	0
	XP_016561092.1 heat shock factor protein HSF24	3	0	0	0	1	0	0	0	0	0	0	0	0	0	0	0	0	0	0	0	0	0	0	0	0	0	0	0	0	0	0	0	0	0	0	0	0	0	0	0	0	0	0	0	0	0	0	0
	XP_016561840.1 transcription factor HBI1	3	1	1	0	0	0	0	0	0	0	1	0	0	0	0	0	0	0	0	0	0	0	0	0	0	0	0	0	0	0	0	0	0	0	0	0	0	0	0	0	0	0	0	0	0	0	0	0
	XP_016565157.1 ribonuclease 3-like protein 2] [partial=5'] [exception=annotated by transcript or proteomic data	3	1	0	0	0	0	0	0	0	0	0	0	0	0	0	0	0	0	0	0	0	0	0	0	0	0	0	0	0	0	0	0	0	0	0	0	0	0	0	0	0	0	0	0	0	0	0	0
	XP_016567279.1 heat stress transcription factor B-2b	3	0	0	0	1	0	0	0	0	0	0	0	0	0	0	0	0	0	0	0	0	0	0	0	0	0	0	0	0	0	0	0	0	0	0	0	0	0	0	0	0	0	0	0	0	0	0	0
	XP_016567587.1 photosynthetic NDH subunit of subcomplex B 3, chloroplastic	3	1	0	0	0	1	0	0	0	1	0	0	0	0	0	0	0	0	0	0	0	0	0	0	0	0	0	0	0	0	0	0	0	0	0	0	0	0	0	0	0	0	0	0	0	0	0	0
	XP_016568679.1 protein DA1-like, transcript variant X2	3	1	1	1	0	0	0	0	0	0	0	0	0	0	0	0	0	0	0	0	0	0	0	0	0	0	0	0	0	0	0	0	0	0	0	0	0	0	0	0	0	0	0	0	0	0	0	0
	XP_016571389.1 uncharacterized LOC107869368	3	0	0	0	0	0	0	1	0	0	0	1	0	0	0	0	0	0	0	0	0	0	0	0	1	0	0	0	0	0	0	0	0	0	0	0	0	0	0	0	0	0	0	0	0	0	0	0
	XP_016572747.1 cyclic dof factor 3-like	3	1	0	0	0	0	0	1	0	0	0	0	0	0	0	0	0	0	1	0	0	0	0	0	0	0	0	0	0	0	0	0	0	0	0	0	0	0	0	0	0	0	0	0	0	0	0	0
	XP_016573401.1 zinc finger CCCH domain-containing protein 29	3	0	1	0	0	0	0	0	0	0	0	0	0	0	0	0	1	0	0	0	0	0	0	1	0	0	0	0	0	0	0	0	0	0	0	0	0	0	0	0	0	0	0	0	0	0	0	0
	XP_016577686.1 zinc finger CCCH domain-containing protein 66-like	3	1	1	0	0	0	0	0	1	0	0	0	0	0	0	0	0	0	0	0	0	0	0	0	0	0	0	0	0	0	0	0	0	0	0	0	0	0	0	0	0	0	0	0	0	0	0	0
	XP_016578256.1 uncharacterized LOC107875889	3	1	1	1	0	0	0	0	0	0	0	0	0	0	0	0	0	0	0	0	0	0	0	0	0	0	0	0	0	0	0	0	0	0	0	0	0	0	0	0	0	0	0	0	0	0	0	0
	XP_016581889.1 ethylene-responsive transcription factor RAP2-3	3	0	0	0	0	1	0	0	0	1	0	0	0	0	0	0	0	0	0	0	0	0	0	0	0	0	0	0	0	0	0	0	0	0	0	0	0	0	0	0	0	0	0	0	0	0	0	0
	XP_016577057.1 putative lysine-specific demethylase JMJD5, transcript variant X1	2	0	0	0	0	0	0	1	0	0	0	1	0	0	0	0	0	0	0	0	0	0	0	0	0	0	0	0	0	0	0	0	0	0	0	0	0	0	0	0	0	0	0	0	0	0	0	0
	XP_016560588.1 splicing factor U2af large subunit A, transcript variant X1	2	1	0	0	0	0	0	0	0	0	0	0	0	0	0	0	0	0	0	0	0	0	0	0	0	1	0	0	0	0	0	0	0	0	0	0	0	0	0	0	0	0	0	0	0	0	0	0
	XP_016565627.1 gibberellin receptor GID1B-like	2	0	0	0	0	1	0	0	0	1	0	0	0	0	0	0	0	0	0	0	0	0	0	0	0	0	0	0	0	0	0	0	0	0	0	0	0	0	0	0	0	0	0	0	0	0	0	0
	XP_016537423.1 protein indeterminate-domain 6, chloroplastic-like	2	0	0	0	0	0	0	0	0	1	0	1	0	0	0	0	0	0	0	0	0	0	0	0	0	0	0	0	0	0	0	0	0	0	0	0	0	0	0	0	0	0	0	0	0	0	0	0
	XP_016537675.1 transcription factor bHLH130-like	2	0	0	1	0	1	0	0	0	0	0	0	0	0	0	0	0	0	0	0	0	0	0	0	0	0	0	0	0	0	0	0	0	0	0	0	0	0	0	0	0	0	0	0	0	0	0	0
	XP_016539772.1 bZIP transcription factor 53-like	2	0	0	0	0	0	0	0	0	0	0	0	0	0	0	0	0	0	0	0	0	0	0	0	0	0	0	0	0	0	0	0	0	0	0	0	0	0	0	0	0	0	0	0	0	0	0	0
	XP_016544336.1 metacaspase-1	2	0	0	1	0	0	0	0	0	0	0	0	0	0	0	0	0	0	0	0	0	0	0	0	0	0	0	0	0	0	0	0	0	0	0	0	0	0	0	0	0	0	0	0	0	0	0	1
	XP_016545731.1 uncharacterized LOC107845767	2	1	0	1	0	0	0	0	0	0	0	0	0	0	0	0	0	0	0	0	0	0	0	0	0	0	0	0	0	0	0	0	0	0	0	0	0	0	0	0	0	0	0	0	0	0	0	0
	XP_016552185.1 pentatricopeptide repeat-containing protein At3g06430, chloroplastic	2	1	0	0	0	0	0	0	0	0	0	0	0	0	0	0	0	0	0	0	0	0	0	0	0	0	0	0	0	0	0	0	0	1	0	0	0	0	0	0	0	0	0	0	0	0	0	0
	XP_016556828.1 polyadenylate-binding protein RBP45	2	1	0	0	0	0	0	0	0	0	0	0	0	0	0	0	0	0	0	0	0	0	0	0	0	0	0	0	0	0	0	0	0	1	0	0	0	0	0	0	0	0	0	0	0	0	0	0
	XP_016557657.1 uncharacterized LOC107857242] [partial=5'] [exception=annotated by transcript or proteomic data	2	1	0	1	0	0	0	0	0	0	0	0	0	0	0	0	0	0	0	0	0	0	0	0	0	0	0	0	0	0	0	0	0	0	0	0	0	0	0	0	0	0	0	0	0	0	0	0
	XP_016578085.1 B-box zinc finger protein 24-like	2	0	0	0	0	1	0	0	0	1	0	0	0	0	0	0	0	0	0	0	0	0	0	0	0	0	0	0	0	0	0	0	0	0	0	0	0	0	0	0	0	0	0	0	0	0	0	0
	XP_016580014.1 WD-40 repeat-containing protein MSI4-like	2	0	0	0	1	0	0	0	0	0	0	0	0	0	0	0	0	0	0	0	0	0	0	0	0	0	0	0	0	0	0	0	0	0	0	0	0	0	0	0	0	0	0	0	1	0	0	0
	XP_016552562.1 peroxisomal (S)-2-hydroxy-acid oxidase GLO1, transcript variant X2	1	0	0	0	0	0	1	0	0	0	0	0	0	0	0	0	0	0	0	0	0	0	0	0	0	0	0	0	0	0	0	0	0	0	0	0	0	0	0	0	0	0	0	0	0	0	0	0
	XP_016575308.1 superoxide dismutase [Fe], chloroplastic, transcript variant X2	1	0	1	0	0	0	0	0	0	0	0	0	0	0	0	0	0	0	0	0	0	0	0	0	0	0	0	0	0	0	0	0	0	0	0	0	0	0	0	0	0	0	0	0	0	0	0	0
	XP_016543036.1 probable protein S-acyltransferase 16, transcript variant X2	1	1	0	0	0	0	0	0	0	0	0	0	0	0	0	0	0	0	0	0	0	0	0	0	0	0	0	0	0	0	0	0	0	0	0	0	0	0	0	0	0	0	0	0	0	0	0	0
	XP_016561626.1 uncharacterized LOC107860690, transcript variant X2	1	1	0	0	0	0	0	0	0	0	0	0	0	0	0	0	0	0	0	0	0	0	0	0	0	0	0	0	0	0	0	0	0	0	0	0	0	0	0	0	0	0	0	0	0	0	0	0
	XP_016561397.1 granule-bound starch synthase 2, chloroplastic/amyloplastic	1	1	0	0	0	0	0	0	0	0	0	0	0	0	0	0	0	0	0	0	0	0	0	0	0	0	0	0	0	0	0	0	0	0	0	0	0	0	0	0	0	0	0	0	0	0	0	0
	XP_016539861.1 amidophosphoribosyltransferase, chloroplastic	1	1	0	0	0	0	0	0	0	0	0	0	0	0	0	0	0	0	0	0	0	0	0	0	0	0	0	0	0	0	0	0	0	0	0	0	0	0	0	0	0	0	0	0	0	0	0	0
	XP_016538871.1 pectin acetylesterase 12	1	0	0	0	0	0	1	0	0	0	0	0	0	0	0	0	0	0	0	0	0	0	0	0	0	0	0	0	0	0	0	0	0	0	0	0	0	0	0	0	0	0	0	0	0	0	0	0
	XP_016572958.1 serine/threonine-protein phosphatase PP2A-2 catalytic subunit, transcript variant X2	1	1	0	0	0	0	0	0	0	0	0	0	0	0	0	0	0	0	0	0	0	0	0	0	0	0	0	0	0	0	0	0	0	0	0	0	0	0	0	0	0	0	0	0	0	0	0	0
	XP_016568156.1 ATP-dependent Clp protease proteolytic subunit-related protein 2, chloroplastic	1	0	1	0	0	0	0	0	0	0	0	0	0	0	0	0	0	0	0	0	0	0	0	0	0	0	0	0	0	0	0	0	0	0	0	0	0	0	0	0	0	0	0	0	0	0	0	0
	XP_016545103.1 DEAD-box ATP-dependent RNA helicase 8-like, transcript variant X2	1	0	0	0	0	0	1	0	0	0	0	0	0	0	0	0	0	0	0	0	0	0	0	0	0	0	0	0	0	0	0	0	0	0	0	0	0	0	0	0	0	0	0	0	0	0	0	0
	XP_016577833.1 60S ribosomal protein L12	1	0	0	0	0	0	0	0	0	0	0	0	0	0	0	0	0	0	0	0	0	0	0	0	0	0	0	0	0	0	0	0	0	0	0	0	0	0	0	0	1	0	0	0	0	0	0	0
	XP_016572387.1 uncharacterized protein At4g14342	1	1	0	0	0	0	0	0	0	0	0	0	0	0	0	0	0	0	0	0	0	0	0	0	0	0	0	0	0	0	0	0	0	0	0	0	0	0	0	0	0	0	0	0	0	0	0	0
	XP_016553616.1 ethylene-responsive transcription factor 2-like	1	0	0	0	0	0	0	1	0	0	0	0	0	0	0	0	0	0	0	0	0	0	0	0	0	0	0	0	0	0	0	0	0	0	0	0	0	0	0	0	0	0	0	0	0	0	0	0
	XP_016537456.1 zinc finger protein 4-like	1	0	0	0	1	0	0	0	0	0	0	0	0	0	0	0	0	0	0	0	0	0	0	0	0	0	0	0	0	0	0	0	0	0	0	0	0	0	0	0	0	0	0	0	0	0	0	0
	XP_016539448.1 LOB domain-containing protein 37-like	1	0	0	0	1	0	0	0	0	0	0	0	0	0	0	0	0	0	0	0	0	0	0	0	0	0	0	0	0	0	0	0	0	0	0	0	0	0	0	0	0	0	0	0	0	0	0	0
	XP_016539963.1 basic leucine zipper 23-like	1	0	0	0	1	0	0	0	0	0	0	0	0	0	0	0	0	0	0	0	0	0	0	0	0	0	0	0	0	0	0	0	0	0	0	0	0	0	0	0	0	0	0	0	0	0	0	0
	XP_016540029.1 uncharacterized protein ycf39	1	1	0	0	0	0	0	0	0	0	0	0	0	0	0	0	0	0	0	0	0	0	0	0	0	0	0	0	0	0	0	0	0	0	0	0	0	0	0	0	0	0	0	0	0	0	0	0
	XP_016540487.1 thioredoxin domain-containing protein PLP3B-like, transcript variant X1	1	0	1	0	0	0	0	0	0	0	0	0	0	0	0	0	0	0	0	0	0	0	0	0	0	0	0	0	0	0	0	0	0	0	0	0	0	0	0	0	0	0	0	0	0	0	0	0
	XP_016541618.1 histone H2A.6	1	0	0	1	0	0	0	0	0	0	0	0	0	0	0	0	0	0	0	0	0	0	0	0	0	0	0	0	0	0	0	0	0	0	0	0	0	0	0	0	0	0	0	0	0	0	0	0
	XP_016542774.1 RNA polymerase sigma factor sigF, chloroplastic, transcript variant X1	1	0	0	0	0	1	0	0	0	0	0	0	0	0	0	0	0	0	0	0	0	0	0	0	0	0	0	0	0	0	0	0	0	0	0	0	0	0	0	0	0	0	0	0	0	0	0	0
	XP_016543554.1 B3 domain-containing protein At2g36080	1	0	0	0	1	0	0	0	0	0	0	0	0	0	0	0	0	0	0	0	0	0	0	0	0	0	0	0	0	0	0	0	0	0	0	0	0	0	0	0	0	0	0	0	0	0	0	0
	XP_016543962.1 transcription factor-like protein DPB, transcript variant X2	1	0	1	0	0	0	0	0	0	0	0	0	0	0	0	0	0	0	0	0	0	0	0	0	0	0	0	0	0	0	0	0	0	0	0	0	0	0	0	0	0	0	0	0	0	0	0	0
	XP_016544636.1 uncharacterized LOC107844806	1	1	0	0	0	0	0	0	0	0	0	0	0	0	0	0	0	0	0	0	0	0	0	0	0	0	0	0	0	0	0	0	0	0	0	0	0	0	0	0	0	0	0	0	0	0	0	0
	XP_016545330.1 transcription factor UNE10, transcript variant X2	1	0	0	0	0	1	0	0	0	0	0	0	0	0	0	0	0	0	0	0	0	0	0	0	0	0	0	0	0	0	0	0	0	0	0	0	0	0	0	0	0	0	0	0	0	0	0	0
	XP_016545526.1 multiprotein-bridging factor 1b-like	1	0	0	0	0	0	0	1	0	0	0	0	0	0	0	0	0	0	0	0	0	0	0	0	0	0	0	0	0	0	0	0	0	0	0	0	0	0	0	0	0	0	0	0	0	0	0	0
	XP_016548054.1 AP2/ERF and B3 domain-containing transcription factor RAV1	1	0	0	0	1	0	0	0	0	0	0	0	0	0	0	0	0	0	0	0	0	0	0	0	0	0	0	0	0	0	0	0	0	0	0	0	0	0	0	0	0	0	0	0	0	0	0	0
	XP_016548939.1 chaperone protein DnaJ	1	0	1	0	0	0	0	0	0	0	0	0	0	0	0	0	0	0	0	0	0	0	0	0	0	0	0	0	0	0	0	0	0	0	0	0	0	0	0	0	0	0	0	0	0	0	0	0
	XP_016549645.1 formin-J-like	1	0	1	0	0	0	0	0	0	0	0	0	0	0	0	0	0	0	0	0	0	0	0	0	0	0	0	0	0	0	0	0	0	0	0	0	0	0	0	0	0	0	0	0	0	0	0	0
	XP_016552266.1 kirola-like	1	0	0	0	0	0	1	0	0	0	0	0	0	0	0	0	0	0	0	0	0	0	0	0	0	0	0	0	0	0	0	0	0	0	0	0	0	0	0	0	0	0	0	0	0	0	0	0
	XP_016552661.1 uncharacterized protein At4g15545, transcript variant X1	1	1	0	0	0	0	0	0	0	0	0	0	0	0	0	0	0	0	0	0	0	0	0	0	0	0	0	0	0	0	0	0	0	0	0	0	0	0	0	0	0	0	0	0	0	0	0	0
	XP_016556830.1 uncharacterized LOC107856340	1	0	0	0	1	0	0	0	0	0	0	0	0	0	0	0	0	0	0	0	0	0	0	0	0	0	0	0	0	0	0	0	0	0	0	0	0	0	0	0	0	0	0	0	0	0	0	0
	XP_016557576.1 monothiol glutaredoxin-S3-like	1	0	0	0	1	0	0	0	0	0	0	0	0	0	0	0	0	0	0	0	0	0	0	0	0	0	0	0	0	0	0	0	0	0	0	0	0	0	0	0	0	0	0	0	0	0	0	0
	XP_016557660.1 transcription repressor OFP15	1	1	0	0	0	0	0	0	0	0	0	0	0	0	0	0	0	0	0	0	0	0	0	0	0	0	0	0	0	0	0	0	0	0	0	0	0	0	0	0	0	0	0	0	0	0	0	0
	XP_016560111.1 UPF0051 protein ABCI8, chloroplastic-like	1	0	0	0	0	0	0	0	0	1	0	0	0	0	0	0	0	0	0	0	0	0	0	0	0	0	0	0	0	0	0	0	0	0	0	0	0	0	0	0	0	0	0	0	0	0	0	0
	XP_016560373.1 uncharacterized LOC107859780	1	0	0	1	0	0	0	0	0	0	0	0	0	0	0	0	0	0	0	0	0	0	0	0	0	0	0	0	0	0	0	0	0	0	0	0	0	0	0	0	0	0	0	0	0	0	0	0
	XP_016561983.1 transcription factor JUNGBRUNNEN 1-like	1	0	0	0	0	1	0	0	0	0	0	0	0	0	0	0	0	0	0	0	0	0	0	0	0	0	0	0	0	0	0	0	0	0	0	0	0	0	0	0	0	0	0	0	0	0	0	0
	XP_016563539.1 transcription factor MYB1R1	1	0	0	0	1	0	0	0	0	0	0	0	0	0	0	0	0	0	0	0	0	0	0	0	0	0	0	0	0	0	0	0	0	0	0	0	0	0	0	0	0	0	0	0	0	0	0	0
	XP_016564106.1 cysteine proteinase inhibitor 6	1	0	0	0	0	0	1	0	0	0	0	0	0	0	0	0	0	0	0	0	0	0	0	0	0	0	0	0	0	0	0	0	0	0	0	0	0	0	0	0	0	0	0	0	0	0	0	0
	XP_016564720.1 zinc finger CCCH domain-containing protein 48-like	1	1	0	0	0	0	0	0	0	0	0	0	0	0	0	0	0	0	0	0	0	0	0	0	0	0	0	0	0	0	0	0	0	0	0	0	0	0	0	0	0	0	0	0	0	0	0	0
	XP_016565005.1 B3 domain-containing transcription factor NGA1-like, transcript variant X1	1	0	0	0	1	0	0	0	0	0	0	0	0	0	0	0	0	0	0	0	0	0	0	0	0	0	0	0	0	0	0	0	0	0	0	0	0	0	0	0	0	0	0	0	0	0	0	0
	XP_016566061.1 uncharacterized LOC107864244	1	1	0	0	0	0	0	0	0	0	0	0	0	0	0	0	0	0	0	0	0	0	0	0	0	0	0	0	0	0	0	0	0	0	0	0	0	0	0	0	0	0	0	0	0	0	0	0
	XP_016566301.1 uncharacterized LOC107864454	1	1	0	0	0	0	0	0	0	0	0	0	0	0	0	0	0	0	0	0	0	0	0	0	0	0	0	0	0	0	0	0	0	0	0	0	0	0	0	0	0	0	0	0	0	0	0	0
	XP_016569330.1 uncharacterized LOC107867555	1	0	0	0	0	1	0	0	0	0	0	0	0	0	0	0	0	0	0	0	0	0	0	0	0	0	0	0	0	0	0	0	0	0	0	0	0	0	0	0	0	0	0	0	0	0	0	0
	XP_016571941.1 zinc finger AN1 and C2H2 domain-containing stress-associated protein 13-like	1	0	0	0	0	0	0	1	0	0	0	0	0	0	0	0	0	0	0	0	0	0	0	0	0	0	0	0	0	0	0	0	0	0	0	0	0	0	0	0	0	0	0	0	0	0	0	0
	XP_016572824.1 PHD finger protein ALFIN-LIKE 4-like	1	0	0	0	0	0	0	1	0	0	0	0	0	0	0	0	0	0	0	0	0	0	0	0	0	0	0	0	0	0	0	0	0	0	0	0	0	0	0	0	0	0	0	0	0	0	0	0
	XP_016573334.1 cell number regulator 6-like, transcript variant X2	1	0	1	0	0	0	0	0	0	0	0	0	0	0	0	0	0	0	0	0	0	0	0	0	0	0	0	0	0	0	0	0	0	0	0	0	0	0	0	0	0	0	0	0	0	0	0	0
	XP_016573553.1 probable prefoldin subunit 3	1	0	0	0	0	1	0	0	0	0	0	0	0	0	0	0	0	0	0	0	0	0	0	0	0	0	0	0	0	0	0	0	0	0	0	0	0	0	0	0	0	0	0	0	0	0	0	0
	XP_016575753.1 probable methyltransferase PMT13	1	0	0	0	0	0	1	0	0	0	0	0	0	0	0	0	0	0	0	0	0	0	0	0	0	0	0	0	0	0	0	0	0	0	0	0	0	0	0	0	0	0	0	0	0	0	0	0
	XP_016579390.1 F-box protein SNE	1	0	0	0	0	0	0	0	0	1	0	0	0	0	0	0	0	0	0	0	0	0	0	0	0	0	0	0	0	0	0	0	0	0	0	0	0	0	0	0	0	0	0	0	0	0	0	0
	XP_016580854.1 glutaredoxin-C9-like	1	1	0	0	0	0	0	0	0	0	0	0	0	0	0	0	0	0	0	0	0	0	0	0	0	0	0	0	0	0	0	0	0	0	0	0	0	0	0	0	0	0	0	0	0	0	0	0
	XP_016581260.1 NAC transcription factor 56-like	1	0	0	0	0	1	0	0	0	0	0	0	0	0	0	0	0	0	0	0	0	0	0	0	0	0	0	0	0	0	0	0	0	0	0	0	0	0	0	0	0	0	0	0	0	0	0	0
[truncated: 80 more columns]

## Sheet: Group B
			b1	b2	b3	b4	b5	b6	b7	b8	b9	b10
	Protein interactions in Group B (Fig. 8)	interacting B	XP_016562414.1 ubiquitin-conjugating enzyme E2 34-like, transcript variant X2	XP_016542812.1 peptidyl-prolyl cis-trans isomerase CYP21-4-like	XP_016581021.1 ER membrane protein complex subunit 6-like	XP_016551565.1 transmembrane protein 147	XP_016560932.1 heptahelical transmembrane protein 4-like, transcript variant X1	XP_016552071.1 charged multivesicular body protein 5	XP_016551353.1 ubiquitin-conjugating enzyme E2 32	XP_016570612.1 probable signal peptidase complex subunit 1	XP_016557647.1 acyl-CoA-binding protein	XP_016566924.1 uncharacterized LOC107865084	XP_016547690.1 UDP-galactose/UDP-glucose transporter 3	XP_016543825.1 leucine-rich repeat receptor-like tyrosine-protein kinase PXC3	XP_016539970.1 aquaporin PIP2-7	XP_016547838.1 probable LRR receptor-like serine/threonine-protein kinase At1g14390] [partial=5'] [exception=annotated by transcript or proteomic data	XP_016566443.1 ammonium transporter 1 member 1	XP_016567527.1 cucumber peeling cupredoxin-like	XP_016580312.1 uncharacterized membrane protein C776.05	XP_016551606.1 probable LRR receptor-like serine/threonine-protein kinase At5g63710, transcript variant X1	XP_016555783.1 probable inactive receptor kinase At4g23740	XP_016566270.1 probably inactive leucine-rich repeat receptor-like protein kinase At3g28040	XP_016548203.1 ABC transporter G family member 15-like] [partial=5'] [exception=annotated by transcript or proteomic data	XP_016557704.1 early nodulin-like protein 3	XP_016568979.1 protein DETOXIFICATION 48	XP_016537730.1 LRR receptor-like serine/threonine-protein kinase ERECTA	XP_016545187.1 protein transport protein Sec61 subunit alpha-like, transcript variant X1	XP_016545609.1 cysteine-rich repeat secretory protein 15-like	XP_016546615.1 uncharacterized LOC107846858	XP_016550720.1 transmembrane 9 superfamily member 3-like, transcript variant X2	XP_016555546.1 transmembrane protein 45B-like, transcript variant X1	XP_016559412.1 probable LRR receptor-like serine/threonine-protein kinase At4g20940	XP_016561205.1 protein NSP-INTERACTING KINASE 1	XP_016561575.1 phosphoenolpyruvate/phosphate translocator 2, chloroplastic-like, transcript variant X2	XP_016561992.1 glucan endo-1,3-beta-glucosidase 14-like	XP_016563724.1 leucine-rich repeat receptor-like serine/threonine/tyrosine-protein kinase SOBIR1	XP_016573630.1 LRR receptor-like serine/threonine-protein kinase FEI 2	XP_016580556.1 cytochrome b561 and DOMON domain-containing protein At5g47530-like	XP_016565361.1 3beta-hydroxysteroid-dehydrogenase/decarboxylase, transcript variant X1	XP_016573719.1 glutathione S-transferase DHAR2-like	XP_016553175.1 RING-H2 finger protein ATL78-like	XP_016539196.1 BRASSINOSTEROID INSENSITIVE 1-associated receptor kinase 1, transcript variant X2	XP_016571880.1 UDP-N-acetylglucosamine--dolichyl-phosphate N-acetylglucosaminephosphotransferase-like	XP_016560105.1 derlin-2.2	XP_016542239.1 auxin transporter-like protein 4, transcript variant X3	XP_016539515.1 probable LRR receptor-like serine/threonine-protein kinase At4g37250	XP_016540012.1 lysine histidine transporter-like 8	XP_016545919.1 vacuolar-sorting receptor 1-like, transcript variant X2	XP_016551421.1 sulfate transporter 1.2-like, transcript variant X6
	interacting A	no. of connections	95	78	74	65	63	52	50	41	36	35	26	24	16	16	13	13	13	12	12	12	11	11	11	10	10	10	10	10	10	10	10	10	10	10	10	10	9	9	9	9	9	9	9	9	9	9	9
b1	XP_016562414.1 ubiquitin-conjugating enzyme E2 34-like, transcript variant X2	95	0	0	0	0	0	0	0	0	0	0	1	1	1	1	1	1	0	1	1	1	1	1	1	1	1	1	0	1	1	1	0	1	1	1	1	0	0	0	0	0	0	1	1	1	1	1	1
b2	XP_016542812.1 peptidyl-prolyl cis-trans isomerase CYP21-4-like	78	0	0	0	0	0	0	0	0	0	0	1	1	1	1	1	1	0	0	1	1	1	1	1	0	1	1	1	1	1	0	0	1	1	1	1	1	0	0	1	0	0	1	1	1	1	1	1
b3	XP_016581021.1 ER membrane protein complex subunit 6-like	74	0	0	0	0	0	0	0	0	0	0	0	1	1	1	1	1	0	0	1	1	1	1	1	0	1	1	1	0	1	1	0	1	1	1	1	1	0	0	1	0	0	0	1	0	1	0	1
b4	XP_016551565.1 transmembrane protein 147	65	0	0	0	0	0	0	0	0	0	0	0	1	0	1	1	1	0	0	0	1	1	1	1	1	1	1	1	1	1	1	0	1	1	1	1	1	0	0	1	0	0	0	1	0	1	0	1
b5	XP_016560932.1 heptahelical transmembrane protein 4-like, transcript variant X1	63	0	0	0	0	0	0	0	0	0	0	1	1	1	1	1	1	0	1	0	1	1	1	1	0	1	1	1	1	1	0	0	1	1	1	1	1	0	0	1	0	0	1	1	1	1	0	1
b6	XP_016552071.1 charged multivesicular body protein 5	52	0	0	0	0	0	0	0	0	0	0	0	0	1	0	0	1	0	0	0	0	1	0	1	0	1	0	1	1	1	0	0	1	1	1	1	0	0	0	1	0	0	1	0	0	0	1	1
b7	XP_016551353.1 ubiquitin-conjugating enzyme E2 32	50	0	0	0	0	0	0	0	0	0	0	0	1	0	1	1	1	0	0	0	1	1	1	1	0	1	1	1	1	1	0	0	1	0	0	1	1	0	0	1	0	0	0	1	1	1	0	1
b8	XP_016570612.1 probable signal peptidase complex subunit 1	41	0	0	0	0	0	0	0	0	0	0	1	0	0	0	1	1	0	0	0	0	1	1	1	0	1	1	1	1	0	0	0	1	1	0	0	1	0	0	1	0	0	1	0	1	0	1	1
b9	XP_016557647.1 acyl-CoA-binding protein	36	0	0	0	0	0	0	0	0	0	0	1	1	1	0	1	1	0	0	0	0	1	0	1	0	1	1	1	1	0	0	0	0	0	0	0	1	0	0	0	0	0	0	1	0	0	1	1
b10	XP_016566924.1 uncharacterized LOC107865084	35	0	0	0	0	0	0	0	0	0	0	0	0	0	0	1	1	0	1	0	0	1	1	0	0	1	0	1	1	0	0	0	1	1	0	0	0	0	0	0	0	0	1	0	0	1	0	0
	XP_016547690.1 UDP-galactose/UDP-glucose transporter 3	26	1	1	0	0	1	0	0	1	1	0	1	0	0	0	0	1	0	0	0	0	0	1	0	0	0	1	0	0	0	0	0	0	1	0	0	0	0	0	0	0	1	0	0	0	1	1	0
	XP_016543825.1 leucine-rich repeat receptor-like tyrosine-protein kinase PXC3	24	1	1	1	1	1	0	1	0	1	0	0	1	0	1	0	0	1	1	1	0	0	0	1	1	0	0	0	0	0	0	1	0	0	0	0	0	0	1	0	0	0	0	0	0	0	0	0
	XP_016539970.1 aquaporin PIP2-7	16	1	1	1	0	1	1	0	0	1	0	0	0	1	0	0	0	0	0	0	0	0	0	0	0	0	0	0	0	0	0	0	0	0	0	0	0	1	0	0	0	0	0	0	0	0	0	0
	XP_016547838.1 probable LRR receptor-like serine/threonine-protein kinase At1g14390] [partial=5'] [exception=annotated by transcript or proteomic data	16	1	1	1	1	1	0	1	0	0	0	0	1	0	0	0	0	0	0	0	1	0	0	0	0	0	0	0	0	0	1	0	0	0	1	1	0	0	0	0	0	0	0	0	1	0	0	0
	XP_016566443.1 ammonium transporter 1 member 1	13	1	1	1	1	1	0	1	1	1	1	0	0	0	0	1	0	0	0	0	0	0	0	0	0	0	0	0	0	0	0	0	0	0	0	0	0	0	0	0	0	0	0	0	0	0	0	0
	XP_016567527.1 cucumber peeling cupredoxin-like	13	1	1	1	1	1	1	1	1	1	1	1	0	0	0	0	0	1	0	0	0	0	0	0	0	0	0	0	0	0	0	0	0	0	0	0	0	0	0	0	0	0	0	0	0	0	0	0
	XP_016580312.1 uncharacterized membrane protein C776.05	13	0	0	0	0	0	0	0	0	0	0	0	1	0	0	0	1	0	0	0	0	0	0	0	0	0	0	0	0	0	0	0	0	0	0	0	1	0	0	0	0	0	0	0	0	0	0	0
	XP_016551606.1 probable LRR receptor-like serine/threonine-protein kinase At5g63710, transcript variant X1	12	1	0	0	0	1	0	0	0	0	1	0	1	0	0	0	0	0	0	1	0	0	0	0	0	0	0	0	0	0	1	0	0	0	1	1	0	0	0	0	0	0	0	0	0	0	0	0
	XP_016555783.1 probable inactive receptor kinase At4g23740	12	1	1	1	0	0	0	0	0	0	0	0	1	0	0	0	0	0	1	0	1	0	0	0	0	0	0	0	0	0	1	0	0	0	1	0	0	0	0	0	0	0	0	0	1	0	0	0
	XP_016566270.1 probably inactive leucine-rich repeat receptor-like protein kinase At3g28040	12	1	1	1	1	1	0	1	0	0	0	0	0	0	1	0	0	0	0	1	0	0	0	0	0	0	0	0	0	0	0	1	0	0	0	0	0	0	0	0	0	1	0	0	0	0	0	0
	XP_016548203.1 ABC transporter G family member 15-like] [partial=5'] [exception=annotated by transcript or proteomic data	11	1	1	1	1	1	1	1	1	1	1	0	0	0	0	0	0	0	0	0	0	0	0	0	0	0	0	0	0	0	0	0	0	0	0	0	0	0	0	0	0	0	0	0	0	0	0	0
	XP_016557704.1 early nodulin-like protein 3	11	1	1	1	1	1	0	1	1	0	1	1	0	0	0	0	0	0	0	0	0	0	0	0	0	0	0	0	0	0	0	0	0	0	0	0	0	0	0	0	0	1	0	0	0	0	0	0
	XP_016568979.1 protein DETOXIFICATION 48	11	1	1	1	1	1	1	1	1	1	0	0	1	0	0	0	0	0	0	0	0	0	0	0	0	0	0	0	0	0	0	0	0	0	0	0	0	0	0	0	0	0	0	0	0	0	0	0
	XP_016537730.1 LRR receptor-like serine/threonine-protein kinase ERECTA	10	1	0	0	1	0	0	0	0	0	0	0	1	0	0	0	0	0	0	0	0	0	0	0	1	0	0	0	0	0	0	0	0	0	0	0	0	0	0	0	0	0	0	0	0	0	0	0
	XP_016545187.1 protein transport protein Sec61 subunit alpha-like, transcript variant X1	10	1	1	1	1	1	1	1	1	1	1	0	0	0	0	0	0	0	0	0	0	0	0	0	0	0	0	0	0	0	0	0	0	0	0	0	0	0	0	0	0	0	0	0	0	0	0	0
	XP_016545609.1 cysteine-rich repeat secretory protein 15-like	10	1	1	1	1	1	0	1	1	1	0	1	0	0	0	0	0	0	0	0	0	0	0	0	0	0	0	0	0	0	0	0	0	0	0	0	0	0	0	0	0	0	0	0	0	0	0	0
	XP_016546615.1 uncharacterized LOC107846858	10	0	1	1	1	1	1	1	1	1	1	0	0	0	0	0	0	0	0	0	0	0	0	0	0	0	0	0	0	0	0	0	0	0	0	0	0	1	0	0	0	0	0	0	0	0	0	0
	XP_016550720.1 transmembrane 9 superfamily member 3-like, transcript variant X2	10	1	1	0	1	1	1	1	1	1	1	0	0	0	0	0	0	0	0	0	0	0	0	0	0	0	0	0	0	0	0	0	0	0	0	0	0	0	0	0	0	0	0	0	0	0	0	0
	XP_016555546.1 transmembrane protein 45B-like, transcript variant X1	10	1	1	1	1	1	1	1	0	0	0	0	0	0	0	0	0	0	0	0	0	0	0	0	0	0	0	0	0	1	0	0	0	0	0	0	0	0	0	0	0	0	0	0	0	0	0	0
	XP_016559412.1 probable LRR receptor-like serine/threonine-protein kinase At4g20940	10	1	0	1	1	0	0	0	0	0	0	0	0	0	1	0	0	0	1	1	0	0	0	0	0	0	0	0	0	0	0	1	0	0	0	0	0	1	0	0	1	0	0	0	0	0	0	0
	XP_016561205.1 protein NSP-INTERACTING KINASE 1	10	0	0	0	0	0	0	0	0	0	0	0	1	0	0	0	0	0	0	0	1	0	0	0	0	0	0	0	0	0	1	1	0	0	0	0	0	0	0	0	0	0	0	0	0	0	0	0
	XP_016561575.1 phosphoenolpyruvate/phosphate translocator 2, chloroplastic-like, transcript variant X2	10	1	1	1	1	1	1	1	1	0	1	0	0	0	0	0	0	0	0	0	0	0	0	0	0	0	0	0	0	0	0	0	0	0	0	0	0	0	1	0	0	0	0	0	0	0	0	0
	XP_016561992.1 glucan endo-1,3-beta-glucosidase 14-like	10	1	1	1	1	1	1	0	1	0	1	1	0	0	0	0	0	0	0	0	0	0	0	0	0	0	0	0	0	0	0	0	0	0	0	0	0	0	0	0	0	0	0	0	0	0	0	0
	XP_016563724.1 leucine-rich repeat receptor-like serine/threonine/tyrosine-protein kinase SOBIR1	10	1	1	1	1	1	1	0	0	0	0	0	0	0	1	0	0	0	1	1	0	0	0	0	0	0	0	0	0	0	0	0	0	0	0	0	0	0	0	0	1	0	0	0	0	0	0	0
	XP_016573630.1 LRR receptor-like serine/threonine-protein kinase FEI 2	10	1	1	1	1	1	1	1	0	0	0	0	0	0	1	0	0	0	1	0	0	0	0	0	0	0	0	0	0	0	0	0	0	0	0	0	0	0	0	0	0	0	0	0	0	0	0	0
	XP_016580556.1 cytochrome b561 and DOMON domain-containing protein At5g47530-like	10	0	1	1	1	1	0	1	1	1	0	0	0	0	0	0	0	1	0	0	0	0	0	0	0	0	0	0	0	0	0	0	0	0	0	0	0	0	1	0	0	1	0	0	0	0	0	0
	XP_016565361.1 3beta-hydroxysteroid-dehydrogenase/decarboxylase, transcript variant X1	9	0	0	0	0	0	0	0	0	0	0	0	0	1	0	0	0	0	0	0	0	0	0	0	0	0	0	1	0	0	1	0	0	0	0	0	0	0	0	0	0	0	0	0	0	1	0	0
	XP_016573719.1 glutathione S-transferase DHAR2-like	9	0	0	0	0	0	0	0	0	0	0	0	1	0	0	0	0	0	0	0	0	0	0	0	0	0	0	0	0	0	0	0	1	0	0	0	1	0	0	0	0	0	0	0	0	0	0	0
	XP_016553175.1 RING-H2 finger protein ATL78-like	9	0	1	1	1	1	1	1	1	0	0	0	0	0	0	0	0	0	0	0	0	0	0	0	0	0	0	0	0	0	0	0	0	0	0	0	0	0	0	1	0	0	0	0	0	0	0	0
	XP_016539196.1 BRASSINOSTEROID INSENSITIVE 1-associated receptor kinase 1, transcript variant X2	9	0	0	0	0	0	0	0	0	0	0	0	0	0	0	0	0	0	0	0	0	0	0	0	0	0	0	0	0	0	1	0	0	0	1	0	0	0	0	0	1	0	0	0	1	0	0	0
	XP_016571880.1 UDP-N-acetylglucosamine--dolichyl-phosphate N-acetylglucosaminephosphotransferase-like	9	0	0	0	0	0	0	0	0	0	0	1	0	0	0	0	0	0	0	0	1	0	1	0	0	0	0	0	0	0	0	0	0	0	0	0	1	0	0	0	0	0	0	0	0	0	1	0
	XP_016560105.1 derlin-2.2	9	1	1	0	0	1	1	0	1	0	1	0	0	0	0	0	0	0	0	0	0	0	0	0	0	0	0	0	0	0	0	0	0	0	0	0	0	0	0	0	0	0	1	0	0	0	0	0
	XP_016542239.1 auxin transporter-like protein 4, transcript variant X3	9	1	1	1	1	1	0	1	0	1	0	0	0	0	0	0	0	0	0	0	0	0	0	0	0	0	0	0	0	0	0	0	0	0	0	0	0	0	0	0	0	0	0	0	0	0	0	0
	XP_016539515.1 probable LRR receptor-like serine/threonine-protein kinase At4g37250	9	1	1	0	0	1	0	1	1	0	0	0	0	0	1	0	0	0	0	1	0	0	0	0	0	0	0	0	0	0	0	0	0	0	0	0	0	0	0	0	1	0	0	0	0	0	0	0
	XP_016540012.1 lysine histidine transporter-like 8	9	1	1	1	1	1	0	1	0	0	1	1	0	0	0	0	0	0	0	0	0	0	0	0	0	0	0	0	0	0	0	0	0	0	0	0	0	1	0	0	0	0	0	0	0	0	0	0
	XP_016545919.1 vacuolar-sorting receptor 1-like, transcript variant X2	9	1	1	0	0	0	1	0	1	1	0	1	0	0	0	0	0	0	0	0	0	0	0	0	0	0	0	0	0	0	0	0	0	0	0	0	0	0	0	0	0	1	0	0	0	0	1	0
	XP_016551421.1 sulfate transporter 1.2-like, transcript variant X6	9	1	1	1	1	1	1	1	1	1	0	0	0	0	0	0	0	0	0	0	0	0	0	0	0	0	0	0	0	0	0	0	0	0	0	0	0	0	0	0	0	0	0	0	0	0	0	0
	XP_016563659.1 probable LRR receptor-like serine/threonine-protein kinase At4g26540	9	1	1	0	1	0	1	1	0	1	0	0	0	0	0	0	0	0	0	0	0	0	0	0	0	0	0	0	0	0	0	1	0	0	0	0	0	0	0	0	1	0	0	0	0	0	0	0
	XP_016573819.1 uncharacterized LOC107871404	9	1	1	1	1	1	0	1	1	1	0	1	0	0	0	0	0	0	0	0	0	0	0	0	0	0	0	0	0	0	0	0	0	0	0	0	0	0	0	0	0	0	0	0	0	0	0	0
	XP_016574851.1 receptor-like protein kinase HAIKU2	9	1	1	1	0	1	0	0	0	0	0	0	0	0	0	1	0	0	1	0	0	0	0	0	0	0	0	0	0	0	0	0	0	0	0	1	0	0	0	0	0	0	0	0	0	0	0	0
	XP_016575826.1 sodium/pyruvate cotransporter BASS2, chloroplastic, transcript variant X1	9	1	1	1	0	1	1	0	1	1	0	0	0	0	0	0	0	1	0	0	0	0	0	0	0	0	0	0	0	0	0	0	0	0	0	0	0	0	0	0	0	0	0	0	0	0	0	0
	XP_016580950.1 probable LRR receptor-like serine/threonine-protein kinase At1g07650	9	1	1	1	1	1	0	1	0	0	1	0	0	0	0	0	0	0	1	1	0	0	0	0	0	0	0	0	0	0	0	0	0	0	0	0	0	0	0	0	0	0	0	0	0	0	0	0
	XP_016544935.1 sodium-dependent phosphate transport protein 1, chloroplastic	8	1	1	1	1	1	1	1	0	0	1	0	0	0	0	0	0	0	0	0	0	0	0	0	0	0	0	0	0	0	0	0	0	0	0	0	0	0	0	0	0	0	0	0	0	0	0	0
	XP_016547924.1 magnesium transporter MRS2-5	8	1	1	1	1	1	0	0	0	0	0	1	0	0	0	0	0	0	0	0	0	0	0	0	0	0	0	0	0	0	0	0	0	0	0	0	0	0	0	0	0	0	0	0	0	0	0	0
	XP_016548666.1 probable inactive receptor kinase At1g27190	8	1	1	1	1	0	1	1	0	0	0	0	0	0	0	0	0	0	0	0	0	0	0	0	1	0	0	0	0	0	0	0	0	0	0	0	0	0	0	0	1	0	0	0	0	0	0	0
	XP_016551190.1 nicastrin, transcript variant X1	8	1	1	1	0	1	1	1	0	1	0	0	0	0	0	0	0	0	0	0	0	0	0	0	0	0	0	0	0	0	0	0	0	0	0	0	0	0	1	0	0	0	0	0	0	0	0	0
	XP_016554355.1 protein NRT1/ PTR FAMILY 6.1] [exception=unclassified transcription discrepancy	8	1	1	1	1	1	1	1	0	0	0	0	0	0	0	0	0	0	0	0	0	0	0	0	0	0	0	0	0	0	0	0	0	0	0	0	0	0	0	0	0	0	0	0	0	0	0	0
	XP_016558400.1 uncharacterized LOC107858220	8	1	1	1	1	1	1	1	0	0	1	0	0	0	0	0	0	0	0	0	0	0	0	0	0	0	0	0	0	0	0	0	0	0	0	0	0	0	0	0	0	0	0	0	0	0	0	0
	XP_016561709.1 probable inactive leucine-rich repeat receptor-like protein kinase At3g03770	8	1	1	1	1	1	1	1	0	0	1	0	0	0	0	0	0	0	0	0	0	0	0	0	0	0	0	0	0	0	0	0	0	0	0	0	0	0	0	0	0	0	0	0	0	0	0	0
	XP_016563904.1 ABC transporter G family member 11	8	1	1	1	1	0	1	1	0	0	0	0	0	0	0	0	0	0	0	0	0	0	0	0	0	0	0	0	0	0	0	0	0	0	0	0	0	0	0	0	0	0	0	0	0	0	0	0
	XP_016566176.1 GDT1-like protein 1, chloroplastic	8	1	1	1	0	1	1	0	1	0	0	0	0	0	0	0	0	0	0	0	0	0	0	0	0	0	0	0	0	0	0	0	0	0	0	0	0	0	0	0	0	0	0	0	0	0	0	0
	XP_016566432.1 uncharacterized LOC107864543, transcript variant X3	8	1	1	1	1	1	0	0	1	1	0	0	0	0	0	0	0	0	0	0	0	0	0	0	0	0	0	0	0	0	0	0	0	0	0	0	0	0	0	0	0	0	0	0	0	0	0	0
	XP_016569715.1 amino acid permease 3-like, transcript variant X3	8	1	1	1	0	0	1	1	1	1	0	0	0	0	0	0	0	1	0	0	0	0	0	0	0	0	0	0	0	0	0	0	0	0	0	0	0	0	0	0	0	0	0	0	0	0	0	0
	XP_016572746.1 protein DETOXIFICATION 14-like	8	0	1	0	0	0	1	1	0	1	0	0	0	0	0	0	0	0	0	0	0	0	0	0	0	0	0	0	0	0	0	0	0	0	0	0	0	0	1	0	0	0	0	0	0	0	0	0
	XP_016579482.1 E3 ubiquitin-protein ligase ATL41-like	7	1	1	1	1	1	0	0	1	0	0	0	0	0	0	0	0	0	0	0	0	0	0	0	0	0	0	0	0	0	0	0	0	0	0	0	0	0	0	0	0	0	0	0	0	0	0	0
	XP_016565646.1 V-type proton ATPase subunit e1, transcript variant X2	7	1	1	1	1	0	0	1	0	0	0	0	0	0	0	0	0	1	0	0	0	0	0	0	0	0	0	0	0	0	0	0	0	0	0	0	0	1	0	0	0	0	0	0	0	0	0	0
	XP_016581588.1 GTP-binding protein SAR2	7	0	0	0	0	0	0	0	0	0	0	1	0	0	0	0	1	0	0	0	0	0	1	0	0	0	1	0	0	0	0	0	0	0	0	0	0	0	0	0	0	0	0	1	0	0	0	0
	XP_016538076.1 probable aquaporin PIP1-2, transcript variant X2	7	1	1	1	1	1	0	1	0	0	0	0	0	1	0	0	0	0	0	0	0	0	0	0	0	0	0	0	0	0	0	0	0	0	0	0	0	0	0	0	0	0	0	0	0	0	0	0
	XP_016538182.1 arabinogalactan peptide 20-like	7	0	1	1	1	0	0	0	0	0	1	1	0	0	0	0	0	1	0	0	0	0	0	0	0	0	0	0	0	0	0	0	0	0	0	0	0	0	0	0	0	0	0	0	0	0	0	0
	XP_016538338.1 probable inactive leucine-rich repeat receptor-like protein kinase At3g03770	7	0	1	0	1	0	0	0	0	0	0	0	1	0	0	0	0	0	0	0	0	0	0	0	0	0	0	0	0	1	0	1	0	0	0	0	0	0	0	0	1	0	0	0	0	0	0	0
	XP_016540423.1 receptor-like protein kinase 5	7	0	0	0	0	0	0	0	0	0	0	0	1	0	1	0	0	0	0	1	0	0	0	0	1	0	0	0	0	0	0	1	0	0	0	0	0	0	0	0	0	0	0	0	0	0	0	0
	XP_016547395.1 protein NRT1/ PTR FAMILY 2.13-like	7	1	1	1	1	1	0	1	0	0	0	0	0	0	0	0	0	0	0	0	0	0	0	0	0	0	0	0	0	0	0	0	0	0	0	0	0	0	0	0	0	0	0	0	0	0	0	0
	XP_016547657.1 dicarboxylate transporter 1, chloroplastic	7	1	0	1	1	1	0	0	1	1	0	0	0	0	0	0	0	1	0	0	0	0	0	0	0	0	0	0	0	0	0	0	0	0	0	0	0	0	0	0	0	0	0	0	0	0	0	0
	XP_016561590.1 cytochrome c oxidase subunit 5C-like	7	1	1	1	0	0	1	0	1	0	0	0	0	0	0	0	0	1	0	0	0	0	0	0	0	0	0	0	0	0	0	0	0	0	0	0	0	1	0	0	0	0	0	0	0	0	0	0
	XP_016562407.1 protein STRUBBELIG-RECEPTOR FAMILY 7-like	7	0	0	0	1	0	0	1	0	1	0	0	0	0	0	0	0	0	0	0	0	0	0	0	1	0	0	0	0	0	0	1	0	0	0	0	0	1	0	0	0	0	0	0	0	0	0	0
	XP_016565434.1 BI1-like protein	7	1	1	1	0	1	1	0	1	0	1	0	0	0	0	0	0	0	0	0	0	0	0	0	0	0	0	0	0	0	0	0	0	0	0	0	0	0	0	0	0	0	0	0	0	0	0	0
	XP_016565942.1 early light-induced protein, chloroplastic-like, transcript variant X2	7	1	1	1	1	1	0	1	0	0	1	0	0	0	0	0	0	0	0	0	0	0	0	0	0	0	0	0	0	0	0	0	0	0	0	0	0	0	0	0	0	0	0	0	0	0	0	0
	XP_016573377.1 proline transporter 2-like, transcript variant X1	7	1	1	1	1	1	0	1	0	0	0	0	0	0	0	0	0	0	0	0	0	0	0	0	0	0	0	0	0	0	0	0	0	0	0	0	0	0	0	0	0	0	0	0	0	0	0	0
	XP_016580177.1 uncharacterized LOC107877897	7	1	1	0	0	1	1	0	1	0	0	0	0	0	0	0	0	0	0	0	0	0	0	0	0	0	0	0	0	0	0	0	0	0	0	0	0	0	0	0	0	1	0	0	0	0	0	0
	XP_016543835.1 calcium-dependent protein kinase 32-like	6	1	1	1	1	1	0	1	0	0	0	0	0	0	0	0	0	0	0	0	0	0	0	0	0	0	0	0	0	0	0	0	0	0	0	0	0	0	0	0	0	0	0	0	0	0	0	0
	XP_016563022.1 respiratory burst oxidase homolog protein C	6	0	0	1	0	0	0	0	1	0	0	1	0	0	0	0	0	0	0	0	0	0	0	0	1	0	0	0	0	0	0	0	0	0	0	0	0	0	0	0	1	0	0	0	0	0	0	0
	XP_016539216.1 endoplasmic reticulum-Golgi intermediate compartment protein 3-like, transcript variant X1	6	1	1	1	1	1	0	0	1	0	0	0	0	0	0	0	0	0	0	0	0	0	0	0	0	0	0	0	0	0	0	0	0	0	0	0	0	0	0	0	0	0	0	0	0	0	0	0
	XP_016544802.1 tetraspanin-2-like	6	1	1	0	0	0	0	1	1	0	0	1	0	0	0	0	0	0	0	0	0	0	0	0	0	0	0	0	0	0	0	0	0	0	0	0	0	0	1	0	0	0	0	0	0	0	0	0
	XP_016548893.1 uncharacterized LOC107848630	6	1	1	1	0	1	0	0	1	0	1	0	0	0	0	0	0	0	0	0	0	0	0	0	0	0	0	0	0	0	0	0	0	0	0	0	0	0	0	0	0	0	0	0	0	0	0	0
	XP_016555455.1 uncharacterized LOC107854986	6	1	1	1	0	1	0	0	0	1	1	0	0	0	0	0	0	0	0	0	0	0	0	0	0	0	0	0	0	0	0	0	0	0	0	0	0	0	0	0	0	0	0	0	0	0	0	0
	XP_016563583.1 protein NRT1/ PTR FAMILY 4.6-like	6	1	1	1	1	1	0	0	0	0	1	0	0	0	0	0	0	0	0	0	0	0	0	0	0	0	0	0	0	0	0	0	0	0	0	0	0	0	0	0	0	0	0	0	0	0	0	0
	XP_016563752.1 probable inactive receptor kinase At2g26730	6	1	1	0	0	1	0	1	0	1	0	0	0	0	0	0	0	0	0	0	1	0	0	0	0	0	0	0	0	0	0	0	0	0	0	0	0	0	0	0	0	0	0	0	0	0	0	0
	XP_016564674.1 RHOMBOID-like protein 2	6	0	0	0	0	0	0	0	0	0	0	0	0	1	0	0	0	0	0	0	0	0	0	1	0	0	0	0	1	0	0	0	0	1	0	0	0	0	0	0	0	0	0	0	0	0	0	0
	XP_016566559.1 photosynthetic NDH subunit of subcomplex B 5, chloroplastic	6	1	0	0	0	0	1	0	1	0	0	1	0	0	0	0	0	1	0	0	0	0	0	0	0	0	0	0	0	0	0	0	0	0	0	0	0	1	0	0	0	0	0	0	0	0	0	0
	XP_016579800.1 probable LRR receptor-like serine/threonine-protein kinase At2g24230	6	1	0	1	0	0	1	0	0	0	0	0	1	0	1	0	0	0	0	0	0	0	0	0	0	0	0	0	0	0	0	0	0	0	0	0	0	0	0	0	0	0	0	0	0	0	0	0
	XP_016573369.1 phosphoinositide phospholipase C 2-like	5	0	0	0	0	0	0	0	0	0	0	0	1	0	0	0	0	0	0	0	1	0	0	0	0	0	0	0	0	0	0	0	0	0	0	0	0	0	0	0	0	0	0	1	0	0	0	0
	XP_016541664.1 probable LRR receptor-like serine/threonine-protein kinase At1g53430, transcript variant X1	5	0	0	0	0	0	0	0	0	0	0	0	1	0	1	0	0	0	1	1	0	0	0	0	0	0	0	0	0	0	0	1	0	0	0	0	0	0	0	0	0	0	0	0	0	0	0	0
	XP_016548526.1 MLO-like protein 6, transcript variant X2	5	1	0	0	0	0	0	1	0	1	0	0	0	0	0	0	0	0	0	0	0	0	0	0	0	0	0	0	0	0	0	0	0	0	0	0	0	0	0	0	0	0	0	0	0	0	0	0
	XP_016567129.1 uncharacterized LOC107865367	5	0	1	0	0	0	0	0	1	0	0	0	0	0	0	0	0	0	0	0	0	0	0	0	0	0	0	0	0	0	0	0	0	0	0	0	0	0	1	0	0	1	0	0	0	0	0	0
	XP_016568277.1 uncharacterized LOC107866791, transcript variant X2	5	0	1	1	0	1	0	1	0	0	0	0	0	0	0	0	0	0	0	0	0	0	0	0	0	0	0	0	0	0	0	0	0	0	0	0	0	1	0	0	0	0	0	0	0	0	0	0
	XP_016568852.1 uncharacterized LOC107867220	5	1	1	1	1	0	0	0	0	1	0	0	0	0	0	0	0	0	0	0	0	0	0	0	0	0	0	0	0	0	0	0	0	0	0	0	0	0	0	0	0	0	0	0	0	0	0	0
	XP_016569753.1 sucrose transport protein-like	5	1	0	1	1	0	0	0	0	0	0	0	0	0	0	0	0	0	0	0	0	0	0	0	0	0	0	0	0	0	0	0	0	0	0	0	0	0	0	0	0	0	0	0	0	0	0	0
	XP_016570588.1 uncharacterized LOC107868408] [partial=5'] [exception=annotated by transcript or proteomic data	5	1	0	0	0	1	0	0	0	0	1	0	0	0	0	0	0	0	0	0	0	0	0	0	0	0	0	0	0	0	0	0	0	0	0	0	0	0	0	0	0	0	0	0	0	0	0	0
	XP_016575147.1 protein NRT1/ PTR FAMILY 6.3-like	5	1	1	1	1	0	0	0	0	0	0	0	0	0	0	0	0	0	0	0	0	0	0	0	0	0	0	0	0	0	0	0	0	0	0	0	0	0	0	0	0	0	0	0	0	0	0	0
	XP_016575649.1 uncharacterized membrane protein At1g06890-like, transcript variant X1	5	0	1	1	1	1	0	0	0	1	0	0	0	0	0	0	0	0	0	0	0	0	0	0	0	0	0	0	0	0	0	0	0	0	0	0	0	0	0	0	0	0	0	0	0	0	0	0
	XP_016542793.1 ABC transporter B family member 1	4	1	0	1	0	0	0	0	0	0	0	0	0	0	0	0	0	0	0	0	0	0	0	0	0	0	0	0	0	0	0	0	0	0	0	0	0	0	0	0	0	0	0	0	0	0	0	0
	XP_016575498.1 ethylene receptor 2-like, transcript variant X2	4	1	0	1	0	0	1	0	0	0	0	0	0	0	0	0	0	0	0	0	0	0	0	0	0	0	0	0	0	0	0	0	0	0	0	0	0	0	0	0	0	0	0	0	0	0	0	0
	XP_016537534.1 CSC1-like protein ERD4	4	1	1	1	0	1	0	0	0	0	0	0	0	0	0	0	0	0	0	0	0	0	0	0	0	0	0	0	0	0	0	0	0	0	0	0	0	0	0	0	0	0	0	0	0	0	0	0
	XP_016538577.1 protein YIPF1 homolog	4	1	0	1	0	1	0	1	0	0	0	0	0	0	0	0	0	0	0	0	0	0	0	0	0	0	0	0	0	0	0	0	0	0	0	0	0	0	0	0	0	0	0	0	0	0	0	0
	XP_016541719.1 probable LRR receptor-like serine/threonine-protein kinase At1g06840, transcript variant X1	4	0	0	0	0	0	0	0	0	0	0	0	1	0	1	0	0	0	0	0	0	0	0	0	1	0	0	0	0	0	0	0	0	0	0	0	0	0	0	0	0	0	0	0	1	0	0	0
	XP_016542399.1 phosphatidylinositol:ceramide inositolphosphotransferase 2-like	4	0	1	1	1	1	0	0	0	0	0	0	0	0	0	0	0	0	0	0	0	0	0	0	0	0	0	0	0	0	0	0	0	0	0	0	0	0	0	0	0	0	0	0	0	0	0	0
	XP_016545320.1 protein FATTY ACID EXPORT 5-like] [partial=5'] [exception=annotated by transcript or proteomic data	4	1	1	0	0	1	0	0	0	1	0	0	0	0	0	0	0	0	0	0	0	0	0	0	0	0	0	0	0	0	0	0	0	0	0	0	0	0	0	0	0	0	0	0	0	0	0	0
	XP_016548723.1 aquaporin TIP4-1	4	1	1	0	1	0	1	0	0	0	0	0	0	0	0	0	0	0	0	0	0	0	0	0	0	0	0	0	0	0	0	0	0	0	0	0	0	0	0	0	0	0	0	0	0	0	0	0
	XP_016550212.1 plastidic ATP/ADP-transporter] [partial=5'] [exception=annotated by transcript or proteomic data	4	1	0	1	0	0	1	1	0	0	0	0	0	0	0	0	0	0	0	0	0	0	0	0	0	0	0	0	0	0	0	0	0	0	0	0	0	0	0	0	0	0	0	0	0	0	0	0
	XP_016554415.1 thylakoid membrane protein slr0575, transcript variant X1	4	0	0	0	0	0	0	0	0	1	0	1	0	0	0	0	0	1	0	0	0	0	0	0	0	0	0	0	0	0	0	0	0	0	0	0	0	0	1	0	0	0	0	0	0	0	0	0
	XP_016559537.1 cold-regulated 413 inner membrane protein 2, chloroplastic-like	4	1	0	0	1	0	1	0	1	0	0	0	0	0	0	0	0	0	0	0	0	0	0	0	0	0	0	0	0	0	0	0	0	0	0	0	0	0	0	0	0	0	0	0	0	0	0	0
	XP_016568474.1 protein WALLS ARE THIN 1	4	1	0	0	0	0	0	1	0	0	0	0	0	0	0	0	0	0	0	0	0	0	0	0	0	0	0	0	0	0	0	0	0	0	0	0	0	0	0	0	0	0	0	0	0	0	0	0
	XP_016568518.1 probable sugar phosphate/phosphate translocator At1g12500	4	1	0	0	0	0	0	0	0	1	0	0	0	0	0	0	0	1	0	0	0	0	0	0	0	0	0	0	0	0	0	0	0	0	0	0	0	0	0	0	0	0	0	0	0	0	0	0
	XP_016570439.1 uncharacterized LOC107868293	4	0	0	0	1	0	0	0	0	0	0	0	0	1	0	0	0	0	0	0	0	0	0	0	0	0	0	0	0	0	0	0	0	0	0	0	0	0	0	0	0	0	0	0	0	0	0	0
	XP_016572592.1 vacuolar iron transporter 1	4	1	1	1	1	0	0	0	0	0	0	0	0	0	0	0	0	0	0	0	0	0	0	0	0	0	0	0	0	0	0	0	0	0	0	0	0	0	0	0	0	0	0	0	0	0	0	0
	XP_016573402.1 probable protein phosphatase 2C 2	3	1	0	0	1	0	1	0	0	0	0	0	0	0	0	0	0	0	0	0	0	0	0	0	0	0	0	0	0	0	0	0	0	0	0	0	0	0	0	0	0	0	0	0	0	0	0	0
	XP_016561278.1 cytochrome P450 85A1	3	1	0	0	0	0	0	0	0	0	0	0	0	0	0	0	0	0	0	0	0	0	0	0	0	0	0	0	0	0	1	0	0	0	0	0	0	0	0	0	0	0	0	0	0	0	0	0
	XP_016539730.1 dolichyl-diphosphooligosaccharide--protein glycosyltransferase 48 kDa subunit	3	0	0	0	0	0	0	0	0	0	0	1	0	0	0	0	0	0	0	0	0	0	0	0	0	0	0	0	0	0	0	0	0	0	0	0	0	0	0	0	0	1	0	0	0	0	0	0
	XP_016551159.1 SEC12-like protein 1	3	0	1	1	0	0	0	0	0	0	0	0	0	0	0	0	0	0	0	0	0	0	0	0	0	0	0	0	0	0	0	0	0	0	0	0	0	0	0	0	0	0	1	0	0	0	0	0
	XP_016542582.1 cation/H(+) antiporter 20-like	3	0	0	0	0	0	0	1	0	0	1	0	0	0	0	0	0	0	0	0	0	0	0	0	0	0	0	0	0	0	0	0	0	0	0	0	0	0	0	0	0	0	0	0	0	0	0	0
	XP_016543363.1 aquaporin PIP2-2-like	3	0	0	0	0	0	0	0	0	0	0	0	0	1	0	0	0	0	0	0	0	0	0	0	0	0	0	0	0	0	0	0	0	0	0	0	0	0	0	0	0	0	0	0	0	0	0	0
	XP_016547200.1 probable LRR receptor-like serine/threonine-protein kinase At1g67720, transcript variant X3	3	0	0	0	0	0	0	0	0	0	0	0	0	0	0	1	0	0	0	0	0	0	0	0	0	0	0	0	0	0	0	0	0	0	0	0	0	0	0	0	0	0	0	0	0	0	0	0
	XP_016550893.1 probable aquaporin PIP-type pTOM75	3	0	0	0	0	0	0	0	0	0	0	0	0	1	0	0	0	0	0	0	0	0	0	0	0	0	0	0	0	0	0	0	0	0	0	0	0	0	0	0	0	0	0	0	0	0	0	0
	XP_016552023.1 PGR5-like protein 1B, chloroplastic] [partial=3'] [exception=annotated by transcript or proteomic data	3	1	0	0	0	1	0	0	1	0	0	0	0	0	0	0	0	0	0	0	0	0	0	0	0	0	0	0	0	0	0	0	0	0	0	0	0	0	0	0	0	0	0	0	0	0	0	0
	XP_016554707.1 uncharacterized LOC107854224	3	0	0	0	0	0	0	0	0	1	0	1	0	0	0	0	0	1	0	0	0	0	0	0	0	0	0	0	0	0	0	0	0	0	0	0	0	0	0	0	0	0	0	0	0	0	0	0
	XP_016555688.1 aquaporin TIP1-1	3	0	1	1	0	0	0	0	0	0	0	0	0	0	0	0	0	0	0	0	0	0	0	0	0	0	0	0	0	0	0	0	0	0	0	0	0	0	0	0	0	0	0	0	0	0	0	0
	XP_016561214.1 probable sodium-coupled neutral amino acid transporter 6, transcript variant X3	3	1	1	0	1	0	0	0	0	0	0	0	0	0	0	0	0	0	0	0	0	0	0	0	0	0	0	0	0	0	0	0	0	0	0	0	0	0	0	0	0	0	0	0	0	0	0	0
	XP_016564909.1 uncharacterized LOC107863491	3	1	0	0	0	0	0	1	0	0	1	0	0	0	0	0	0	0	0	0	0	0	0	0	0	0	0	0	0	0	0	0	0	0	0	0	0	0	0	0	0	0	0	0	0	0	0	0
	XP_016570674.1 cystinosin homolog	3	0	0	0	1	0	0	0	0	0	1	0	0	0	0	0	0	0	0	0	0	0	0	0	0	0	0	0	0	0	0	0	0	0	0	0	0	0	1	0	0	0	0	0	0	0	0	0
	XP_016577110.1 ABC transporter G family member 22-like	3	1	0	1	0	0	1	0	0	0	0	0	0	0	0	0	0	0	0	0	0	0	0	0	0	0	0	0	0	0	0	0	0	0	0	0	0	0	0	0	0	0	0	0	0	0	0	0
	XP_016580639.1 protein DETOXIFICATION 40-like	3	1	0	0	0	0	0	0	1	1	0	0	0	0	0	0	0	0	0	0	0	0	0	0	0	0	0	0	0	0	0	0	0	0	0	0	0	0	0	0	0	0	0	0	0	0	0	0
	XP_016581444.1 transmembrane emp24 domain-containing protein p24beta2-like	3	0	1	0	0	0	0	0	0	0	0	0	0	0	0	0	0	0	0	0	0	0	0	0	0	0	0	0	0	0	0	0	0	0	0	0	0	0	0	0	0	0	0	0	0	0	0	0
	XP_016554033.1 ubiquinol oxidase 2, mitochondrial-like	2	0	0	0	0	0	1	0	0	0	0	0	0	0	0	0	0	0	0	0	0	0	0	0	0	0	0	0	0	0	0	0	0	0	0	0	0	0	0	0	0	1	0	0	0	0	0	0
	XP_016568645.1 probable 1-acyl-sn-glycerol-3-phosphate acyltransferase 4, transcript variant X1	2	0	0	0	1	0	0	0	0	0	1	0	0	0	0	0	0	0	0	0	0	0	0	0	0	0	0	0	0	0	0	0	0	0	0	0	0	0	0	0	0	0	0	0	0	0	0	0
	XP_016581036.1 probable glutathione S-transferase	2	0	0	0	0	0	0	0	0	0	0	0	1	0	0	0	0	0	0	0	0	0	0	0	0	0	0	0	0	0	0	0	0	0	0	0	0	0	0	0	0	0	0	0	0	0	0	0
	XP_016539080.1 probable receptor-like protein kinase At1g11050	2	0	0	0	1	0	0	0	0	0	1	0	0	0	0	0	0	0	0	0	0	0	0	0	0	0	0	0	0	0	0	0	0	0	0	0	0	0	0	0	0	0	0	0	0	0	0	0
	XP_016545371.1 uncharacterized LOC107845521	2	0	1	0	0	1	0	0	0	0	0	0	0	0	0	0	0	0	0	0	0	0	0	0	0	0	0	0	0	0	0	0	0	0	0	0	0	0	0	0	0	0	0	0	0	0	0	0
	XP_016547696.1 monoglyceride lipase	2	1	0	0	0	0	1	0	0	0	0	0	0	0	0	0	0	0	0	0	0	0	0	0	0	0	0	0	0	0	0	0	0	0	0	0	0	0	0	0	0	0	0	0	0	0	0	0
	XP_016553475.1 uncharacterized LOC107852957	2	0	0	0	1	0	0	0	0	0	1	0	0	0	0	0	0	0	0	0	0	0	0	0	0	0	0	0	0	0	0	0	0	0	0	0	0	0	0	0	0	0	0	0	0	0	0	0
	XP_016555293.1 metal tolerance protein 1-like, transcript variant X2	2	0	0	0	0	0	1	0	0	0	0	0	0	0	0	0	0	0	0	0	0	1	0	0	0	0	0	0	0	0	0	0	0	0	0	0	0	0	0	0	0	0	0	0	0	0	0	0
	XP_016555424.1 uncharacterized LOC107854941	2	0	0	0	0	1	0	0	0	0	0	1	0	0	0	0	0	0	0	0	0	0	0	0	0	0	0	0	0	0	0	0	0	0	0	0	0	0	0	0	0	0	0	0	0	0	0	0
	XP_016560053.1 G-type lectin S-receptor-like serine/threonine-protein kinase B120	2	1	0	1	0	0	0	0	0	0	0	0	0	0	0	0	0	0	0	0	0	0	0	0	0	0	0	0	0	0	0	0	0	0	0	0	0	0	0	0	0	0	0	0	0	0	0	0
	XP_016560298.1 protein TRIGALACTOSYLDIACYLGLYCEROL 2, chloroplastic	2	0	0	0	0	0	1	0	0	0	0	0	0	0	0	0	0	0	0	0	0	0	0	0	0	0	0	0	0	0	0	0	0	0	0	0	0	0	0	0	0	0	0	0	0	0	0	0
	XP_016561164.1 wall-associated receptor kinase-like 14, transcript variant X1	2	1	0	0	1	0	0	0	0	0	0	0	0	0	0	0	0	0	0	0	0	0	0	0	0	0	0	0	0	0	0	0	0	0	0	0	0	0	0	0	0	0	0	0	0	0	0	0
	XP_016562145.1 uncharacterized LOC107861316	2	0	0	0	0	0	0	0	0	0	0	0	0	1	0	0	0	0	0	0	0	0	0	0	0	0	0	0	0	0	0	0	0	0	0	0	0	0	0	0	0	0	0	0	0	0	0	0
	XP_016562587.1 PRA1 family protein F3-like	2	1	0	0	0	0	1	0	0	0	0	0	0	0	0	0	0	0	0	0	0	0	0	0	0	0	0	0	0	0	0	0	0	0	0	0	0	0	0	0	0	0	0	0	0	0	0	0
	XP_016565751.1 translocator protein homolog	2	0	0	0	0	0	0	0	0	0	0	0	0	1	0	0	0	0	0	0	0	0	0	0	0	0	0	0	0	0	0	0	0	0	0	0	0	0	0	0	0	0	0	0	0	0	0	0
	XP_016568914.1 uncharacterized LOC107867266	2	0	0	0	0	0	1	0	1	0	0	0	0	0	0	0	0	0	0	0	0	0	0	0	0	0	0	0	0	0	0	0	0	0	0	0	0	0	0	0	0	0	0	0	0	0	0	0
	XP_016569054.1 mechanosensitive ion channel protein 3, chloroplastic-like, transcript variant X2	2	1	0	0	0	0	0	1	0	0	0	0	0	0	0	0	0	0	0	0	0	0	0	0	0	0	0	0	0	0	0	0	0	0	0	0	0	0	0	0	0	0	0	0	0	0	0	0
	XP_016569413.1 uncharacterized LOC107867612, transcript variant X3	2	0	0	0	0	0	1	0	1	0	0	0	0	0	0	0	0	0	0	0	0	0	0	0	0	0	0	0	0	0	0	0	0	0	0	0	0	0	0	0	0	0	0	0	0	0	0	0
	XP_016575743.1 putative protein phosphatase 2C 53	2	0	0	0	0	0	1	0	0	0	0	0	0	0	0	0	0	0	0	0	0	0	0	0	0	0	0	0	0	0	0	0	0	0	0	0	0	0	0	0	0	0	0	0	0	0	0	0
	XP_016579662.1 sericin 1-like	2	1	0	0	1	0	0	0	0	0	0	0	0	0	0	0	0	0	0	0	0	0	0	0	0	0	0	0	0	0	0	0	0	0	0	0	0	0	0	0	0	0	0	0	0	0	0	0
	XP_016579811.1 uncharacterized LOC107877629	2	1	0	0	0	0	0	0	0	1	0	0	0	0	0	0	0	0	0	0	0	0	0	0	0	0	0	0	0	0	0	0	0	0	0	0	0	0	0	0	0	0	0	0	0	0	0	0
	XP_016539068.1 E3 ubiquitin-protein ligase RNF170-like, transcript variant X2	1	0	0	0	0	0	0	0	0	0	1	0	0	0	0	0	0	0	0	0	0	0	0	0	0	0	0	0	0	0	0	0	0	0	0	0	0	0	0	0	0	0	0	0	0	0	0	0
	XP_016580658.1 vesicle transport v-SNARE 12-like, transcript variant X1	1	0	0	0	0	0	0	0	0	0	1	0	0	0	0	0	0	0	0	0	0	0	0	0	0	0	0	0	0	0	0	0	0	0	0	0	0	0	0	0	0	0	0	0	0	0	0	0
	XP_016542746.1 ethylene-insensitive protein 2	1	0	0	0	0	0	0	0	0	0	0	0	0	0	0	0	0	0	0	0	0	0	0	0	0	0	0	0	0	0	0	0	0	0	0	0	0	0	0	0	0	0	0	0	0	0	0	0
	XP_016539668.1 receptor protein kinase TMK1-like	1	0	0	0	0	0	0	0	0	0	0	0	0	0	0	0	0	0	1	0	0	0	0	0	0	0	0	0	0	0	0	0	0	0	0	0	0	0	0	0	0	0	0	0	0	0	0	0
	XP_016541800.1 thioredoxin H9-like, transcript variant X2	1	1	0	0	0	0	0	0	0	0	0	0	0	0	0	0	0	0	0	0	0	0	0	0	0	0	0	0	0	0	0	0	0	0	0	0	0	0	0	0	0	0	0	0	0	0	0	0
	XP_016542188.1 probable transmembrane GTPase FZO-like, chloroplastic, transcript variant X1	1	0	0	0	0	0	0	0	0	0	0	1	0	0	0	0	0	0	0	0	0	0	0	0	0	0	0	0	0	0	0	0	0	0	0	0	0	0	0	0	0	0	0	0	0	0	0	0
	XP_016546003.1 ammonium transporter 2	1	0	0	0	0	0	0	0	0	0	1	0	0	0	0	0	0	0	0	0	0	0	0	0	0	0	0	0	0	0	0	0	0	0	0	0	0	0	0	0	0	0	0	0	0	0	0	0
	XP_016548435.1 uncharacterized LOC107848238, transcript variant X2	1	0	0	0	0	0	1	0	0	0	0	0	0	0	0	0	0	0	0	0	0	0	0	0	0	0	0	0	0	0	0	0	0	0	0	0	0	0	0	0	0	0	0	0	0	0	0	0
	XP_016555428.1 early endosome antigen 1] [partial=5'] [exception=annotated by transcript or proteomic data	1	0	0	0	0	0	1	0	0	0	0	0	0	0	0	0	0	0	0	0	0	0	0	0	0	0	0	0	0	0	0	0	0	0	0	0	0	0	0	0	0	0	0	0	0	0	0	0
	XP_016559938.1 secretory carrier-associated membrane protein 2-like	1	1	0	0	0	0	0	0	0	0	0	0	0	0	0	0	0	0	0	0	0	0	0	0	0	0	0	0	0	0	0	0	0	0	0	0	0	0	0	0	0	0	0	0	0	0	0	0
	XP_016560073.1 putative receptor-like protein kinase At4g00960	1	0	0	0	0	0	0	0	0	0	1	0	0	0	0	0	0	0	0	0	0	0	0	0	0	0	0	0	0	0	0	0	0	0	0	0	0	0	0	0	0	0	0	0	0	0	0	0
	XP_016560787.1 LEAF RUST 10 DISEASE-RESISTANCE LOCUS RECEPTOR-LIKE PROTEIN KINASE-like 1.4, transcript variant X1	1	0	0	0	0	0	1	0	0	0	0	0	0	0	0	0	0	0	0	0	0	0	0	0	0	0	0	0	0	0	0	0	0	0	0	0	0	0	0	0	0	0	0	0	0	0	0	0
	XP_016561589.1 cysteine-rich receptor-like protein kinase 42	1	0	0	0	0	0	0	0	0	0	1	0	0	0	0	0	0	0	0	0	0	0	0	0	0	0	0	0	0	0	0	0	0	0	0	0	0	0	0	0	0	0	0	0	0	0	0	0
	XP_016564418.1 vesicle transport protein SFT2B, transcript variant X2	1	0	0	0	0	0	0	0	0	0	1	0	0	0	0	0	0	0	0	0	0	0	0	0	0	0	0	0	0	0	0	0	0	0	0	0	0	0	0	0	0	0	0	0	0	0	0	0
	XP_016564661.1 uncharacterized LOC107863306	1	0	0	0	0	0	1	0	0	0	0	0	0	0	0	0	0	0	0	0	0	0	0	0	0	0	0	0	0	0	0	0	0	0	0	0	0	0	0	0	0	0	0	0	0	0	0	0
	XP_016565767.1 glucose-6-phosphate/phosphate translocator 2, chloroplastic-like	1	0	0	0	0	0	0	0	1	0	0	0	0	0	0	0	0	0	0	0	0	0	0	0	0	0	0	0	0	0	0	0	0	0	0	0	0	0	0	0	0	0	0	0	0	0	0	0
	XP_016569459.1 putative glucuronosyltransferase PGSIP8, transcript variant X1	1	0	0	1	0	0	0	0	0	0	0	0	0	0	0	0	0	0	0	0	0	0	0	0	0	0	0	0	0	0	0	0	0	0	0	0	0	0	0	0	0	0	0	0	0	0	0	0
	XP_016572622.1 uncharacterized LOC107870567	1	0	0	1	0	0	0	0	0	0	0	0	0	0	0	0	0	0	0	0	0	0	0	0	0	0	0	0	0	0	0	0	0	0	0	0	0	0	0	0	0	0	0	0	0	0	0	0
	XP_016575631.1 adenine/guanine permease AZG1	1	0	0	0	0	0	0	0	1	0	0	0	0	0	0	0	0	0	0	0	0	0	0	0	0	0	0	0	0	0	0	0	0	0	0	0	0	0	0	0	0	0	0	0	0	0	0	0
	XP_016575908.1 uncharacterized GTP-binding protein At5g64813-like, transcript variant X1	1	0	0	0	0	0	1	0	0	0	0	0	0	0	0	0	0	0	0	0	0	0	0	0	0	0	0	0	0	0	0	0	0	0	0	0	0	0	0	0	0	0	0	0	0	0	0	0
	XP_016578686.1 protein NRT1/ PTR FAMILY 5.1	1	0	0	0	0	0	0	0	0	1	0	0	0	0	0	0	0	0	0	0	0	0	0	0	0	0	0	0	0	0	0	0	0	0	0	0	0	0	0	0	0	0	0	0	0	0	0	0
[truncated: 128 more columns]

## Sheet: Group C
			c1	c2	c3
	Protein interactions in Group C (Fig. 8)	interacting B	XP_016542116.1 26S proteasome regulatory subunit 4 homolog A	XP_016573762.1 nuclear pore complex protein NUP1-like, transcript variant X4	XP_016544974.1 26S proteasome non-ATPase regulatory subunit 2 homolog A-like, transcript variant X1	XP_016538682.1 26S protease regulatory subunit 6A homolog] [exception=unclassified transcription discrepancy	XP_016560675.1 proteasome subunit beta type-1	XP_016575938.1 26S protease regulatory subunit 6B homolog, transcript variant X2	XP_016547479.1 pyruvate dehydrogenase E1 component subunit alpha, mitochondrial	XP_016540329.1 proteasome subunit alpha type-6	XP_016547540.1 proteasome subunit beta type-7-A	XP_016537673.1 50S ribosomal protein L3, chloroplastic	XP_016538766.1 50S ribosomal protein L1, chloroplastic-like	XP_016541611.1 50S ribosomal protein L13, chloroplastic-like	XP_016543541.1 40S ribosomal protein S14-2-like	XP_016545189.1 50S ribosomal protein L24, chloroplastic	XP_016548197.1 50S ribosomal protein L15, chloroplastic	XP_016548448.1 50S ribosomal protein L9, chloroplastic, transcript variant X2	XP_016551516.1 50S ribosomal protein L6, chloroplastic	XP_016556119.1 50S ribosomal protein L27, chloroplastic, transcript variant X2	XP_016559837.1 30S ribosomal protein S5, chloroplastic	XP_016564971.1 50S ribosomal protein L11, chloroplastic	XP_016570459.1 50S ribosomal protein L19-2, chloroplastic-like	XP_016572310.1 50S ribosomal protein L10, chloroplastic	XP_016573089.1 60S ribosomal protein L34-like	XP_016575962.1 60S ribosomal protein L5-like	XP_016578158.1 50S ribosomal protein L29, chloroplastic	XP_016578232.1 60S ribosomal protein L17-1-like	XP_016581046.1 50S ribosomal protein L4, chloroplastic	XP_016537354.1 26S proteasome non-ATPase regulatory subunit 7 homolog A	XP_016539781.1 26S protease regulatory subunit S10B homolog B	XP_016543576.1 syntaxin-121-like	XP_016554385.1 26S proteasome non-ATPase regulatory subunit 12 homolog A-like	XP_016555211.1 26S proteasome non-ATPase regulatory subunit 1 homolog A-like	XP_016556338.1 26S protease regulatory subunit 7 homolog A	XP_016565781.1 26S proteasome non-ATPase regulatory subunit 8 homolog A	XP_016566433.1 26S proteasome non-ATPase regulatory subunit 13 homolog B	XP_016568742.1 26S proteasome non-ATPase regulatory subunit 14 homolog	XP_016580213.1 26S protease regulatory subunit 8 homolog A	XP_016568207.1 AT-hook motif nuclear-localized protein 27-like, transcript variant X1	XP_016573654.1 serine hydroxymethyltransferase 4	XP_016579643.1 dihydrolipoyllysine-residue acetyltransferase component 3 of pyruvate dehydrogenase complex, mitochondrial-like	XP_016560834.1 pyridoxal kinase, transcript variant X2	XP_016539944.1 proteasome subunit alpha type-7	XP_016543612.1 proteasome subunit alpha type-3-like	XP_016546000.1 proteasome subunit alpha type-4-like, transcript variant X1	XP_016548226.1 proteasome subunit beta type-4	XP_016552493.1 proteasome subunit beta type-6-like] [partial=5'] [exception=annotated by transcript or proteomic data	XP_016559469.1 proteasome subunit alpha type-5
	interacting A	no. of connections	80	20	12	5	3	3	2	2	2	2	2	2	2	2	2	2	2	2	2	2	2	2	2	2	2	2	2	2	2	2	2	2	2	2	2	2	2	2	1	1	1	1	1	1	1	1	1
c1	XP_016542116.1 26S proteasome regulatory subunit 4 homolog A	80	1	0	1	1	1	1	1	1	1	1	1	1	1	1	1	1	1	1	1	1	1	1	1	1	1	1	1	1	1	0	1	1	1	1	1	1	1	0	1	1	1	1	1	1	1	1	1
c2	XP_016573762.1 nuclear pore complex protein NUP1-like, transcript variant X4	20	0	0	0	0	0	0	0	0	0	1	1	1	0	1	1	1	1	1	1	1	1	1	0	0	1	0	1	0	0	0	0	0	0	0	0	0	0	0	0	0	0	0	0	0	0	0	0
c3	XP_016544974.1 26S proteasome non-ATPase regulatory subunit 2 homolog A-like, transcript variant X1	12	1	0	0	1	0	1	0	0	0	0	0	0	0	0	0	0	0	0	0	0	0	0	0	0	0	0	0	1	1	0	1	1	1	1	1	1	1	0	0	0	0	0	0	0	0	0	0
	XP_016538682.1 26S protease regulatory subunit 6A homolog] [exception=unclassified transcription discrepancy	5	1	0	1	1	0	0	1	0	0	0	0	0	0	0	0	0	0	0	0	0	0	0	0	0	0	0	0	0	0	0	0	0	0	0	0	0	0	0	0	0	0	0	0	0	0	0	0
	XP_016560675.1 proteasome subunit beta type-1	3	1	0	0	0	0	1	0	0	0	0	0	0	0	0	0	0	0	0	0	0	0	0	0	0	0	0	0	0	0	0	0	0	0	0	0	0	0	0	0	0	0	0	0	0	0	0	0
	XP_016575938.1 26S protease regulatory subunit 6B homolog, transcript variant X2	3	1	0	1	0	1	0	0	0	0	0	0	0	0	0	0	0	0	0	0	0	0	0	0	0	0	0	0	0	0	0	0	0	0	0	0	0	0	0	0	0	0	0	0	0	0	0	0
	XP_016547479.1 pyruvate dehydrogenase E1 component subunit alpha, mitochondrial	2	1	0	0	1	0	0	0	0	0	0	0	0	0	0	0	0	0	0	0	0	0	0	0	0	0	0	0	0	0	0	0	0	0	0	0	0	0	0	0	0	0	0	0	0	0	0	0
	XP_016540329.1 proteasome subunit alpha type-6	2	1	0	0	0	0	0	0	0	1	0	0	0	0	0	0	0	0	0	0	0	0	0	0	0	0	0	0	0	0	0	0	0	0	0	0	0	0	0	0	0	0	0	0	0	0	0	0
	XP_016547540.1 proteasome subunit beta type-7-A	2	1	0	0	0	0	0	0	1	0	0	0	0	0	0	0	0	0	0	0	0	0	0	0	0	0	0	0	0	0	0	0	0	0	0	0	0	0	0	0	0	0	0	0	0	0	0	0
	XP_016537673.1 50S ribosomal protein L3, chloroplastic	2	1	1	0	0	0	0	0	0	0	0	0	0	0	0	0	0	0	0	0	0	0	0	0	0	0	0	0	0	0	0	0	0	0	0	0	0	0	0	0	0	0	0	0	0	0	0	0
	XP_016538766.1 50S ribosomal protein L1, chloroplastic-like	2	1	1	0	0	0	0	0	0	0	0	0	0	0	0	0	0	0	0	0	0	0	0	0	0	0	0	0	0	0	0	0	0	0	0	0	0	0	0	0	0	0	0	0	0	0	0	0
	XP_016541611.1 50S ribosomal protein L13, chloroplastic-like	2	1	1	0	0	0	0	0	0	0	0	0	0	0	0	0	0	0	0	0	0	0	0	0	0	0	0	0	0	0	0	0	0	0	0	0	0	0	0	0	0	0	0	0	0	0	0	0
	XP_016543541.1 40S ribosomal protein S14-2-like	2	1	0	0	0	0	0	0	0	0	0	0	0	0	0	0	0	0	0	0	0	0	0	0	0	0	0	0	0	0	0	0	0	0	0	0	0	0	1	0	0	0	0	0	0	0	0	0
	XP_016545189.1 50S ribosomal protein L24, chloroplastic	2	1	1	0	0	0	0	0	0	0	0	0	0	0	0	0	0	0	0	0	0	0	0	0	0	0	0	0	0	0	0	0	0	0	0	0	0	0	0	0	0	0	0	0	0	0	0	0
	XP_016548197.1 50S ribosomal protein L15, chloroplastic	2	1	1	0	0	0	0	0	0	0	0	0	0	0	0	0	0	0	0	0	0	0	0	0	0	0	0	0	0	0	0	0	0	0	0	0	0	0	0	0	0	0	0	0	0	0	0	0
	XP_016548448.1 50S ribosomal protein L9, chloroplastic, transcript variant X2	2	1	1	0	0	0	0	0	0	0	0	0	0	0	0	0	0	0	0	0	0	0	0	0	0	0	0	0	0	0	0	0	0	0	0	0	0	0	0	0	0	0	0	0	0	0	0	0
	XP_016551516.1 50S ribosomal protein L6, chloroplastic	2	1	1	0	0	0	0	0	0	0	0	0	0	0	0	0	0	0	0	0	0	0	0	0	0	0	0	0	0	0	0	0	0	0	0	0	0	0	0	0	0	0	0	0	0	0	0	0
	XP_016556119.1 50S ribosomal protein L27, chloroplastic, transcript variant X2	2	1	1	0	0	0	0	0	0	0	0	0	0	0	0	0	0	0	0	0	0	0	0	0	0	0	0	0	0	0	0	0	0	0	0	0	0	0	0	0	0	0	0	0	0	0	0	0
	XP_016559837.1 30S ribosomal protein S5, chloroplastic	2	1	1	0	0	0	0	0	0	0	0	0	0	0	0	0	0	0	0	0	0	0	0	0	0	0	0	0	0	0	0	0	0	0	0	0	0	0	0	0	0	0	0	0	0	0	0	0
	XP_016564971.1 50S ribosomal protein L11, chloroplastic	2	1	1	0	0	0	0	0	0	0	0	0	0	0	0	0	0	0	0	0	0	0	0	0	0	0	0	0	0	0	0	0	0	0	0	0	0	0	0	0	0	0	0	0	0	0	0	0
	XP_016570459.1 50S ribosomal protein L19-2, chloroplastic-like	2	1	1	0	0	0	0	0	0	0	0	0	0	0	0	0	0	0	0	0	0	0	0	0	0	0	0	0	0	0	0	0	0	0	0	0	0	0	0	0	0	0	0	0	0	0	0	0
	XP_016572310.1 50S ribosomal protein L10, chloroplastic	2	1	1	0	0	0	0	0	0	0	0	0	0	0	0	0	0	0	0	0	0	0	0	0	0	0	0	0	0	0	0	0	0	0	0	0	0	0	0	0	0	0	0	0	0	0	0	0
	XP_016573089.1 60S ribosomal protein L34-like	2	1	0	0	0	0	0	0	0	0	0	0	0	0	0	0	0	0	0	0	0	0	0	0	0	0	0	0	0	0	0	0	0	0	0	0	0	0	1	0	0	0	0	0	0	0	0	0
	XP_016575962.1 60S ribosomal protein L5-like	2	1	0	0	0	0	0	0	0	0	0	0	0	0	0	0	0	0	0	0	0	0	0	0	0	0	0	0	0	0	1	0	0	0	0	0	0	0	0	0	0	0	0	0	0	0	0	0
	XP_016578158.1 50S ribosomal protein L29, chloroplastic	2	1	1	0	0	0	0	0	0	0	0	0	0	0	0	0	0	0	0	0	0	0	0	0	0	0	0	0	0	0	0	0	0	0	0	0	0	0	0	0	0	0	0	0	0	0	0	0
	XP_016578232.1 60S ribosomal protein L17-1-like	2	1	0	0	0	0	0	0	0	0	0	0	0	0	0	0	0	0	0	0	0	0	0	0	0	0	0	0	0	0	1	0	0	0	0	0	0	0	0	0	0	0	0	0	0	0	0	0
	XP_016581046.1 50S ribosomal protein L4, chloroplastic	2	1	1	0	0	0	0	0	0	0	0	0	0	0	0	0	0	0	0	0	0	0	0	0	0	0	0	0	0	0	0	0	0	0	0	0	0	0	0	0	0	0	0	0	0	0	0	0
	XP_016537354.1 26S proteasome non-ATPase regulatory subunit 7 homolog A	2	1	0	1	0	0	0	0	0	0	0	0	0	0	0	0	0	0	0	0	0	0	0	0	0	0	0	0	0	0	0	0	0	0	0	0	0	0	0	0	0	0	0	0	0	0	0	0
	XP_016539781.1 26S protease regulatory subunit S10B homolog B	2	1	0	1	0	0	0	0	0	0	0	0	0	0	0	0	0	0	0	0	0	0	0	0	0	0	0	0	0	0	0	0	0	0	0	0	0	0	0	0	0	0	0	0	0	0	0	0
	XP_016543576.1 syntaxin-121-like	2	0	0	0	0	0	0	0	0	0	0	0	0	0	0	0	0	0	0	0	0	0	0	0	1	0	1	0	0	0	0	0	0	0	0	0	0	0	0	0	0	0	0	0	0	0	0	0
	XP_016554385.1 26S proteasome non-ATPase regulatory subunit 12 homolog A-like	2	1	0	1	0	0	0	0	0	0	0	0	0	0	0	0	0	0	0	0	0	0	0	0	0	0	0	0	0	0	0	0	0	0	0	0	0	0	0	0	0	0	0	0	0	0	0	0
	XP_016555211.1 26S proteasome non-ATPase regulatory subunit 1 homolog A-like	2	1	0	1	0	0	0	0	0	0	0	0	0	0	0	0	0	0	0	0	0	0	0	0	0	0	0	0	0	0	0	0	0	0	0	0	0	0	0	0	0	0	0	0	0	0	0	0
	XP_016556338.1 26S protease regulatory subunit 7 homolog A	2	1	0	1	0	0	0	0	0	0	0	0	0	0	0	0	0	0	0	0	0	0	0	0	0	0	0	0	0	0	0	0	0	0	0	0	0	0	0	0	0	0	0	0	0	0	0	0
	XP_016565781.1 26S proteasome non-ATPase regulatory subunit 8 homolog A	2	1	0	1	0	0	0	0	0	0	0	0	0	0	0	0	0	0	0	0	0	0	0	0	0	0	0	0	0	0	0	0	0	0	0	0	0	0	0	0	0	0	0	0	0	0	0	0
	XP_016566433.1 26S proteasome non-ATPase regulatory subunit 13 homolog B	2	1	0	1	0	0	0	0	0	0	0	0	0	0	0	0	0	0	0	0	0	0	0	0	0	0	0	0	0	0	0	0	0	0	0	0	0	0	0	0	0	0	0	0	0	0	0	0
	XP_016568742.1 26S proteasome non-ATPase regulatory subunit 14 homolog	2	1	0	1	0	0	0	0	0	0	0	0	0	0	0	0	0	0	0	0	0	0	0	0	0	0	0	0	0	0	0	0	0	0	0	0	0	0	0	0	0	0	0	0	0	0	0	0
	XP_016580213.1 26S protease regulatory subunit 8 homolog A	2	1	0	1	0	0	0	0	0	0	0	0	0	0	0	0	0	0	0	0	0	0	0	0	0	0	0	0	0	0	0	0	0	0	0	0	0	0	0	0	0	0	0	0	0	0	0	0
	XP_016568207.1 AT-hook motif nuclear-localized protein 27-like, transcript variant X1	2	0	0	0	0	0	0	0	0	0	0	0	0	1	0	0	0	0	0	0	0	0	0	1	0	0	0	0	0	0	0	0	0	0	0	0	0	0	0	0	0	0	0	0	0	0	0	0
	XP_016573654.1 serine hydroxymethyltransferase 4	1	1	0	0	0	0	0	0	0	0	0	0	0	0	0	0	0	0	0	0	0	0	0	0	0	0	0	0	0	0	0	0	0	0	0	0	0	0	0	0	0	0	0	0	0	0	0	0
	XP_016579643.1 dihydrolipoyllysine-residue acetyltransferase component 3 of pyruvate dehydrogenase complex, mitochondrial-like	1	1	0	0	0	0	0	0	0	0	0	0	0	0	0	0	0	0	0	0	0	0	0	0	0	0	0	0	0	0	0	0	0	0	0	0	0	0	0	0	0	0	0	0	0	0	0	0
	XP_016560834.1 pyridoxal kinase, transcript variant X2	1	1	0	0	0	0	0	0	0	0	0	0	0	0	0	0	0	0	0	0	0	0	0	0	0	0	0	0	0	0	0	0	0	0	0	0	0	0	0	0	0	0	0	0	0	0	0	0
	XP_016539944.1 proteasome subunit alpha type-7	1	1	0	0	0	0	0	0	0	0	0	0	0	0	0	0	0	0	0	0	0	0	0	0	0	0	0	0	0	0	0	0	0	0	0	0	0	0	0	0	0	0	0	0	0	0	0	0
	XP_016543612.1 proteasome subunit alpha type-3-like	1	1	0	0	0	0	0	0	0	0	0	0	0	0	0	0	0	0	0	0	0	0	0	0	0	0	0	0	0	0	0	0	0	0	0	0	0	0	0	0	0	0	0	0	0	0	0	0
	XP_016546000.1 proteasome subunit alpha type-4-like, transcript variant X1	1	1	0	0	0	0	0	0	0	0	0	0	0	0	0	0	0	0	0	0	0	0	0	0	0	0	0	0	0	0	0	0	0	0	0	0	0	0	0	0	0	0	0	0	0	0	0	0
	XP_016548226.1 proteasome subunit beta type-4	1	1	0	0	0	0	0	0	0	0	0	0	0	0	0	0	0	0	0	0	0	0	0	0	0	0	0	0	0	0	0	0	0	0	0	0	0	0	0	0	0	0	0	0	0	0	0	0
	XP_016552493.1 proteasome subunit beta type-6-like] [partial=5'] [exception=annotated by transcript or proteomic data	1	1	0	0	0	0	0	0	0	0	0	0	0	0	0	0	0	0	0	0	0	0	0	0	0	0	0	0	0	0	0	0	0	0	0	0	0	0	0	0	0	0	0	0	0	0	0	0
	XP_016559469.1 proteasome subunit alpha type-5	1	1	0	0	0	0	0	0	0	0	0	0	0	0	0	0	0	0	0	0	0	0	0	0	0	0	0	0	0	0	0	0	0	0	0	0	0	0	0	0	0	0	0	0	0	0	0	0
	XP_016565908.1 proteasome subunit beta type-2-B	1	1	0	0	0	0	0	0	0	0	0	0	0	0	0	0	0	0	0	0	0	0	0	0	0	0	0	0	0	0	0	0	0	0	0	0	0	0	0	0	0	0	0	0	0	0	0	0
	XP_016568537.1 proteasome subunit alpha type-1-A-like] [exception=unclassified transcription discrepancy	1	1	0	0	0	0	0	0	0	0	0	0	0	0	0	0	0	0	0	0	0	0	0	0	0	0	0	0	0	0	0	0	0	0	0	0	0	0	0	0	0	0	0	0	0	0	0	0
	XP_016572347.1 proteasome subunit beta type-3-A	1	1	0	0	0	0	0	0	0	0	0	0	0	0	0	0	0	0	0	0	0	0	0	0	0	0	0	0	0	0	0	0	0	0	0	0	0	0	0	0	0	0	0	0	0	0	0	0
	XP_016573924.1 proteasome subunit beta type-5	1	1	0	0	0	0	0	0	0	0	0	0	0	0	0	0	0	0	0	0	0	0	0	0	0	0	0	0	0	0	0	0	0	0	0	0	0	0	0	0	0	0	0	0	0	0	0	0
	XP_016580916.1 proteasome subunit alpha type-2-A	1	1	0	0	0	0	0	0	0	0	0	0	0	0	0	0	0	0	0	0	0	0	0	0	0	0	0	0	0	0	0	0	0	0	0	0	0	0	0	0	0	0	0	0	0	0	0	0
	XP_016558794.1 ribulose bisphosphate carboxylase small chain 8B, chloroplastic	1	0	1	0	0	0	0	0	0	0	0	0	0	0	0	0	0	0	0	0	0	0	0	0	0	0	0	0	0	0	0	0	0	0	0	0	0	0	0	0	0	0	0	0	0	0	0	0
	XP_016544958.1 heat shock cognate protein 80-like, transcript variant X1	1	1	0	0	0	0	0	0	0	0	0	0	0	0	0	0	0	0	0	0	0	0	0	0	0	0	0	0	0	0	0	0	0	0	0	0	0	0	0	0	0	0	0	0	0	0	0	0
	XP_016558935.1 oxygen-evolving enhancer protein 1, chloroplastic	1	1	0	0	0	0	0	0	0	0	0	0	0	0	0	0	0	0	0	0	0	0	0	0	0	0	0	0	0	0	0	0	0	0	0	0	0	0	0	0	0	0	0	0	0	0	0	0
	XP_016537734.1 40S ribosomal protein S3-2-like	1	1	0	0	0	0	0	0	0	0	0	0	0	0	0	0	0	0	0	0	0	0	0	0	0	0	0	0	0	0	0	0	0	0	0	0	0	0	0	0	0	0	0	0	0	0	0	0
	XP_016538697.1 60S ribosomal protein L18-2	1	1	0	0	0	0	0	0	0	0	0	0	0	0	0	0	0	0	0	0	0	0	0	0	0	0	0	0	0	0	0	0	0	0	0	0	0	0	0	0	0	0	0	0	0	0	0	0
	XP_016539496.1 40S ribosomal protein S16-like	1	1	0	0	0	0	0	0	0	0	0	0	0	0	0	0	0	0	0	0	0	0	0	0	0	0	0	0	0	0	0	0	0	0	0	0	0	0	0	0	0	0	0	0	0	0	0	0
	XP_016542468.1 60S ribosomal protein L4	1	1	0	0	0	0	0	0	0	0	0	0	0	0	0	0	0	0	0	0	0	0	0	0	0	0	0	0	0	0	0	0	0	0	0	0	0	0	0	0	0	0	0	0	0	0	0	0
	XP_016542709.1 50S ribosomal protein L5, chloroplastic	1	1	0	0	0	0	0	0	0	0	0	0	0	0	0	0	0	0	0	0	0	0	0	0	0	0	0	0	0	0	0	0	0	0	0	0	0	0	0	0	0	0	0	0	0	0	0	0
	XP_016545453.1 60S ribosomal protein L8-like	1	1	0	0	0	0	0	0	0	0	0	0	0	0	0	0	0	0	0	0	0	0	0	0	0	0	0	0	0	0	0	0	0	0	0	0	0	0	0	0	0	0	0	0	0	0	0	0
	XP_016548235.1 60S ribosomal protein L10a-1	1	1	0	0	0	0	0	0	0	0	0	0	0	0	0	0	0	0	0	0	0	0	0	0	0	0	0	0	0	0	0	0	0	0	0	0	0	0	0	0	0	0	0	0	0	0	0	0
	XP_016548329.1 60S ribosomal protein L18a-like	1	1	0	0	0	0	0	0	0	0	0	0	0	0	0	0	0	0	0	0	0	0	0	0	0	0	0	0	0	0	0	0	0	0	0	0	0	0	0	0	0	0	0	0	0	0	0	0
	XP_016549553.1 40S ribosomal protein S6-like	1	1	0	0	0	0	0	0	0	0	0	0	0	0	0	0	0	0	0	0	0	0	0	0	0	0	0	0	0	0	0	0	0	0	0	0	0	0	0	0	0	0	0	0	0	0	0	0
	XP_016551972.1 40S ribosomal protein S12-like	1	1	0	0	0	0	0	0	0	0	0	0	0	0	0	0	0	0	0	0	0	0	0	0	0	0	0	0	0	0	0	0	0	0	0	0	0	0	0	0	0	0	0	0	0	0	0	0
	XP_016554157.1 60S ribosomal protein L6-like	1	1	0	0	0	0	0	0	0	0	0	0	0	0	0	0	0	0	0	0	0	0	0	0	0	0	0	0	0	0	0	0	0	0	0	0	0	0	0	0	0	0	0	0	0	0	0	0
	XP_016555204.1 60S ribosomal protein L13a-1-like	1	1	0	0	0	0	0	0	0	0	0	0	0	0	0	0	0	0	0	0	0	0	0	0	0	0	0	0	0	0	0	0	0	0	0	0	0	0	0	0	0	0	0	0	0	0	0	0
	XP_016555690.1 60S ribosomal protein L7-2	1	1	0	0	0	0	0	0	0	0	0	0	0	0	0	0	0	0	0	0	0	0	0	0	0	0	0	0	0	0	0	0	0	0	0	0	0	0	0	0	0	0	0	0	0	0	0	0
	XP_016559392.1 60S acidic ribosomal protein P0	1	1	0	0	0	0	0	0	0	0	0	0	0	0	0	0	0	0	0	0	0	0	0	0	0	0	0	0	0	0	0	0	0	0	0	0	0	0	0	0	0	0	0	0	0	0	0	0
	XP_016560952.1 60S ribosomal protein L26-1-like	1	1	0	0	0	0	0	0	0	0	0	0	0	0	0	0	0	0	0	0	0	0	0	0	0	0	0	0	0	0	0	0	0	0	0	0	0	0	0	0	0	0	0	0	0	0	0	0
	XP_016562689.1 30S ribosomal protein S17, chloroplastic	1	0	1	0	0	0	0	0	0	0	0	0	0	0	0	0	0	0	0	0	0	0	0	0	0	0	0	0	0	0	0	0	0	0	0	0	0	0	0	0	0	0	0	0	0	0	0	0
	XP_016565800.1 30S ribosomal protein S6 alpha, chloroplastic	1	1	0	0	0	0	0	0	0	0	0	0	0	0	0	0	0	0	0	0	0	0	0	0	0	0	0	0	0	0	0	0	0	0	0	0	0	0	0	0	0	0	0	0	0	0	0	0
	XP_016568673.1 30S ribosomal protein S9, chloroplastic, transcript variant X1	1	1	0	0	0	0	0	0	0	0	0	0	0	0	0	0	0	0	0	0	0	0	0	0	0	0	0	0	0	0	0	0	0	0	0	0	0	0	0	0	0	0	0	0	0	0	0	0
	XP_016574877.1 50S ribosomal protein L21, chloroplastic	1	0	1	0	0	0	0	0	0	0	0	0	0	0	0	0	0	0	0	0	0	0	0	0	0	0	0	0	0	0	0	0	0	0	0	0	0	0	0	0	0	0	0	0	0	0	0	0
	XP_016577585.1 50S ribosomal protein L17, chloroplastic-like	1	0	1	0	0	0	0	0	0	0	0	0	0	0	0	0	0	0	0	0	0	0	0	0	0	0	0	0	0	0	0	0	0	0	0	0	0	0	0	0	0	0	0	0	0	0	0	0
	XP_016581188.1 30S ribosomal protein S20, chloroplastic	1	1	0	0	0	0	0	0	0	0	0	0	0	0	0	0	0	0	0	0	0	0	0	0	0	0	0	0	0	0	0	0	0	0	0	0	0	0	0	0	0	0	0	0	0	0	0	0
	XP_016543640.1 tubulin beta-5 chain	1	1	0	0	0	0	0	0	0	0	0	0	0	0	0	0	0	0	0	0	0	0	0	0	0	0	0	0	0	0	0	0	0	0	0	0	0	0	0	0	0	0	0	0	0	0	0	0
	XP_016568369.1 tubulin beta-1 chain, transcript variant X2	1	1	0	0	0	0	0	0	0	0	0	0	0	0	0	0	0	0	0	0	0	0	0	0	0	0	0	0	0	0	0	0	0	0	0	0	0	0	0	0	0	0	0	0	0	0	0	0
	XP_016537495.1 DEAD-box ATP-dependent RNA helicase 3, chloroplastic	1	0	1	0	0	0	0	0	0	0	0	0	0	0	0	0	0	0	0	0	0	0	0	0	0	0	0	0	0	0	0	0	0	0	0	0	0	0	0	0	0	0	0	0	0	0	0	0
	XP_016542152.1 ribosome-recycling factor, chloroplastic, transcript variant X1	1	1	0	0	0	0	0	0	0	0	0	0	0	0	0	0	0	0	0	0	0	0	0	0	0	0	0	0	0	0	0	0	0	0	0	0	0	0	0	0	0	0	0	0	0	0	0	0
	XP_016543463.1 peroxiredoxin-2E-2, chloroplastic	1	1	0	0	0	0	0	0	0	0	0	0	0	0	0	0	0	0	0	0	0	0	0	0	0	0	0	0	0	0	0	0	0	0	0	0	0	0	0	0	0	0	0	0	0	0	0	0
	XP_016546116.1 33 kDa ribonucleoprotein, chloroplastic-like	1	1	0	0	0	0	0	0	0	0	0	0	0	0	0	0	0	0	0	0	0	0	0	0	0	0	0	0	0	0	0	0	0	0	0	0	0	0	0	0	0	0	0	0	0	0	0	0
	XP_016551778.1 uncharacterized LOC107851327	1	1	0	0	0	0	0	0	0	0	0	0	0	0	0	0	0	0	0	0	0	0	0	0	0	0	0	0	0	0	0	0	0	0	0	0	0	0	0	0	0	0	0	0	0	0	0	0
	XP_016553289.1 uncharacterized LOC107852757	1	1	0	0	0	0	0	0	0	0	0	0	0	0	0	0	0	0	0	0	0	0	0	0	0	0	0	0	0	0	0	0	0	0	0	0	0	0	0	0	0	0	0	0	0	0	0	0
	XP_016556342.1 patellin-3-like	1	1	0	0	0	0	0	0	0	0	0	0	0	0	0	0	0	0	0	0	0	0	0	0	0	0	0	0	0	0	0	0	0	0	0	0	0	0	0	0	0	0	0	0	0	0	0	0
	XP_016562931.1 flotillin-like protein 3	1	0	0	0	0	1	0	0	0	0	0	0	0	0	0	0	0	0	0	0	0	0	0	0	0	0	0	0	0	0	0	0	0	0	0	0	0	0	0	0	0	0	0	0	0	0	0	0
	XP_016577680.1 ERBB-3 BINDING PROTEIN 1	1	1	0	0	0	0	0	0	0	0	0	0	0	0	0	0	0	0	0	0	0	0	0	0	0	0	0	0	0	0	0	0	0	0	0	0	0	0	0	0	0	0	0	0	0	0	0	0
	XP_016578068.1 chloroplast stem-loop binding protein of 41 kDa b, chloroplastic	1	0	1	0	0	0	0	0	0	0	0	0	0	0	0	0	0	0	0	0	0	0	0	0	0	0	0	0	0	0	0	0	0	0	0	0	0	0	0	0	0	0	0	0	0	0	0	0
	XP_016578095.1 ribosome-binding factor PSRP1, chloroplastic	1	1	0	0	0	0	0	0	0	0	0	0	0	0	0	0	0	0	0	0	0	0	0	0	0	0	0	0	0	0	0	0	0	0	0	0	0	0	0	0	0	0	0	0	0	0	0	0
[truncated: 43 more columns]

## Sheet: Group D
			d1	d2	d3
	Protein interactions in Group D (Fig. 8)	interacting B	XP_016538117.1 mitogen-activated protein kinase homolog MMK2	XP_016575773.1 mitogen-activated protein kinase 3-like	XP_016560684.1 mitogen-activated protein kinase 7, transcript variant X4	XP_016578223.1 nucleoside diphosphate kinase 2, chloroplastic-like, transcript variant X2	XP_016552026.1 scarecrow-like protein 3	XP_016569972.1 nitrate reductase [NADH], transcript variant X2	XP_016580896.1 shaggy-related protein kinase eta-like	XP_016551884.1 probable carboxylesterase SOBER1-like	XP_016569520.1 transcription factor VIP1-like	XP_016547530.1 transcription factor LHW-like	XP_016579529.1 basic leucine zipper 61-like	XP_016569762.1 protein-tyrosine-phosphatase PTP1-like, transcript variant X2	XP_016577923.1 protein SUPPRESSOR OF K(+) TRANSPORT GROWTH DEFECT 1, transcript variant X1	XP_016557508.1 heat stress transcription factor A-4a-like] [exception=annotated by transcript or proteomic data	XP_016562651.1 ABC transporter G family member 36-like	XP_016562883.1 probable WRKY transcription factor 40	XP_016572700.1 trihelix transcription factor ASR3, transcript variant X2	XP_016539497.1 methylthioribose kinase	XP_016550245.1 ATP-dependent 6-phosphofructokinase 3-like, transcript variant X2	XP_016562399.1 mitogen-activated protein kinase kinase 5-like	XP_016538521.1 histidine-containing phosphotransfer protein 1-like	XP_016581357.1 protein HOMOLOG OF MAMMALIAN LYST-INTERACTING PROTEIN 5	XP_016538221.1 phosphatidylinositol 4-kinase gamma 4	XP_016538484.1 acyltransferase-like protein At1g54570, chloroplastic	XP_016539833.1 B-box zinc finger protein 19, transcript variant X1	XP_016540404.1 transcription factor MYB1R1	XP_016541378.1 L-type lectin-domain containing receptor kinase IV.1-like	XP_016543236.1 PHD finger protein ALFIN-LIKE 1-like	XP_016543989.1 transcription factor IIIA, transcript variant X1	XP_016545658.1 calmodulin-binding receptor-like cytoplasmic kinase 2, transcript variant X1	XP_016556371.1 transcription factor bHLH81-like, transcript variant X1	XP_016559906.1 clathrin light chain 1-like	XP_016562690.1 homeobox-leucine zipper protein GLABRA 2	XP_016562872.1 chaperone protein DnaJ	XP_016563683.1 transcription repressor MYB6-like	XP_016563708.1 elongation factor TuA, chloroplastic	XP_016565941.1 uncharacterized LOC107864167	XP_016568492.1 lon protease 2-like] [partial=5'] [exception=annotated by transcript or proteomic data	XP_016572476.1 protein indeterminate-domain 5, chloroplastic-like	XP_016572547.1 protein ODORANT1	XP_016575813.1 F-box protein PP2-A13-like	XP_016560567.1 aldehyde dehydrogenase family 3 member F1	XP_016539471.1 serine/threonine-protein kinase OXI1-like	XP_016550228.1 cyclin-dependent kinase C-1, transcript variant X1	XP_016539144.1 mitogen-activated protein kinase kinase kinase 1-like	XP_016542030.1 probable WRKY transcription factor 26	XP_016555045.1 V-type proton ATPase subunit d2
	interacting A	no. of connections	34	30	19	6	5	4	4	4	4	4	4	3	3	3	3	3	3	2	2	2	2	2	2	2	2	2	2	2	2	2	2	2	2	2	2	2	2	2	2	2	2	1	1	1	1	1	1
d1	XP_016538117.1 mitogen-activated protein kinase homolog MMK2	34	1	0	0	1	1	0	1	0	0	1	1	0	0	0	0	1	1	1	1	1	1	0	0	1	1	1	0	1	1	1	1	1	0	1	1	1	1	0	1	1	1	0	0	0	1	1	0
d2	XP_016575773.1 mitogen-activated protein kinase 3-like	30	0	1	0	1	1	1	0	1	1	1	0	1	0	1	0	0	0	0	1	1	0	1	0	1	1	1	1	1	0	0	0	1	1	0	1	1	0	1	0	1	0	0	1	1	0	0	0
d3	XP_016560684.1 mitogen-activated protein kinase 7, transcript variant X4	19	0	0	0	1	1	1	1	0	0	0	0	0	0	0	1	0	0	1	0	0	1	0	1	0	0	0	1	0	1	1	1	0	1	1	0	0	1	0	0	0	1	1	0	0	0	0	0
	XP_016578223.1 nucleoside diphosphate kinase 2, chloroplastic-like, transcript variant X2	6	1	1	1	1	0	0	0	0	0	0	0	0	0	0	0	0	0	0	0	0	0	0	0	0	0	0	0	0	0	0	0	0	0	0	0	0	0	0	0	0	0	0	0	0	0	0	1
	XP_016552026.1 scarecrow-like protein 3	5	1	1	1	0	0	0	0	0	0	0	0	0	0	0	0	0	0	0	0	0	0	0	0	0	0	0	0	0	0	0	0	0	0	0	0	0	0	0	1	0	0	0	0	0	0	0	0
	XP_016569972.1 nitrate reductase [NADH], transcript variant X2	4	0	1	1	0	0	1	0	0	0	0	0	0	0	0	0	0	0	0	0	0	0	0	0	0	0	0	0	0	0	0	0	0	0	0	0	0	0	0	0	0	0	0	0	0	0	0	0
	XP_016580896.1 shaggy-related protein kinase eta-like	4	1	0	1	0	0	0	1	0	0	0	0	0	0	0	0	0	0	0	0	0	0	0	0	0	0	0	0	0	0	0	0	0	0	0	0	0	0	0	0	0	0	0	0	0	0	0	0
	XP_016551884.1 probable carboxylesterase SOBER1-like	4	0	1	0	0	0	0	0	1	0	0	0	0	0	0	1	0	0	0	0	0	0	0	0	0	0	0	0	0	0	0	0	0	0	0	0	0	0	0	0	0	0	0	0	0	0	0	0
	XP_016569520.1 transcription factor VIP1-like	4	0	1	0	0	0	0	0	0	1	0	1	0	0	0	0	0	0	0	0	0	0	0	0	0	0	0	0	0	0	0	0	0	0	0	0	0	0	0	0	0	0	0	0	0	0	0	0
	XP_016547530.1 transcription factor LHW-like	4	1	1	0	0	0	0	0	0	0	1	0	0	0	0	0	0	0	0	0	0	0	0	0	0	0	0	0	0	0	0	0	0	0	0	0	0	0	0	0	0	0	0	0	0	0	0	0
	XP_016579529.1 basic leucine zipper 61-like	4	1	0	0	0	0	0	0	0	1	0	1	0	0	0	0	0	0	0	0	0	0	0	0	0	0	0	0	0	0	0	0	0	0	0	0	0	0	0	0	0	0	0	0	0	0	0	0
	XP_016569762.1 protein-tyrosine-phosphatase PTP1-like, transcript variant X2	3	0	1	0	0	0	0	0	0	0	0	0	1	0	0	0	0	0	0	0	0	0	0	0	0	0	0	0	0	0	0	0	0	0	0	0	0	0	0	0	0	0	0	0	0	0	0	0
	XP_016577923.1 protein SUPPRESSOR OF K(+) TRANSPORT GROWTH DEFECT 1, transcript variant X1	3	0	0	0	0	0	0	0	0	0	0	0	0	1	0	0	0	0	0	0	0	0	1	0	0	0	0	0	0	0	0	0	0	0	0	0	0	0	0	0	0	0	0	0	0	0	0	0
	XP_016557508.1 heat stress transcription factor A-4a-like] [exception=annotated by transcript or proteomic data	3	0	1	0	0	0	0	0	0	0	0	0	0	0	1	0	0	0	0	0	0	0	0	0	0	0	0	0	0	0	0	0	0	0	0	0	0	0	0	0	0	0	0	0	0	0	0	0
	XP_016562651.1 ABC transporter G family member 36-like	3	0	0	1	0	0	0	0	1	0	0	0	0	0	0	0	0	0	0	0	0	0	0	0	0	0	0	0	0	0	0	0	0	0	0	0	0	0	1	0	0	0	0	0	0	0	0	0
	XP_016562883.1 probable WRKY transcription factor 40	3	1	0	0	0	0	0	0	0	0	0	0	0	0	0	0	1	0	0	0	0	0	0	0	0	0	0	0	0	0	0	0	0	0	0	0	0	0	0	0	0	0	0	0	0	0	0	0
	XP_016572700.1 trihelix transcription factor ASR3, transcript variant X2	3	1	0	0	0	0	0	0	0	0	0	0	0	0	0	0	0	1	0	0	0	0	0	0	0	0	0	0	0	0	0	0	0	0	0	0	0	0	0	0	0	0	0	0	0	0	0	0
	XP_016539497.1 methylthioribose kinase	2	1	0	1	0	0	0	0	0	0	0	0	0	0	0	0	0	0	0	0	0	0	0	0	0	0	0	0	0	0	0	0	0	0	0	0	0	0	0	0	0	0	0	0	0	0	0	0
	XP_016550245.1 ATP-dependent 6-phosphofructokinase 3-like, transcript variant X2	2	1	1	0	0	0	0	0	0	0	0	0	0	0	0	0	0	0	0	0	0	0	0	0	0	0	0	0	0	0	0	0	0	0	0	0	0	0	0	0	0	0	0	0	0	0	0	0
	XP_016562399.1 mitogen-activated protein kinase kinase 5-like	2	1	1	0	0	0	0	0	0	0	0	0	0	0	0	0	0	0	0	0	0	0	0	0	0	0	0	0	0	0	0	0	0	0	0	0	0	0	0	0	0	0	0	0	0	0	0	0
	XP_016538521.1 histidine-containing phosphotransfer protein 1-like	2	1	0	1	0	0	0	0	0	0	0	0	0	0	0	0	0	0	0	0	0	0	0	0	0	0	0	0	0	0	0	0	0	0	0	0	0	0	0	0	0	0	0	0	0	0	0	0
	XP_016581357.1 protein HOMOLOG OF MAMMALIAN LYST-INTERACTING PROTEIN 5	2	0	1	0	0	0	0	0	0	0	0	0	0	1	0	0	0	0	0	0	0	0	0	0	0	0	0	0	0	0	0	0	0	0	0	0	0	0	0	0	0	0	0	0	0	0	0	0
	XP_016538221.1 phosphatidylinositol 4-kinase gamma 4	2	0	0	1	0	0	0	0	0	0	0	0	0	0	0	0	0	0	0	0	0	0	0	0	0	0	0	0	0	0	0	0	0	0	0	0	0	0	0	0	0	0	0	0	0	0	0	0
	XP_016538484.1 acyltransferase-like protein At1g54570, chloroplastic	2	1	1	0	0	0	0	0	0	0	0	0	0	0	0	0	0	0	0	0	0	0	0	0	0	0	0	0	0	0	0	0	0	0	0	0	0	0	0	0	0	0	0	0	0	0	0	0
	XP_016539833.1 B-box zinc finger protein 19, transcript variant X1	2	1	1	0	0	0	0	0	0	0	0	0	0	0	0	0	0	0	0	0	0	0	0	0	0	0	0	0	0	0	0	0	0	0	0	0	0	0	0	0	0	0	0	0	0	0	0	0
	XP_016540404.1 transcription factor MYB1R1	2	1	1	0	0	0	0	0	0	0	0	0	0	0	0	0	0	0	0	0	0	0	0	0	0	0	0	0	0	0	0	0	0	0	0	0	0	0	0	0	0	0	0	0	0	0	0	0
	XP_016541378.1 L-type lectin-domain containing receptor kinase IV.1-like	2	0	1	1	0	0	0	0	0	0	0	0	0	0	0	0	0	0	0	0	0	0	0	0	0	0	0	0	0	0	0	0	0	0	0	0	0	0	0	0	0	0	0	0	0	0	0	0
	XP_016543236.1 PHD finger protein ALFIN-LIKE 1-like	2	1	1	0	0	0	0	0	0	0	0	0	0	0	0	0	0	0	0	0	0	0	0	0	0	0	0	0	0	0	0	0	0	0	0	0	0	0	0	0	0	0	0	0	0	0	0	0
	XP_016543989.1 transcription factor IIIA, transcript variant X1	2	1	0	1	0	0	0	0	0	0	0	0	0	0	0	0	0	0	0	0	0	0	0	0	0	0	0	0	0	0	0	0	0	0	0	0	0	0	0	0	0	0	0	0	0	0	0	0
	XP_016545658.1 calmodulin-binding receptor-like cytoplasmic kinase 2, transcript variant X1	2	1	0	1	0	0	0	0	0	0	0	0	0	0	0	0	0	0	0	0	0	0	0	0	0	0	0	0	0	0	0	0	0	0	0	0	0	0	0	0	0	0	0	0	0	0	0	0
	XP_016556371.1 transcription factor bHLH81-like, transcript variant X1	2	1	0	1	0	0	0	0	0	0	0	0	0	0	0	0	0	0	0	0	0	0	0	0	0	0	0	0	0	0	0	0	0	0	0	0	0	0	0	0	0	0	0	0	0	0	0	0
	XP_016559906.1 clathrin light chain 1-like	2	1	1	0	0	0	0	0	0	0	0	0	0	0	0	0	0	0	0	0	0	0	0	0	0	0	0	0	0	0	0	0	0	0	0	0	0	0	0	0	0	0	0	0	0	0	0	0
	XP_016562690.1 homeobox-leucine zipper protein GLABRA 2	2	0	1	1	0	0	0	0	0	0	0	0	0	0	0	0	0	0	0	0	0	0	0	0	0	0	0	0	0	0	0	0	0	0	0	0	0	0	0	0	0	0	0	0	0	0	0	0
	XP_016562872.1 chaperone protein DnaJ	2	1	0	1	0	0	0	0	0	0	0	0	0	0	0	0	0	0	0	0	0	0	0	0	0	0	0	0	0	0	0	0	0	0	0	0	0	0	0	0	0	0	0	0	0	0	0	0
	XP_016563683.1 transcription repressor MYB6-like	2	1	1	0	0	0	0	0	0	0	0	0	0	0	0	0	0	0	0	0	0	0	0	0	0	0	0	0	0	0	0	0	0	0	0	0	0	0	0	0	0	0	0	0	0	0	0	0
	XP_016563708.1 elongation factor TuA, chloroplastic	2	1	1	0	0	0	0	0	0	0	0	0	0	0	0	0	0	0	0	0	0	0	0	0	0	0	0	0	0	0	0	0	0	0	0	0	0	0	0	0	0	0	0	0	0	0	0	0
	XP_016565941.1 uncharacterized LOC107864167	2	1	0	1	0	0	0	0	0	0	0	0	0	0	0	0	0	0	0	0	0	0	0	0	0	0	0	0	0	0	0	0	0	0	0	0	0	0	0	0	0	0	0	0	0	0	0	0
	XP_016568492.1 lon protease 2-like] [partial=5'] [exception=annotated by transcript or proteomic data	2	0	1	0	0	0	0	0	0	0	0	0	0	0	0	1	0	0	0	0	0	0	0	0	0	0	0	0	0	0	0	0	0	0	0	0	0	0	0	0	0	0	0	0	0	0	0	0
	XP_016572476.1 protein indeterminate-domain 5, chloroplastic-like	2	1	0	0	0	1	0	0	0	0	0	0	0	0	0	0	0	0	0	0	0	0	0	0	0	0	0	0	0	0	0	0	0	0	0	0	0	0	0	0	0	0	0	0	0	0	0	0
	XP_016572547.1 protein ODORANT1	2	1	1	0	0	0	0	0	0	0	0	0	0	0	0	0	0	0	0	0	0	0	0	0	0	0	0	0	0	0	0	0	0	0	0	0	0	0	0	0	0	0	0	0	0	0	0	0
	XP_016575813.1 F-box protein PP2-A13-like	2	1	0	1	0	0	0	0	0	0	0	0	0	0	0	0	0	0	0	0	0	0	0	0	0	0	0	0	0	0	0	0	0	0	0	0	0	0	0	0	0	0	0	0	0	0	0	0
	XP_016560567.1 aldehyde dehydrogenase family 3 member F1	1	0	0	1	0	0	0	0	0	0	0	0	0	0	0	0	0	0	0	0	0	0	0	0	0	0	0	0	0	0	0	0	0	0	0	0	0	0	0	0	0	0	0	0	0	0	0	0
	XP_016539471.1 serine/threonine-protein kinase OXI1-like	1	0	1	0	0	0	0	0	0	0	0	0	0	0	0	0	0	0	0	0	0	0	0	0	0	0	0	0	0	0	0	0	0	0	0	0	0	0	0	0	0	0	0	0	0	0	0	0
	XP_016550228.1 cyclin-dependent kinase C-1, transcript variant X1	1	0	1	0	0	0	0	0	0	0	0	0	0	0	0	0	0	0	0	0	0	0	0	0	0	0	0	0	0	0	0	0	0	0	0	0	0	0	0	0	0	0	0	0	0	0	0	0
	XP_016539144.1 mitogen-activated protein kinase kinase kinase 1-like	1	1	0	0	0	0	0	0	0	0	0	0	0	0	0	0	0	0	0	0	0	0	0	0	0	0	0	0	0	0	0	0	0	0	0	0	0	0	0	0	0	0	0	0	0	0	0	0
	XP_016542030.1 probable WRKY transcription factor 26	1	1	0	0	0	0	0	0	0	0	0	0	0	0	0	0	0	0	0	0	0	0	0	0	0	0	0	0	0	0	0	0	0	0	0	0	0	0	0	0	0	0	0	0	0	0	0	0
	XP_016555045.1 V-type proton ATPase subunit d2	1	0	0	0	1	0	0	0	0	0	0	0	0	0	0	0	0	0	0	0	0	0	0	0	0	0	0	0	0	0	0	0	0	0	0	0	0	0	0	0	0	0	0	0	0	0	0	0
	XP_016557968.1 eukaryotic translation initiation factor 4E-1-like	1	1	0	0	0	0	0	0	0	0	0	0	0	0	0	0	0	0	0	0	0	0	0	0	0	0	0	0	0	0	0	0	0	0	0	0	0	0	0	0	0	0	0	0	0	0	0	0
	XP_016560491.1 26S proteasome non-ATPase regulatory subunit 4 homolog, transcript variant X1	1	0	0	0	0	0	0	0	0	0	0	0	0	0	0	0	0	0	0	0	0	0	0	1	0	0	0	0	0	0	0	0	0	0	0	0	0	0	0	0	0	0	0	0	0	0	0	0
	XP_016539435.1 zinc finger protein ZAT6-like	1	0	1	0	0	0	0	0	0	0	0	0	0	0	0	0	0	0	0	0	0	0	0	0	0	0	0	0	0	0	0	0	0	0	0	0	0	0	0	0	0	0	0	0	0	0	0	0
	XP_016543347.1 zinc finger protein JACKDAW-like	1	0	0	0	0	1	0	0	0	0	0	0	0	0	0	0	0	0	0	0	0	0	0	0	0	0	0	0	0	0	0	0	0	0	0	0	0	0	0	0	0	0	0	0	0	0	0	0
	XP_016547462.1 NAC transcription factor 29-like	1	1	0	0	0	0	0	0	0	0	0	0	0	0	0	0	0	0	0	0	0	0	0	0	0	0	0	0	0	0	0	0	0	0	0	0	0	0	0	0	0	0	0	0	0	0	0	0
	XP_016551148.1 heat stress transcription factor A-5	1	1	0	0	0	0	0	0	0	0	0	0	0	0	0	0	0	0	0	0	0	0	0	0	0	0	0	0	0	0	0	0	0	0	0	0	0	0	0	0	0	0	0	0	0	0	0	0
	XP_016551466.1 receptor-like cytosolic serine/threonine-protein kinase RBK1	1	0	0	1	0	0	0	0	0	0	0	0	0	0	0	0	0	0	0	0	0	0	0	0	0	0	0	0	0	0	0	0	0	0	0	0	0	0	0	0	0	0	0	0	0	0	0	0
	XP_016555943.1 protein Dr1 homolog	1	1	0	0	0	0	0	0	0	0	0	0	0	0	0	0	0	0	0	0	0	0	0	0	0	0	0	0	0	0	0	0	0	0	0	0	0	0	0	0	0	0	0	0	0	0	0	0
	XP_016563967.1 protein REVEILLE 1-like, transcript variant X2	1	0	1	0	0	0	0	0	0	0	0	0	0	0	0	0	0	0	0	0	0	0	0	0	0	0	0	0	0	0	0	0	0	0	0	0	0	0	0	0	0	0	0	0	0	0	0	0
	XP_016566223.1 cytochrome P450 83B1-like	1	0	1	0	0	0	0	0	0	0	0	0	0	0	0	0	0	0	0	0	0	0	0	0	0	0	0	0	0	0	0	0	0	0	0	0	0	0	0	0	0	0	0	0	0	0	0	0
	XP_016570044.1 transcription factor MYB1R1	1	0	0	1	0	0	0	0	0	0	0	0	0	0	0	0	0	0	0	0	0	0	0	0	0	0	0	0	0	0	0	0	0	0	0	0	0	0	0	0	0	0	0	0	0	0	0	0
	XP_016581391.1 probable WRKY transcription factor 20, transcript variant X1	1	0	1	0	0	0	0	0	0	0	0	0	0	0	0	0	0	0	0	0	0	0	0	0	0	0	0	0	0	0	0	0	0	0	0	0	0	0	0	0	0	0	0	0	0	0	0	0
[truncated: 12 more columns]

## Sheet: Group E
			e1	e2
	Protein interactions in Group E (Fig. 8)	interacting B	XP_016577960.1 NAC domain-containing protein 40-like	XP_016578602.1 uncharacterized LOC107876111, transcript variant X2	XP_016581568.1 photosystem II 10 kDa polypeptide, chloroplastic	XP_016543699.1 protein DETOXIFICATION 21-like, transcript variant X1	XP_016544921.1 arabinogalactan peptide 21-like	XP_016548051.1 signal peptide peptidase-like	XP_016551811.1 protein cornichon homolog 4-like	XP_016561728.1 mitochondrial import receptor subunit TOM20-like, transcript variant X1	XP_016562705.1 aquaporin TIP2-1-like	XP_016563044.1 uncharacterized LOC107862105	XP_016564167.1 uncharacterized LOC107862959	XP_016564172.1 transmembrane protein 120 homolog	XP_016565873.1 vacuole membrane protein KMS1-like	XP_016580922.1 uncharacterized LOC107878440, transcript variant X1	XP_016550940.1 putative dihydroflavonol-4-reductase	XP_016579361.1 steroid 5-alpha-reductase DET2-like	XP_016540362.1 diacylglycerol O-acyltransferase 1-like	XP_016581137.1 dol-P-Man:Man(6)GlcNAc(2)-PP-Dol alpha-1,2-mannosyltransferase	XP_016544180.1 UMP-CMP kinase 3, transcript variant X1	XP_016547421.1 choline/ethanolaminephosphotransferase 1, transcript variant X8	XP_016568986.1 acid beta-fructofuranosidase	XP_016548552.1 extracellular ribonuclease LE	XP_016537454.1 probable ascorbate-specific transmembrane electron transporter 1	XP_016564653.1 transmembrane ascorbate ferrireductase 1	XP_016558871.1 calcium-transporting ATPase 2, plasma membrane-type-like	XP_016543457.1 membrin-11-like	XP_016565518.1 bet1-like SNARE 1-1	XP_016562671.1 ras-related protein Rab7	XP_016538195.1 aspartyl protease family protein 2-like] [partial=5'] [exception=annotated by transcript or proteomic data	XP_016538579.1 mitochondrial Rho GTPase 1-like	XP_016539166.1 uncharacterized LOC107839999	XP_016543123.1 major facilitator superfamily domain-containing protein 12-like, transcript variant X4	XP_016543808.1 protein FATTY ACID EXPORT 1, chloroplastic-like	XP_016544583.1 eggshell protein-like	XP_016545495.1 uncharacterized LOC107845586, transcript variant X2	XP_016547334.1 probable methyltransferase PMT2, transcript variant X3	XP_016548177.1 uncharacterized LOC107848035, transcript variant X1	XP_016548462.1 uncharacterized LOC107848263, transcript variant X2	XP_016551412.1 protein TIC 20-II, chloroplastic	XP_016552540.1 60S ribosomal protein L18a-like protein	XP_016554361.1 uncharacterized LOC107853891	XP_016559158.1 uncharacterized LOC107858870] [partial=5'] [exception=annotated by transcript or proteomic data	XP_016560359.1 amino acid transporter ANTL2-like	XP_016561647.1 uncharacterized LOC107860706	XP_016562272.1 uncharacterized LOC107861446	XP_016562700.1 uncharacterized LOC107861841, transcript variant X1	XP_016562815.1 HVA22-like protein a
	interacting A	no. of connections	50	21	2	2	2	2	2	2	2	2	2	2	2	2	1	1	1	1	1	1	1	1	1	1	1	1	1	1	1	1	1	1	1	1	1	1	1	1	1	1	1	1	1	1	1	1	1
e1	XP_016577960.1 NAC domain-containing protein 40-like	50	0	1	1	1	1	1	1	1	1	1	1	1	1	0	1	1	1	1	1	0	1	1	1	1	1	1	1	1	1	1	1	1	0	1	1	1	1	1	0	0	1	1	0	1	1	1	1
e2	XP_016578602.1 uncharacterized LOC107876111, transcript variant X2	21	1	1	1	1	1	1	1	0	1	1	1	1	1	1	0	0	0	0	0	1	0	0	0	0	0	0	0	0	0	0	0	0	1	0	0	0	0	0	1	1	0	0	1	0	0	0	0
	XP_016581568.1 photosystem II 10 kDa polypeptide, chloroplastic	2	1	1	0	0	0	0	0	0	0	0	0	0	0	0	0	0	0	0	0	0	0	0	0	0	0	0	0	0	0	0	0	0	0	0	0	0	0	0	0	0	0	0	0	0	0	0	0
	XP_016543699.1 protein DETOXIFICATION 21-like, transcript variant X1	2	1	1	0	0	0	0	0	0	0	0	0	0	0	0	0	0	0	0	0	0	0	0	0	0	0	0	0	0	0	0	0	0	0	0	0	0	0	0	0	0	0	0	0	0	0	0	0
	XP_016544921.1 arabinogalactan peptide 21-like	2	1	1	0	0	0	0	0	0	0	0	0	0	0	0	0	0	0	0	0	0	0	0	0	0	0	0	0	0	0	0	0	0	0	0	0	0	0	0	0	0	0	0	0	0	0	0	0
	XP_016548051.1 signal peptide peptidase-like	2	1	1	0	0	0	0	0	0	0	0	0	0	0	0	0	0	0	0	0	0	0	0	0	0	0	0	0	0	0	0	0	0	0	0	0	0	0	0	0	0	0	0	0	0	0	0	0
	XP_016551811.1 protein cornichon homolog 4-like	2	1	1	0	0	0	0	0	0	0	0	0	0	0	0	0	0	0	0	0	0	0	0	0	0	0	0	0	0	0	0	0	0	0	0	0	0	0	0	0	0	0	0	0	0	0	0	0
	XP_016561728.1 mitochondrial import receptor subunit TOM20-like, transcript variant X1	2	1	0	0	0	0	0	0	0	0	0	0	0	0	1	0	0	0	0	0	0	0	0	0	0	0	0	0	0	0	0	0	0	0	0	0	0	0	0	0	0	0	0	0	0	0	0	0
	XP_016562705.1 aquaporin TIP2-1-like	2	1	1	0	0	0	0	0	0	0	0	0	0	0	0	0	0	0	0	0	0	0	0	0	0	0	0	0	0	0	0	0	0	0	0	0	0	0	0	0	0	0	0	0	0	0	0	0
	XP_016563044.1 uncharacterized LOC107862105	2	1	1	0	0	0	0	0	0	0	0	0	0	0	0	0	0	0	0	0	0	0	0	0	0	0	0	0	0	0	0	0	0	0	0	0	0	0	0	0	0	0	0	0	0	0	0	0
	XP_016564167.1 uncharacterized LOC107862959	2	1	1	0	0	0	0	0	0	0	0	0	0	0	0	0	0	0	0	0	0	0	0	0	0	0	0	0	0	0	0	0	0	0	0	0	0	0	0	0	0	0	0	0	0	0	0	0
	XP_016564172.1 transmembrane protein 120 homolog	2	1	1	0	0	0	0	0	0	0	0	0	0	0	0	0	0	0	0	0	0	0	0	0	0	0	0	0	0	0	0	0	0	0	0	0	0	0	0	0	0	0	0	0	0	0	0	0
	XP_016565873.1 vacuole membrane protein KMS1-like	2	1	1	0	0	0	0	0	0	0	0	0	0	0	0	0	0	0	0	0	0	0	0	0	0	0	0	0	0	0	0	0	0	0	0	0	0	0	0	0	0	0	0	0	0	0	0	0
	XP_016580922.1 uncharacterized LOC107878440, transcript variant X1	2	0	1	0	0	0	0	0	1	0	0	0	0	0	0	0	0	0	0	0	0	0	0	0	0	0	0	0	0	0	0	0	0	0	0	0	0	0	0	0	0	0	0	0	0	0	0	0
	XP_016550940.1 putative dihydroflavonol-4-reductase	1	1	0	0	0	0	0	0	0	0	0	0	0	0	0	0	0	0	0	0	0	0	0	0	0	0	0	0	0	0	0	0	0	0	0	0	0	0	0	0	0	0	0	0	0	0	0	0
	XP_016579361.1 steroid 5-alpha-reductase DET2-like	1	1	0	0	0	0	0	0	0	0	0	0	0	0	0	0	0	0	0	0	0	0	0	0	0	0	0	0	0	0	0	0	0	0	0	0	0	0	0	0	0	0	0	0	0	0	0	0
	XP_016540362.1 diacylglycerol O-acyltransferase 1-like	1	1	0	0	0	0	0	0	0	0	0	0	0	0	0	0	0	0	0	0	0	0	0	0	0	0	0	0	0	0	0	0	0	0	0	0	0	0	0	0	0	0	0	0	0	0	0	0
	XP_016581137.1 dol-P-Man:Man(6)GlcNAc(2)-PP-Dol alpha-1,2-mannosyltransferase	1	1	0	0	0	0	0	0	0	0	0	0	0	0	0	0	0	0	0	0	0	0	0	0	0	0	0	0	0	0	0	0	0	0	0	0	0	0	0	0	0	0	0	0	0	0	0	0
	XP_016544180.1 UMP-CMP kinase 3, transcript variant X1	1	1	0	0	0	0	0	0	0	0	0	0	0	0	0	0	0	0	0	0	0	0	0	0	0	0	0	0	0	0	0	0	0	0	0	0	0	0	0	0	0	0	0	0	0	0	0	0
	XP_016547421.1 choline/ethanolaminephosphotransferase 1, transcript variant X8	1	0	1	0	0	0	0	0	0	0	0	0	0	0	0	0	0	0	0	0	0	0	0	0	0	0	0	0	0	0	0	0	0	0	0	0	0	0	0	0	0	0	0	0	0	0	0	0
	XP_016568986.1 acid beta-fructofuranosidase	1	1	0	0	0	0	0	0	0	0	0	0	0	0	0	0	0	0	0	0	0	0	0	0	0	0	0	0	0	0	0	0	0	0	0	0	0	0	0	0	0	0	0	0	0	0	0	0
	XP_016548552.1 extracellular ribonuclease LE	1	1	0	0	0	0	0	0	0	0	0	0	0	0	0	0	0	0	0	0	0	0	0	0	0	0	0	0	0	0	0	0	0	0	0	0	0	0	0	0	0	0	0	0	0	0	0	0
	XP_016537454.1 probable ascorbate-specific transmembrane electron transporter 1	1	1	0	0	0	0	0	0	0	0	0	0	0	0	0	0	0	0	0	0	0	0	0	0	0	0	0	0	0	0	0	0	0	0	0	0	0	0	0	0	0	0	0	0	0	0	0	0
	XP_016564653.1 transmembrane ascorbate ferrireductase 1	1	1	0	0	0	0	0	0	0	0	0	0	0	0	0	0	0	0	0	0	0	0	0	0	0	0	0	0	0	0	0	0	0	0	0	0	0	0	0	0	0	0	0	0	0	0	0	0
	XP_016558871.1 calcium-transporting ATPase 2, plasma membrane-type-like	1	1	0	0	0	0	0	0	0	0	0	0	0	0	0	0	0	0	0	0	0	0	0	0	0	0	0	0	0	0	0	0	0	0	0	0	0	0	0	0	0	0	0	0	0	0	0	0
	XP_016543457.1 membrin-11-like	1	1	0	0	0	0	0	0	0	0	0	0	0	0	0	0	0	0	0	0	0	0	0	0	0	0	0	0	0	0	0	0	0	0	0	0	0	0	0	0	0	0	0	0	0	0	0	0
	XP_016565518.1 bet1-like SNARE 1-1	1	1	0	0	0	0	0	0	0	0	0	0	0	0	0	0	0	0	0	0	0	0	0	0	0	0	0	0	0	0	0	0	0	0	0	0	0	0	0	0	0	0	0	0	0	0	0	0
	XP_016562671.1 ras-related protein Rab7	1	1	0	0	0	0	0	0	0	0	0	0	0	0	0	0	0	0	0	0	0	0	0	0	0	0	0	0	0	0	0	0	0	0	0	0	0	0	0	0	0	0	0	0	0	0	0	0
	XP_016538195.1 aspartyl protease family protein 2-like] [partial=5'] [exception=annotated by transcript or proteomic data	1	1	0	0	0	0	0	0	0	0	0	0	0	0	0	0	0	0	0	0	0	0	0	0	0	0	0	0	0	0	0	0	0	0	0	0	0	0	0	0	0	0	0	0	0	0	0	0
	XP_016538579.1 mitochondrial Rho GTPase 1-like	1	1	0	0	0	0	0	0	0	0	0	0	0	0	0	0	0	0	0	0	0	0	0	0	0	0	0	0	0	0	0	0	0	0	0	0	0	0	0	0	0	0	0	0	0	0	0	0
	XP_016539166.1 uncharacterized LOC107839999	1	1	0	0	0	0	0	0	0	0	0	0	0	0	0	0	0	0	0	0	0	0	0	0	0	0	0	0	0	0	0	0	0	0	0	0	0	0	0	0	0	0	0	0	0	0	0	0
	XP_016543123.1 major facilitator superfamily domain-containing protein 12-like, transcript variant X4	1	1	0	0	0	0	0	0	0	0	0	0	0	0	0	0	0	0	0	0	0	0	0	0	0	0	0	0	0	0	0	0	0	0	0	0	0	0	0	0	0	0	0	0	0	0	0	0
	XP_016543808.1 protein FATTY ACID EXPORT 1, chloroplastic-like	1	0	1	0	0	0	0	0	0	0	0	0	0	0	0	0	0	0	0	0	0	0	0	0	0	0	0	0	0	0	0	0	0	0	0	0	0	0	0	0	0	0	0	0	0	0	0	0
	XP_016544583.1 eggshell protein-like	1	1	0	0	0	0	0	0	0	0	0	0	0	0	0	0	0	0	0	0	0	0	0	0	0	0	0	0	0	0	0	0	0	0	0	0	0	0	0	0	0	0	0	0	0	0	0	0
	XP_016545495.1 uncharacterized LOC107845586, transcript variant X2	1	1	0	0	0	0	0	0	0	0	0	0	0	0	0	0	0	0	0	0	0	0	0	0	0	0	0	0	0	0	0	0	0	0	0	0	0	0	0	0	0	0	0	0	0	0	0	0
	XP_016547334.1 probable methyltransferase PMT2, transcript variant X3	1	1	0	0	0	0	0	0	0	0	0	0	0	0	0	0	0	0	0	0	0	0	0	0	0	0	0	0	0	0	0	0	0	0	0	0	0	0	0	0	0	0	0	0	0	0	0	0
	XP_016548177.1 uncharacterized LOC107848035, transcript variant X1	1	1	0	0	0	0	0	0	0	0	0	0	0	0	0	0	0	0	0	0	0	0	0	0	0	0	0	0	0	0	0	0	0	0	0	0	0	0	0	0	0	0	0	0	0	0	0	0
	XP_016548462.1 uncharacterized LOC107848263, transcript variant X2	1	1	0	0	0	0	0	0	0	0	0	0	0	0	0	0	0	0	0	0	0	0	0	0	0	0	0	0	0	0	0	0	0	0	0	0	0	0	0	0	0	0	0	0	0	0	0	0
	XP_016551412.1 protein TIC 20-II, chloroplastic	1	0	1	0	0	0	0	0	0	0	0	0	0	0	0	0	0	0	0	0	0	0	0	0	0	0	0	0	0	0	0	0	0	0	0	0	0	0	0	0	0	0	0	0	0	0	0	0
	XP_016552540.1 60S ribosomal protein L18a-like protein	1	0	1	0	0	0	0	0	0	0	0	0	0	0	0	0	0	0	0	0	0	0	0	0	0	0	0	0	0	0	0	0	0	0	0	0	0	0	0	0	0	0	0	0	0	0	0	0
	XP_016554361.1 uncharacterized LOC107853891	1	1	0	0	0	0	0	0	0	0	0	0	0	0	0	0	0	0	0	0	0	0	0	0	0	0	0	0	0	0	0	0	0	0	0	0	0	0	0	0	0	0	0	0	0	0	0	0
	XP_016559158.1 uncharacterized LOC107858870] [partial=5'] [exception=annotated by transcript or proteomic data	1	1	0	0	0	0	0	0	0	0	0	0	0	0	0	0	0	0	0	0	0	0	0	0	0	0	0	0	0	0	0	0	0	0	0	0	0	0	0	0	0	0	0	0	0	0	0	0
	XP_016560359.1 amino acid transporter ANTL2-like	1	0	1	0	0	0	0	0	0	0	0	0	0	0	0	0	0	0	0	0	0	0	0	0	0	0	0	0	0	0	0	0	0	0	0	0	0	0	0	0	0	0	0	0	0	0	0	0
	XP_016561647.1 uncharacterized LOC107860706	1	1	0	0	0	0	0	0	0	0	0	0	0	0	0	0	0	0	0	0	0	0	0	0	0	0	0	0	0	0	0	0	0	0	0	0	0	0	0	0	0	0	0	0	0	0	0	0
	XP_016562272.1 uncharacterized LOC107861446	1	1	0	0	0	0	0	0	0	0	0	0	0	0	0	0	0	0	0	0	0	0	0	0	0	0	0	0	0	0	0	0	0	0	0	0	0	0	0	0	0	0	0	0	0	0	0	0
	XP_016562700.1 uncharacterized LOC107861841, transcript variant X1	1	1	0	0	0	0	0	0	0	0	0	0	0	0	0	0	0	0	0	0	0	0	0	0	0	0	0	0	0	0	0	0	0	0	0	0	0	0	0	0	0	0	0	0	0	0	0	0
	XP_016562815.1 HVA22-like protein a	1	1	0	0	0	0	0	0	0	0	0	0	0	0	0	0	0	0	0	0	0	0	0	0	0	0	0	0	0	0	0	0	0	0	0	0	0	0	0	0	0	0	0	0	0	0	0	0
	XP_016562865.1 phosphatidylcholine:diacylglycerol cholinephosphotransferase 1-like	1	1	0	0	0	0	0	0	0	0	0	0	0	0	0	0	0	0	0	0	0	0	0	0	0	0	0	0	0	0	0	0	0	0	0	0	0	0	0	0	0	0	0	0	0	0	0	0
	XP_016567628.1 uncharacterized protein At1g28695-like, transcript variant X1	1	1	0	0	0	0	0	0	0	0	0	0	0	0	0	0	0	0	0	0	0	0	0	0	0	0	0	0	0	0	0	0	0	0	0	0	0	0	0	0	0	0	0	0	0	0	0	0
	XP_016568538.1 gamma carbonic anhydrase 2, mitochondrial	1	1	0	0	0	0	0	0	0	0	0	0	0	0	0	0	0	0	0	0	0	0	0	0	0	0	0	0	0	0	0	0	0	0	0	0	0	0	0	0	0	0	0	0	0	0	0	0
	XP_016569336.1 low affinity sulfate transporter 3	1	1	0	0	0	0	0	0	0	0	0	0	0	0	0	0	0	0	0	0	0	0	0	0	0	0	0	0	0	0	0	0	0	0	0	0	0	0	0	0	0	0	0	0	0	0	0	0
	XP_016569567.1 serine carboxypeptidase-like 42	1	1	0	0	0	0	0	0	0	0	0	0	0	0	0	0	0	0	0	0	0	0	0	0	0	0	0	0	0	0	0	0	0	0	0	0	0	0	0	0	0	0	0	0	0	0	0	0
	XP_016572953.1 uncharacterized LOC107870812, transcript variant X3	1	1	0	0	0	0	0	0	0	0	0	0	0	0	0	0	0	0	0	0	0	0	0	0	0	0	0	0	0	0	0	0	0	0	0	0	0	0	0	0	0	0	0	0	0	0	0	0
	XP_016573855.1 uncharacterized LOC107871438	1	0	1	0	0	0	0	0	0	0	0	0	0	0	0	0	0	0	0	0	0	0	0	0	0	0	0	0	0	0	0	0	0	0	0	0	0	0	0	0	0	0	0	0	0	0	0	0
	XP_016575316.1 cytochrome b5-like, transcript variant X1	1	0	1	0	0	0	0	0	0	0	0	0	0	0	0	0	0	0	0	0	0	0	0	0	0	0	0	0	0	0	0	0	0	0	0	0	0	0	0	0	0	0	0	0	0	0	0	0
	XP_016575865.1 outer envelope pore protein 16, chloroplastic	1	1	0	0	0	0	0	0	0	0	0	0	0	0	0	0	0	0	0	0	0	0	0	0	0	0	0	0	0	0	0	0	0	0	0	0	0	0	0	0	0	0	0	0	0	0	0	0
	XP_016576942.1 miraculin-like	1	1	0	0	0	0	0	0	0	0	0	0	0	0	0	0	0	0	0	0	0	0	0	0	0	0	0	0	0	0	0	0	0	0	0	0	0	0	0	0	0	0	0	0	0	0	0	0
	XP_016578070.1 Golgi apparatus membrane protein-like protein ECHIDNA	1	1	0	0	0	0	0	0	0	0	0	0	0	0	0	0	0	0	0	0	0	0	0	0	0	0	0	0	0	0	0	0	0	0	0	0	0	0	0	0	0	0	0	0	0	0	0	0
	XP_016580683.1 uncharacterized LOC107878271, transcript variant X1	1	1	0	0	0	0	0	0	0	0	0	0	0	0	0	0	0	0	0	0	0	0	0	0	0	0	0	0	0	0	0	0	0	0	0	0	0	0	0	0	0	0	0	0	0	0	0	0
[truncated: 12 more columns]
