# Supplementary material for: Transcriptome profiling of pepper leaves by RNA-Seq during an incompatible and a compatible pepper-tobamovirus interaction
Source: Sci Rep. 2021 Oct 19;11:20680. doi: 10.1038/s41598-021-00002-5 (PMC8526828; doi:10.1038/s41598-021-00002-5)
Supplement: Supplementary file 7 — Supplementary Table S7. [file 41598_2021_2_MOESM7_ESM.xlsx]

## Sheet: primers
	Supplementary Table S7
	Primer pairs in 5' to 3' direction used for the detection of tobamovirus and pepper genes by real-time quantitative PCR.
	Primer name	Gene name	GenBank accession	Forward primer	Reverse primer	Product length
			number			(basepair)
	Viral genes
	ObPV CP	Obuda pepper virus coat protein (CP)	NC_003852	AAGACTGTTCCCACTAGGACC	TTGGACACCGTTTCGAAAG	296
	PMMoV CP	Pepper mild mosaic virus coat protein (CP)	NC_003630	CCGCTACAGTTAGATTTCCTGC	TTGTAGCCCAGGTGAGTCCACT	294
	ObPV MP	Obuda pepper virus movement protein (MP)	NC_003852	CGTCCTTGGGAAGTTATGGTAA	TTTCTTTGTTGTACTTGGGTTT	253
	PMMoV MP	Pepper mild mosaic virus movement protein (MP)	NC_003630	GTCAGAAGGAGGACCCGTTGA	TCCGAGTTCTGCCCAATTCTAA	201
	Pepper genes for validation
	CaHMG-CoA	hydroxymethylglutaryl-CoA synthase	XM_016702295	AAATGTGCTGCGAATGGAC	GTCAGAGGTGCCACGTCATCT	199
	CaACS2	1-aminocyclopropane-1-carboxylate synthase	XM_016682648	AATAATTTGCGACTTAGTT	GATGCCAAAGTACATAGATCA	236
	CaHMGR2	3-hydroxy-3-methylglutaryl-coenzyme A reductase	XM_016702348	GGTGGAACTCAGCTTGCAT	CAAGGTGGTGAATGGATTGTA	258
	CaPR-10	pathogenesis-related protein 10	XM_016710983	CATCGAAGCATACCTCC	GAAGAACTGATACAACCCAT	167
	CaHSFB3	heat shock transcription factor	XM_016688344	AGAAGGGCAAATTAAAGGTAA	GGCGTTGTTCGGACTAGCTT	242
	CaPAL	phenylalanine ammonia-lyase	NM_001324603	GGAAGGAACTTGGAACTGA	GCACTTGACAAGCACTAACA	204
	CaWRKY18	WRKY transcription factor 18-like	XM_016726661	CAGTGCCATTACTCAACCA	TTAGGCTCATTTCAATCACAA	255
	CaGGR	geranylgeranyl diphosphate reductase	XM_016707759	GTTTGGTGAGGGCTAATGCACT	CCGGTTTCCTTCAAATTGACAG	238
	CaLHCB	chlorophyll a-b binding protein 1B	XM_016700776	CTTGCTGATGATCCAGAGGCAT	CAAGGGCATCAAACAATGAA	247
	CaPOR	protochlorophyllide reductase	XM_016689752	GCCGGAAAGAGACTTGCTCAG	TGCATTCGCGATATGACTAAGG	212
	Reference (housekeeping) gene
	CaUBC3	ubiquitin-conjugating enzyme 3	XM_016720449	TGTCCATCTGCTCTCTGTTG	CACCCCAAGCACAATAAGAC	204
